# Supplementary material for: Transcriptomic analysis of differentially expressed genes in the floral transition of the summer flowering chrysanthemum
Source: BMC Genomics. 2016 Aug 24;17(1):673. doi: 10.1186/s12864-016-3024-4 (PMC4995656; doi:10.1186/s12864-016-3024-4)
Supplement: Additional file 1: Table S1. — Statistics of assembly quality. Total Consensus Sequences: the full set of assembled Unigenes; Distinct Clusters: clustered Unigenes – each cluster harbors a set of highly similar (>70 % similarity) Unigenes; Distinct Singletons: a Unigene derived from a single gene. The length of sequences assembled provides a measure of assembly success. (XLSX 11 kb) [file 12864_2016_3024_MOESM1_ESM.xlsx]

## Sheet: Sheet1
	Sample	Total Number	Total Length (nt)	Mean Length (nt)	N50	Total Consensus Sequences	Distinct Clusters	Distinct Singletons
Contig	ck	157613	54439642	345	675	-	-	-
	L3	157333	54385205	346	669	-	-	-
	S2	149659	51917845	347	682	-	-	-
	S1	157515	54368895	345	668	-	-	-
	L1	160114	55068590	344	661	-	-	-
	L2	154771	52724171	341	668	-	-	-
Unigene	ck	73665	63879352	867	1371	73665	33725	39940
	L3	74616	64883476	870	1367	74616	33949	40667
	S2	70431	59516717	845	1316	70431	31836	38595
	S1	75795	64477657	851	1325	75795	35111	40684
	L1	76828	67024705	872	1376	76828	35611	41217
	L2	70618	59500420	843	1329	70618	31712	38906
	All	115300	118804404	1030	1588	115300	57718	57582
Additional file 1: Table S1. Statistics of assembly quality. Total Consensus Sequences represents the all assembled unigenes; Distinct Clusters represents the cluster unigenes; The same cluster contains some high similar (more than 70%) unigenes, and these unigenes may come from same gene or homologous gene; Distinct Singletons represents this unigene come from a single gene.The length of sequenc…
