# Supplementary material for: Transcriptomic analysis of differentially expressed genes in the floral transition of the summer flowering chrysanthemum
Source: BMC Genomics. 2016 Aug 24;17(1):673. doi: 10.1186/s12864-016-3024-4 (PMC4995656; doi:10.1186/s12864-016-3024-4)
Supplement: Additional file 2: Table S2. — The representation of transcription factors in the set of Unigenes. (XLSX 10 kb) [file 12864_2016_3024_MOESM2_ESM.xlsx]

## Sheet: Table S2
	Transcription	Number	Transcription	Number	Transcription	Number
	factor family		factor family		factor family
	AP2	37	ERF	28	NAC	89
	ARF	55	FAR1	23	NF-X1	16
	ARR-B	22	G2-like	194	NF-YA	30
	B3	58	GATA	36	NF-YB	67
	BBR/BPC	4	GRAS	17	NF-YC	14
	BSE1	7	GRF	9	S1Fa-like	2
	bHLH	111	HD-ZIP	6	SBP	36
	bZIP	33	HSF	38	TCP	34
	C2H2	11	LBD	19	Trihelix	25
	C3H	157	LFY	1	VOZ	10
	CAMTA	23	LSD	4	Whirly	4
	CO-like	47	MIKC	81	WOX	5
	Dof	41	M-type	32	WRKY	285
	E2F/DP	9	MYB	146	YABBY	9
	EIL	7	MYB-related	54	ZF-HD	17
	Additioanl file 2: Table S2. The representation of transcription factors in the set of Unigenes.
