# Supplementary material for: Transcriptomic analysis of differentially expressed genes in the floral transition of the summer flowering chrysanthemum
Source: BMC Genomics. 2016 Aug 24;17(1):673. doi: 10.1186/s12864-016-3024-4 (PMC4995656; doi:10.1186/s12864-016-3024-4)
Supplement: Additional file 3: Table S3. — Homologs of genes from other species known to be involved in the regulation of flowering time. (XLSX 12 kb) [file 12864_2016_3024_MOESM3_ESM.xlsx]

## Sheet: Sheet1
	Flowering pathway	Gene abbreviation name	Gene full name	Unigene number
	pathway
	Photoperiod	PRR7	PSEUDO-RESPONSE REGULATOR7	6
		LHY	LATE ELONGATED HYPOCOTYL	6
		LHP1	LIKE TETEROCHROMATIN PROTEIN	3
		CCA1	CIRCADIAN CLOCK–ASSOCIATED1	1
		GI	GIGANTEA	17
		FKF1	FLAVIN-BINDING KELCH REPEAT F-BOX 1	3
		CO	CONSTANS	47
		COP1	CONSTITUTIVELY PHOTOMORPHOGENIC 1	11
		CRY1	CRYPTOCHROMES 1	9
		CRY2	CRYPTOCHROMES 2	1
		PHYA	PHYTOCHROMES A	2
		PHYB	PHYTOCHROMES B	9
		PHYC	PHYTOCHROMES C	3
		PHYE	PHYTOCHROMES E	1
		ELF3	EARLY FLOWERING 3	2
		ELF4	EARLY FLOWERING 4	1
		ELF6	EARLY FLOWERING 6	1
		PIF3	PHYTOCHROME INTERACTING FACTOR	4
		EMF2	EMBRYONIC FLOWER 2	25
	GA	GA20ox	GIBBERELLIN 20 OXIDASE	8
		GAI	GIBBERELLIC ACID INSENSITIVE	3
		GID1	GIBBERELLIC INSENSITIVE DWARF 1	5
		SPY	SPINDLY	3
	Ambient	SVP	SHORT VEGETATIVE PAHSE	5
	temperature	FCA		5
		FVE		3
		FY		10
		FPA		13
		HOS1	HIGH EXPRESSION OF OSMOTICALLY RESPONSIVE GENES 1	2
	Autonomous	LD	LUMINIDEPENDENS	3
		FCA		5
		FY		10
		FPA		13
		FVE		3
		REF6	RELATIVE OF EARLY FLOWERING 6	19
	Age	SPL	SQUAMOSA PROMOTE RBINDING PROTEIN-LIKE	4
		JMJ14	JUMONJI DOMAIN-CONTAINING PROTEIN 14	5
	Vernalization	FLC	FLOWERING LOCUS C	4
		VIN3	VERNALIZATION INSENSITIVE 3	11
		VIN1	VERNALIZATION INSENSITIVE 1	1
		FRI	FRIGIDA	34
		LHP1	LIKE TETEROCHROMATIN PROTEIN 1	3
	Flowering integrators	FT	FLOWERING LOCUS T	1
		TFL	TERMINAL FLOWER 1	1
		FD	FLOWERING LOCUS D	1
		SOC1	OVER EXPRESSION OF CONSTANS 1	9
		LFY	LEAFY	1
		AP1/FUL	APETALA1/FRUITFUL	3
	Additional file 3: Table S3. Homologs of genes from other species known to be involved in the regulation of flowering time.
