# Supplementary material for: Transcriptomic analysis of differentially expressed genes in the floral transition of the summer flowering chrysanthemum
Source: BMC Genomics. 2016 Aug 24;17(1):673. doi: 10.1186/s12864-016-3024-4 (PMC4995656; doi:10.1186/s12864-016-3024-4)
Supplement: Additional file 4: Table S4. — Genes differentially transcribed in the comparison CK vs S1. The criteria applied for assigning significance were: P-value < 0.05, FDR ≤ 0.001, and |log2ratio| ≥ 1. The genes are listed in descending order of |log2ratio|. The “GeneLength” column gives the length of exon sequence. CK- and S1- transcript abundance derived from the frequency measured in reads per Kbp per million reads (FKPM). |log2ratio|: the ratio between the FPKM measured in CK and S1. The up- or down-regulation (S1/CK), P-value and FDR of each gene are also shown. KEGG: annotation according to the KEGG database, BLAST NR: identification of homologs in GenBank. GO Component, GO Function and Go Process: ontology information relating to “Cellular Components”, “Molecular Function” and “Biological Processes”. “-”: no hit. (XLS 2434 kb) [file 12864_2016_3024_MOESM4_ESM.xls]

## Sheet: Additional file 1
geneID(3074)	geneLength	ck_rawfragments(14454067)	S1_rawfragments(15481582)	ck_FPKM	S1_FPKM	log2 Ratio(S1/ck)	Up-Down-Regulation(S1/ck)	P-value	FDR	Nr-ID	Nr-Score	Nr-Evalue	Nr-annotation	Nt-ID	Nt-Score	Nt-Evalue	Nt-annotation	Swissprot-ID	Swissprot-Score	Swissprot-Evalue	Swissprot-annotation	COG-Protein-or-Domain	COG-Score	COG-Evalue	COG-ID	COG-Function-Description	KO_id	KEGG-Evalue	KEGG-Score	KEGG-Gene	ko_definition	GO-BiologicalProcess	GO-MolecularFunction	Go-CellularComponent	Pathway ID//Pathway
Unigene52589_All	221	0	16	0	4.6764	12.1912	Up	2.71e-05	0.00049118	--	--	--	--	--	--	--	--	--	--	--	--	--	--	--	--	--	--	--	--	--	--	-	-	-	--
Unigene49084_All	230	0	15	0	4.2126	12.0405	Up	5.24e-05	0.000885652	--	--	--	--	--	--	--	--	--	--	--	--	--	--	--	--	--	--	--	--	--	--	-	-	-	--
CL9567.Contig1_All	325	0	19	0	3.7762	11.8827	Up	3.75e-06	7.99e-05	--	--	--	--	--	--	--	--	--	--	--	--	--	--	--	--	--	--	--	--	--	--	-	-	-	--
CL3570.Contig1_All	331	0	15	0	2.9272	11.5153	Up	5.24e-05	0.000885521	--	--	--	--	--	--	--	--	--	--	--	--	--	--	--	--	--	--	--	--	--	--	-	-	-	--
Unigene3238_All	380	0	16	0	2.7197	11.4092	Up	2.71e-05	0.000491102	gi|460394063|ref|XP_004242625.1|	55.8	2e-07	PREDICTED: uncharacterized protein LOC101252601 [Solanum lycopersicum]	--	--	--	--	--	--	--	--	--	--	--	--	--	--	--	--	--	--	-	-	-	--
Unigene28240_All	407	0	16	0	2.5393	11.3102	Up	2.71e-05	0.000491259	--	--	--	--	--	--	--	--	--	--	--	--	--	--	--	--	--	--	--	--	--	--	-	-	-	--
Unigene9941_All	473	0	17	0	2.3215	11.1808	Up	1.4e-05	0.000268816	gi|224145550|ref|XP_002325682.1|	161	6e-39	predicted protein [Populus trichocarpa] >gi|222862557|gb|EEF00064.1| predicted protein [Populus trichocarpa]	gi|302398928|gb|HM122620.1|	89.7	2e-15	Malus x domestica MYB domain class transcription factor (MYB25) mRNA, complete cds	sp|Q7XBH4|MYB4_ORYSJ	133	5e-32	Myb-related protein Myb4 OS=Oryza sativa subsp. japonica GN=MYB4 PE=2 SV=2	ECU11g1690	70.5	1e-12	COG5147	Myb superfamily proteins, including transcription factors and mRNA splicing factors	K09422	6e-40	160	pop:POPTR_574574	myb proto-oncogene protein, plant	-	GO:0003677//DNA binding;GO:0003682//chromatin binding	-	--
Unigene48898_All	575	0	18	0	2.022	10.9816	Up	7.24e-06	0.000146598	gi|7768151|emb|CAB90633.1|	183	2e-45	protein phpsphatase 2C (PP2C) [Fagus sylvatica]	gi|7768150|emb|AJ277743.1|	73.8	2e-10	Fagus sylvatica mRNA for ABA induced protein phosphatase 2C (PP2C), (pp2C1 gene)	sp|Q5N9N2|P2C09_ORYSJ	147	5e-36	Probable protein phosphatase 2C 9 OS=Oryza sativa subsp. japonica GN=Os01g0846300 PE=2 SV=1	YDL006w	54.7	1e-07	COG0631	Serine/threonine protein phosphatase	K14497	5e-43	171	pop:POPTR_659641	protein phosphatase 2C [EC:3.1.3.16]	GO:0009788//negative regulation of abscisic acid mediated signaling pathway;GO:0006470//protein dephosphorylation;GO:0009414//response to water deprivation;GO:0009409//response to cold;GO:0010119//regulation of stomatal movement	GO:0046872//metal ion binding;GO:0004722//protein serine/threonine phosphatase activity	-	--
Unigene53036_All	201	1	22	0.3442	7.0699	4.36037	Up	6.27e-06	0.000128218	--	--	--	--	--	--	--	--	--	--	--	--	--	--	--	--	--	--	--	--	--	--	-	-	-	--
CL7427.Contig26_All	500	1	21	0.1384	2.7129	4.29292	Up	1.16e-05	0.000226464	--	--	--	--	--	--	--	--	--	--	--	--	--	--	--	--	--	--	--	--	--	--	-	-	-	--
Unigene13298_All	300	1	20	0.2306	4.3062	4.22295	Up	2.16e-05	0.000399013	gi|224079367|ref|XP_002305838.1|	60.1	1e-08	predicted protein [Populus trichocarpa] >gi|222848802|gb|EEE86349.1| predicted protein [Populus trichocarpa]	--	--	--	--	sp|Q43681|NLTP_VIGUN	49.3	5e-07	Probable non-specific lipid-transfer protein AKCS9 OS=Vigna unguiculata PE=2 SV=1	--	--	--	--	--	--	--	--	--	--	-	-	-	--
CL5205.Contig37_All	3576	1	19	0.0193	0.3432	4.15238	Up	3.99e-05	0.000696851	gi|460404220|ref|XP_004247582.1|	590.9	5e-167	PREDICTED: type I inositol 1,4,5-trisphosphate 5-phosphatase CVP2-like [Solanum lycopersicum]	gi|460404219|ref|XM_004247534.1|	119	2e-23	PREDICTED: Solanum lycopersicum type I inositol 1,4,5-trisphosphate 5-phosphatase CVP2-like (LOC101250445), mRNA	sp|Q9LR47|IP5P3_ARATH	493	4e-139	Type I inositol 1,4,5-trisphosphate 5-phosphatase CVP2 OS=Arabidopsis thaliana GN=CVP2 PE=1 SV=2	SPBC2G2.02_2	56.2	4e-07	COG5411	Phosphatidylinositol 5-phosphate phosphatase	K01099	3e-15	83.2	vcn:VOLCADRAFT_105199	phosphatidylinositol-bisphosphatase [EC:3.1.3.36]	GO:0046855//inositol phosphate dephosphorylation;GO:0009944//polarity specification of adaxial/abaxial axis;GO:0048519//negative regulation of biological process;GO:0009850//auxin metabolic process;GO:0010014//meristem initiation;GO:0010305//leaf vascular tissue pattern formation;GO:0009887//organ morphogenesis;GO:0009737//response to abscisic acid stimulus;GO:0048439//flower morphogenesis;GO:000…	GO:0046030//inositol trisphosphate phosphatase activity	GO:0005737//cytoplasm	--
CL1656.Contig1_All	431	2	24	0.321	3.5968	3.48607	Up	1.23e-05	0.000238458	--	--	--	--	--	--	--	--	--	--	--	--	--	--	--	--	--	--	--	--	--	--	-	-	-	--
Unigene39160_All	341	2	24	0.4058	4.5461	3.48579	Up	1.23e-05	0.000238498	--	--	--	--	--	--	--	--	--	--	--	--	--	--	--	--	--	--	--	--	--	--	-	-	-	--
Unigene20472_All	274	2	23	0.505	5.422	3.42447	Up	2.21e-05	0.000407693	--	--	--	--	--	--	--	--	--	--	--	--	--	--	--	--	--	--	--	--	--	--	-	-	-	--
Unigene50169_All	308	2	22	0.4493	4.6138	3.3602	Up	3.96e-05	0.00069221	gi|460407984|ref|XP_004249428.1|	129.4	1e-29	PREDICTED: probable F-box protein At1g60180-like [Solanum lycopersicum]	gi|306849483|gb|HQ197979.1|	89.7	2e-15	Solanum tuberosum clone BAC BC163l15, complete sequence	sp|Q9SIH5|FB322_ARATH	97.4	2e-21	Probable F-box protein At1g60180 OS=Arabidopsis thaliana GN=At2g36090 PE=2 SV=1	--	--	--	--	--	--	--	--	--	--	-	-	-	--
CL3389.Contig1_All	468	2	22	0.2957	3.0364	3.36016	Up	3.96e-05	0.000692104	--	--	--	--	--	--	--	--	--	--	--	--	--	--	--	--	--	--	--	--	--	--	-	-	-	--
CL8038.Contig2_All	936	3	29	0.2217	2.0013	3.17426	Up	3.5e-06	7.5e-05	gi|470120697|ref|XP_004296430.1|	157.1	3e-37	PREDICTED: protein GLUTAMINE DUMPER 3-like [Fragaria vesca subsp. vesca]	gi|225430574|ref|XM_002263086.1|	87.7	2e-14	PREDICTED: Vitis vinifera uncharacterized LOC100263835 (LOC100263835), mRNA	sp|Q9FHH5|GDU3_ARATH	120	9e-28	Protein GLUTAMINE DUMPER 3 OS=Arabidopsis thaliana GN=GDU3 PE=2 SV=1	--	--	--	--	--	--	--	--	--	--	-	-	-	--
Unigene21566_All	456	3	29	0.4552	4.1079	3.17383	Up	3.5e-06	7.5e-05	gi|255578831|ref|XP_002530270.1|	165.2	3e-40	conserved hypothetical protein [Ricinus communis] >gi|223530202|gb|EEF32110.1| conserved hypothetical protein [Ricinus communis]	gi|222423851|dbj|AK317207.1|	69.9	2e-09	Arabidopsis thaliana AT5G64170 mRNA, complete cds, clone: RAFL22-01-A05	--	--	--	--	--	--	--	--	--	--	--	--	--	--	-	-	GO:0005634//nucleus	--
Unigene28180_All	441	3	25	0.4706	3.6617	2.95994	Up	3.33e-05	0.000591819	gi|462401663|gb|EMJ07220.1|	95.5	2e-19	hypothetical protein PRUPE_ppa012435mg [Prunus persica]	gi|222422998|dbj|AK316762.1|	63.9	1e-07	Arabidopsis thaliana AT5G02020 mRNA, complete cds, clone: RAFL05-04-O17	--	--	--	--	--	--	--	--	--	--	--	--	--	--	GO:0009651//response to salt stress;GO:0006914//autophagy	-	-	--
CL546.Contig2_All	671	3	24	0.3093	2.3103	2.901	Up	5.79e-05	0.000972241	--	--	--	--	--	--	--	--	--	--	--	--	--	--	--	--	--	--	--	--	--	--	-	-	-	--
CL11477.Contig3_All	881	4	31	0.3141	2.2728	2.85517	Up	5.02e-06	0.000104564	gi|359491164|ref|XP_003634232.1|	371.7	8e-102	PREDICTED: LOW QUALITY PROTEIN: uncharacterized protein in hydrogenase 1 5&apos;region-like [Vitis vinifera]	gi|359491163|ref|XM_003634184.1|	170	2e-39	PREDICTED: Vitis vinifera uncharacterized LOC100253088 (LOC100253088), mRNA	sp|Q9MA15|Y1796_ARATH	62.8	3e-10	Uncharacterized aarF domain-containing protein kinase At1g79600, chloroplastic OS=Arabidopsis thaliana GN=At1g79600 PE=1 SV=1	alr4515	71.6	2e-12	COG0661	Predicted unusual protein kinase	K08869	7e-103	371	vvi:100253088	aarF domain-containing kinase	GO:0010413//glucuronoxylan metabolic process;GO:0016556//mRNA modification;GO:0006468//protein phosphorylation;GO:0045492//xylan biosynthetic process	GO:0004672//protein kinase activity;GO:0005524//ATP binding	GO:0009507//chloroplast;GO:0005886//plasma membrane	--
Unigene2555_All	616	11	84	1.2354	8.8081	2.83385	Up	3.09e-14	1.58e-12	gi|460413435|ref|XP_004252094.1|	57	2e-07	PREDICTED: zinc finger Ran-binding domain-containing protein 2-like [Solanum lycopersicum]	gi|224122469|ref|XM_002330453.1|	65.9	5e-08	Populus trichocarpa predicted protein, mRNA	sp|Q8GZ43|YZR3_ARATH	49.3	2e-06	RanBP2-type zinc finger protein At1g67325 OS=Arabidopsis thaliana GN=At1g67325 PE=1 SV=1	--	--	--	--	--	K02685	8e-06	48.5	aly:ARALYDRAFT_315746	DNA primase large subunit [EC:2.7.7.-]	-	-	GO:0005634//nucleus	--
CL1752.Contig2_All	791	41	298	3.5861	24.3346	2.76252	Up	9e-46	1.61e-43	gi|144228150|gb|ABO93604.1|	50.8	7e-69	DREBa [Chrysanthemum x morifolium]	gi|144228149|gb|EF490996.1|	331	7e-88	Chrysanthemum x morifolium DREBa mRNA, complete cds	sp|Q9LN86|DRE1F_ARATH	123	5e-29	Dehydration-responsive element-binding protein 1F OS=Arabidopsis thaliana GN=DREB1F PE=2 SV=1	--	--	--	--	--	K09286	5e-28	117	ath:AT4G25480	EREBP-like factor	-	-	-	--
Unigene31708_All	415	4	27	0.6668	4.2024	2.65589	Up	4.36e-05	0.00075359	--	--	--	--	--	--	--	--	--	--	--	--	--	--	--	--	--	--	--	--	--	--	-	-	-	--
Unigene49865_All	459	4	27	0.6029	3.7996	2.65586	Up	4.36e-05	0.000753704	--	--	--	--	--	--	--	--	--	--	--	--	--	--	--	--	--	--	--	--	--	--	-	-	-	--
Unigene1611_All	638	29	191	3.1448	19.3374	2.62035	Up	2.69e-28	2.7e-26	gi|19073439|gb|AAL84816.1|AF477033_1	119.8	3e-26	tuber agglutinin [Helianthus tuberosus]	--	--	--	--	sp|P83304|LEC_PARPC	83.2	1e-16	Mannose/glucose-specific lectin (Fragment) OS=Parkia platycephala PE=1 SV=1	--	--	--	--	--	--	--	--	--	--	-	-	-	--
CL10730.Contig1_All	269	5	32	1.286	7.6839	2.57895	Up	1.1e-05	0.00021517	--	--	--	--	--	--	--	--	--	--	--	--	--	--	--	--	--	--	--	--	--	--	-	-	-	--
Unigene23906_All	555	9	56	1.1219	6.5175	2.53837	Up	5.99e-09	1.91e-07	gi|11612197|gb|AAG37451.1|	197.6	9e-50	seed maturation protein LEA 4 [Glycine tomentella]	gi|10334847|gb|AY007515.1|	71.9	7e-10	Glycine tomentella clone tom57b seed maturation protein mRNA, complete cds	sp|Q01417|PM1_SOYBN	194	3e-50	18 kDa seed maturation protein OS=Glycine max GN=GMPM1 PE=2 SV=1	--	--	--	--	--	--	--	--	--	--	-	-	-	--
Unigene35532_All	494	9	54	1.2604	7.0608	2.48595	Up	1.68e-08	5.09e-07	gi|460413435|ref|XP_004252094.1|	159.5	2e-38	PREDICTED: zinc finger Ran-binding domain-containing protein 2-like [Solanum lycopersicum]	--	--	--	--	--	--	--	--	--	--	--	--	--	--	--	--	--	--	-	-	GO:0005622//intracellular	--
Unigene10558_All	760	68	408	6.1902	34.6762	2.48589	Up	2.1e-55	4.79e-53	gi|1050913|emb|CAA63341.1|	166.4	4e-40	dehydrin [Helianthus annuus]	gi|1050912|emb|X92650.1|	147	2e-32	H.annuus mRNA for dehydrin related protein	sp|P30185|DHR18_ARATH	119	2e-27	Dehydrin Rab18 OS=Arabidopsis thaliana GN=RAB18 PE=2 SV=1	--	--	--	--	--	--	--	--	--	--	GO:0009414//response to water deprivation;GO:0009961//response to 1-aminocyclopropane-1-carboxylic acid;GO:0009737//response to abscisic acid stimulus;GO:0009631//cold acclimation	-	GO:0005886//plasma membrane	--
Unigene49433_All	388	5	30	0.8916	4.9943	2.48581	Up	3.12e-05	0.000558713	gi|460387596|ref|XP_004239462.1|	185.7	1e-46	PREDICTED: uncharacterized protein LOC101263209 [Solanum lycopersicum]	gi|470122413|ref|XM_004297188.1|	69.9	2e-09	PREDICTED: Fragaria vesca subsp. vesca uncharacterized LOC101310691 (LOC101310691), mRNA	--	--	--	--	--	--	--	--	--	--	--	--	--	--	-	GO:0030247//polysaccharide binding	-	--
CL9183.Contig1_All	614	6	35	0.6761	3.682	2.44518	Up	7.83e-06	0.000157585	gi|255541702|ref|XP_002511915.1|	189.5	3e-47	2-hydroxyacid dehydrogenase, putative [Ricinus communis] >gi|223549095|gb|EEF50584.1| 2-hydroxyacid dehydrogenase, putative [Ricinus communis]	--	--	--	--	sp|Q8GUH2|Y1015_ARATH	179	1e-45	Uncharacterized protein At1g01500 OS=Arabidopsis thaliana GN=At1g01500 PE=2 SV=1	--	--	--	--	--	--	--	--	--	--	-	GO:0016491//oxidoreductase activity;GO:0005488//binding	-	--
CL2781.Contig3_All	362	11	64	2.1023	11.4197	2.44148	Up	1.12e-09	3.87e-08	--	--	--	--	--	--	--	--	--	--	--	--	--	--	--	--	--	--	--	--	--	--	-	-	-	--
CL588.Contig4_All	298	5	29	1.1608	6.2859	2.437	Up	5.23e-05	0.000885367	--	--	--	--	--	--	--	--	--	--	--	--	--	--	--	--	--	--	--	--	--	--	-	-	-	--
Unigene8752_All	852	6	34	0.4872	2.5777	2.4035	Up	1.3e-05	0.000251482	gi|226234960|dbj|BAH47540.1|	414.1	1e-114	cytokinin oxidase [Zinnia violacea]	gi|226234959|dbj|AB439582.1|	280	2e-72	Zinnia violacea ZeCKX mRNA for cytokinin oxidase, complete cds	sp|O22213|CKX1_ARATH	313	1e-85	Cytokinin dehydrogenase 1 OS=Arabidopsis thaliana GN=CKX1 PE=1 SV=1	all0324	99	9e-21	COG0277	FAD/FMN-containing dehydrogenases	K00279	2e-88	323	vvi:100260570	cytokinin dehydrogenase [EC:1.5.99.12]	GO:0009823//cytokinin catabolic process;GO:0022900//electron transport chain;GO:0048507//meristem development;GO:0032940//secretion by cell;GO:0010089//xylem development;GO:0044036//cell wall macromolecule metabolic process	GO:0019139//cytokinin dehydrogenase activity;GO:0050660//flavin adenine dinucleotide binding;GO:0008762//UDP-N-acetylmuramate dehydrogenase activity	GO:0016023//cytoplasmic membrane-bounded vesicle;GO:0005576//extracellular region;GO:0005773//vacuole	--
Unigene38526_All	610	7	39	0.7939	4.1297	2.37901	Up	3.28e-06	7.06e-05	gi|357480247|ref|XP_003610409.1|	65.5	6e-10	hypothetical protein MTR_4g131890 [Medicago truncatula] >gi|355511464|gb|AES92606.1| hypothetical protein MTR_4g131890 [Medicago truncatula]	gi|270119134|emb|FP700167.1|	143	2e-31	Medicago truncatula chromosome 5 clone mth2-16h14, COMPLETE SEQUENCE	--	--	--	--	--	--	--	--	--	--	--	--	--	--	-	-	-	--
Unigene30989_All	565	6	31	0.7347	3.544	2.27015	Up	5.9e-05	0.000987982	gi|147783602|emb|CAN72527.1|	33.1	2e-32	hypothetical protein VITISV_009255 [Vitis vinifera]	--	--	--	--	--	--	--	--	--	--	--	--	--	--	--	--	--	--	-	-	-	--
Unigene16202_All	596	17	87	1.9734	9.4288	2.25639	Up	1.09e-11	4.58e-10	gi|20149050|gb|AAM12780.1|	145.6	4e-34	auxin-induced SAUR-like protein [Capsicum annuum]	gi|460375520|ref|XM_004233506.1|	65.9	4e-08	PREDICTED: Solanum lycopersicum auxin-induced protein X10A-like (LOC101250954), mRNA	sp|P33080|AX10A_SOYBN	80.1	8e-16	Auxin-induced protein X10A OS=Glycine max PE=2 SV=1	--	--	--	--	--	K14488	6e-34	141	pop:POPTR_818150	SAUR family protein	GO:0009733//response to auxin stimulus	GO:0005516//calmodulin binding	GO:0005739//mitochondrion	--
Unigene23932_All	245	10	51	2.8239	13.4459	2.25141	Up	2.37e-07	6.16e-06	gi|460376914|ref|XP_004234241.1|	106.7	1e-22	PREDICTED: uncharacterized protein LOC101245729 [Solanum lycopersicum]	gi|81074612|gb|DQ252493.1|	186	7e-45	Solanum tuberosum clone 062G02 chlorophyll a-b binding protein 3C-like mRNA, complete cds	sp|P07369|CB2G_SOLLC	107	2e-24	Chlorophyll a-b binding protein 3C, chloroplastic OS=Solanum lycopersicum GN=CAB3C PE=3 SV=1	--	--	--	--	--	K08912	4e-24	107	bdi:100822184	light-harvesting complex II chlorophyll a/b binding protein 1	GO:0009769//photosynthesis, light harvesting in photosystem II	GO:0016168//chlorophyll binding	GO:0010287//plastoglobule;GO:0009941//chloroplast envelope;GO:0005794//Golgi apparatus;GO:0030076//light-harvesting complex;GO:0009535//chloroplast thylakoid membrane	--
Unigene15455_All	559	79	394	9.7774	45.527	2.2192	Up	5.62e-47	1.04e-44	--	--	--	--	--	--	--	--	--	--	--	--	--	--	--	--	--	--	--	--	--	--	-	-	-	--
Unigene1088_All	713	15	74	1.4555	6.7039	2.20349	Up	6.95e-10	2.45e-08	gi|470120697|ref|XP_004296430.1|	142.1	7e-33	PREDICTED: protein GLUTAMINE DUMPER 3-like [Fragaria vesca subsp. vesca]	gi|256536247|gb|GQ393302.1|	69.9	3e-09	Gossypium hirsutum cultivar Deltapine 33 B clone MONCS0267 SSR marker CGR5177 genomic sequence	sp|Q9FHH5|GDU3_ARATH	120	6e-28	Protein GLUTAMINE DUMPER 3 OS=Arabidopsis thaliana GN=GDU3 PE=2 SV=1	--	--	--	--	--	--	--	--	--	--	GO:0080143//regulation of amino acid export;GO:0019048//virus-host interaction;GO:0009615//response to virus	-	GO:0016021//integral to membrane	--
Unigene18799_All	707	106	522	10.3728	47.6909	2.20091	Up	4.33e-61	1.11e-58	gi|269838638|gb|ACZ48684.1|	240.3	2e-62	small heat shock protein 17.4 kDa [Vitis vinifera]	gi|357465796|ref|XM_003603135.1|	155	7e-35	Medicago truncatula Class II small heat shock protein Le-HSP17.6 (MTR_3g104780) mRNA, complete cds	sp|O82013|HSP21_SOLPE	234	5e-62	17.3 kDa class II heat shock protein OS=Solanum peruvianum PE=2 SV=1	TM0374	86.3	5e-17	COG0071	Molecular chaperone (small heat shock protein)	K13993	1e-62	237	vvi:100268056	HSP20 family protein	GO:0006950//response to stress	-	-	--
CL1752.Contig3_All	854	204	1004	16.5266	75.9382	2.20004	Up	7.86e-116	5.03e-113	gi|144228150|gb|ABO93604.1|	58.9	7e-63	DREBa [Chrysanthemum x morifolium]	gi|144228149|gb|EF490996.1|	375	1e-101	Chrysanthemum x morifolium DREBa mRNA, complete cds	sp|Q9LN86|DRE1F_ARATH	127	3e-30	Dehydration-responsive element-binding protein 1F OS=Arabidopsis thaliana GN=DREB1F PE=2 SV=1	--	--	--	--	--	K09286	4e-29	121	ath:AT4G25480	EREBP-like factor	-	-	-	--
CL2516.Contig8_All	601	12	59	1.3814	6.3411	2.1986	Up	4.08e-08	1.18e-06	gi|1050913|emb|CAA63341.1|	82	6e-15	dehydrin [Helianthus annuus]	gi|1050912|emb|X92650.1|	87.7	1e-14	H.annuus mRNA for dehydrin related protein	sp|A8CVF3|DHN1_AVIMR	58.5	3e-09	Dehydrin DHN1 OS=Avicennia marina GN=DHN1 PE=1 SV=1	--	--	--	--	--	--	--	--	--	--	GO:0009719;GO:0010033//response to organic substance;GO:0006950//response to stress;GO:0009415//response to water stimulus	-	-	--
Unigene26601_All	659	256	1242	26.876	121.737	2.17937	Up	3.37e-141	2.91e-138	gi|470109570|ref|XP_004291066.1|	62.4	6e-09	PREDICTED: uncharacterized protein LOC101292566 [Fragaria vesca subsp. vesca]	--	--	--	--	--	--	--	--	--	--	--	--	--	--	--	--	--	--	-	-	-	--
CL1324.Contig1_All	769	8	38	0.7197	3.1918	2.1489	Up	1.59e-05	0.000300611	gi|82659447|gb|ABB88840.1|	355.9	4e-97	aquaporin [Stevia rebaudiana]	gi|349891781|gb|JN206682.1|	379	1e-102	Karelinia caspia PIP2;1 mRNA, complete cds	sp|Q84RL7|PIP21_MAIZE	343	8e-95	Aquaporin PIP2-1 OS=Zea mays GN=PIP2-1 PE=1 SV=2	SMc01870	103	2e-22	COG0580	Glycerol uptake facilitator and related permeases (Major Intrinsic Protein Family)	K09872	2e-94	343	zma:541888	aquaporin PIP	GO:0006810//transport	GO:0005215//transporter activity	GO:0005886//plasma membrane;GO:0016021//integral to membrane	--
CL1135.Contig5_All	464	20	95	2.9821	13.2248	2.14885	Up	5.49e-12	2.36e-10	--	--	--	--	--	--	--	--	--	--	--	--	--	--	--	--	--	--	--	--	--	--	-	-	-	--
Unigene37144_All	724	89	422	8.5047	37.6494	2.14629	Up	3.23e-48	6.1e-46	gi|449442763|ref|XP_004139150.1|	127.1	2e-28	PREDICTED: 23 kDa jasmonate-induced protein-like [Cucumis sativus]	--	--	--	--	sp|P32024|JI23_HORVU	96.7	1e-20	23 kDa jasmonate-induced protein OS=Hordeum vulgare PE=2 SV=1	--	--	--	--	--	--	--	--	--	--	-	-	-	--
Unigene14924_All	1071	13	61	0.8398	3.679	2.1312	Up	4.4e-08	1.26e-06	gi|255545120|ref|XP_002513621.1|	170.6	4e-41	conserved hypothetical protein [Ricinus communis] >gi|223547529|gb|EEF49024.1| conserved hypothetical protein [Ricinus communis]	gi|65134072|gb|AC150980.20|	77.8	2e-11	Medicago truncatula clone mth2-165j9, complete sequence	sp|Q84JK8|MAKR6_ARATH	92.4	4e-19	Probable membrane-associated kinase regulator 6 OS=Arabidopsis thaliana GN=MAKR6 PE=2 SV=1	--	--	--	--	--	--	--	--	--	--	-	-	-	--
CL4340.Contig1_All	635	25	117	2.7238	11.9014	2.12744	Up	2.74e-14	1.4e-12	gi|462414933|gb|EMJ19670.1|	133.7	2e-30	hypothetical protein PRUPE_ppa011969mg [Prunus persica] >gi|462414934|gb|EMJ19671.1| hypothetical protein PRUPE_ppa011969mg [Prunus persica]	gi|169870350|gb|EU339185.1|	60	3e-06	Cicer arietinum proline-rich family protein (PRP1) mRNA, complete cds	sp|P37705|GRP3_DAUCA	100	5e-22	Glycine-rich protein A3 OS=Daucus carota PE=2 SV=1	XF0818	57.8	1e-08	COG2730	Endoglucanase	K12741	3e-12	69.7	sbi:SORBI_04g007860	heterogeneous nuclear ribonucleoprotein A1/A3	-	-	-	--
Unigene1194_All	1148	12	56	0.7232	3.1509	2.1233	Up	1.71e-07	4.56e-06	gi|460386010|ref|XP_004238693.1|	361.7	1e-98	PREDICTED: auxin-induced protein 5NG4-like [Solanum lycopersicum]	gi|460383074|ref|XM_004237209.1|	60	5e-06	PREDICTED: Solanum lycopersicum auxin-induced protein 5NG4-like (LOC101261706), mRNA	sp|F4I5D5|WTR11_ARATH	313	1e-85	WAT1-related protein At1g70260 OS=Arabidopsis thaliana GN=At1g70260 PE=2 SV=1	--	--	--	--	--	--	--	--	--	--	-	-	-	--
Unigene26499_All	575	13	60	1.5642	6.7401	2.10735	Up	7.06e-08	1.98e-06	gi|224131838|ref|XP_002321191.1|	179.1	3e-44	predicted protein [Populus trichocarpa] >gi|222861964|gb|EEE99506.1| predicted protein [Populus trichocarpa]	--	--	--	--	sp|Q9LUB6|SNE_ARATH	145	2e-35	F-box protein SNE OS=Arabidopsis thaliana GN=SNE PE=1 SV=1	--	--	--	--	--	K14495	4e-15	79.3	vvi:100245654	F-box protein GID2	GO:0009937//regulation of gibberellic acid mediated signaling pathway;GO:0048831//regulation of shoot system development	GO:0005515//protein binding	GO:0019005//SCF ubiquitin ligase complex	--
Unigene24026_All	696	30	138	2.9821	12.8072	2.10255	Up	2.21e-16	1.28e-14	gi|460403920|ref|XP_004247434.1|	52.4	3e-41	PREDICTED: translocator protein homolog [Solanum lycopersicum]	--	--	--	--	sp|O82245|TSPO_ARATH	126	1e-29	Translocator protein homolog OS=Arabidopsis thaliana GN=TSPO PE=1 SV=1	SMa1079	54.7	1e-07	COG3476	Tryptophan-rich sensory protein (mitochondrial benzodiazepine receptor homolog)	K05770	2e-13	73.9	ppp:PHYPADRAFT_190625	benzodiazapine receptor	GO:0006778//porphyrin-containing compound metabolic process;GO:0009737//response to abscisic acid stimulus;GO:0009651//response to salt stress	GO:0020037//heme binding	GO:0005795//Golgi stack;GO:0016020//membrane;GO:0005783//endoplasmic reticulum	--
Unigene25768_All	744	10	46	0.9299	3.9936	2.10254	Up	2.63e-06	5.79e-05	gi|359497194|ref|XP_003635450.1|	96.7	4e-19	PREDICTED: uncharacterized protein LOC100853798 [Vitis vinifera] >gi|296084652|emb|CBI25775.3| unnamed protein product [Vitis vinifera]	--	--	--	--	--	--	--	--	--	--	--	--	--	--	--	--	--	--	-	-	-	--
CL6544.Contig1_All	1527	13	59	0.589	2.4957	2.0831	Up	1.13e-07	3.09e-06	gi|37993661|gb|AAR06916.1|	713.4	0	UDP-glycosyltransferase 85C2 [Stevia rebaudiana]	gi|37993660|gb|AY345978.1|	333	3e-88	Stevia rebaudiana UDP-glycosyltransferase 85C2 mRNA, complete cds	sp|Q9LME8|U85A7_ARATH	466	2e-131	UDP-glycosyltransferase 85A7 OS=Arabidopsis thaliana GN=UGT85A7 PE=2 SV=1	--	--	--	--	--	K13030	8e-88	322	sbi:SORBI_01g001220	cyanohydrin beta-glucosyltransferase [EC:2.4.1.85]	-	GO:0035251//UDP-glucosyltransferase activity	-	--
CL1752.Contig1_All	572	21	95	2.54	10.7278	2.07845	Up	1.5e-11	6.2e-10	gi|144228150|gb|ABO93604.1|	275.4	3e-73	DREBa [Chrysanthemum x morifolium]	gi|144228149|gb|EF490996.1|	268	6e-69	Chrysanthemum x morifolium DREBa mRNA, complete cds	sp|Q9FJ93|DRE1D_ARATH	154	2e-38	Dehydration-responsive element-binding protein 1D OS=Arabidopsis thaliana GN=DREB1D PE=2 SV=1	--	--	--	--	--	K09286	1e-37	154	ath:AT4G25470	EREBP-like factor	GO:0009628//response to abiotic stimulus;GO:0006950//response to stress	-	-	--
Unigene940_All	697	29	131	2.8786	12.1401	2.07634	Up	2.13e-15	1.17e-13	gi|15238885|ref|NP_197361.1|	160.6	2e-38	monothiol glutaredoxin-S2 [Arabidopsis thaliana] >gi|75154460|sp|Q8L8Z8.1|GRXS2_ARATH RecName: Full=Monothiol glutaredoxin-S2; Short=AtGrxS2; AltName: Full=Protein ROXY 10 >gi|21617983|gb|AAM67033.1| glutaredoxin-like protein [Arabidopsis thaliana] >gi|226348198|gb|ACO50415.1| glutaredoxin [Arabidopsis thaliana] >gi|332005201|gb|AED92584.1| monothiol glutaredoxin-S2 [Arabidopsis thaliana]	--	--	--	--	sp|Q8L8Z8|GRXS2_ARATH	160	6e-40	Monothiol glutaredoxin-S2 OS=Arabidopsis thaliana GN=GRXS2 PE=3 SV=1	SPAC15E1.09	56.2	5e-08	COG0695	Glutaredoxin and related proteins	K03676	1e-21	101	bdi:100821530	glutaredoxin 3	GO:0019243//methylglyoxal catabolic process to D-lactate;GO:0045454//cell redox homeostasis	GO:0009055//electron carrier activity;GO:0008794//arsenate reductase (glutaredoxin) activity;GO:0015035//protein disulfide oxidoreductase activity	GO:0005737//cytoplasm	--
Unigene25994_All	728	14	62	1.3305	5.501	2.04773	Up	7.41e-08	2.07e-06	gi|470133531|ref|XP_004302619.1|	238.8	6e-62	PREDICTED: uncharacterized protein LOC101304593 [Fragaria vesca subsp. vesca]	--	--	--	--	--	--	--	--	--	--	--	--	--	--	--	--	--	--	-	-	-	--
CL12359.Contig2_All	838	24	106	1.9814	8.1705	2.0439	Up	1.71e-12	7.59e-11	gi|462396836|gb|EMJ02635.1|	195.3	1e-48	hypothetical protein PRUPE_ppa013764mg [Prunus persica]	gi|42460025|emb|BX828565.1|	95.6	7e-17	Arabidopsis thaliana Full-length cDNA Complete sequence from clone GSLTSIL17ZF02 of Silique of strain col-0 of Arabidopsis thaliana (thale cress)	sp|P32295|ARG7_VIGRR	79.7	2e-15	Indole-3-acetic acid-induced protein ARG7 OS=Vigna radiata var. radiata GN=ARG7 PE=2 SV=1	--	--	--	--	--	K14488	4e-47	186	pop:POPTR_818150	SAUR family protein	GO:0009734//auxin mediated signaling pathway	GO:0005516//calmodulin binding	GO:0005739//mitochondrion	--
CL396.Contig14_All	968	1370	6022	97.9163	401.837	2.03699	Up	0	0	gi|217944|dbj|BAA03104.1|	510.4	1e-143	light-harvesting chlorophyll a/b-binding protein (LHCP) precursor [Lactuca sativa]	gi|146403795|gb|EF549584.1|	1015	0	Artemisia annua chloroplast light-harvesting chlorophyll a/b-binding protein mRNA, partial cds; nuclear gene for chloroplast product	sp|P07369|CB2G_SOLLC	490	4e-139	Chlorophyll a-b binding protein 3C, chloroplastic OS=Solanum lycopersicum GN=CAB3C PE=3 SV=1	--	--	--	--	--	K08912	5e-139	491	gmx:547819	light-harvesting complex II chlorophyll a/b binding protein 1	GO:0009765//photosynthesis, light harvesting	GO:0046872//metal ion binding	GO:0016020//membrane;GO:0009507//chloroplast	--
CL9457.Contig3_All	1222	28	122	1.5852	6.4487	2.02434	Up	5.12e-14	2.57e-12	gi|460369510|ref|XP_004230605.1|	131.7	2e-29	PREDICTED: uncharacterized protein LOC101261168 [Solanum lycopersicum]	--	--	--	--	--	--	--	--	--	--	--	--	--	--	--	--	--	--	-	-	-	--
CL1929.Contig2_All	907	9	39	0.6865	2.7774	2.0164	Up	2.66e-05	0.000483218	gi|297740562|emb|CBI30744.3|	58.5	1e-07	unnamed protein product [Vitis vinifera]	gi|470120399|ref|XM_004296243.1|	61.9	1e-06	PREDICTED: Fragaria vesca subsp. vesca probable leucine-rich repeat receptor-like serine/threonine-protein kinase At3g14840-like (LOC101306322), mRNA	sp|C0LGN2|Y3148_ARATH	254	5e-68	Probable leucine-rich repeat receptor-like serine/threonine-protein kinase At3g14840 OS=Arabidopsis thaliana GN=LRR-RLK PE=1 SV=1	MA2301_1	72.8	8e-13	COG4886	Leucine-rich repeat (LRR) protein	K13420	3e-37	153	sbi:SORBI_06g028760	LRR receptor-like serine/threonine-protein kinase FLS2 [EC:2.7.11.1]	GO:0006468//protein phosphorylation;GO:0000165//MAPK cascade	GO:0004674//protein serine/threonine kinase activity;GO:0016491//oxidoreductase activity	-	--
CL5207.Contig2_All	2225	58	250	1.8035	7.2576	2.00869	Up	5.86e-27	5.59e-25	gi|224122002|ref|XP_002318726.1|	434.5	0	predicted protein [Populus trichocarpa] >gi|222859399|gb|EEE96946.1| predicted protein [Populus trichocarpa]	gi|470123070|ref|XM_004297512.1|	274	4e-70	PREDICTED: Fragaria vesca subsp. vesca probable inactive purple acid phosphatase 27-like (LOC101307484), mRNA	sp|Q5MAU8|PPA27_ARATH	524	0	Probable inactive purple acid phosphatase 27 OS=Arabidopsis thaliana GN=PAP27 PE=2 SV=1	Rv2577	50.4	2e-10	COG1409	Predicted phosphohydrolases	--	--	--	--	--	-	GO:0046872//metal ion binding;GO:0003993//acid phosphatase activity	GO:0005618//cell wall	--
Unigene29998_All	579	60	258	7.1694	28.7823	2.00526	Up	1.03e-27	1.01e-25	gi|225461183|ref|XP_002283133.1|	57.4	1e-07	PREDICTED: uncharacterized protein LOC100258992 [Vitis vinifera]	gi|33348780|gb|AY193444.1|	83.8	2e-13	Lactuca saligna genotype PI491204 cDNA368-like gene, partial sequence	--	--	--	--	--	--	--	--	--	--	--	--	--	--	-	-	-	--
Unigene37926_All	473	10	43	1.4627	5.8721	2.00524	Up	1.07e-05	0.000210662	gi|356526095|ref|XP_003531655.1|	92.4	2e-18	PREDICTED: dehydration-responsive element-binding protein 3-like [Glycine max]	--	--	--	--	sp|Q9LYD3|DREB3_ARATH	75.9	1e-14	Dehydration-responsive element-binding protein 3 OS=Arabidopsis thaliana GN=DREB3 PE=2 SV=1	--	--	--	--	--	K09286	4e-17	85.1	vvi:100252531	EREBP-like factor	-	-	-	--
Unigene15836_All	673	14	60	1.4392	5.7587	2.00048	Up	1.87e-07	4.94e-06	--	--	--	--	--	--	--	--	--	--	--	--	--	--	--	--	--	--	--	--	--	--	-	-	-	--
Unigene29316_All	852	12	51	0.9744	3.8665	1.98844	Up	1.77e-06	4.02e-05	gi|297735559|emb|CBI18053.3|	143.7	3e-33	unnamed protein product [Vitis vinifera]	gi|460407205|ref|XM_004248997.1|	113	3e-22	PREDICTED: Solanum lycopersicum uncharacterized LOC101265492 (LOC101265492), mRNA	--	--	--	--	--	--	--	--	--	--	--	--	--	--	GO:0009987//cellular process	-	GO:0043229//intracellular organelle	--
CL2050.Contig1_All	311	28	119	6.2288	24.7156	1.9884	Up	2.01e-13	9.63e-12	gi|217944|dbj|BAA03104.1|	141	5e-33	light-harvesting chlorophyll a/b-binding protein (LHCP) precursor [Lactuca sativa]	gi|210145301|dbj|AK243992.1|	119	2e-24	Glycine max cDNA, clone: GMFL01-01-M22	sp|P07370|CB2B_SOLLC	137	1e-33	Chlorophyll a-b binding protein 1B, chloroplastic OS=Solanum lycopersicum GN=CAB1B PE=3 SV=1	--	--	--	--	--	K08912	4e-31	130	rcu:RCOM_0633890	light-harvesting complex II chlorophyll a/b binding protein 1	-	-	-	--
CL4985.Contig2_All	811	17	72	1.4502	5.7345	1.98342	Up	1.29e-08	3.97e-07	gi|462420881|gb|EMJ25144.1|	203.4	3e-51	hypothetical protein PRUPE_ppa011128mg [Prunus persica]	--	--	--	--	--	--	--	--	--	--	--	--	--	--	--	--	--	--	-	GO:0005515//protein binding	-	--
CL13397.Contig1_All	790	9	38	0.7882	3.107	1.97889	Up	4.22e-05	0.000732791	--	--	--	--	--	--	--	--	--	--	--	--	--	--	--	--	--	--	--	--	--	--	-	-	-	--
Unigene37163_All	957	114	481	8.2414	32.4652	1.97793	Up	1.98e-49	3.87e-47	gi|225434333|ref|XP_002266740.1|	184.9	1e-45	PREDICTED: RING-H2 finger protein ATL72 [Vitis vinifera]	--	--	--	--	sp|Q9FLC6|ATL73_ARATH	152	3e-37	RING-H2 finger protein ATL73 OS=Arabidopsis thaliana GN=ATL73 PE=2 SV=1	ECU07g0330	64.7	2e-10	COG5540	RING-finger-containing ubiquitin ligase	K05283	4e-16	83.6	aly:ARALYDRAFT_354960	phosphatidylinositol glycan, class W [EC:2.3.-.-]	-	GO:0046872//metal ion binding	-	--
Unigene8890_All	397	10	42	1.7427	6.8335	1.9713	Up	1.7e-05	0.000320452	--	--	--	--	--	--	--	--	--	--	--	--	--	--	--	--	--	--	--	--	--	--	-	-	-	--
Unigene37923_All	356	12	50	2.3321	9.072	1.95979	Up	2.8e-06	6.11e-05	--	--	--	--	--	--	--	--	--	--	--	--	--	--	--	--	--	--	--	--	--	--	-	-	-	--
Unigene20104_All	310	13	54	2.9013	11.2517	1.95537	Up	1.14e-06	2.67e-05	--	--	--	--	--	--	--	--	--	--	--	--	--	--	--	--	--	--	--	--	--	--	-	-	-	--
Unigene29068_All	384	10	41	1.8017	6.8966	1.93653	Up	2.69e-05	0.000488351	gi|359486672|ref|XP_003633461.1|	78.2	4e-14	PREDICTED: uncharacterized protein LOC100854745 [Vitis vinifera]	--	--	--	--	--	--	--	--	--	--	--	--	--	--	--	--	--	--	-	-	-	--
CL6586.Contig3_All	607	21	86	2.3935	9.1515	1.93489	Up	9.16e-10	3.19e-08	gi|460398063|ref|XP_004244584.1|	75.5	6e-13	PREDICTED: uncharacterized protein LOC101244019 [Solanum lycopersicum]	gi|470142421|ref|XR_185191.1|	63.9	2e-07	PREDICTED: Fragaria vesca subsp. vesca uncharacterized LOC101314600, transcript variant 2 (LOC101314600), misc_RNA	--	--	--	--	--	--	--	--	--	--	--	--	--	--	GO:0010075//regulation of meristem growth;GO:0010014//meristem initiation;GO:0009944//polarity specification of adaxial/abaxial axis;GO:0010358//leaf shaping;GO:0009855//determination of bilateral symmetry	GO:0005515//protein binding	-	--
Unigene38169_All	626	11	45	1.2157	4.6433	1.93336	Up	1.09e-05	0.000212773	gi|296087618|emb|CBI34874.3|	207.6	1e-52	unnamed protein product [Vitis vinifera]	gi|356511685|ref|XM_003524506.1|	129	4e-27	PREDICTED: Glycine max LOB domain-containing protein 25-like (LOC100788656), mRNA	sp|Q9FML4|LOB_ARATH	195	2e-50	Protein LATERAL ORGAN BOUNDARIES OS=Arabidopsis thaliana GN=LOB PE=2 SV=1	--	--	--	--	--	K01955	2e-33	140	vvi:100262205	carbamoyl-phosphate synthase large subunit [EC:6.3.5.5]	GO:0010199//organ boundary specification between lateral organs and the meristem	-	-	--
CL8547.Contig2_All	740	11	45	1.0284	3.9279	1.93336	Up	1.09e-05	0.0002127	gi|460368408|ref|XP_004230059.1|	23.1	7e-34	PREDICTED: probable cation-transporting ATPase-like [Solanum lycopersicum]	--	--	--	--	sp|Q9LT02|ATY1_ARATH	132	2e-31	Probable cation-transporting ATPase OS=Arabidopsis thaliana GN=At5g23630 PE=2 SV=1	YEL031w	86.3	3e-21	COG0474	Cation transport ATPase	K14950	2e-32	137	rcu:RCOM_1761870	cation-transporting ATPase 13A1 [EC:3.6.3.-]	GO:0016036//cellular response to phosphate starvation;GO:0048867//stem cell fate determination;GO:0006891//intra-Golgi vesicle-mediated transport;GO:0045492//xylan biosynthetic process;GO:0006944//cellular membrane fusion;GO:0009846//pollen germination;GO:0010152//pollen maturation;GO:0010413//glucuronoxylan metabolic process;GO:0006888//ER to Golgi vesicle-mediated transport;GO:0010073//meristem…	GO:0019829//cation-transporting ATPase activity;GO:0005488//binding	GO:0005783//endoplasmic reticulum;GO:0005886//plasma membrane	--
Unigene34759_All	479	11	45	1.5888	6.0682	1.93333	Up	1.09e-05	0.000212736	--	--	--	--	--	--	--	--	--	--	--	--	--	--	--	--	--	--	--	--	--	--	-	-	-	--
CL2050.Contig2_All	290	15	61	3.5785	13.5868	1.92478	Up	2.98e-07	7.65e-06	gi|217944|dbj|BAA03104.1|	141	5e-33	light-harvesting chlorophyll a/b-binding protein (LHCP) precursor [Lactuca sativa]	gi|210145301|dbj|AK243992.1|	119	2e-24	Glycine max cDNA, clone: GMFL01-01-M22	sp|P07370|CB2B_SOLLC	137	1e-33	Chlorophyll a-b binding protein 1B, chloroplastic OS=Solanum lycopersicum GN=CAB1B PE=3 SV=1	--	--	--	--	--	K08912	4e-31	130	rcu:RCOM_0633890	light-harvesting complex II chlorophyll a/b binding protein 1	-	-	-	--
CL12359.Contig3_All	861	21	85	1.6874	6.3768	1.91803	Up	1.43e-09	4.89e-08	gi|462396836|gb|EMJ02635.1|	195.3	1e-48	hypothetical protein PRUPE_ppa013764mg [Prunus persica]	gi|42460025|emb|BX828565.1|	95.6	7e-17	Arabidopsis thaliana Full-length cDNA Complete sequence from clone GSLTSIL17ZF02 of Silique of strain col-0 of Arabidopsis thaliana (thale cress)	sp|P32295|ARG7_VIGRR	79.7	2e-15	Indole-3-acetic acid-induced protein ARG7 OS=Vigna radiata var. radiata GN=ARG7 PE=2 SV=1	--	--	--	--	--	K14488	4e-47	186	pop:POPTR_818150	SAUR family protein	GO:0009734//auxin mediated signaling pathway	GO:0005516//calmodulin binding	GO:0005739//mitochondrion	--
CL6234.Contig2_All	531	30	121	3.9087	14.7189	1.91291	Up	5.09e-13	2.36e-11	--	--	--	--	gi|397529809|gb|JX047547.1|	60	2e-06	Solanum lycopersicum TAS3-12 siRNA gene, complete sequence	--	--	--	--	--	--	--	--	--	--	--	--	--	--	-	-	-	--
Unigene25767_All	769	12	48	1.0796	4.0318	1.90093	Up	6.91e-06	0.000140246	gi|359497194|ref|XP_003635450.1|	94	2e-18	PREDICTED: uncharacterized protein LOC100853798 [Vitis vinifera] >gi|296084652|emb|CBI25775.3| unnamed protein product [Vitis vinifera]	--	--	--	--	--	--	--	--	--	--	--	--	--	--	--	--	--	--	-	-	-	--
CL4144.Contig3_All	1008	11	44	0.755	2.8195	1.90089	Up	1.71e-05	0.000321117	gi|460415140|ref|XP_004252918.1|	149.1	1e-34	PREDICTED: GATA transcription factor 16-like [Solanum lycopersicum]	gi|359477135|ref|XM_002275462.2|	97.6	2e-17	PREDICTED: Vitis vinifera GATA transcription factor 16-like (LOC100253375), mRNA	sp|Q9FJ10|GAT16_ARATH	117	8e-27	GATA transcription factor 16 OS=Arabidopsis thaliana GN=GATA16 PE=2 SV=1	--	--	--	--	--	--	--	--	--	--	-	-	-	--
Unigene2319_All	479	10	40	1.4444	5.394	1.90089	Up	4.23e-05	0.000733831	--	--	--	--	--	--	--	--	--	--	--	--	--	--	--	--	--	--	--	--	--	--	-	-	-	--
CL10074.Contig1_All	225	26	102	7.9947	29.2821	1.8729	Up	6.48e-11	2.53e-09	--	--	--	--	gi|116109614|gb|EF050427.1|	89.7	1e-15	Artemisia annua chloroplast ribulose-1,5-bisphosphate carboxylase/oxygenase small subunit mRNA, partial cds; nuclear gene for chloroplast product	--	--	--	--	--	--	--	--	--	--	--	--	--	--	-	-	-	--
CL11015.Contig3_All	1815	40	155	1.5247	5.5162	1.85515	Up	1.09e-15	6.09e-14	gi|255557619|ref|XP_002519839.1|	652.9	0	conserved hypothetical protein [Ricinus communis] >gi|223540885|gb|EEF42443.1| conserved hypothetical protein [Ricinus communis]	gi|225427247|ref|XM_002278558.1|	103	6e-19	PREDICTED: Vitis vinifera aluminum-activated malate transporter 12-like (LOC100245421), mRNA	sp|O49696|ALMTC_ARATH	585	3e-167	Aluminum-activated malate transporter 12 OS=Arabidopsis thaliana GN=ALMT12 PE=2 SV=1	--	--	--	--	--	--	--	--	--	--	GO:0010118//stomatal movement	GO:0008509//anion transmembrane transporter activity	GO:0012505//endomembrane system;GO:0005886//plasma membrane	--
Unigene15700_All	604	15	58	1.7182	6.2026	1.85198	Up	1.13e-06	2.66e-05	gi|460371227|ref|XP_004231444.1|	124.8	9e-28	PREDICTED: indole-3-acetic acid-induced protein ARG7-like [Solanum lycopersicum]	--	--	--	--	sp|P32295|ARG7_VIGRR	83.6	8e-17	Indole-3-acetic acid-induced protein ARG7 OS=Vigna radiata var. radiata GN=ARG7 PE=2 SV=1	--	--	--	--	--	K14488	9e-23	104	gmx:100781277	SAUR family protein	-	-	-	--
Unigene8381_All	1122	73	282	4.5013	16.2346	1.85066	Up	2.95e-27	2.86e-25	gi|147825326|emb|CAN75496.1|	125.9	1e-27	hypothetical protein VITISV_040890 [Vitis vinifera]	gi|359492594|ref|XM_002282758.2|	77.8	2e-11	PREDICTED: Vitis vinifera uncharacterized LOC100267847 (LOC100267847), mRNA	--	--	--	--	--	--	--	--	--	--	--	--	--	--	-	-	-	--
Unigene976_All	673	20	77	2.056	7.3903	1.84579	Up	2.03e-08	6.1e-07	--	--	--	--	--	--	--	--	--	--	--	--	--	--	--	--	--	--	--	--	--	--	-	-	-	--
CL5787.Contig3_All	213	13	50	4.2225	15.1626	1.84435	Up	6.83e-06	0.000138661	--	--	--	--	gi|297747420|gb|AC241301.1|	58	4e-06	Pinus taeda clone PT_7Ba3000E04, complete sequence	--	--	--	--	--	--	--	--	--	--	--	--	--	--	-	-	-	--
Unigene22834_All	431	12	46	1.9263	6.8939	1.83949	Up	1.68e-05	0.000317037	--	--	--	--	--	--	--	--	--	--	--	--	--	--	--	--	--	--	--	--	--	--	-	-	-	--
Unigene37512_All	433	23	88	3.6749	13.1274	1.8368	Up	2.2e-09	7.37e-08	--	--	--	--	--	--	--	--	--	--	--	--	--	--	--	--	--	--	--	--	--	--	-	-	-	--
CL745.Contig7_All	702	11	42	1.0841	3.8645	1.83378	Up	4.16e-05	0.000723831	gi|118722670|gb|ABL10073.1|	275	7e-73	17.7 KD class I small heat-shock protein [Ageratina adenophora]	gi|118772232|gb|EF105483.1|	258	7e-66	Ageratina adenophora 17.7 KD class I small heat-shock protein mRNA, complete cds	sp|P27396|HSP11_DAUCA	248	2e-66	17.8 kDa class I heat shock protein OS=Daucus carota PE=3 SV=1	TM0374	94.4	2e-19	COG0071	Molecular chaperone (small heat shock protein)	K13993	2e-67	253	aly:ARALYDRAFT_474482	HSP20 family protein	GO:0006457//protein folding;GO:0009644//response to high light intensity;GO:0042542//response to hydrogen peroxide;GO:0010286//heat acclimation	-	GO:0005737//cytoplasm	--
Unigene33409_All	752	16	61	1.472	5.2396	1.83168	Up	7.17e-07	1.73e-05	gi|356874560|dbj|BAL14660.1|	342	5e-93	APETALA1 and FRUITFULL like protein [Chrysanthemum seticuspe f. boreale]	gi|356874559|dbj|AB679273.1|	1011	0	Chrysanthemum seticuspe f. boreale CsAFL1 mRNA for APETALA1 and FRUITFULL like protein, complete cds	sp|Q42429|AGL8_SOLTU	180	9e-46	Agamous-like MADS-box protein AGL8 homolog OS=Solanum tuberosum PE=2 SV=1	--	--	--	--	--	K09264	8e-51	198	pop:POPTR_661810	MADS-box transcription factor, plant	GO:0006351//transcription, DNA-dependent	GO:0005488//binding	-	--
Unigene28892_All	289	40	152	9.5757	33.9727	1.82693	Up	3.98e-15	2.15e-13	gi|115770|sp|P12328.1|CB21_LEMGI	107.1	8e-23	RecName: Full=Chlorophyll a-b binding protein of LHCII type I, chloroplastic; Short=CAB; Short=LHCP; Flags: Precursor >gi|168290|gb|AAA33392.1| chlorophyll a/b apoprotein [Lemna gibba]	gi|283549608|emb|FN295566.1|	168	2e-39	Spinacia oleracea lhcb1.4 gene for major chlorophyll a/b binding protein LHCb1.4 precursor, cultivar America	sp|P12328|CB21_LEMGI	107	2e-24	Chlorophyll a-b binding protein of LHCII type I, chloroplastic OS=Lemna gibba PE=3 SV=1	--	--	--	--	--	K08912	9e-24	106	bdi:100822184	light-harvesting complex II chlorophyll a/b binding protein 1	GO:0009769//photosynthesis, light harvesting in photosystem II	GO:0016168//chlorophyll binding	GO:0010287//plastoglobule;GO:0009941//chloroplast envelope;GO:0005794//Golgi apparatus;GO:0030076//light-harvesting complex;GO:0009535//chloroplast thylakoid membrane	--
CL396.Contig3_All	435	86	324	13.6779	48.1106	1.81451	Up	2.66e-30	2.88e-28	gi|47026843|gb|AAT08647.1|	298.1	2e-80	chloroplast chlorophyll A-B binding protein 3C [Hyacinthus orientalis]	gi|146403795|gb|EF549584.1|	426	1e-117	Artemisia annua chloroplast light-harvesting chlorophyll a/b-binding protein mRNA, partial cds; nuclear gene for chloroplast product	sp|P12333|CB2A_SPIOL	295	9e-81	Chlorophyll a-b binding protein, chloroplastic OS=Spinacia oleracea PE=1 SV=1	--	--	--	--	--	K08912	1e-80	296	rcu:RCOM_1344080	light-harvesting complex II chlorophyll a/b binding protein 1	GO:0010114//response to red light;GO:0018298//protein-chromophore linkage;GO:0009637//response to blue light;GO:0010218//response to far red light;GO:0009765//photosynthesis, light harvesting	GO:0016168//chlorophyll binding;GO:0046872//metal ion binding	GO:0009522//photosystem I;GO:0005739//mitochondrion;GO:0016021//integral to membrane;GO:0009941//chloroplast envelope;GO:0009535//chloroplast thylakoid membrane;GO:0009523//photosystem II;GO:0010287//plastoglobule;GO:0048046//apoplast	--
CL396.Contig5_All	346	87	323	17.3961	60.2991	1.79337	Up	9.31e-30	9.94e-28	gi|470136186|ref|XP_004303878.1|	239.2	1e-62	PREDICTED: chlorophyll a-b binding protein 40, chloroplastic-like [Fragaria vesca subsp. vesca]	gi|81074612|gb|DQ252493.1|	287	4e-75	Solanum tuberosum clone 062G02 chlorophyll a-b binding protein 3C-like mRNA, complete cds	sp|P04159|CB21_PEA	236	2e-63	Chlorophyll a-b binding protein AB96 (Fragment) OS=Pisum sativum GN=AB96 PE=1 SV=1	--	--	--	--	--	K08912	3e-63	237	pop:POPTR_709740	light-harvesting complex II chlorophyll a/b binding protein 1	GO:0009765//photosynthesis, light harvesting;GO:0009637//response to blue light;GO:0010218//response to far red light;GO:0010114//response to red light	GO:0046872//metal ion binding	GO:0010287//plastoglobule;GO:0009941//chloroplast envelope;GO:0048046//apoplast;GO:0009535//chloroplast thylakoid membrane;GO:0005739//mitochondrion	--
Unigene43749_All	225	48	178	14.7594	51.1001	1.79169	Up	4.74e-17	2.87e-15	gi|1262851|gb|AAB19042.1|	89.4	1e-17	type 2 light-harvesting chlorophyll a/b-binding polypeptide, partial [Pinus palustris]	gi|373882291|gb|JQ083583.1|	123	8e-26	Tagetes erecta chlorophyll a/b-binding protein mRNA, complete cds	sp|P27518|CB21_GOSHI	89	6e-19	Chlorophyll a-b binding protein 151, chloroplastic OS=Gossypium hirsutum GN=CAB-151 PE=2 SV=2	--	--	--	--	--	K08913	3e-18	88.2	aly:ARALYDRAFT_484556	light-harvesting complex II chlorophyll a/b binding protein 2	GO:0009744//response to sucrose stimulus;GO:0010114//response to red light;GO:0006364//rRNA processing;GO:0009637//response to blue light;GO:0010155//regulation of proton transport;GO:0042631//cellular response to water deprivation;GO:0010218//response to far red light;GO:0009765//photosynthesis, light harvesting;GO:0009644//response to high light intensity	GO:0016168//chlorophyll binding;GO:0046872//metal ion binding	GO:0030076//light-harvesting complex;GO:0009941//chloroplast envelope;GO:0009535//chloroplast thylakoid membrane;GO:0005794//Golgi apparatus	--
CL3199.Contig1_All	1008	20	74	1.3727	4.7419	1.78845	Up	7.45e-08	2.08e-06	--	--	--	--	--	--	--	--	--	--	--	--	--	--	--	--	--	--	--	--	--	--	-	-	-	--
Unigene32456_All	892	16	59	1.241	4.2724	1.78354	Up	1.71e-06	3.89e-05	gi|470128386|ref|XP_004300123.1|	147.5	2e-34	PREDICTED: coatomer subunit delta-like [Fragaria vesca subsp. vesca]	--	--	--	--	sp|Q93Y22|COPD_ARATH	138	4e-33	Coatomer subunit delta OS=Arabidopsis thaliana GN=At5g05010 PE=1 SV=2	--	--	--	--	--	--	--	--	--	--	GO:0009987//cellular process;GO:0006810//transport	-	GO:0005829//cytosol;GO:0009506//plasmodesma;GO:0016020//membrane	--
Unigene33253_All	652	19	70	2.0161	6.9348	1.78229	Up	1.81e-07	4.81e-06	gi|225435070|ref|XP_002284400.1|	161.8	8e-39	PREDICTED: transcription factor MYB59-like [Vitis vinifera]	gi|225316172|dbj|AK322126.1|	123	2e-25	Solanum lycopersicum cDNA, clone: LEFL1033CC02, HTC in leaf	sp|Q9LX82|MYB48_ARATH	139	2e-33	Transcription factor MYB48 OS=Arabidopsis thaliana GN=MYB48 PE=2 SV=1	ECU11g1690	64.7	1e-10	COG5147	Myb superfamily proteins, including transcription factors and mRNA splicing factors	K09422	7e-40	161	vvi:100260318	myb proto-oncogene protein, plant	GO:0009719;GO:0009751//response to salicylic acid stimulus	-	GO:0005634//nucleus	--
Unigene11436_All	1339	177	649	9.1454	31.3075	1.77539	Up	2.3e-57	5.49e-55	gi|462420035|gb|EMJ24298.1|	352.8	7e-96	hypothetical protein PRUPE_ppa007083mg [Prunus persica]	gi|170779037|gb|EU395771.1|	119	8e-24	Chenopodium rubrum CONSTANS-like protein 2 (COL2) mRNA, complete cds	sp|Q9FHH8|COL5_ARATH	304	9e-83	Zinc finger protein CONSTANS-LIKE 5 OS=Arabidopsis thaliana GN=COL5 PE=2 SV=2	--	--	--	--	--	K12135	4e-55	213	aly:ARALYDRAFT_488429	zinc finger protein CONSTANS	GO:0006355//regulation of transcription, DNA-dependent;GO:0042631//cellular response to water deprivation	-	GO:0005622//intracellular	--
Unigene18270_All	1618	44	160	1.8814	6.3874	1.76342	Up	3.62e-15	1.97e-13	gi|242052989|ref|XP_002455640.1|	183.3	1e-44	hypothetical protein SORBIDRAFT_03g015670 [Sorghum bicolor] >gi|241927615|gb|EES00760.1| hypothetical protein SORBIDRAFT_03g015670 [Sorghum bicolor]	gi|470142901|ref|XM_004307081.1|	73.8	5e-10	PREDICTED: Fragaria vesca subsp. vesca uncharacterized LOC101312766 (LOC101312766), mRNA	--	--	--	--	--	--	--	--	--	--	--	--	--	--	-	-	-	--
Unigene33762_All	712	62	222	6.0245	20.1399	1.74114	Up	3.75e-20	2.69e-18	gi|460400111|ref|XP_004245579.1|	265.4	6e-70	PREDICTED: E3 ubiquitin-protein ligase RHA1B-like [Solanum lycopersicum]	gi|388500999|gb|BT138771.1|	81.8	9e-13	Medicago truncatula clone JCVI-FLMt-3M20 unknown mRNA	sp|Q9SUS5|RHA1B_ARATH	117	8e-27	E3 ubiquitin-protein ligase RHA1B OS=Arabidopsis thaliana GN=RHA1B PE=2 SV=1	SPAC57A7.09	49.3	6e-06	COG5540	RING-finger-containing ubiquitin ligase	K05283	5e-08	56.2	aly:ARALYDRAFT_354960	phosphatidylinositol glycan, class W [EC:2.3.-.-]	GO:0070838//divalent metal ion transport;GO:0010200//response to chitin;GO:0030003//cellular cation homeostasis;GO:0009741//response to brassinosteroid stimulus	GO:0008270//zinc ion binding	GO:0005634//nucleus	--
CL3530.Contig2_All	494	26	93	3.6413	12.1602	1.73964	Up	3.1e-09	1.02e-07	gi|224081419|ref|XP_002306403.1|	82	4e-15	predicted protein [Populus trichocarpa] >gi|222855852|gb|EEE93399.1| predicted protein [Populus trichocarpa]	gi|158262697|gb|AC212768.1|	61.9	6e-07	Solanum lycopersicum DNA sequence from clone LE_HBa-206G16 on chromosome 12, complete sequence	--	--	--	--	--	--	--	--	--	--	--	--	--	--	-	-	-	--
CL12364.Contig2_All	949	37	132	2.6974	8.9845	1.73587	Up	1.63e-12	7.27e-11	gi|460407271|ref|XP_004249077.1|	229.9	4e-59	PREDICTED: 21 kDa protein-like [Solanum lycopersicum]	gi|297850775|ref|XM_002893223.1|	61.9	1e-06	Arabidopsis lyrata subsp. lyrata hypothetical protein, mRNA	sp|P17407|21KD_DAUCA	124	8e-29	21 kDa protein OS=Daucus carota PE=2 SV=1	--	--	--	--	--	K01051	9e-17	85.9	aly:ARALYDRAFT_892433	pectinesterase [EC:3.1.1.11]	-	GO:0004857//enzyme inhibitor activity	-	--
Unigene37183_All	276	17	60	4.2614	14.0419	1.72034	Up	2.51e-06	5.55e-05	--	--	--	--	--	--	--	--	--	--	--	--	--	--	--	--	--	--	--	--	--	--	-	-	-	--
CL6062.Contig5_All	373	18	63	3.3387	10.9098	1.70827	Up	1.57e-06	3.6e-05	gi|359496288|ref|XP_002271639.2|	169.1	1e-41	PREDICTED: uncharacterized protein LOC100242640 isoform 2 [Vitis vinifera]	gi|359496287|ref|XM_002271603.2|	91.7	5e-16	PREDICTED: Vitis vinifera uncharacterized LOC100242640, transcript variant 2 (LOC100242640), mRNA	--	--	--	--	--	--	--	--	--	--	--	--	--	--	-	GO:0005515//protein binding	GO:0005634//nucleus	--
Unigene33211_All	718	22	77	2.1199	6.9271	1.70826	Up	1.05e-07	2.89e-06	gi|460378965|ref|XP_004235237.1|	197.6	1e-49	PREDICTED: LOB domain-containing protein 21-like [Solanum lycopersicum]	gi|225448502|ref|XM_002272785.1|	91.7	9e-16	PREDICTED: Vitis vinifera LOB domain-containing protein 21-like (LOC100243201), mRNA	sp|Q9SRL8|LBD21_ARATH	176	1e-44	LOB domain-containing protein 21 OS=Arabidopsis thaliana GN=LBD21 PE=2 SV=1	--	--	--	--	--	K01955	2e-29	127	vvi:100262205	carbamoyl-phosphate synthase large subunit [EC:6.3.5.5]	-	-	GO:0005634//nucleus	--
Unigene33402_All	427	14	49	2.2684	7.4123	1.70825	Up	2.4e-05	0.000440333	--	--	--	--	--	--	--	--	--	--	--	--	--	--	--	--	--	--	--	--	--	--	-	-	-	--
CL5757.Contig1_All	274	42	146	10.605	34.4181	1.69842	Up	2.52e-13	1.2e-11	--	--	--	--	--	--	--	--	--	--	--	--	--	--	--	--	--	--	--	--	--	--	-	-	-	--
CL10392.Contig2_All	482	21	73	3.0143	9.7827	1.69841	Up	2.55e-07	6.6e-06	gi|255545646|ref|XP_002513883.1|	75.1	4e-13	conserved hypothetical protein [Ricinus communis] >gi|223546969|gb|EEF48466.1| conserved hypothetical protein [Ricinus communis]	gi|30687726|ref|NM_102066.2|	81.8	6e-13	Arabidopsis thaliana uncharacterized protein (AT1G22160) mRNA, complete cds	--	--	--	--	--	--	--	--	--	--	--	--	--	--	-	-	GO:0005634//nucleus	--
CL5903.Contig4_All	676	17	59	1.7399	5.6375	1.69605	Up	3.82e-06	8.14e-05	gi|48766856|gb|AAR00325.2|	117.1	2e-25	rapid alkalinization factor 1 [Solanum chacoense]	gi|323433866|gb|JF298815.1|	93.7	2e-16	Leontopodium japonicum clone MSLj7 microsatellite sequence	sp|Q9LK37|RLF24_ARATH	95.5	2e-20	Protein RALF-like 24 OS=Arabidopsis thaliana GN=RALFL24 PE=3 SV=1	--	--	--	--	--	--	--	--	--	--	-	GO:0004871//signal transducer activity	GO:0005576//extracellular region	--
CL1080.Contig1_All	345	15	52	3.008	9.7357	1.69448	Up	1.5e-05	0.000284988	--	--	--	--	--	--	--	--	--	--	--	--	--	--	--	--	--	--	--	--	--	--	-	-	-	--
CL4442.Contig1_All	845	75	260	6.1407	19.8747	1.69446	Up	1.57e-22	1.26e-20	gi|462416958|gb|EMJ21695.1|	146	7e-34	hypothetical protein PRUPE_ppa013960mg [Prunus persica]	gi|225448834|ref|XM_002282451.1|	170	2e-39	PREDICTED: Vitis vinifera uncharacterized LOC100267224 (LOC100267224), mRNA	--	--	--	--	--	--	--	--	--	--	--	--	--	--	GO:0032502//developmental process	-	GO:0009507//chloroplast	--
Unigene1260_All	410	49	168	8.2684	26.4673	1.67853	Up	6.76e-15	3.61e-13	--	--	--	--	--	--	--	--	--	--	--	--	--	--	--	--	--	--	--	--	--	--	-	-	-	--
CL419.Contig1_All	385	14	48	2.5158	8.0531	1.67853	Up	3.66e-05	0.000643649	--	--	--	--	--	--	--	--	--	--	--	--	--	--	--	--	--	--	--	--	--	--	-	-	-	--
CL1752.Contig4_All	942	109	372	8.0054	25.508	1.6719	Up	5.23e-31	5.82e-29	gi|144228150|gb|ABO93604.1|	349	6e-95	DREBa [Chrysanthemum x morifolium]	gi|144228149|gb|EF490996.1|	537	1e-150	Chrysanthemum x morifolium DREBa mRNA, complete cds	sp|Q9FJ93|DRE1D_ARATH	192	2e-49	Dehydration-responsive element-binding protein 1D OS=Arabidopsis thaliana GN=DREB1D PE=2 SV=1	--	--	--	--	--	K09286	1e-46	185	ath:AT4G25470	EREBP-like factor	GO:0009409//response to cold;GO:0006351//transcription, DNA-dependent	-	-	--
Unigene38368_All	208	20	68	6.6524	21.1169	1.66645	Up	9.32e-07	2.22e-05	gi|460416258|ref|XP_004253463.1|	57.4	8e-08	PREDICTED: E3 ubiquitin-protein ligase ATL23-like [Solanum lycopersicum]	--	--	--	--	--	--	--	--	--	--	--	--	--	--	--	--	--	--	GO:0016567//protein ubiquitination	GO:0004842//ubiquitin-protein ligase activity;GO:0008270//zinc ion binding	-	--
Unigene33208_All	1061	25	85	1.6302	5.1747	1.66643	Up	3.94e-08	1.14e-06	gi|460369262|ref|XP_004230482.1|	335.9	7e-91	PREDICTED: uncharacterized protein LOC101250842 [Solanum lycopersicum]	gi|460369261|ref|XM_004230434.1|	71.9	1e-09	PREDICTED: Solanum lycopersicum uncharacterized LOC101250842 (LOC101250842), mRNA	--	--	--	--	--	--	--	--	--	--	--	--	--	--	-	-	-	--
CL7779.Contig2_All	630	23	78	2.5258	7.9972	1.66275	Up	1.51e-07	4.05e-06	gi|157849700|gb|ABV89633.1|	215.3	5e-55	universal stress protein family protein [Brassica rapa]	gi|357511270|ref|XM_003625876.1|	107	1e-20	Medicago truncatula Universal stress protein A-like protein (MTR_7g108830) mRNA, complete cds	sp|Q8LGG8|USPAL_ARATH	55.5	2e-08	Universal stress protein A-like protein OS=Arabidopsis thaliana GN=At3g01520 PE=1 SV=2	L1010	59.3	5e-09	COG0589	Universal stress protein UspA and related nucleotide-binding proteins	--	--	--	--	--	GO:0006950//response to stress;GO:0002238//response to molecule of fungal origin	-	GO:0005773//vacuole;GO:0005794//Golgi apparatus;GO:0005886//plasma membrane	--
Unigene33642_All	565	42	142	5.1429	16.234	1.65836	Up	1.29e-12	5.78e-11	gi|225441989|ref|XP_002265894.1|	89.4	3e-17	PREDICTED: uncharacterized protein LOC100258290 [Vitis vinifera] >gi|147793049|emb|CAN62135.1| hypothetical protein VITISV_043719 [Vitis vinifera]	gi|460414538|ref|XM_004252578.1|	67.9	1e-08	PREDICTED: Solanum lycopersicum uncharacterized LOC101252260 (LOC101252260), mRNA	--	--	--	--	--	--	--	--	--	--	--	--	--	--	-	-	-	--
CL6164.Contig1_All	544	16	54	2.0348	6.4118	1.65584	Up	1.41e-05	0.000270521	gi|224284356|gb|ACN39913.1|	188.3	5e-47	unknown [Picea sitchensis]	gi|210143770|dbj|AK286552.1|	111	8e-22	Glycine max cDNA, clone: GMFL01-31-B19	sp|Q0J709|UP12_ORYSJ	171	2e-43	Unknown protein DS12 from 2D-PAGE of leaf, chloroplastic OS=Oryza sativa subsp. japonica GN=Os08g0242700 PE=2 SV=2	--	--	--	--	--	--	--	--	--	--	-	-	-	--
Unigene25873_All	1785	70	235	2.7131	8.5038	1.64817	Up	8.86e-20	6.21e-18	gi|470114323|ref|XP_004293365.1|	827	0	PREDICTED: tonoplast dicarboxylate transporter-like [Fragaria vesca subsp. vesca]	gi|224086412|ref|XM_002307850.1|	188	1e-44	Populus trichocarpa sodium-dicarboxylate cotransporter, mRNA	sp|Q8LG88|TDT_ARATH	761	0	Tonoplast dicarboxylate transporter OS=Arabidopsis thaliana GN=TDT PE=2 SV=2	SA1732	282	2e-75	COG0471	Di- and tricarboxylate transporters	K14445	0	826	vvi:100255398	solute carrier family 13 (sodium-dependent dicarboxylate transporter), member 2/3/5	GO:0006635//fatty acid beta-oxidation;GO:0035725//sodium ion transmembrane transport;GO:0051453//regulation of intracellular pH;GO:0016558//protein import into peroxisome matrix;GO:0031087//deadenylation-independent decapping of nuclear-transcribed mRNA;GO:0016441//posttranscriptional gene silencing;GO:0010072//primary shoot apical meristem specification;GO:0071423//malate transmembrane transport	GO:0015140//malate transmembrane transporter activity;GO:0050072//m7G(5')pppN diphosphatase activity;GO:0030145//manganese ion binding;GO:0000287//magnesium ion binding;GO:0017153//sodium:dicarboxylate symporter activity;GO:0042803//protein homodimerization activity;GO:0003729//mRNA binding	GO:0016020//membrane;GO:0005773//vacuole;GO:0000932//cytoplasmic mRNA processing body;GO:0005634//nucleus	--
CL4690.Contig1_All	866	18	60	1.438	4.4753	1.63792	Up	5.45e-06	0.000112773	gi|57506542|dbj|BAD86645.1|	287	2e-76	ECP31 protein [Daucus carota]	gi|357440702|ref|XM_003590581.1|	61.9	1e-06	Medicago truncatula Late embryogenesis abundant protein D-34 (MTR_1g072090) mRNA, complete cds	sp|P09444|LEA34_GOSHI	286	1e-77	Late embryogenesis abundant protein D-34 OS=Gossypium hirsutum PE=4 SV=1	--	--	--	--	--	K10779	1e-13	75.5	smo:SELMODRAFT_443867	transcriptional regulator ATRX [EC:3.6.4.12]	-	-	-	--
Unigene1402_All	327	21	70	4.4431	13.8272	1.63787	Up	8.77e-07	2.09e-05	--	--	--	--	--	--	--	--	--	--	--	--	--	--	--	--	--	--	--	--	--	--	-	-	-	--
Unigene8361_All	556	106	352	13.1899	40.8933	1.63243	Up	1.7e-28	1.72e-26	gi|217944|dbj|BAA03104.1|	283.5	1e-75	light-harvesting chlorophyll a/b-binding protein (LHCP) precursor [Lactuca sativa]	gi|379069811|gb|JN986719.1|	280	1e-72	Hevea brasiliensis chloroplast chlorophyll A/B binding protein (Cab) gene, complete cds; nuclear gene for chloroplast product	sp|P07370|CB2B_SOLLC	281	2e-76	Chlorophyll a-b binding protein 1B, chloroplastic OS=Solanum lycopersicum GN=CAB1B PE=3 SV=1	--	--	--	--	--	K08912	3e-73	272	rcu:RCOM_0633890	light-harvesting complex II chlorophyll a/b binding protein 1	-	-	-	--
CL7779.Contig1_All	657	22	73	2.3167	7.177	1.63131	Up	5.47e-07	1.35e-05	gi|449436499|ref|XP_004136030.1|	214.2	1e-54	PREDICTED: universal stress protein MJ0531-like [Cucumis sativus] >gi|449532390|ref|XP_004173164.1| PREDICTED: universal stress protein MJ0531-like [Cucumis sativus]	gi|357511270|ref|XM_003625876.1|	101	9e-19	Medicago truncatula Universal stress protein A-like protein (MTR_7g108830) mRNA, complete cds	sp|Q8LGG8|USPAL_ARATH	52	3e-07	Universal stress protein A-like protein OS=Arabidopsis thaliana GN=At3g01520 PE=1 SV=2	L1010	62.8	5e-10	COG0589	Universal stress protein UspA and related nucleotide-binding proteins	--	--	--	--	--	GO:0006950//response to stress;GO:0002238//response to molecule of fungal origin	-	GO:0005773//vacuole;GO:0005794//Golgi apparatus;GO:0005886//plasma membrane	--
CL9945.Contig1_All	604	19	63	2.1763	6.7373	1.63029	Up	3.39e-06	7.28e-05	gi|255579096|ref|XP_002530396.1|	253.1	2e-66	heat-shock protein, putative [Ricinus communis] >gi|223530045|gb|EEF31966.1| heat-shock protein, putative [Ricinus communis]	gi|283482307|emb|FM172944.1|	149	4e-33	Rhododendron ovatum partial CTsHSP1 gene for cytosolic class I small heat shock protein type 1	sp|P27396|HSP11_DAUCA	246	5e-66	17.8 kDa class I heat shock protein OS=Daucus carota PE=3 SV=1	TM0374	94.4	1e-19	COG0071	Molecular chaperone (small heat shock protein)	K13993	2e-67	253	rcu:RCOM_0497680	HSP20 family protein	-	-	-	--
CL5901.Contig1_All	1663	16	53	0.6656	2.0586	1.62894	Up	2.13e-05	0.000393804	gi|460396509|ref|XP_004243815.1|	276.2	1e-72	PREDICTED: protein TPX2-like [Solanum lycopersicum]	gi|460396508|ref|XM_004243767.1|	75.8	1e-10	PREDICTED: Solanum lycopersicum protein TPX2-like (LOC101265749), mRNA	sp|F4I2H7|TPX2_ARATH	241	1e-63	Protein TPX2 OS=Arabidopsis thaliana GN=TPX2 PE=1 SV=1	--	--	--	--	--	--	--	--	--	--	GO:0007010//cytoskeleton organization;GO:0006461//protein complex assembly;GO:0010468//regulation of gene expression;GO:0043412//macromolecule modification;GO:0006259//DNA metabolic process;GO:0034645//cellular macromolecule biosynthetic process;GO:0022402//cell cycle process;GO:0050794//regulation of cellular process	-	GO:0044446//intracellular organelle part	--
Unigene22747_All	919	16	53	1.2045	3.7252	1.62888	Up	2.13e-05	0.00039374	gi|462412024|gb|EMJ17073.1|	282	9e-75	hypothetical protein PRUPE_ppa010530mg [Prunus persica]	gi|460387010|ref|XM_004239137.1|	61.9	1e-06	PREDICTED: Solanum lycopersicum uncharacterized LOC101260047 (LOC101260047), mRNA	--	--	--	--	--	--	--	--	--	--	--	--	--	--	GO:0006355//regulation of transcription, DNA-dependent	-	GO:0016020//membrane;GO:0005634//nucleus	--
Unigene37498_All	592	33	109	3.8566	11.8929	1.6247	Up	9.44e-10	3.28e-08	gi|224079111|ref|XP_002305753.1|	144.4	1e-33	predicted protein [Populus trichocarpa] >gi|222848717|gb|EEE86264.1| predicted protein [Populus trichocarpa]	--	--	--	--	sp|Q9C857|GDL16_ARATH	130	2e-32	GDSL esterase/lipase At1g31550 OS=Arabidopsis thaliana GN=At1g31550 PE=2 SV=1	--	--	--	--	--	K00514	5e-12	68.9	rcu:RCOM_1428040	zeta-carotene desaturase [EC:1.3.5.6]	-	GO:0004091//carboxylesterase activity;GO:0016298//lipase activity	GO:0005576//extracellular region;GO:0005773//vacuole	--
CL6234.Contig1_All	554	41	135	5.1202	15.7401	1.62017	Up	1.03e-11	4.32e-10	--	--	--	--	--	--	--	--	--	--	--	--	--	--	--	--	--	--	--	--	--	--	-	-	-	--
CL2516.Contig3_All	474	185	609	27.0025	82.9896	1.61984	Up	1.33e-47	2.49e-45	gi|1050913|emb|CAA63341.1|	81.6	4e-15	dehydrin [Helianthus annuus]	gi|1050912|emb|X92650.1|	77.8	9e-12	H.annuus mRNA for dehydrin related protein	sp|A8CVF3|DHN1_AVIMR	55.1	2e-08	Dehydrin DHN1 OS=Avicennia marina GN=DHN1 PE=1 SV=1	--	--	--	--	--	--	--	--	--	--	-	-	-	--
Unigene2095_All	544	16	52	2.0348	6.1743	1.60139	Up	3.2e-05	0.000570706	--	--	--	--	--	--	--	--	--	--	--	--	--	--	--	--	--	--	--	--	--	--	-	-	-	--
Unigene30207_All	678	16	52	1.6327	4.954	1.60133	Up	3.2e-05	0.000570617	--	--	--	--	--	--	--	--	--	--	--	--	--	--	--	--	--	--	--	--	--	--	-	-	-	--
CL3316.Contig6_All	976	17	55	1.2051	3.64	1.59479	Up	1.98e-05	0.000368751	gi|460392700|ref|XP_004241952.1|	259.2	7e-68	PREDICTED: acid phosphatase 1-like [Solanum lycopersicum]	gi|242089818|ref|XM_002440697.1|	61.9	1e-06	Sorghum bicolor hypothetical protein, mRNA	sp|P27061|PPA1_SOLLC	174	5e-44	Acid phosphatase 1 OS=Solanum lycopersicum GN=APS1 PE=2 SV=1	--	--	--	--	--	K02866	5e-23	106	osa:4332737	large subunit ribosomal protein L10e	-	-	-	--
CL4426.Contig4_All	1219	23	74	1.3054	3.9211	1.58677	Up	7.63e-07	1.84e-05	gi|225445722|ref|XP_002270621.1|	213.4	6e-54	PREDICTED: uncharacterized protein LOC100258663 [Vitis vinifera]	gi|225445721|ref|XM_002270585.1|	67.9	2e-08	PREDICTED: Vitis vinifera uncharacterized LOC100258663 (LOC100258663), mRNA	--	--	--	--	--	--	--	--	--	--	--	--	--	--	-	-	-	--
Unigene28893_All	236	29	93	8.5015	25.454	1.5821	Up	3.03e-08	8.86e-07	gi|115770|sp|P12328.1|CB21_LEMGI	93.6	1e-18	RecName: Full=Chlorophyll a-b binding protein of LHCII type I, chloroplastic; Short=CAB; Short=LHCP; Flags: Precursor >gi|168290|gb|AAA33392.1| chlorophyll a/b apoprotein [Lemna gibba]	gi|283549608|emb|FN295566.1|	145	2e-32	Spinacia oleracea lhcb1.4 gene for major chlorophyll a/b binding protein LHCb1.4 precursor, cultivar America	sp|P12328|CB21_LEMGI	93.6	2e-20	Chlorophyll a-b binding protein of LHCII type I, chloroplastic OS=Lemna gibba PE=3 SV=1	--	--	--	--	--	K08912	1e-19	92.8	bdi:100822184	light-harvesting complex II chlorophyll a/b binding protein 1	GO:0009769//photosynthesis, light harvesting in photosystem II	GO:0016168//chlorophyll binding	GO:0010287//plastoglobule;GO:0009941//chloroplast envelope;GO:0005794//Golgi apparatus;GO:0030076//light-harvesting complex;GO:0009535//chloroplast thylakoid membrane	--
CL1632.Contig3_All	700	34	109	3.3604	10.058	1.58164	Up	1.96e-09	6.59e-08	gi|351721079|ref|NP_001235150.1|	109.8	4e-23	uncharacterized protein LOC100499981 [Glycine max]	gi|351721078|ref|NM_001248221.1|	95.6	6e-17	Glycine max uncharacterized LOC100499981 (LOC100499981), mRNA	--	--	--	--	--	--	--	--	--	--	--	--	--	--	-	-	-	--
CL6876.Contig3_All	1556	51	163	2.2676	6.7665	1.57724	Up	2.19e-13	1.05e-11	gi|359473283|ref|XP_002269605.2|	256.5	9e-67	PREDICTED: homeobox-leucine zipper protein HAT5-like [Vitis vinifera] >gi|296086435|emb|CBI32024.3| unnamed protein product [Vitis vinifera]	gi|349380|gb|L22848.1|HNNH3P	133	6e-28	Helianthus annuus homeodomain containing protein (HAHB-3) mRNA, partial cds	sp|Q02283|HAT5_ARATH	152	4e-37	Homeobox-leucine zipper protein HAT5 OS=Arabidopsis thaliana GN=HAT5 PE=1 SV=1	SPAC32A11.03c	59.3	2e-08	COG5576	Homeodomain-containing transcription factor	K09338	5e-37	154	aly:ARALYDRAFT_477377	homeobox-leucine zipper protein	-	GO:0003677//DNA binding	-	--
Unigene11680_All	813	39	124	3.3188	9.8518	1.56973	Up	1.89e-10	7.04e-09	gi|225428418|ref|XP_002283820.1|	145.2	1e-33	PREDICTED: uncharacterized protein LOC100264004 [Vitis vinifera]	--	--	--	--	--	--	--	--	--	--	--	--	--	--	--	--	--	--	-	-	-	--
Unigene35685_All	1137	84	267	5.1113	15.1682	1.56929	Up	7.39e-21	5.52e-19	gi|225432856|ref|XP_002283882.1|	281.6	1e-74	PREDICTED: uncharacterized protein LOC100251040 isoform 1 [Vitis vinifera] >gi|359477588|ref|XP_003632000.1| PREDICTED: uncharacterized protein LOC100251040 isoform 2 [Vitis vinifera]	gi|359477587|ref|XM_003631952.1|	75.8	9e-11	PREDICTED: Vitis vinifera uncharacterized LOC100251040, transcript variant 2 (LOC100251040), mRNA	--	--	--	--	--	--	--	--	--	--	--	--	--	--	-	-	-	--
CL10570.Contig2_All	310	17	54	3.794	11.2517	1.56835	Up	2.96e-05	0.000530967	gi|297791583|ref|XP_002863676.1|	63.9	8e-10	hypothetical protein ARALYDRAFT_917342 [Arabidopsis lyrata subsp. lyrata] >gi|297309511|gb|EFH39935.1| hypothetical protein ARALYDRAFT_917342 [Arabidopsis lyrata subsp. lyrata]	--	--	--	--	--	--	--	--	--	--	--	--	--	--	--	--	--	--	-	-	-	--
Unigene11298_All	691	37	117	3.7045	10.9369	1.56185	Up	7.13e-10	2.5e-08	gi|225432610|ref|XP_002281674.1|	151.4	1e-35	PREDICTED: mavicyanin [Vitis vinifera] >gi|297737024|emb|CBI26225.3| unnamed protein product [Vitis vinifera]	--	--	--	--	sp|P80728|MAVI_CUCPE	102	2e-22	Mavicyanin OS=Cucurbita pepo PE=1 SV=1	--	--	--	--	--	--	--	--	--	--	-	-	-	--
Unigene15542_All	329	70	221	14.7201	43.3891	1.55955	Up	2.24e-17	1.39e-15	gi|217944|dbj|BAA03104.1|	140.6	7e-33	light-harvesting chlorophyll a/b-binding protein (LHCP) precursor [Lactuca sativa]	gi|460376913|ref|XM_004234193.1|	135	3e-29	PREDICTED: Solanum lycopersicum uncharacterized LOC101245729 (LOC101245729), mRNA	sp|P27493|CB22_TOBAC	137	1e-33	Chlorophyll a-b binding protein 21, chloroplastic OS=Nicotiana tabacum GN=CAB21 PE=2 SV=1	--	--	--	--	--	K08912	7e-33	136	rcu:RCOM_1214080	light-harvesting complex II chlorophyll a/b binding protein 1	GO:0009765//photosynthesis, light harvesting	GO:0046872//metal ion binding	GO:0016020//membrane;GO:0009507//chloroplast	--
CL10741.Contig1_All	1089	26	82	1.6518	4.8637	1.55802	Up	2.75e-07	7.08e-06	gi|357485301|ref|XP_003612938.1|	303.9	3e-81	BHLH transcription factor [Medicago truncatula] >gi|163889364|gb|ABY48134.1| bHLH transcription factor [Medicago truncatula] >gi|355514273|gb|AES95896.1| BHLH transcription factor [Medicago truncatula]	gi|225319020|dbj|AK329598.1|	157	3e-35	Solanum lycopersicum cDNA, clone: LEFL3148D04, HTC in root	sp|Q9LSL1|BH093_ARATH	252	3e-67	Transcription factor bHLH93 OS=Arabidopsis thaliana GN=BHLH93 PE=1 SV=1	--	--	--	--	--	K13422	6e-17	86.7	rcu:RCOM_0864470	transcription factor MYC2	-	-	-	--
CL9231.Contig2_All	1007	46	145	3.1604	9.3009	1.55726	Up	7.23e-12	3.08e-10	gi|359497722|ref|XP_003635620.1|	342.8	5e-93	PREDICTED: LOW QUALITY PROTEIN: dehydrodolichyl diphosphate synthase 6-like [Vitis vinifera]	--	--	--	--	sp|Q8S2T1|DDPS6_ARATH	313	1e-85	Dehydrodolichyl diphosphate synthase 6 OS=Arabidopsis thaliana GN=At2g17570 PE=2 SV=2	YBR002c	174	2e-43	COG0020	Undecaprenyl pyrophosphate synthase	K11778	8e-93	338	pop:POPTR_863254	ditrans,polycis-polyprenyl diphosphate synthase [EC:2.5.1.87]	GO:0044710	GO:0046872//metal ion binding;GO:0004497//monooxygenase activity;GO:0016705//oxidoreductase activity, acting on paired donors, with incorporation or reduction of molecular oxygen;GO:0016740//transferase activity	-	--
Unigene29779_All	535	40	126	5.1727	15.2125	1.55627	Up	1.75e-10	6.55e-09	gi|255540235|ref|XP_002511182.1|	177.6	9e-44	nucleic acid binding protein, putative [Ricinus communis] >gi|223550297|gb|EEF51784.1| nucleic acid binding protein, putative [Ricinus communis]	gi|225456328|ref|XM_002283793.1|	73.8	2e-10	PREDICTED: Vitis vinifera uncharacterized LOC100242196 (LOC100242196), mRNA	--	--	--	--	--	--	--	--	--	--	--	--	--	--	-	-	GO:0005634//nucleus	--
Unigene32971_All	1110	30	94	1.8699	5.47	1.54858	Up	4.16e-08	1.2e-06	gi|225430804|ref|XP_002267917.1|	295.8	8e-79	PREDICTED: uncharacterized protein LOC100263246 [Vitis vinifera]	gi|212658109|gb|FJ404770.1|	109	6e-21	Antirrhinum majus clone BAC 38j15 genomic sequence	--	--	--	--	--	--	--	--	--	--	--	--	--	--	-	-	-	--
CL6586.Contig1_All	695	60	187	5.9728	17.3797	1.54092	Up	1.08e-14	5.69e-13	gi|145361022|ref|NP_566042.2|	81.3	1e-14	little zipper 1 protein [Arabidopsis thaliana] >gi|330255461|gb|AEC10555.1| little zipper 1 protein [Arabidopsis thaliana]	gi|470142421|ref|XR_185191.1|	63.9	2e-07	PREDICTED: Fragaria vesca subsp. vesca uncharacterized LOC101314600, transcript variant 2 (LOC101314600), misc_RNA	--	--	--	--	--	--	--	--	--	--	--	--	--	--	GO:0010075//regulation of meristem growth;GO:0010014//meristem initiation;GO:0009944//polarity specification of adaxial/abaxial axis;GO:0010358//leaf shaping;GO:0009855//determination of bilateral symmetry	GO:0005515//protein binding	-	--
CL2341.Contig5_All	1273	19	59	1.0326	2.9937	1.53565	Up	1.69e-05	0.000317463	--	--	--	--	--	--	--	--	--	--	--	--	--	--	--	--	--	--	--	--	--	--	-	-	-	--
Unigene22161_All	503	39	121	5.3642	15.5382	1.53438	Up	6.09e-10	2.15e-08	--	--	--	--	gi|441422829|gb|JX540000.1|	63.9	1e-07	Paspalum vaginatum clone StvCtg_00554 microsatellite sequence	--	--	--	--	--	--	--	--	--	--	--	--	--	--	-	-	-	--
Unigene29687_All	1015	21	65	1.4314	4.1365	1.53098	Up	6.48e-06	0.000132072	gi|255076869|gb|ACU00272.1|	252.7	7e-66	dehydration-responsive element-binding factor 1 [Chrysanthemum x morifolium]	gi|144228149|gb|EF490996.1|	170	2e-39	Chrysanthemum x morifolium DREBa mRNA, complete cds	sp|Q9FJ93|DRE1D_ARATH	198	5e-51	Dehydration-responsive element-binding protein 1D OS=Arabidopsis thaliana GN=DREB1D PE=2 SV=1	--	--	--	--	--	K09286	3e-50	197	ath:AT4G25490	EREBP-like factor	-	-	-	--
CL283.Contig1_All	1299	21	65	1.1185	3.2321	1.53091	Up	6.48e-06	0.000132049	gi|460390632|ref|XP_004240932.1|	327.4	3e-88	PREDICTED: uncharacterized protein LOC101250999 [Solanum lycopersicum]	gi|224098649|ref|XM_002311194.1|	93.7	4e-16	Populus trichocarpa 2-oxoglutarate-dependent dioxygenase (2OGox23), mRNA	sp|Q8LEA2|G2OX1_ARATH	56.2	4e-08	Gibberellin 2-beta-dioxygenase 1 OS=Arabidopsis thaliana GN=GA2OX1 PE=2 SV=2	--	--	--	--	--	K05933	1e-08	59.7	vvi:100252394	aminocyclopropanecarboxylate oxidase [EC:1.14.17.4]	-	-	-	--
Unigene834_All	489	55	170	7.7815	22.4556	1.52896	Up	2.38e-13	1.14e-11	gi|462420449|gb|EMJ24712.1|	168.7	3e-41	hypothetical protein PRUPE_ppa011892mg [Prunus persica] >gi|462420450|gb|EMJ24713.1| hypothetical protein PRUPE_ppa011892mg [Prunus persica]	gi|460232297|gb|GABL01035139.1|	87.7	1e-14	TSA: Camelina sativa comp47410_c0_seq1 transcribed RNA sequence	--	--	--	--	--	--	--	--	--	--	--	--	--	--	-	-	GO:0005634//nucleus;GO:0009507//chloroplast	--
CL8758.Contig2_All	738	45	139	4.2186	12.1659	1.52801	Up	3.69e-11	1.47e-09	gi|255560854|ref|XP_002521440.1|	90.5	2e-17	conserved hypothetical protein [Ricinus communis] >gi|223539339|gb|EEF40930.1| conserved hypothetical protein [Ricinus communis]	--	--	--	--	--	--	--	--	--	--	--	--	--	--	--	--	--	--	-	-	-	--
Unigene31699_All	296	43	132	10.0505	28.8049	1.51905	Up	1.38e-10	5.19e-09	--	--	--	--	gi|55978748|gb|AY800600.1|	60	1e-06	Arabidopsis thaliana clone H0000001229 hypothetical protein (AT1G40125) mRNA, complete cds	--	--	--	--	--	--	--	--	--	--	--	--	--	--	-	-	-	--
Unigene29067_All	567	18	55	2.1963	6.2656	1.51238	Up	4.04e-05	0.000703448	gi|359486672|ref|XP_003633461.1|	79.3	3e-14	PREDICTED: uncharacterized protein LOC100854745 [Vitis vinifera]	--	--	--	--	--	--	--	--	--	--	--	--	--	--	--	--	--	--	-	-	-	--
CL7331.Contig2_All	577	18	55	2.1583	6.157	1.51233	Up	4.04e-05	0.000703556	--	--	--	--	--	--	--	--	--	--	--	--	--	--	--	--	--	--	--	--	--	--	-	-	-	--
Unigene18758_All	571	19	58	2.3021	6.5611	1.51099	Up	2.5e-05	0.00045512	gi|460392248|ref|XP_004241729.1|	63.9	1e-09	PREDICTED: uncharacterized protein LOC101247533 [Solanum lycopersicum]	--	--	--	--	--	--	--	--	--	--	--	--	--	--	--	--	--	--	-	-	-	--
Unigene22618_All	738	76	232	7.1247	20.3056	1.51098	Up	2.05e-17	1.27e-15	gi|460371571|ref|XP_004231609.1|	203	4e-51	PREDICTED: uncharacterized protein LOC101255844 [Solanum lycopersicum]	gi|149192954|gb|AC202500.5|	87.7	2e-14	Medicago truncatula clone mth2-34m15, complete sequence	--	--	--	--	--	--	--	--	--	--	--	--	--	--	-	-	GO:0009507//chloroplast	--
CL1051.Contig5_All	1488	19	58	0.8834	2.5177	1.51097	Up	2.5e-05	0.000455047	gi|224126987|ref|XP_002329355.1|	193	1e-47	predicted protein [Populus trichocarpa] >gi|222870405|gb|EEF07536.1| predicted protein [Populus trichocarpa]	--	--	--	--	sp|Q9SD53|Y3720_ARATH	101	1e-21	UPF0481 protein At3g47200 OS=Arabidopsis thaliana GN=At3g47200 PE=1 SV=1	--	--	--	--	--	--	--	--	--	--	-	-	-	--
Unigene916_All	1060	44	134	2.8718	8.1655	1.50759	Up	1.27e-10	4.79e-09	gi|224141799|ref|XP_002324250.1|	300.4	3e-80	predicted protein [Populus trichocarpa] >gi|222865684|gb|EEF02815.1| predicted protein [Populus trichocarpa]	gi|392932952|gb|JN231489.1|	61.9	1e-06	Helianthus annuus genotype RHA801 RD-22 like protein gene, partial cds	sp|Q08298|RD22_ARATH	229	3e-60	Dehydration-responsive protein RD22 OS=Arabidopsis thaliana GN=RD22 PE=2 SV=1	--	--	--	--	--	--	--	--	--	--	-	-	-	--
CL396.Contig4_All	722	320	972	30.6636	86.9588	1.5038	Up	1.95e-67	5.87e-65	gi|217944|dbj|BAA03104.1|	387.1	1e-106	light-harvesting chlorophyll a/b-binding protein (LHCP) precursor [Lactuca sativa]	gi|81074612|gb|DQ252493.1|	527	1e-147	Solanum tuberosum clone 062G02 chlorophyll a-b binding protein 3C-like mRNA, complete cds	sp|P07369|CB2G_SOLLC	385	1e-107	Chlorophyll a-b binding protein 3C, chloroplastic OS=Solanum lycopersicum GN=CAB3C PE=3 SV=1	--	--	--	--	--	K08912	3e-107	385	bdi:100828241	light-harvesting complex II chlorophyll a/b binding protein 1	GO:0009765//photosynthesis, light harvesting;GO:0009637//response to blue light;GO:0010218//response to far red light;GO:0010114//response to red light	GO:0046872//metal ion binding	GO:0010287//plastoglobule;GO:0009941//chloroplast envelope;GO:0048046//apoplast;GO:0009535//chloroplast thylakoid membrane;GO:0005739//mitochondrion	--
CL2516.Contig6_All	918	39	118	2.9392	8.3028	1.49817	Up	1.93e-09	6.5e-08	gi|1050913|emb|CAA63341.1|	68.9	1e-10	dehydrin [Helianthus annuus]	gi|357163675|ref|XM_003579762.1|	61.9	1e-06	PREDICTED: Brachypodium distachyon dehydrin COR410-like (LOC100845447), mRNA	sp|P42758|XERO2_ARATH	68.9	4e-12	Dehydrin Xero 2 OS=Arabidopsis thaliana GN=XERO2 PE=2 SV=1	--	--	--	--	--	--	--	--	--	--	GO:0009415//response to water stimulus;GO:0009409//response to cold	-	-	--
CL396.Contig10_All	1092	697	2107	44.1591	124.631	1.49688	Up	4.63e-143	4.03e-140	gi|373882292|gb|AEY78525.1|	526.2	3e-148	chlorophyll a/b-binding protein [Tagetes erecta]	gi|373882291|gb|JQ083583.1|	724	0	Tagetes erecta chlorophyll a/b-binding protein mRNA, complete cds	sp|P27494|CB23_TOBAC	519	1e-147	Chlorophyll a-b binding protein 36, chloroplastic OS=Nicotiana tabacum GN=CAB36 PE=3 SV=1	--	--	--	--	--	K08913	9e-146	514	rcu:RCOM_0483250	light-harvesting complex II chlorophyll a/b binding protein 2	GO:0009765//photosynthesis, light harvesting;GO:0009637//response to blue light;GO:0010218//response to far red light;GO:0010114//response to red light	GO:0046872//metal ion binding	GO:0010287//plastoglobule;GO:0009941//chloroplast envelope;GO:0005886//plasma membrane;GO:0009535//chloroplast thylakoid membrane	--
CL396.Contig12_All	1372	1104	3317	55.6705	156.162	1.48806	Up	3.84e-222	7.06e-219	gi|217944|dbj|BAA03104.1|	525	1e-147	light-harvesting chlorophyll a/b-binding protein (LHCP) precursor [Lactuca sativa]	gi|146403795|gb|EF549584.1|	1289	0	Artemisia annua chloroplast light-harvesting chlorophyll a/b-binding protein mRNA, partial cds; nuclear gene for chloroplast product	sp|P27492|CB21_TOBAC	502	2e-142	Chlorophyll a-b binding protein 16, chloroplastic OS=Nicotiana tabacum GN=CAB16 PE=2 SV=1	--	--	--	--	--	K08912	9e-141	498	pop:POPTR_652073	light-harvesting complex II chlorophyll a/b binding protein 1	GO:0009765//photosynthesis, light harvesting;GO:0009637//response to blue light;GO:0010218//response to far red light;GO:0010114//response to red light	GO:0046872//metal ion binding	GO:0010287//plastoglobule;GO:0009941//chloroplast envelope;GO:0048046//apoplast;GO:0009535//chloroplast thylakoid membrane;GO:0005739//mitochondrion	--
Unigene33176_All	535	18	54	2.3277	6.5197	1.4859	Up	5.95e-05	0.000996737	gi|462422907|gb|EMJ27170.1|	139	3e-32	hypothetical protein PRUPE_ppa013805mg [Prunus persica]	--	--	--	--	sp|Q8L8Z8|GRXS2_ARATH	129	1e-30	Monothiol glutaredoxin-S2 OS=Arabidopsis thaliana GN=GRXS2 PE=3 SV=1	SPAC15E1.09	48.1	8e-06	COG0695	Glutaredoxin and related proteins	K03676	3e-19	92.4	bdi:100821530	glutaredoxin 3	GO:0019243//methylglyoxal catabolic process to D-lactate;GO:0045454//cell redox homeostasis	GO:0009055//electron carrier activity;GO:0008794//arsenate reductase (glutaredoxin) activity;GO:0015035//protein disulfide oxidoreductase activity	-	--
CL6052.Contig2_All	978	30	90	2.1222	5.9441	1.4859	Up	1.95e-07	5.15e-06	--	--	--	--	--	--	--	--	--	--	--	--	--	--	--	--	--	--	--	--	--	--	-	-	-	--
Unigene36950_All	664	49	147	5.1055	14.2999	1.48588	Up	2.62e-11	1.06e-09	gi|4098172|gb|AAD00239.1|	220.3	1e-56	PK11-C1 [Nicotiana tabacum]	gi|312283170|dbj|AK353365.1|	79.8	3e-12	Thellungiella halophila mRNA, complete cds, clone: RTFL01-25-E13	sp|Q0D4J7|SAPK2_ORYSJ	187	6e-48	Serine/threonine-protein kinase SAPK2 OS=Oryza sativa subsp. japonica GN=SAPK2 PE=1 SV=1	--	--	--	--	--	K14498	5e-57	218	vvi:100243594	serine/threonine-protein kinase SRK2 [EC:2.7.11.1]	GO:0006468//protein phosphorylation	GO:0005524//ATP binding;GO:0004674//protein serine/threonine kinase activity	-	--
CL1106.Contig5_All	1951	18	54	0.6383	1.7878	1.48588	Up	5.95e-05	0.000996883	--	--	--	--	--	--	--	--	--	--	--	--	--	--	--	--	--	--	--	--	--	--	-	-	-	--
CL514.Contig2_All	657	21	63	2.2114	6.1938	1.48586	Up	1.41e-05	0.000270202	gi|225454743|ref|XP_002273566.1|	158.3	9e-38	PREDICTED: S-norcoclaurine synthase [Vitis vinifera] >gi|297737294|emb|CBI26495.3| unnamed protein product [Vitis vinifera]	--	--	--	--	sp|Q67A25|NCS_THLFG	93.2	1e-19	S-norcoclaurine synthase OS=Thalictrum flavum subsp. glaucum PE=1 SV=1	--	--	--	--	--	--	--	--	--	--	-	-	-	--
CL12137.Contig2_All	2028	305	910	10.405	28.984	1.47798	Up	1.08e-61	2.8e-59	gi|359490833|ref|XP_003634174.1|	506.1	9e-142	PREDICTED: two-component response regulator-like APRR5-like [Vitis vinifera]	gi|359490832|ref|XM_003634126.1|	131	3e-27	PREDICTED: Vitis vinifera two-component response regulator-like APRR5-like (LOC100853219), mRNA	sp|Q6LA42|APRR5_ARATH	367	1e-101	Two-component response regulator-like APRR5 OS=Arabidopsis thaliana GN=APRR5 PE=1 SV=2	TP0519	64.7	6e-10	COG2204	Response regulator containing CheY-like receiver, AAA-type ATPase, and DNA-binding domains	K12130	1e-115	415	rcu:RCOM_0969830	pseudo-response regulator 5	GO:0010114//response to red light;GO:0009640//photomorphogenesis;GO:0007623//circadian rhythm;GO:0051170//nuclear import;GO:0010218//response to far red light;GO:0045892//negative regulation of transcription, DNA-dependent	GO:0003677//DNA binding	GO:0005634//nucleus	--
Unigene33874_All	776	46	137	4.1012	11.4036	1.47537	Up	1.55e-10	5.81e-09	gi|353685482|gb|AER13159.1|	58.2	1e-07	putative Ty-1 copia retrotransposon [Phaseolus vulgaris]	--	--	--	--	--	--	--	--	--	--	--	--	--	--	--	--	--	--	-	-	-	--
Unigene18432_All	1410	31	92	1.5211	4.2146	1.47028	Up	1.78e-07	4.72e-06	gi|462424115|gb|EMJ28378.1|	55.5	2e-06	hypothetical protein PRUPE_ppa020046mg, partial [Prunus persica]	--	--	--	--	--	--	--	--	--	--	--	--	--	--	--	--	--	--	-	-	-	--
Unigene26480_All	609	25	74	2.8401	7.8487	1.46651	Up	3.06e-06	6.62e-05	gi|224064478|ref|XP_002301496.1|	89.7	3e-17	predicted protein [Populus trichocarpa] >gi|222843222|gb|EEE80769.1| predicted protein [Populus trichocarpa]	gi|470120324|ref|XM_004296207.1|	63.9	2e-07	PREDICTED: Fragaria vesca subsp. vesca uncharacterized LOC101292396 (LOC101292396), mRNA	sp|Q39264|ZFP5_ARATH	81.6	3e-16	Zinc finger protein 5 OS=Arabidopsis thaliana GN=ZFP5 PE=2 SV=1	--	--	--	--	--	--	--	--	--	--	GO:0010026//trichome differentiation;GO:0048510//regulation of timing of transition from vegetative to reproductive phase;GO:0044260;GO:0009740//gibberellic acid mediated signaling pathway	-	-	--
CL6862.Contig2_All	246	23	68	6.4685	17.8549	1.46482	Up	7.93e-06	0.000159464	--	--	--	--	--	--	--	--	--	--	--	--	--	--	--	--	--	--	--	--	--	--	-	-	-	--
Unigene11225_All	1097	38	112	2.3966	6.5947	1.46032	Up	9.58e-09	2.99e-07	--	--	--	--	--	--	--	--	--	--	--	--	--	--	--	--	--	--	--	--	--	--	-	-	-	--
Unigene11703_All	914	190	559	14.3819	39.5048	1.45777	Up	8.34e-38	1.17e-35	gi|422898329|dbj|BAM67030.1|	463.8	1e-129	gigantea-like [Chrysanthemum seticuspe f. boreale]	gi|422898328|dbj|AB733627.1|	1296	0	Chrysanthemum seticuspe f. boreale CsGI mRNA for gigantea-like, complete cds	sp|Q9SQI2|GIGAN_ARATH	344	5e-95	Protein GIGANTEA OS=Arabidopsis thaliana GN=GI PE=1 SV=2	--	--	--	--	--	K12124	5e-107	385	rcu:RCOM_0961910	GIGANTEA	GO:0009409//response to cold;GO:0010229//inflorescence development;GO:0009637//response to blue light;GO:0010378//temperature compensation of the circadian clock;GO:0010218//response to far red light;GO:0042542//response to hydrogen peroxide;GO:0080167//response to karrikin;GO:0048578//positive regulation of long-day photoperiodism, flowering	-	GO:0005654//nucleoplasm	--
CL396.Contig6_All	673	224	659	23.0273	63.2492	1.4577	Up	2.88e-44	4.95e-42	gi|373882292|gb|AEY78525.1|	351.7	5e-96	chlorophyll a/b-binding protein [Tagetes erecta]	gi|373882291|gb|JQ083583.1|	500	1e-138	Tagetes erecta chlorophyll a/b-binding protein mRNA, complete cds	sp|P27494|CB23_TOBAC	344	3e-95	Chlorophyll a-b binding protein 36, chloroplastic OS=Nicotiana tabacum GN=CAB36 PE=3 SV=1	--	--	--	--	--	K08913	1e-94	343	pop:POPTR_664872	light-harvesting complex II chlorophyll a/b binding protein 2	GO:0010114//response to red light;GO:0018298//protein-chromophore linkage;GO:0009637//response to blue light;GO:0010218//response to far red light;GO:0009765//photosynthesis, light harvesting	GO:0016168//chlorophyll binding;GO:0046872//metal ion binding	GO:0009522//photosystem I;GO:0016021//integral to membrane;GO:0009941//chloroplast envelope;GO:0009535//chloroplast thylakoid membrane;GO:0009523//photosystem II;GO:0010287//plastoglobule;GO:0005886//plasma membrane	--
Unigene11920_All	277	190	558	47.4552	130.119	1.45519	Up	1.21e-37	1.68e-35	gi|28804513|dbj|BAC57962.1|	52.4	2e-06	dehydrin [Aster tripolium]	--	--	--	--	--	--	--	--	--	--	--	--	--	--	--	--	--	--	-	-	-	--
Unigene12172_All	1468	215	628	10.1326	27.6324	1.44736	Up	7.8e-42	1.24e-39	gi|255540423|ref|XP_002511276.1|	449.1	9e-125	protein binding protein, putative [Ricinus communis] >gi|223550391|gb|EEF51878.1| protein binding protein, putative [Ricinus communis]	gi|134303389|gb|EF469874.1|	101	2e-18	Helianthus annuus RFLP probe ZVG15 mRNA sequence	sp|Q9FMK7|BT1_ARATH	392	3e-109	BTB/POZ and TAZ domain-containing protein 1 OS=Arabidopsis thaliana GN=BT1 PE=1 SV=1	--	--	--	--	--	K00517	1e-103	375	ath:AT3G48360	[EC:1.14.-.-]	GO:0006355//regulation of transcription, DNA-dependent;GO:0009553//embryo sac development;GO:0009751//response to salicylic acid stimulus;GO:0009733//response to auxin stimulus;GO:0009555//pollen development;GO:0016573//histone acetylation;GO:0042542//response to hydrogen peroxide	GO:0005516//calmodulin binding;GO:0003712//transcription cofactor activity;GO:0008270//zinc ion binding;GO:0004402//histone acetyltransferase activity	GO:0005737//cytoplasm;GO:0005634//nucleus	--
CL5308.Contig3_All	981	24	70	1.6926	4.6091	1.44524	Up	7.19e-06	0.000145554	gi|344227187|gb|AEN03273.1|	117.1	1e-94	methionine sulfoxide reductase A5 [Solanum lycopersicum]	gi|359476603|ref|XM_002269437.2|	214	1e-52	PREDICTED: Vitis vinifera peptide methionine sulfoxide reductase A5-like (LOC100241959), mRNA	sp|Q9SL43|MSRA5_ARATH	240	1e-87	Peptide methionine sulfoxide reductase A5 OS=Arabidopsis thaliana GN=MSRA5 PE=2 SV=1	MTH535	77.4	3e-22	COG0225	Peptide methionine sulfoxide reductase	K07304	3e-90	242	mtr:MTR_8g076060	peptide-methionine (S)-S-oxide reductase [EC:1.8.4.11]	GO:0006464//cellular protein modification process;GO:0055114//oxidation-reduction process	GO:0008113//peptide-methionine-(S)-S-oxide reductase activity	GO:0016023//cytoplasmic membrane-bounded vesicle;GO:0009507//chloroplast	--
Unigene18567_All	1602	69	201	2.9799	8.1044	1.44344	Up	2.23e-14	1.15e-12	gi|100173145|gb|ABF69124.1|	588.6	1e-166	chalcone synthase [Chrysanthemum x morifolium]	gi|331272050|gb|JF694272.1|	188	1e-44	Erigeron breviscapus chalcone synthase (CHS) mRNA, partial cds	sp|P48385|CHSY_CALCH	587	8e-168	Chalcone synthase OS=Callistephus chinensis GN=CHS PE=2 SV=2	DRA0326	140	5e-33	COG3424	Predicted naringenin-chalcone synthase	K00660	1e-156	551	vvi:100263443	chalcone synthase [EC:2.3.1.74]	GO:0009813//flavonoid biosynthetic process	GO:0016210//naringenin-chalcone synthase activity	-	--
CL7110.Contig2_All	526	85	246	11.18	30.2088	1.43405	Up	4.05e-17	2.47e-15	--	--	--	--	--	--	--	--	--	--	--	--	--	--	--	--	--	--	--	--	--	--	-	-	-	--
Unigene22936_All	481	583	1685	83.8559	226.276	1.4321	Up	1.37e-107	7.65e-105	gi|462407676|gb|EMJ13010.1|	331.3	3e-90	hypothetical protein PRUPE_ppa009987mg [Prunus persica]	gi|48375047|gb|AY554168.1|	264	8e-68	Nicotiana tabacum chloroplast chlorophyll a-b binding protein mRNA, partial cds; nuclear gene for chloroplast product	sp|P27489|CB23_SOLLC	321	1e-88	Chlorophyll a-b binding protein 13, chloroplastic OS=Solanum lycopersicum GN=CAB13 PE=1 SV=1	--	--	--	--	--	K08914	8e-91	330	zma:100284154	light-harvesting complex II chlorophyll a/b binding protein 3	GO:0009765//photosynthesis, light harvesting	GO:0046872//metal ion binding;GO:0005198//structural molecule activity	GO:0030076//light-harvesting complex;GO:0009535//chloroplast thylakoid membrane	--
Unigene29458_All	1267	77	221	4.2046	11.2668	1.42204	Up	2.37e-15	1.3e-13	gi|225456874|ref|XP_002277204.1|	433.3	4e-120	PREDICTED: uncharacterized protein LOC100243254 [Vitis vinifera]	gi|188496797|emb|CU651603.2|	105	1e-19	M.truncatula DNA sequence from clone WTSI_1018-13N4 on chromosome 3, complete sequence	--	--	--	--	--	--	--	--	--	--	--	--	--	--	-	GO:0016787//hydrolase activity	-	--
Unigene37950_All	761	215	616	19.5463	52.2854	1.41951	Up	6.16e-40	9.08e-38	--	--	--	--	--	--	--	--	--	--	--	--	--	--	--	--	--	--	--	--	--	--	-	-	-	--
CL2516.Contig4_All	958	89	254	6.4274	17.1259	1.41387	Up	2.74e-17	1.69e-15	gi|28804513|dbj|BAC57962.1|	161.8	1e-38	dehydrin [Aster tripolium]	gi|28804512|dbj|AB090885.1|	151	2e-33	Aster tripolium mRNA for dehydrin, complete cds	sp|P30185|DHR18_ARATH	112	3e-25	Dehydrin Rab18 OS=Arabidopsis thaliana GN=RAB18 PE=2 SV=1	--	--	--	--	--	--	--	--	--	--	-	-	-	--
CL11575.Contig3_All	1602	34	97	1.4683	3.9111	1.41343	Up	1.92e-07	5.08e-06	gi|225453883|ref|XP_002273090.1|	545.4	1e-153	PREDICTED: adenosine 3&apos;-phospho 5&apos;-phosphosulfate transporter 2 [Vitis vinifera] >gi|296089139|emb|CBI38842.3| unnamed protein product [Vitis vinifera]	gi|359474039|ref|XM_002282640.2|	190	3e-45	PREDICTED: Vitis vinifera adenosine 3'-phospho 5'-phosphosulfate transporter 2-like (LOC100256411), mRNA	sp|Q9LDX3|UTR4_ARATH	514	4e-146	UDP-galactose/UDP-glucose transporter 4 OS=Arabidopsis thaliana GN=UTR4 PE=2 SV=1	ECU04g0570	82.4	2e-15	COG0697	Permeases of the drug/metabolite transporter (DMT) superfamily	K15277	8e-155	545	vvi:100242001	solute carrier family 35 (adenosine 3'-phospho 5'-phosphosulfate transporter), member B3	GO:0055085//transmembrane transport	-	GO:0016021//integral to membrane	--
Unigene14883_All	1473	525	1481	24.6585	64.9437	1.3971	Up	2.17e-91	9.9e-89	gi|255544288|ref|XP_002513206.1|	537	3e-151	conserved hypothetical protein [Ricinus communis] >gi|223547704|gb|EEF49197.1| conserved hypothetical protein [Ricinus communis]	gi|225450200|ref|XM_002264756.1|	206	5e-50	PREDICTED: Vitis vinifera uncharacterized LOC100240969 (LOC100240969), mRNA	--	--	--	--	CC0200	61.6	3e-09	COG3491	Isopenicillin N synthase and related dioxygenases	--	--	--	--	--	-	-	-	--
Unigene8559_All	1053	220	620	14.4545	38.0319	1.39569	Up	3.25e-39	4.71e-37	gi|225442589|ref|XP_002284408.1|	384	2e-105	PREDICTED: ras-related protein Rab7 [Vitis vinifera] >gi|297743251|emb|CBI36118.3| unnamed protein product [Vitis vinifera]	gi|359482917|ref|XM_002284372.2|	335	6e-89	PREDICTED: Vitis vinifera ras-related protein Rab7-like (LOC100249742), mRNA	sp|Q9XER8|RAB7_GOSHI	380	5e-106	Ras-related protein Rab7 OS=Gossypium hirsutum GN=RAB7 PE=2 SV=1	SPAC18G6.03	124	4e-28	COG1100	GTPase SAR1 and related small G proteins	K07897	9e-106	381	zma:100283666	Ras-related protein Rab-7A	GO:0016192//vesicle-mediated transport;GO:0007264//small GTPase mediated signal transduction;GO:0015031//protein transport	GO:0005525//GTP binding;GO:0016787//hydrolase activity	GO:0005773//vacuole;GO:0005794//Golgi apparatus;GO:0005886//plasma membrane;GO:0005634//nucleus	--
CL5757.Contig2_All	877	1995	5598	157.381	412.304	1.38945	Up	0	0	gi|462409313|gb|EMJ14647.1|	83.6	4e-15	hypothetical protein PRUPE_ppa024902mg [Prunus persica]	--	--	--	--	sp|P23283|DRPF_CRAPL	61.2	7e-10	Desiccation-related protein PCC3-06 OS=Craterostigma plantagineum PE=2 SV=1	--	--	--	--	--	--	--	--	--	--	-	-	-	--
CL2247.Contig6_All	695	34	95	3.3846	8.8292	1.3833	Up	3.99e-07	1e-05	--	--	--	--	--	--	--	--	--	--	--	--	--	--	--	--	--	--	--	--	--	--	-	-	-	--
Unigene22460_All	812	53	148	4.5157	11.7731	1.38247	Up	2.34e-10	8.64e-09	gi|356509153|ref|XP_003523316.1|	298.1	1e-79	PREDICTED: protein NDR1-like [Glycine max]	gi|460378532|ref|XM_004234977.1|	83.8	3e-13	PREDICTED: Solanum lycopersicum uncharacterized LOC101250578 (LOC101250578), mRNA	--	--	--	--	--	--	--	--	--	--	--	--	--	--	-	-	GO:0005886//plasma membrane	--
CL6876.Contig2_All	1520	72	201	3.2772	8.5416	1.38204	Up	1.46e-13	7.08e-12	gi|359473283|ref|XP_002269605.2|	256.5	9e-67	PREDICTED: homeobox-leucine zipper protein HAT5-like [Vitis vinifera] >gi|296086435|emb|CBI32024.3| unnamed protein product [Vitis vinifera]	gi|349380|gb|L22848.1|HNNH3P	133	6e-28	Helianthus annuus homeodomain containing protein (HAHB-3) mRNA, partial cds	sp|Q02283|HAT5_ARATH	152	4e-37	Homeobox-leucine zipper protein HAT5 OS=Arabidopsis thaliana GN=HAT5 PE=1 SV=1	SPAC32A11.03c	59.3	2e-08	COG5576	Homeodomain-containing transcription factor	K09338	5e-37	154	aly:ARALYDRAFT_477377	homeobox-leucine zipper protein	-	GO:0003677//DNA binding	-	--
CL6729.Contig2_All	737	24	67	2.253	5.8721	1.38203	Up	2.19e-05	0.000404963	gi|460381369|ref|XP_004236423.1|	68.9	9e-11	PREDICTED: pentatricopeptide repeat-containing protein At4g02750-like [Solanum lycopersicum]	gi|357521582|ref|XM_003631032.1|	67.9	1e-08	Medicago truncatula Pentatricopeptide repeat-containing protein (MTR_8g106910) mRNA, complete cds	sp|O64766|PP185_ARATH	52.4	4e-18	Pentatricopeptide repeat-containing protein At2g35030, mitochondrial OS=Arabidopsis thaliana GN=PCMP-E15 PE=2 SV=1	--	--	--	--	--	K15078	4e-08	42.4	vvi:100250139	structure-specific endonuclease subunit SLX1 [EC:3.6.1.-]	-	-	-	--
Unigene32595_All	1149	66	184	3.9741	10.3439	1.38008	Up	1.64e-12	7.3e-11	gi|225423416|ref|XP_002263547.1|	225.3	1e-57	PREDICTED: uncharacterized protein LOC100266436 [Vitis vinifera]	gi|61674133|emb|CR932968.2|	69.9	6e-09	Medicago truncatula chromosome 5 clone mth2-8e17, COMPLETE SEQUENCE	--	--	--	--	--	--	--	--	--	--	--	--	--	--	-	-	-	--
Unigene18651_All	895	37	103	2.8601	7.4336	1.378	Up	1.4e-07	3.77e-06	gi|296089131|emb|CBI38834.3|	206.5	5e-52	unnamed protein product [Vitis vinifera]	gi|357503700|ref|XM_003622091.1|	97.6	2e-17	Medicago truncatula Transcription factor PCF2 (MTR_7g028160) mRNA, complete cds	sp|O64647|TCP9_ARATH	181	4e-46	Transcription factor TCP9 OS=Arabidopsis thaliana GN=TCP9 PE=2 SV=1	--	--	--	--	--	--	--	--	--	--	GO:0048364//root development;GO:0006355//regulation of transcription, DNA-dependent;GO:0008361//regulation of cell size;GO:1900056//negative regulation of leaf senescence	-	GO:0005634//nucleus	--
Unigene28152_All	273	83	230	21.0342	54.4189	1.37137	Up	3.78e-15	2.05e-13	gi|373882292|gb|AEY78525.1|	65.1	3e-10	chlorophyll a/b-binding protein [Tagetes erecta]	gi|373882291|gb|JQ083583.1|	79.8	1e-12	Tagetes erecta chlorophyll a/b-binding protein mRNA, complete cds	sp|P27494|CB23_TOBAC	57.4	2e-09	Chlorophyll a-b binding protein 36, chloroplastic OS=Nicotiana tabacum GN=CAB36 PE=3 SV=1	--	--	--	--	--	K08913	1e-08	55.8	rcu:RCOM_0483250	light-harvesting complex II chlorophyll a/b binding protein 2	GO:0009765//photosynthesis, light harvesting	GO:0046872//metal ion binding	GO:0016020//membrane;GO:0009507//chloroplast	--
Unigene15217_All	927	51	141	3.8063	9.8248	1.36804	Up	8.5e-10	2.97e-08	gi|462420936|gb|EMJ25199.1|	182.2	1e-44	hypothetical protein PRUPE_ppa014905mg [Prunus persica]	--	--	--	--	--	--	--	--	--	--	--	--	--	--	--	--	--	--	-	-	-	--
CL2516.Contig2_All	900	617	1705	47.4299	122.368	1.36735	Up	1.28e-101	6.66e-99	gi|1050913|emb|CAA63341.1|	68.9	1e-10	dehydrin [Helianthus annuus]	gi|357163675|ref|XM_003579762.1|	61.9	1e-06	PREDICTED: Brachypodium distachyon dehydrin COR410-like (LOC100845447), mRNA	sp|P12952|DHN2_HORVU	65.9	3e-11	Dehydrin DHN2 OS=Hordeum vulgare GN=DHN2 PE=2 SV=1	--	--	--	--	--	--	--	--	--	--	-	-	-	--
Unigene15416_All	750	46	127	4.2433	10.9377	1.36605	Up	6.11e-09	1.95e-07	gi|460382259|ref|XP_004236857.1|	184.5	1e-45	PREDICTED: putative GEM-like protein 8-like [Solanum lycopersicum]	gi|225313683|dbj|AK320629.1|	60	3e-06	Solanum lycopersicum cDNA, clone: LEFL1011DA01, HTC in leaf	sp|Q9FMW6|GEML6_ARATH	163	8e-41	GEM-like protein 6 OS=Arabidopsis thaliana GN=At5g23350 PE=2 SV=2	--	--	--	--	--	--	--	--	--	--	-	-	-	--
Unigene22438_All	758	37	101	3.3771	8.6067	1.34968	Up	2.87e-07	7.38e-06	gi|460412360|ref|XP_004251569.1|	205.3	8e-52	PREDICTED: uncharacterized protein LOC101264095 [Solanum lycopersicum]	gi|449493690|ref|XM_004159366.1|	85.7	6e-14	PREDICTED: Cucumis sativus uncharacterized LOC101230260 (LOC101230260), mRNA	sp|Q39580|DYL1_CHLRE	78.6	4e-15	Dynein 8 kDa light chain, flagellar outer arm OS=Chlamydomonas reinhardtii PE=1 SV=1	--	--	--	--	--	K10418	2e-16	84.3	cme:CMT356C	dynein light chain LC8-type	GO:0007017//microtubule-based process	-	GO:0005875//microtubule associated complex	--
CL5207.Contig1_All	2087	57	155	1.8896	4.7973	1.34414	Up	2.17e-10	8.02e-09	gi|224122002|ref|XP_002318726.1|	1004.6	0	predicted protein [Populus trichocarpa] >gi|222859399|gb|EEE96946.1| predicted protein [Populus trichocarpa]	gi|470123070|ref|XM_004297512.1|	299	6e-78	PREDICTED: Fragaria vesca subsp. vesca probable inactive purple acid phosphatase 27-like (LOC101307484), mRNA	sp|Q5MAU8|PPA27_ARATH	907	0	Probable inactive purple acid phosphatase 27 OS=Arabidopsis thaliana GN=PAP27 PE=2 SV=1	Rv2577	72	4e-12	COG1409	Predicted phosphohydrolases	--	--	--	--	--	-	GO:0046872//metal ion binding;GO:0003993//acid phosphatase activity	GO:0005618//cell wall	--
CL3652.Contig1_All	569	96	261	11.6726	29.6287	1.34387	Up	1.6e-16	9.39e-15	gi|22653807|sp|P83442.1|LEAD3_DAUCA	53.5	2e-06	RecName: Full=Late embryogenesis abundant protein Dc3	--	--	--	--	sp|P83442|LEAD3_DAUCA	91.3	3e-19	Late embryogenesis abundant protein Dc3 OS=Daucus carota PE=2 SV=1	--	--	--	--	--	--	--	--	--	--	-	-	-	--
CL5315.Contig1_All	452	28	76	4.2858	10.8608	1.34149	Up	9.73e-06	0.000192285	gi|25091401|sp|O80327.1|TLP1_PYRPY	124.8	4e-28	RecName: Full=Thaumatin-like protein 1; Flags: Precursor >gi|3241854|dbj|BAA28872.1| thaumatin-like protein precursor [Pyrus pyrifolia]	--	--	--	--	sp|O80327|TLP1_PYRPY	124	2e-29	Thaumatin-like protein 1 OS=Pyrus pyrifolia GN=TL1 PE=1 SV=1	--	--	--	--	--	--	--	--	--	--	-	-	GO:0016023//cytoplasmic membrane-bounded vesicle	--
Unigene2216_All	641	24	65	2.5904	6.55	1.33832	Up	4.54e-05	0.000781024	gi|356522039|ref|XP_003529657.1|	168.3	8e-41	PREDICTED: uncharacterized protein LOC100786562 [Glycine max]	gi|346426327|gb|JN602047.1|	65.9	5e-08	Gossypium raimondii seed storage protein vicilin B (vicB_D) gene, partial cds	--	--	--	--	--	--	--	--	--	--	--	--	--	--	-	-	-	--
Unigene33733_All	561	37	100	4.563	11.5139	1.33532	Up	4.1e-07	1.03e-05	--	--	--	--	--	--	--	--	--	--	--	--	--	--	--	--	--	--	--	--	--	--	-	-	-	--
Unigene15755_All	710	121	327	11.7906	29.7491	1.33521	Up	3.88e-20	2.77e-18	--	--	--	--	--	--	--	--	--	--	--	--	--	--	--	--	--	--	--	--	--	--	-	-	-	--
Unigene37649_All	1126	565	1522	34.7152	87.3094	1.33057	Up	2.84e-87	1.22e-84	gi|255547704|ref|XP_002514909.1|	350.9	2e-95	conserved hypothetical protein [Ricinus communis] >gi|223545960|gb|EEF47463.1| conserved hypothetical protein [Ricinus communis]	gi|356510896|ref|XM_003524122.1|	113	4e-22	PREDICTED: Glycine max uncharacterized protein LOC100786348 (LOC100786348), mRNA	sp|Q6NMK1|GXM1_ARATH	224	9e-59	Glucuronoxylan 4-O-methyltransferase 1 OS=Arabidopsis thaliana GN=GXM1 PE=1 SV=1	--	--	--	--	--	--	--	--	--	--	GO:0006857//oligopeptide transport;GO:0015706//nitrate transport;GO:0010167//response to nitrate	GO:0005515//protein binding	GO:0005768//endosome;GO:0005794//Golgi apparatus;GO:0005802//trans-Golgi network;GO:0005739//mitochondrion	--
Unigene1481_All	536	336	904	43.3695	108.94	1.32878	Up	1.86e-52	4.01e-50	gi|6714402|gb|AAF26091.1|AC012393_17	102.4	3e-21	low temperature and salt responsive protein LTI6B [Arabidopsis thaliana]	gi|24745953|dbj|AB061265.1|	89.7	3e-15	Solanum tuberosum StLTSR mRNA for low temperature and salt responsive protein, complete cds	sp|Q9ZNS6|RCI2B_ARATH	102	1e-22	Hydrophobic protein RCI2B OS=Arabidopsis thaliana GN=RCI2B PE=2 SV=1	PA0567	63.2	2e-10	COG0401	Uncharacterized homolog of Blt101	--	--	--	--	--	GO:0042538//hyperosmotic salinity response;GO:0007030//Golgi organization;GO:0009409//response to cold;GO:0006833//water transport;GO:0046686//response to cadmium ion;GO:0009737//response to abscisic acid stimulus;GO:0006096//glycolysis	-	GO:0016021//integral to membrane	--
Unigene26307_All	928	317	852	23.6331	59.3029	1.32729	Up	1.86e-49	3.64e-47	gi|460368861|ref|XP_004230283.1|	191.4	1e-47	PREDICTED: chaperone protein DnaJ-like [Solanum lycopersicum]	gi|357511776|ref|XM_003626129.1|	75.8	7e-11	Medicago truncatula DnaJ homolog subfamily B member (MTR_7g112360) mRNA, complete cds	sp|Q9ZSY2|DNJ15_ARATH	72	5e-13	Chaperone protein dnaJ 15 OS=Arabidopsis thaliana GN=ATJ15 PE=1 SV=1	FN0118	80.1	5e-15	COG0484	DnaJ-class molecular chaperone with C-terminal Zn finger domain	K09510	2e-15	81.6	olu:OSTLU_26706	DnaJ homolog subfamily B member 4	-	-	-	--
CL2447.Contig1_All	944	38	102	2.785	6.9793	1.32541	Up	3.65e-07	9.22e-06	gi|4099833|gb|AAD00694.1|	501.5	8e-141	bifunctional nuclease [Zinnia violacea]	gi|4099832|gb|U90265.1|ZEU90265	593	1e-166	Zinnia elegans bifunctional nuclease (nucZe1) gene, partial cds	sp|Q9C9G4|ENDO2_ARATH	390	8e-109	Endonuclease 2 OS=Arabidopsis thaliana GN=ENDO2 PE=2 SV=1	--	--	--	--	--	--	--	--	--	--	GO:0006308//DNA catabolic process	GO:0004519//endonuclease activity;GO:0003676//nucleic acid binding	GO:0016023//cytoplasmic membrane-bounded vesicle	--
Unigene26076_All	970	187	501	13.3377	33.3619	1.32269	Up	1.29e-29	1.36e-27	gi|449439851|ref|XP_004137699.1|	264.2	2e-69	PREDICTED: UPF0098 protein MTH_273-like [Cucumis sativus] >gi|449483543|ref|XP_004156621.1| PREDICTED: UPF0098 protein MTH_273-like [Cucumis sativus]	gi|460402560|ref|XM_004246732.1|	79.8	5e-12	PREDICTED: Solanum lycopersicum UPF0098 protein MTH_273-like (LOC101257501), mRNA	--	--	--	--	MTH273	117	4e-26	COG1881	Phospholipid-binding protein	K06910	2e-66	250	vvi:100265996		GO:0010162//seed dormancy process;GO:0010264//myo-inositol hexakisphosphate biosynthetic process;GO:0045893//positive regulation of transcription, DNA-dependent	GO:0008429//phosphatidylethanolamine binding	GO:0005737//cytoplasm	--
Unigene29784_All	746	55	147	5.1007	12.7281	1.31925	Up	1.1e-09	3.81e-08	gi|460393440|ref|XP_004242317.1|	211.1	1e-53	PREDICTED: bifunctional 3-dehydroquinate dehydratase/shikimate dehydrogenase, chloroplastic-like [Solanum lycopersicum]	gi|460393439|ref|XM_004242269.1|	99.6	4e-18	PREDICTED: Solanum lycopersicum bifunctional 3-dehydroquinate dehydratase/shikimate dehydrogenase, chloroplastic-like (LOC101247833), mRNA	sp|Q9SQT8|DHQSD_ARATH	147	8e-36	Bifunctional 3-dehydroquinate dehydratase/shikimate dehydrogenase, chloroplastic OS=Arabidopsis thaliana GN=EMB3004 PE=1 SV=1	MA4594	86.3	5e-17	COG0169	Shikimate 5-dehydrogenase	K13832	6e-54	208	rcu:RCOM_0556770	3-dehydroquinate dehydratase / shikimate dehydrogenase [EC:4.2.1.10 1.1.1.25]	GO:0055114//oxidation-reduction process;GO:0019632//shikimate metabolic process	GO:0050661//NADP binding;GO:0003855//3-dehydroquinate dehydratase activity;GO:0004764//shikimate 3-dehydrogenase (NADP+) activity	GO:0009507//chloroplast	--
Unigene24250_All	367	30	80	5.6554	14.0802	1.31597	Up	7.71e-06	0.000155186	--	--	--	--	--	--	--	--	--	--	--	--	--	--	--	--	--	--	--	--	--	--	-	-	-	--
CL9457.Contig2_All	1201	33	88	1.901	4.7329	1.31597	Up	2.67e-06	5.87e-05	gi|460369510|ref|XP_004230605.1|	133.7	6e-30	PREDICTED: uncharacterized protein LOC101261168 [Solanum lycopersicum]	--	--	--	--	--	--	--	--	--	--	--	--	--	--	--	--	--	--	-	-	-	--
Unigene18339_All	871	594	1584	47.1822	117.469	1.31596	Up	2.95e-89	1.32e-86	gi|459021567|gb|AGG39695.1|	399.1	5e-110	aquaporin protein AQU17 [Camellia sinensis]	gi|17940739|gb|AF452011.1|AF452011	222	5e-55	Petunia x hybrida aquaporin-like protein (PIP1;2) mRNA, complete cds	sp|Q8LAA6|PIP15_ARATH	397	3e-111	Probable aquaporin PIP1-5 OS=Arabidopsis thaliana GN=PIP1-5 PE=2 SV=2	SMc01870	125	9e-29	COG0580	Glycerol uptake facilitator and related permeases (Major Intrinsic Protein Family)	K09872	9e-111	397	ath:AT4G23400	aquaporin PIP	GO:0055085//transmembrane transport;GO:0009750//response to fructose stimulus;GO:0009414//response to water deprivation;GO:0009651//response to salt stress;GO:0009266//response to temperature stimulus;GO:0006972//hyperosmotic response;GO:0006833//water transport;GO:0007030//Golgi organization;GO:0006096//glycolysis;GO:0046686//response to cadmium ion	GO:0015250//water channel activity	GO:0005739//mitochondrion;GO:0016021//integral to membrane;GO:0009506//plasmodesma;GO:0009941//chloroplast envelope;GO:0046658//anchored to plasma membrane;GO:0005773//vacuole	--
CL7900.Contig3_All	964	60	160	4.3061	10.7208	1.31596	Up	2.19e-10	8.11e-09	--	--	--	--	--	--	--	--	--	--	--	--	--	--	--	--	--	--	--	--	--	--	-	-	-	--
Unigene26180_All	353	97	258	19.0111	47.2095	1.31224	Up	8.11e-16	4.58e-14	gi|255545646|ref|XP_002513883.1|	82.4	2e-15	conserved hypothetical protein [Ricinus communis] >gi|223546969|gb|EEF48466.1| conserved hypothetical protein [Ricinus communis]	--	--	--	--	--	--	--	--	--	--	--	--	--	--	--	--	--	--	-	-	-	--
Unigene37800_All	1142	143	380	8.6632	21.4933	1.31092	Up	1.49e-22	1.2e-20	gi|238478480|ref|NP_001154337.1|	533.9	2e-150	inositol oxygenase 1 [Arabidopsis thaliana] >gi|332191054|gb|AEE29175.1| inositol oxygenase 1 [Arabidopsis thaliana]	gi|470123526|ref|XM_004297728.1|	222	6e-55	PREDICTED: Fragaria vesca subsp. vesca inositol oxygenase 1-like (LOC101302448), mRNA	sp|Q8L799|MIOX1_ARATH	530	8e-151	Inositol oxygenase 1 OS=Arabidopsis thaliana GN=MIOX1 PE=2 SV=1	--	--	--	--	--	K00469	2e-151	533	ath:AT1G14520	inositol oxygenase [EC:1.13.99.1]	GO:0019310//inositol catabolic process;GO:0006949//syncytium formation;GO:0055114//oxidation-reduction process	GO:0005506//iron ion binding;GO:0050113//inositol oxygenase activity	GO:0005737//cytoplasm	--
Unigene23298_All	972	143	380	10.1784	25.2524	1.31091	Up	1.49e-22	1.2e-20	gi|470101946|ref|XP_004287427.1|	285	1e-75	PREDICTED: heat stress transcription factor C-1-like [Fragaria vesca subsp. vesca]	gi|460412428|ref|XM_004251555.1|	89.7	5e-15	PREDICTED: Solanum lycopersicum heat stress transcription factor C-1-like (LOC101248645), mRNA	sp|Q9LV52|HSFC1_ARATH	257	8e-69	Heat stress transcription factor C-1 OS=Arabidopsis thaliana GN=HSFC1 PE=2 SV=1	SPAC2E12.02.02	99	1e-20	COG5169	Heat shock transcription factor	--	--	--	--	--	GO:0006355//regulation of transcription, DNA-dependent	GO:0043565//sequence-specific DNA binding;GO:0003700//sequence-specific DNA binding transcription factor activity	GO:0005634//nucleus	--
Unigene23341_All	1606	219	581	9.4343	23.3677	1.30853	Up	1.49e-33	1.8e-31	gi|225470834|ref|XP_002266053.1|	558.5	1e-157	PREDICTED: tryptophan aminotransferase-related protein 4 [Vitis vinifera] >gi|296083134|emb|CBI22770.3| unnamed protein product [Vitis vinifera]	gi|359493079|ref|XM_002265751.2|	65.9	1e-07	PREDICTED: Vitis vinifera tryptophan aminotransferase-related protein 4-like (LOC100257726), mRNA	sp|Q93Z38|TAR4_ARATH	488	3e-138	Tryptophan aminotransferase-related protein 4 OS=Arabidopsis thaliana GN=TAR4 PE=2 SV=2	--	--	--	--	--	K14548	1e-151	534	rcu:RCOM_0962120	U3 small nucleolar RNA-associated protein 4	-	GO:0016846//carbon-sulfur lyase activity	-	--
Unigene21978_All	655	51	135	5.3869	13.313	1.30531	Up	7.03e-09	2.22e-07	gi|5668669|dbj|BAA82638.1|	283.1	2e-75	Beta-tubulin [Zinnia elegans]	gi|5668668|dbj|D63137.1|	410	1e-112	Zinnia elegans mRNA for Beta-tubulin, clone ZeTubB2, complete cds	sp|P29500|TBB1_PEA	276	7e-75	Tubulin beta-1 chain OS=Pisum sativum GN=TUBB1 PE=3 SV=1	SPBC26H8.07c	223	2e-58	COG5023	Tubulin	K07375	3e-74	275	vvi:100259534	tubulin beta	GO:0051258//protein polymerization;GO:0006184//GTP catabolic process;GO:0007017//microtubule-based process	GO:0003924//GTPase activity;GO:0005200//structural constituent of cytoskeleton;GO:0005525//GTP binding	GO:0005874//microtubule;GO:0005737//cytoplasm	--
CL5565.Contig3_All	3055	31	82	0.702	1.7338	1.30439	Up	6.84e-06	0.000138973	gi|225457237|ref|XP_002284179.1|	72	7e-11	PREDICTED: chaperone protein ClpB1 [Vitis vinifera]	gi|408692403|gb|JX489411.1|	874	0	Artemisia tridentata Contig_28210 heat shock protein gene, partial cds	sp|P42730|CLPB1_ARATH	1392	0	Chaperone protein ClpB1 OS=Arabidopsis thaliana GN=CLPB1 PE=1 SV=2	BMEI0195	857	0	COG0542	ATPases with chaperone activity, ATP-binding subunit	K03695	0	1363	bdi:100825913	ATP-dependent Clp protease ATP-binding subunit ClpB	GO:0034976//response to endoplasmic reticulum stress;GO:0006457//protein folding;GO:0010286//heat acclimation;GO:0045727//positive regulation of translation;GO:0043335//protein unfolding;GO:0009644//response to high light intensity;GO:0042542//response to hydrogen peroxide	GO:0005524//ATP binding;GO:0016887//ATPase activity;GO:0005515//protein binding	GO:0009941//chloroplast envelope;GO:0009570//chloroplast stroma	--
Unigene22951_All	685	118	312	11.9179	29.4204	1.30369	Up	1.21e-18	8.09e-17	gi|225447396|ref|XP_002281293.1|	65.5	8e-10	PREDICTED: uncharacterized protein LOC100253416 [Vitis vinifera] >gi|147789234|emb|CAN78011.1| hypothetical protein VITISV_041419 [Vitis vinifera] >gi|297739334|emb|CBI28985.3| unnamed protein product [Vitis vinifera]	--	--	--	--	--	--	--	--	--	--	--	--	--	--	--	--	--	--	-	-	-	--
Unigene12532_All	1343	103	272	5.306	13.0821	1.3019	Up	2.06e-16	1.2e-14	gi|224057036|ref|XP_002299115.1|	495	1e-138	predicted protein [Populus trichocarpa] >gi|222846373|gb|EEE83920.1| predicted protein [Populus trichocarpa]	gi|358635025|dbj|AB636152.1|	75.8	1e-10	Ipomoea batatas IbF6H2-2-1 mRNA for oxidoreductase, complete cds	sp|Q9LHN8|F6H1_ARATH	454	7e-128	Feruloyl CoA ortho-hydroxylase 1 OS=Arabidopsis thaliana GN=F6'H1 PE=1 SV=1	PA4191	99.8	1e-20	COG3491	Isopenicillin N synthase and related dioxygenases	K06892	2e-53	207	pop:POPTR_550478		GO:0009407//toxin catabolic process;GO:0010583//response to cyclopentenone;GO:0009611//response to wounding;GO:0010421//hydrogen peroxide-mediated programmed cell death;GO:0009805//coumarin biosynthetic process;GO:0055114//oxidation-reduction process	GO:0016702//oxidoreductase activity, acting on single donors with incorporation of molecular oxygen, incorporation of two atoms of oxygen;GO:0050589//leucocyanidin oxygenase activity	GO:0005737//cytoplasm	--
Unigene12319_All	437	27	71	4.2746	10.4945	1.29577	Up	3.17e-05	0.000566859	--	--	--	--	--	--	--	--	--	--	--	--	--	--	--	--	--	--	--	--	--	--	-	-	-	--
Unigene48909_All	303	34	89	7.7633	18.9728	1.28919	Up	3.37e-06	7.23e-05	--	--	--	--	--	--	--	--	--	--	--	--	--	--	--	--	--	--	--	--	--	--	-	-	-	--
CL14305.Contig2_All	1110	34	89	2.1192	5.1791	1.28918	Up	3.37e-06	7.23e-05	--	--	--	--	--	--	--	--	--	--	--	--	--	--	--	--	--	--	--	--	--	--	-	-	-	--
CL4290.Contig1_All	1284	206	539	11.0997	27.1149	1.28857	Up	1.5e-30	1.64e-28	gi|470103243|ref|XP_004288052.1|	408.7	1e-112	PREDICTED: patatin group A-3-like [Fragaria vesca subsp. vesca]	gi|330250293|gb|CP002685.1|	77.8	3e-11	Arabidopsis thaliana chromosome 2, complete sequence	sp|Q3YJT0|PT2K4_SOLTU	259	3e-69	Patatin-2-Kuras 4 OS=Solanum tuberosum GN=pat2-k4 PE=2 SV=1	VC0178	91.3	3e-18	COG3621	Patatin	--	--	--	--	--	GO:0008152//metabolic process	GO:0016787//hydrolase activity	-	--
CL5712.Contig2_All	974	26	68	1.8468	4.5096	1.28797	Up	5.09e-05	0.000865715	gi|224129294|ref|XP_002320549.1|	325.1	1e-87	predicted protein [Populus trichocarpa] >gi|222861322|gb|EEE98864.1| predicted protein [Populus trichocarpa]	gi|449469644|ref|XM_004152481.1|	83.8	3e-13	PREDICTED: Cucumis sativus uncharacterized LOC101216926 (LOC101216926), mRNA >gi|449515988|ref|XM_004164982.1| PREDICTED: Cucumis sativus uncharacterized LOC101231978 (LOC101231978), mRNA	--	--	--	--	--	--	--	--	--	--	--	--	--	--	-	-	GO:0005634//nucleus	--
Unigene33911_All	600	116	303	13.3757	32.6194	1.28612	Up	8.35e-18	5.31e-16	gi|460370293|ref|XP_004230988.1|	169.9	2e-41	PREDICTED: uncharacterized protein LOC101250258 [Solanum lycopersicum]	--	--	--	--	--	--	--	--	--	--	--	--	--	--	--	--	--	--	GO:0006661//phosphatidylinositol biosynthetic process	-	GO:0016020//membrane;GO:0009536//plastid	--
Unigene29131_All	1204	36	94	2.0686	5.043	1.28563	Up	1.87e-06	4.23e-05	gi|460393722|ref|XP_004242458.1|	383.6	3e-105	PREDICTED: uncharacterized protein LOC101263424 [Solanum lycopersicum]	--	--	--	--	--	--	--	--	--	--	--	--	--	--	--	--	--	--	GO:0016132//brassinosteroid biosynthetic process	-	GO:0016020//membrane	--
Unigene32385_All	568	30	78	3.6541	8.8701	1.27943	Up	1.55e-05	0.000294235	--	--	--	--	--	--	--	--	sp|O80963|ACCR2_ARATH	48.1	3e-06	Serine/threonine-protein kinase-like protein CCR2 OS=Arabidopsis thaliana GN=CCR2 PE=1 SV=1	--	--	--	--	--	--	--	--	--	--	-	-	-	--
Unigene12071_All	674	45	117	4.6192	11.2127	1.27942	Up	1.13e-07	3.09e-06	--	--	--	--	--	--	--	--	--	--	--	--	--	--	--	--	--	--	--	--	--	--	-	-	-	--
Unigene36561_All	951	30	78	2.1825	5.2978	1.27941	Up	1.55e-05	0.000294187	gi|296085491|emb|CBI29223.3|	99	1e-19	unnamed protein product [Vitis vinifera]	--	--	--	--	--	--	--	--	--	--	--	--	--	--	--	--	--	--	-	-	-	--
Unigene16100_All	833	72	187	5.9799	14.5004	1.2779	Up	1.93e-11	7.92e-10	gi|255572016|ref|XP_002526949.1|	171	2e-41	protein binding protein, putative [Ricinus communis] >gi|223533701|gb|EEF35436.1| protein binding protein, putative [Ricinus communis]	gi|470137880|ref|XM_004304640.1|	141	1e-30	PREDICTED: Fragaria vesca subsp. vesca BAG family molecular chaperone regulator 1-like (LOC101291551), mRNA	sp|Q0WPX7|BAG2_ARATH	93.2	2e-19	BAG family molecular chaperone regulator 2 OS=Arabidopsis thaliana GN=BAG2 PE=2 SV=1	--	--	--	--	--	--	--	--	--	--	-	-	GO:0005739//mitochondrion	--
CL6876.Contig1_All	1491	32	83	1.4848	3.5957	1.276	Up	8.59e-06	0.00017141	gi|359473283|ref|XP_002269605.2|	256.5	8e-67	PREDICTED: homeobox-leucine zipper protein HAT5-like [Vitis vinifera] >gi|296086435|emb|CBI32024.3| unnamed protein product [Vitis vinifera]	gi|349380|gb|L22848.1|HNNH3P	133	6e-28	Helianthus annuus homeodomain containing protein (HAHB-3) mRNA, partial cds	sp|Q02283|HAT5_ARATH	152	4e-37	Homeobox-leucine zipper protein HAT5 OS=Arabidopsis thaliana GN=HAT5 PE=1 SV=1	SPAC32A11.03c	59.3	2e-08	COG5576	Homeodomain-containing transcription factor	K09338	5e-37	154	aly:ARALYDRAFT_477377	homeobox-leucine zipper protein	-	GO:0003677//DNA binding	-	--
CL5787.Contig2_All	331	93	240	19.4386	46.8347	1.26865	Up	3.88e-14	1.97e-12	--	--	--	--	--	--	--	--	--	--	--	--	--	--	--	--	--	--	--	--	--	--	-	-	-	--
Unigene26257_All	798	88	227	7.6294	18.3742	1.26804	Up	1.93e-13	9.28e-12	gi|225445302|ref|XP_002284677.1|	162.5	6e-39	PREDICTED: uncharacterized protein LOC100244080 [Vitis vinifera] >gi|297738856|emb|CBI28101.3| unnamed protein product [Vitis vinifera]	gi|225445301|ref|XM_002284641.1|	127	2e-26	PREDICTED: Vitis vinifera uncharacterized LOC100244080 (LOC100244080), mRNA	--	--	--	--	--	--	--	--	--	K07213	9e-11	65.5	vcn:VOLCADRAFT_82965	copper chaperone	GO:0030001//metal ion transport	GO:0046872//metal ion binding	GO:0005739//mitochondrion	--
CL2516.Contig7_All	882	38	98	2.9807	7.177	1.26773	Up	1.47e-06	3.38e-05	gi|1050913|emb|CAA63341.1|	68.9	1e-10	dehydrin [Helianthus annuus]	gi|46020011|dbj|AB049336.1|	63.9	3e-07	Nicotiana tabacum NtERD10B mRNA for dehydrin, complete cds	sp|A8CVF3|DHN1_AVIMR	58.2	6e-09	Dehydrin DHN1 OS=Avicennia marina GN=DHN1 PE=1 SV=1	--	--	--	--	--	--	--	--	--	--	-	-	-	--
CL4108.Contig3_All	1320	28	72	1.4676	3.5232	1.26343	Up	3.97e-05	0.0006939	gi|460396051|ref|XP_004243593.1|	224.9	2e-57	PREDICTED: E3 ubiquitin-protein ligase RHA1B-like isoform 1 [Solanum lycopersicum]	--	--	--	--	sp|Q84W40|ATL11_ARATH	65.5	7e-11	RING-H2 finger protein ATL11 OS=Arabidopsis thaliana GN=ATL11 PE=2 SV=2	--	--	--	--	--	K13148	2e-08	58.5	vvi:100261060	integrator complex subunit 11 [EC:3.1.27.-]	GO:0009739//response to gibberellin stimulus;GO:0010200//response to chitin;GO:0009687//abscisic acid metabolic process;GO:0009651//response to salt stress	GO:0005515//protein binding;GO:0008270//zinc ion binding	-	--
CL2121.Contig2_All	706	463	1187	45.3718	108.6	1.25916	Up	5.22e-63	1.4e-60	gi|302822810|ref|XP_002993061.1|	180.3	2e-44	hypothetical protein SELMODRAFT_431177 [Selaginella moellendorffii] >gi|300139153|gb|EFJ05900.1| hypothetical protein SELMODRAFT_431177 [Selaginella moellendorffii]	gi|302820044|ref|XM_002991645.1|	206	2e-50	Selaginella moellendorffii hypothetical protein, mRNA	--	--	--	--	--	--	--	--	--	--	--	--	--	--	-	-	-	--
Unigene845_All	1071	32	82	2.0671	4.9455	1.25851	Up	1.21e-05	0.000234998	--	--	--	--	--	--	--	--	--	--	--	--	--	--	--	--	--	--	--	--	--	--	-	-	-	--
CL12364.Contig1_All	816	54	138	4.5784	10.9238	1.25456	Up	1.37e-08	4.2e-07	gi|460407271|ref|XP_004249077.1|	232.6	5e-60	PREDICTED: 21 kDa protein-like [Solanum lycopersicum]	gi|297850775|ref|XM_002893223.1|	61.9	1e-06	Arabidopsis lyrata subsp. lyrata hypothetical protein, mRNA	sp|P17407|21KD_DAUCA	125	3e-29	21 kDa protein OS=Daucus carota PE=2 SV=1	--	--	--	--	--	K01051	9e-17	85.5	aly:ARALYDRAFT_892433	pectinesterase [EC:3.1.1.11]	-	GO:0004857//enzyme inhibitor activity	-	--
Unigene32696_All	1164	106	270	6.3003	14.9829	1.24982	Up	2.15e-15	1.18e-13	--	--	--	--	--	--	--	--	--	--	--	--	--	--	--	--	--	--	--	--	--	--	-	-	-	--
CL9231.Contig1_All	951	37	94	2.6917	6.3846	1.24608	Up	3.28e-06	7.06e-05	gi|462395935|gb|EMJ01734.1|	351.7	1e-95	hypothetical protein PRUPE_ppa009495mg [Prunus persica]	gi|470102585|ref|XM_004287685.1|	61.9	1e-06	PREDICTED: Fragaria vesca subsp. vesca dehydrodolichyl diphosphate synthase 6-like (LOC101301132), mRNA	sp|Q8S2T1|DDPS6_ARATH	318	2e-87	Dehydrodolichyl diphosphate synthase 6 OS=Arabidopsis thaliana GN=At2g17570 PE=2 SV=2	YBR002c	165	1e-40	COG0020	Undecaprenyl pyrophosphate synthase	K11778	1e-95	347	pop:POPTR_863254	ditrans,polycis-polyprenyl diphosphate synthase [EC:2.5.1.87]	GO:0044710	GO:0046872//metal ion binding;GO:0004497//monooxygenase activity;GO:0016705//oxidoreductase activity, acting on paired donors, with incorporation or reduction of molecular oxygen;GO:0016740//transferase activity	-	--
Unigene11528_All	697	41	104	4.0697	9.638	1.24381	Up	1.01e-06	2.39e-05	gi|225455094|ref|XP_002267997.1|	233.8	1e-60	PREDICTED: vesicle transport protein SFT2B [Vitis vinifera] >gi|302144038|emb|CBI23143.3| unnamed protein product [Vitis vinifera]	gi|225455093|ref|XM_002267961.1|	139	4e-30	PREDICTED: Vitis vinifera vesicle transport protein SFT2B-like (LOC100258855), mRNA	--	--	--	--	YBL102w	63.2	4e-10	COG5102	Membrane protein involved in ER to Golgi transport	--	--	--	--	--	GO:0016192//vesicle-mediated transport;GO:0006661//phosphatidylinositol biosynthetic process	-	GO:0016021//integral to membrane	--
CL396.Contig9_All	975	622	1577	44.1363	104.475	1.24312	Up	1.66e-81	6.43e-79	gi|373882292|gb|AEY78525.1|	527.7	1e-148	chlorophyll a/b-binding protein [Tagetes erecta]	gi|373882291|gb|JQ083583.1|	769	0	Tagetes erecta chlorophyll a/b-binding protein mRNA, complete cds	sp|P27494|CB23_TOBAC	516	1e-146	Chlorophyll a-b binding protein 36, chloroplastic OS=Nicotiana tabacum GN=CAB36 PE=3 SV=1	--	--	--	--	--	K08913	7e-145	511	rcu:RCOM_0483250	light-harvesting complex II chlorophyll a/b binding protein 2	GO:0009765//photosynthesis, light harvesting;GO:0009637//response to blue light;GO:0010218//response to far red light;GO:0010114//response to red light	GO:0046872//metal ion binding	GO:0010287//plastoglobule;GO:0009941//chloroplast envelope;GO:0005886//plasma membrane;GO:0009535//chloroplast thylakoid membrane	--
Unigene37074_All	695	630	1596	62.7142	148.331	1.24196	Up	2.39e-82	9.48e-80	gi|357443417|ref|XP_003591986.1|	159.1	5e-38	hypothetical protein MTR_1g095950 [Medicago truncatula] >gi|355481034|gb|AES62237.1| hypothetical protein MTR_1g095950 [Medicago truncatula]	gi|449458318|ref|XM_004146847.1|	63.9	2e-07	PREDICTED: Cucumis sativus uncharacterized LOC101203258 (LOC101203258), mRNA	sp|A3C5A7|GRP2_ORYSJ	89.4	2e-18	Glycine-rich cell wall structural protein 2 OS=Oryza sativa subsp. japonica GN=GRP0.9 PE=2 SV=1	XF0818	88.2	1e-17	COG2730	Endoglucanase	K12741	7e-15	79	sbi:SORBI_04g007860	heterogeneous nuclear ribonucleoprotein A1/A3	-	-	-	--
CL8758.Contig1_All	730	155	392	14.6899	34.6855	1.23951	Up	2.06e-21	1.56e-19	gi|255560854|ref|XP_002521440.1|	110.9	2e-23	conserved hypothetical protein [Ricinus communis] >gi|223539339|gb|EEF40930.1| conserved hypothetical protein [Ricinus communis]	--	--	--	--	--	--	--	--	--	--	--	--	--	--	--	--	--	--	-	-	GO:0005739//mitochondrion	--
Unigene37510_All	593	72	182	8.4002	19.8245	1.23879	Up	1.04e-10	3.96e-09	gi|350537357|ref|NP_001234290.1|	147.5	1e-34	transcription factor style2.1 [Solanum lycopersicum] >gi|162280539|gb|ABX82930.1| transcription factor style2.1 [Solanum lycopersicum] >gi|162280541|gb|ABX82931.1| transcription factor style2.1 [Solanum pennellii] >gi|162280543|gb|ABX82932.1| transcription factor style2.1 [Solanum lycopersicum] >gi|162280545|gb|ABX82933.1| transcription factor style2.1 [Solanum pennellii]	gi|460375125|ref|XM_004233310.1|	77.8	1e-11	PREDICTED: Solanum lycopersicum transcription factor bHLH135-like (LOC101266898), mRNA	sp|Q9CA64|BH135_ARATH	105	1e-23	Transcription factor bHLH135 OS=Arabidopsis thaliana GN=BHLH135 PE=1 SV=1	--	--	--	--	--	--	--	--	--	--	GO:0009826//unidimensional cell growth;GO:0048510//regulation of timing of transition from vegetative to reproductive phase;GO:0009640//photomorphogenesis;GO:0009741//response to brassinosteroid stimulus	GO:0046983//protein dimerization activity	GO:0005773//vacuole;GO:0009536//plastid;GO:0005739//mitochondrion	--
CL5942.Contig5_All	2680	182	460	4.6984	11.0868	1.2386	Up	7.84e-25	6.96e-23	gi|6225816|sp|O04015.1|P5CS_ACTDE	1148.7	0	RecName: Full=Delta-1-pyrroline-5-carboxylate synthase; Short=P5CS; Includes: RecName: Full=Glutamate 5-kinase; Short=GK; AltName: Full=Gamma-glutamyl kinase; Includes: RecName: Full=Gamma-glutamyl phosphate reductase; Short=GPR; AltName: Full=Glutamate-5-semialdehyde dehydrogenase; AltName: Full=Glutamyl-gamma-semialdehyde dehydrogenase >gi|1928960|gb|AAC14481.1| pyrroline-5-carboxylate syntheta…	gi|1928959|gb|U92286.1|ADU92286	696	0	Actinidia deliciosa pyrroline-5-carboxylate synthetase mRNA, complete cds	sp|O04015|P5CS_ACTDE	1148	0	Delta-1-pyrroline-5-carboxylate synthase OS=Actinidia deliciosa PE=2 SV=1	sll0373	354	5e-97	COG0014	Gamma-glutamyl phosphate reductase	K12657	0	1117	gmx:100809989	delta-1-pyrroline-5-carboxylate synthetase [EC:2.7.2.11 1.2.1.41]	GO:0006979//response to oxidative stress;GO:0055114//oxidation-reduction process;GO:0048364//root development;GO:0009269//response to desiccation;GO:0042538//hyperosmotic salinity response;GO:0009737//response to abscisic acid stimulus;GO:0055129//L-proline biosynthetic process;GO:0016310//phosphorylation;GO:0009793//embryo development ending in seed dormancy	GO:0005524//ATP binding;GO:0004350//glutamate-5-semialdehyde dehydrogenase activity;GO:0004349//glutamate 5-kinase activity	GO:0009507//chloroplast;GO:0016020//membrane	--
CL10324.Contig2_All	528	40	101	5.2413	12.3558	1.23719	Up	1.61e-06	3.67e-05	--	--	--	--	--	--	--	--	--	--	--	--	--	--	--	--	--	--	--	--	--	--	-	-	-	--
CL1195.Contig1_All	1724	230	579	9.23	21.6933	1.23285	Up	1.25e-30	1.37e-28	gi|225432856|ref|XP_002283882.1|	391.3	2e-107	PREDICTED: uncharacterized protein LOC100251040 isoform 1 [Vitis vinifera] >gi|359477588|ref|XP_003632000.1| PREDICTED: uncharacterized protein LOC100251040 isoform 2 [Vitis vinifera]	gi|332640072|gb|CP002686.1|	69.9	8e-09	Arabidopsis thaliana chromosome 3, complete sequence	--	--	--	--	--	--	--	--	--	--	--	--	--	--	-	-	-	--
Unigene8565_All	612	116	292	13.1134	30.8188	1.23277	Up	3.29e-16	1.89e-14	gi|171906260|gb|ACB56927.1|	189.1	4e-47	glycosyltransferase UGT95A1 [Hieracium pilosella]	gi|171906259|gb|EU561020.1|	105	5e-20	Hieracium pilosella glycosyltransferase UGT95A1 mRNA, complete cds	sp|Q9ZQ96|U73C3_ARATH	87	7e-18	UDP-glycosyltransferase 73C3 OS=Arabidopsis thaliana GN=UGT73C3 PE=2 SV=1	--	--	--	--	--	K13496	2e-17	87	ath:AT2G36780	UDP-glucosyl transferase 73C [EC:2.4.1.-]	-	GO:0016758//transferase activity, transferring hexosyl groups	-	--
Unigene11864_All	553	33	83	4.1286	9.6948	1.23156	Up	1.5e-05	0.000285693	--	--	--	--	--	--	--	--	--	--	--	--	--	--	--	--	--	--	--	--	--	--	-	-	-	--
Unigene33422_All	727	146	367	13.894	32.6074	1.23074	Up	6.12e-20	4.32e-18	--	--	--	--	--	--	--	--	--	--	--	--	--	--	--	--	--	--	--	--	--	--	-	-	-	--
Unigene29537_All	794	37	93	3.224	7.5657	1.23062	Up	4.6e-06	9.65e-05	gi|224122628|ref|XP_002330529.1|	317	2e-85	predicted protein [Populus trichocarpa] >gi|222872463|gb|EEF09594.1| predicted protein [Populus trichocarpa]	gi|470129394|ref|XM_004300558.1|	71.9	1e-09	PREDICTED: Fragaria vesca subsp. vesca probable caffeoyl-CoA O-methyltransferase At4g26220-like (LOC101297735), mRNA	sp|Q9C5D7|CAMT3_ARATH	304	4e-83	Probable caffeoyl-CoA O-methyltransferase At4g26220 OS=Arabidopsis thaliana GN=At4g26220 PE=2 SV=1	all5179	179	4e-45	COG4122	Predicted O-methyltransferase	K00588	3e-77	286	osa:4340240	caffeoyl-CoA O-methyltransferase [EC:2.1.1.104]	GO:0032259//methylation	GO:0042409//caffeoyl-CoA O-methyltransferase activity	-	--
Unigene1115_All	690	39	98	3.9104	9.1741	1.23025	Up	2.55e-06	5.62e-05	gi|359497194|ref|XP_003635450.1|	94	2e-18	PREDICTED: uncharacterized protein LOC100853798 [Vitis vinifera] >gi|296084652|emb|CBI25775.3| unnamed protein product [Vitis vinifera]	--	--	--	--	--	--	--	--	--	--	--	--	--	--	--	--	--	--	-	-	-	--
CL11666.Contig2_All	588	32	80	3.7652	8.7881	1.22282	Up	2.39e-05	0.00043775	gi|356552689|ref|XP_003544695.1|	139.8	2e-32	PREDICTED: uncharacterized protein LOC100777123 [Glycine max]	gi|449518512|ref|XM_004166238.1|	83.8	2e-13	PREDICTED: Cucumis sativus uncharacterized LOC101225021 (LOC101225021), mRNA	--	--	--	--	--	--	--	--	--	--	--	--	--	--	-	-	GO:0005739//mitochondrion	--
CL10096.Contig2_All	243	102	254	29.0405	67.5168	1.21718	Up	4.89e-14	2.46e-12	gi|15239602|ref|NP_200238.1|	65.1	3e-10	light-harvesting chlorophyll B-binding protein 3 [Arabidopsis thaliana] >gi|4741952|gb|AAD28773.1|AF134126_1 Lhcb3 protein [Arabidopsis thaliana] >gi|5002210|gb|AAD37362.1|AF143691_1 type III chlorophyll a/b binding protein [Arabidopsis thaliana] >gi|13605754|gb|AAK32870.1|AF361858_1 AT5g54270/MDK4_9 [Arabidopsis thaliana] >gi|13926339|gb|AAK49633.1|AF372917_1 AT5g54270/MDK4_9 [Arabidopsis thalia…	--	--	--	--	sp|P27489|CB23_SOLLC	60.8	2e-10	Chlorophyll a-b binding protein 13, chloroplastic OS=Solanum lycopersicum GN=CAB13 PE=1 SV=1	--	--	--	--	--	K08914	2e-11	65.1	aly:ARALYDRAFT_495512	light-harvesting complex II chlorophyll a/b binding protein 3	GO:0009765//photosynthesis, light harvesting	GO:0046872//metal ion binding;GO:0005198//structural molecule activity	GO:0030076//light-harvesting complex;GO:0009535//chloroplast thylakoid membrane	--
Unigene8571_All	1507	239	595	10.9722	25.5028	1.2168	Up	7.98e-31	8.81e-29	gi|146387237|pdb|2E1T|A	527.3	2e-148	Chain A, Crystal Structure Of Dendranthema Morifolium Dmat Complexed With Malonyl-coa >gi|146387238|pdb|2E1T|B Chain B, Crystal Structure Of Dendranthema Morifolium Dmat Complexed With Malonyl-coa >gi|146387461|pdb|2E1U|A Chain A, Crystal Structure Of Dendranthema Morifolium Dmat >gi|146387462|pdb|2E1U|B Chain B, Crystal Structure Of Dendranthema Morifolium Dmat >gi|134287095|dbj|BAF50706.1| anth…	gi|134287094|dbj|AB290338.1|	65.9	1e-07	Chrysanthemum x morifolium Dm3MaT3 mRNA for anthocyanin malonyltransferase homolog, complete cds	sp|Q8GSN8|3MAT_DAHPI	450	1e-126	Malonyl-coenzyme A:anthocyanin 3-O-glucoside-6''-O-malonyltransferase OS=Dahlia pinnata GN=3MAT PE=1 SV=1	--	--	--	--	--	K14329	3e-45	181	ath:AT5G61160	agmatine coumaroyltransferase [EC:2.3.1.64 2.3.1.-]	-	GO:0016740//transferase activity	-	--
Unigene37400_All	547	264	657	33.3908	77.5823	1.21628	Up	7.62e-34	9.33e-32	gi|383479034|gb|AFH36339.1|	270.8	8e-72	aquaporin PIP1;1 [Quercus petraea]	gi|299507803|gb|HM217349.1|	121	8e-25	Arabidopsis thaliana ecotype Columbia aquaporin (Aqua) mRNA, complete cds	sp|Q06611|PIP12_ARATH	264	2e-71	Aquaporin PIP1-2 OS=Arabidopsis thaliana GN=PIP1-2 PE=1 SV=1	AGc841	62.8	3e-10	COG0580	Glycerol uptake facilitator and related permeases (Major Intrinsic Protein Family)	K09872	5e-71	264	ath:AT2G45960	aquaporin PIP	GO:0055085//transmembrane transport;GO:0015670//carbon dioxide transport;GO:0009414//response to water deprivation;GO:0009651//response to salt stress;GO:0032880//regulation of protein localization;GO:0009266//response to temperature stimulus;GO:0006972//hyperosmotic response;GO:0006833//water transport;GO:0007030//Golgi organization;GO:0006096//glycolysis;GO:0046686//response to cadmium ion	GO:0015250//water channel activity	GO:0016021//integral to membrane;GO:0046658//anchored to plasma membrane;GO:0009507//chloroplast;GO:0005773//vacuole	--
CL3316.Contig5_All	1012	39	97	2.6662	6.1912	1.21543	Up	3.56e-06	7.63e-05	gi|460392700|ref|XP_004241952.1|	322	1e-86	PREDICTED: acid phosphatase 1-like [Solanum lycopersicum]	gi|460379776|ref|XM_004235589.1|	73.8	3e-10	PREDICTED: Solanum lycopersicum acid phosphatase 1-like (LOC101253467), mRNA	sp|P27061|PPA1_SOLLC	216	2e-56	Acid phosphatase 1 OS=Solanum lycopersicum GN=APS1 PE=2 SV=1	--	--	--	--	--	K02866	5e-23	106	osa:4332737	large subunit ribosomal protein L10e	-	GO:0016787//hydrolase activity	-	--
Unigene12136_All	1156	793	1965	47.4597	109.797	1.21006	Up	5.5e-97	2.67e-94	gi|309256357|gb|ADO61006.1|	60.8	5e-08	flavin-binding kelch repeat F-box 1 [Helianthus annuus]	gi|309256356|gb|GU985592.1|	765	0	Helianthus annuus isolate Ann1238 flavin-binding kelch repeat F-box 1 mRNA, partial cds	sp|Q9C9W9|ADO3_ARATH	479	1e-135	Adagio protein 3 OS=Arabidopsis thaliana GN=ADO3 PE=1 SV=1	--	--	--	--	--	K12116	5e-140	495	vvi:100255972	flavin-binding kelch repeat F-box protein 1	GO:0006511//ubiquitin-dependent protein catabolic process;GO:0006355//regulation of transcription, DNA-dependent;GO:0009911//positive regulation of flower development;GO:0007623//circadian rhythm;GO:0009637//response to blue light;GO:0007165//signal transduction	GO:0001047//core promoter binding;GO:0004871//signal transducer activity;GO:0004842//ubiquitin-protein ligase activity;GO:0005515//protein binding	GO:0005634//nucleus	--
Unigene14582_All	2039	36	89	1.2215	2.8194	1.20673	Up	1.02e-05	0.000200607	gi|255557635|ref|XP_002519847.1|	925.6	0	Peptide transporter, putative [Ricinus communis] >gi|223540893|gb|EEF42451.1| Peptide transporter, putative [Ricinus communis]	gi|470131639|ref|XM_004301652.1|	172	9e-40	PREDICTED: Fragaria vesca subsp. vesca nitrate transporter 1.5-like (LOC101311873), mRNA	sp|Q9LQL2|PTR14_ARATH	906	0	Nitrate transporter 1.5 OS=Arabidopsis thaliana GN=NRT1.5 PE=1 SV=2	ECU11g1050	132	2e-30	COG3104	Dipeptide/tripeptide permease	K14638	5e-139	493	smo:SELMODRAFT_135536	solute carrier family 15 (peptide/histidine transporter), member 3/4	GO:0006598//polyamine catabolic process;GO:0015706//nitrate transport;GO:0006857//oligopeptide transport;GO:0009698//phenylpropanoid metabolic process;GO:0010106//cellular response to iron ion starvation;GO:0042128//nitrate assimilation;GO:0042398//cellular modified amino acid biosynthetic process;GO:0006826//iron ion transport;GO:0010167//response to nitrate;GO:0009734//auxin mediated signaling …	GO:0015112//nitrate transmembrane transporter activity	GO:0005886//plasma membrane	--
CL8993.Contig1_All	653	47	116	4.9796	11.4744	1.20432	Up	4.73e-07	1.18e-05	gi|255552916|ref|XP_002517501.1|	313.5	1e-84	Serine/threonine-protein kinase SAPK3, putative [Ricinus communis] >gi|223543512|gb|EEF45043.1| Serine/threonine-protein kinase SAPK3, putative [Ricinus communis]	gi|225427680|ref|XM_002262690.1|	289	2e-75	PREDICTED: Vitis vinifera serine/threonine-protein kinase SAPK3-like (LOC100243594), mRNA	sp|P0C5D6|SAPK3_ORYSJ	302	1e-82	Serine/threonine-protein kinase SAPK3 OS=Oryza sativa subsp. japonica GN=SAPK3 PE=1 SV=1	SA1063_1	75.9	5e-14	COG0515	Serine/threonine protein kinase	K14498	1e-85	313	rcu:RCOM_0855720	serine/threonine-protein kinase SRK2 [EC:2.7.11.1]	GO:0006468//protein phosphorylation;GO:0009738//abscisic acid mediated signaling pathway	GO:0004674//protein serine/threonine kinase activity;GO:0005524//ATP binding	-	--
Unigene37098_All	697	39	96	3.8712	8.8966	1.20047	Up	4.96e-06	0.000103506	--	--	--	--	--	--	--	--	--	--	--	--	--	--	--	--	--	--	--	--	--	--	-	-	-	--
Unigene11979_All	480	141	347	20.323	46.6953	1.20016	Up	2.92e-18	1.9e-16	--	--	--	--	--	--	--	--	--	--	--	--	--	--	--	--	--	--	--	--	--	--	-	-	-	--
CL5003.Contig3_All	1016	35	86	2.3833	5.4675	1.19792	Up	1.62e-05	0.00030553	gi|460384293|ref|XP_004237847.1|	210.7	3e-53	PREDICTED: uncharacterized protein LOC101260043 [Solanum lycopersicum]	--	--	--	--	--	--	--	--	--	--	--	--	--	--	--	--	--	--	-	-	-	--
Unigene11531_All	663	35	86	3.6523	8.3786	1.1979	Up	1.62e-05	0.000305479	gi|255538684|ref|XP_002510407.1|	111.7	9e-24	conserved hypothetical protein [Ricinus communis] >gi|223551108|gb|EEF52594.1| conserved hypothetical protein [Ricinus communis]	--	--	--	--	--	--	--	--	--	--	--	--	--	--	--	--	--	--	-	-	-	--
Unigene1371_All	930	44	108	3.2733	7.5011	1.19636	Up	1.34e-06	3.11e-05	gi|462412754|gb|EMJ17803.1|	245.4	1e-63	hypothetical protein PRUPE_ppa026894mg [Prunus persica]	gi|225442494|ref|XM_002278344.1|	87.7	2e-14	PREDICTED: Vitis vinifera uncharacterized LOC100254824 (LOC100254824), mRNA	--	--	--	--	--	--	--	--	--	--	--	--	--	--	-	-	-	--
Unigene15031_All	1569	166	407	7.3197	16.7555	1.19478	Up	5.13e-21	3.86e-19	gi|225449204|ref|XP_002276050.1|	642.1	0	PREDICTED: uncharacterized acetyltransferase At3g50280-like [Vitis vinifera]	gi|42469044|emb|BX820247.1|	89.7	8e-15	Arabidopsis thaliana Full-length cDNA Complete sequence from clone GSLTPGH12ZC04 of Hormone Treated Callus of strain col-0 of Arabidopsis thaliana (thale cress)	sp|Q9SND9|Y3028_ARATH	210	2e-54	Uncharacterized acetyltransferase At3g50280 OS=Arabidopsis thaliana GN=At3g50280 PE=1 SV=1	--	--	--	--	--	K13065	1e-26	119	ath:AT5G48930	shikimate O-hydroxycinnamoyltransferase [EC:2.3.1.133]	GO:0080167//response to karrikin	GO:0047672	GO:0005737//cytoplasm	--
CL8599.Contig2_All	1443	31	76	1.4863	3.402	1.19466	Up	5.31e-05	0.000896428	gi|225431593|ref|XP_002276832.1|	271.2	3e-71	PREDICTED: probable plastid-lipid-associated protein 7, chloroplastic [Vitis vinifera]	gi|470141758|ref|XM_004306548.1|	97.6	3e-17	PREDICTED: Fragaria vesca subsp. vesca probable plastid-lipid-associated protein 7, chloroplastic-like (LOC101314210), mRNA	sp|Q5M755|PAP7_ARATH	237	1e-62	Probable plastid-lipid-associated protein 7, chloroplastic OS=Arabidopsis thaliana GN=PAP7 PE=2 SV=1	--	--	--	--	--	--	--	--	--	--	-	GO:0005198//structural molecule activity	GO:0009507//chloroplast	--
Unigene40035_All	978	522	1278	36.9268	84.4066	1.19269	Up	2.56e-62	6.76e-60	gi|462407676|gb|EMJ13010.1|	508.8	5e-143	hypothetical protein PRUPE_ppa009987mg [Prunus persica]	gi|359806175|ref|NM_001254271.1|	480	1e-132	Glycine max chlorophyll a-b binding protein 13, chloroplastic-like (LOC100790960), mRNA	sp|P27489|CB23_SOLLC	495	2e-140	Chlorophyll a-b binding protein 13, chloroplastic OS=Solanum lycopersicum GN=CAB13 PE=1 SV=1	--	--	--	--	--	K08914	6e-144	508	vvi:100260599	light-harvesting complex II chlorophyll a/b binding protein 3	GO:0009765//photosynthesis, light harvesting	GO:0046872//metal ion binding;GO:0005198//structural molecule activity	GO:0030076//light-harvesting complex;GO:0009535//chloroplast thylakoid membrane	--
Unigene23148_All	686	54	132	5.446	12.429	1.19044	Up	9.97e-08	2.75e-06	gi|225428223|ref|XP_002279270.1|	124.4	1e-27	PREDICTED: indole-3-acetic acid-induced protein ARG7-like [Vitis vinifera]	--	--	--	--	sp|P33083|AX6B_SOYBN	50.8	7e-07	Auxin-induced protein 6B OS=Glycine max PE=2 SV=1	--	--	--	--	--	K14488	5e-09	59.3	vvi:100266954	SAUR family protein	-	-	-	--
Unigene22322_All	652	36	88	3.82	8.7181	1.19044	Up	1.42e-05	0.00027192	--	--	--	--	--	--	--	--	--	--	--	--	--	--	--	--	--	--	--	--	--	--	-	-	-	--
Unigene25847_All	1034	54	132	3.6131	8.2459	1.19044	Up	9.97e-08	2.75e-06	gi|359484312|ref|XP_002279746.2|	494.2	1e-138	PREDICTED: 1-aminocyclopropane-1-carboxylate oxidase 1 [Vitis vinifera]	gi|470102186|ref|XM_004287491.1|	145	1e-31	PREDICTED: Fragaria vesca subsp. vesca 1-aminocyclopropane-1-carboxylate oxidase 1-like (LOC101291370), mRNA	sp|Q9ZUN4|ACCO1_ARATH	462	1e-130	1-aminocyclopropane-1-carboxylate oxidase 1 OS=Arabidopsis thaliana GN=ACO1 PE=2 SV=1	PA4191	112	1e-24	COG3491	Isopenicillin N synthase and related dioxygenases	K05933	1e-139	494	rcu:RCOM_1047760	aminocyclopropanecarboxylate oxidase [EC:1.14.17.4]	GO:0006101//citrate metabolic process;GO:0071732//cellular response to nitric oxide;GO:0006833//water transport;GO:0044036//cell wall macromolecule metabolic process;GO:0009693//ethylene biosynthetic process;GO:0006102//isocitrate metabolic process;GO:0009651//response to salt stress;GO:0015979//photosynthesis;GO:0007033//vacuole organization;GO:0006972//hyperosmotic response;GO:0007030//Golgi or…	GO:0048027//mRNA 5'-UTR binding;GO:0051539//4 iron, 4 sulfur cluster binding;GO:0016706//oxidoreductase activity, acting on paired donors, with incorporation or reduction of molecular oxygen, 2-oxoglutarate as one donor, and incorporation of one atom each of oxygen into both donors;GO:0003994//aconitate hydratase activity;GO:0009815//1-aminocyclopropane-1-carboxylate oxidase activity;GO:0005507//…	GO:0048046//apoplast;GO:0005773//vacuole;GO:0005829//cytosol;GO:0009506//plasmodesma;GO:0005886//plasma membrane;GO:0005739//mitochondrion	--
Unigene26035_All	1227	299	730	16.8592	38.4293	1.18867	Up	3.78e-36	5e-34	gi|171906260|gb|ACB56927.1|	566.6	3e-160	glycosyltransferase UGT95A1 [Hieracium pilosella]	gi|171906259|gb|EU561020.1|	163	5e-37	Hieracium pilosella glycosyltransferase UGT95A1 mRNA, complete cds	sp|Q9ZQG4|U73B5_ARATH	118	6e-27	UDP-glycosyltransferase 73B5 OS=Arabidopsis thaliana GN=UGT73B5 PE=2 SV=1	--	--	--	--	--	K13496	2e-24	111	ath:AT3G53160	UDP-glucosyl transferase 73C [EC:2.4.1.-]	-	GO:0016757//transferase activity, transferring glycosyl groups	-	--
Unigene38196_All	418	59	144	9.7653	22.2521	1.18821	Up	2.73e-08	8.05e-07	gi|422898329|dbj|BAM67030.1|	284.6	3e-76	gigantea-like [Chrysanthemum seticuspe f. boreale]	gi|422898328|dbj|AB733627.1|	773	0	Chrysanthemum seticuspe f. boreale CsGI mRNA for gigantea-like, complete cds	sp|Q9SQI2|GIGAN_ARATH	266	4e-72	Protein GIGANTEA OS=Arabidopsis thaliana GN=GI PE=1 SV=2	--	--	--	--	--	K12124	2e-72	268	vvi:100254197	GIGANTEA	GO:0005982//starch metabolic process;GO:0009409//response to cold;GO:0006355//regulation of transcription, DNA-dependent;GO:0009908//flower development;GO:0010229//inflorescence development;GO:0009637//response to blue light;GO:0010378//temperature compensation of the circadian clock;GO:0010218//response to far red light;GO:0042542//response to hydrogen peroxide;GO:0080167//response to karrikin;G…	GO:0005515//protein binding	GO:0005654//nucleoplasm	--
Unigene29717_All	836	59	144	4.8827	11.126	1.18818	Up	2.73e-08	8.05e-07	gi|462407866|gb|EMJ13200.1|	274.2	1e-72	hypothetical protein PRUPE_ppa011093mg [Prunus persica]	gi|470111092|ref|XM_004291739.1|	83.8	3e-13	PREDICTED: Fragaria vesca subsp. vesca uncharacterized LOC101295777 (LOC101295777), mRNA	--	--	--	--	--	--	--	--	--	--	--	--	--	--	GO:0061077//chaperone-mediated protein folding	GO:0044183//protein binding involved in protein folding	GO:0009570//chloroplast stroma	--
Unigene18583_All	837	39	95	3.2237	7.3313	1.18535	Up	6.89e-06	0.00013974	gi|224117904|ref|XP_002331662.1|	312.8	4e-84	predicted protein [Populus trichocarpa] >gi|222874058|gb|EEF11189.1| predicted protein [Populus trichocarpa]	gi|359478228|ref|XM_002279809.2|	61.9	1e-06	PREDICTED: Vitis vinifera polygalacturonase-like (LOC100242164), mRNA	sp|P48979|PGLR_PRUPE	300	9e-82	Polygalacturonase OS=Prunus persica PE=2 SV=1	RSp0880	66.6	5e-11	COG5434	Endopolygalacturonase	K01184	1e-84	311	pop:POPTR_786519	polygalacturonase [EC:3.2.1.15]	GO:0005975//carbohydrate metabolic process	GO:0004650//polygalacturonase activity;GO:0047911	GO:0005576//extracellular region	--
Unigene15686_All	290	62	151	14.7912	33.6328	1.18513	Up	1.34e-08	4.13e-07	--	--	--	--	gi|460388026|ref|XM_004239625.1|	97.6	6e-18	PREDICTED: Solanum lycopersicum chlorophyll a-b binding protein 6A, chloroplastic-like (LOC101253380), mRNA	sp|P12360|CB11_SOLLC	48.1	1e-06	Chlorophyll a-b binding protein 6A, chloroplastic OS=Solanum lycopersicum GN=CAB6A PE=2 SV=1	--	--	--	--	--	--	--	--	--	--	-	-	-	--
Unigene12372_All	1029	99	241	6.6563	15.1282	1.18445	Up	6.85e-13	3.15e-11	gi|356495458|ref|XP_003516594.1|	256.1	6e-67	PREDICTED: LOB domain-containing protein 36-like [Glycine max]	gi|449524045|ref|XM_004168986.1|	67.9	2e-08	PREDICTED: Cucumis sativus LOB domain-containing protein 25-like (LOC101231991), mRNA	sp|Q9FKZ3|LBD36_ARATH	249	2e-66	LOB domain-containing protein 36 OS=Arabidopsis thaliana GN=LBD36 PE=2 SV=1	--	--	--	--	--	K01955	1e-30	132	vvi:100262205	carbamoyl-phosphate synthase large subunit [EC:6.3.5.5]	GO:0009954//proximal/distal pattern formation;GO:0006355//regulation of transcription, DNA-dependent;GO:0009965//leaf morphogenesis;GO:0048441//petal development	-	-	--
CL14172.Contig3_All	1190	51	124	2.9651	6.7307	1.18268	Up	2.82e-07	7.24e-06	gi|356531499|ref|XP_003534315.1|	117.9	3e-25	PREDICTED: uncharacterized protein LOC100812465 [Glycine max]	--	--	--	--	--	--	--	--	SPBC660.13c	68.9	2e-11	COG1599	Single-stranded DNA-binding replication protein A (RPA), large (70 kD) subunit and related ssDNA-binding proteins	K07466	3e-24	111	vvi:100263039	replication factor A1	-	GO:0005488//binding	-	--
CL13308.Contig1_All	841	58	141	4.7714	10.8295	1.18248	Up	4.3e-08	1.24e-06	gi|18073562|emb|CAC84406.1|	284.6	1e-75	17.6 kDa heat-shock protein [Helianthus annuus]	gi|195972628|emb|AJ306557.2|	355	5e-95	Helianthus annuus hsp17.6a gene for 17.67 kDa heat-shock protein and hsp17.6b gene for 17.6 kDa heat-shock protein	sp|P02519|HSP11_SOYBN	263	1e-70	17.3 kDa class I heat shock protein OS=Glycine max GN=HSP17.3-B PE=3 SV=1	TM0374	92.8	6e-19	COG0071	Molecular chaperone (small heat shock protein)	K13993	8e-72	268	mtr:MTR_6g061850	HSP20 family protein	GO:0009644//response to high light intensity;GO:0042542//response to hydrogen peroxide	-	GO:0005737//cytoplasm	--
CL1660.Contig2_All	240	158	384	45.5466	103.349	1.1821	Up	1.31e-19	9.08e-18	--	--	--	--	--	--	--	--	--	--	--	--	--	--	--	--	--	--	--	--	--	--	-	-	-	--
CL9217.Contig3_All	868	40	97	3.1882	7.2183	1.17892	Up	6.04e-06	0.000123773	gi|225425414|ref|XP_002277728.1|	210.3	3e-53	PREDICTED: uncharacterized protein LOC100248862 [Vitis vinifera] >gi|297738458|emb|CBI27659.3| unnamed protein product [Vitis vinifera]	gi|356525161|ref|XM_003531148.1|	131	1e-27	PREDICTED: Glycine max uncharacterized protein LOC100819554 (LOC100819554), mRNA	--	--	--	--	--	--	--	--	--	--	--	--	--	--	-	-	-	--
CL396.Contig11_All	1076	709	1714	45.5873	102.892	1.17443	Up	5.32e-81	2.05e-78	gi|373882292|gb|AEY78525.1|	528.5	7e-149	chlorophyll a/b-binding protein [Tagetes erecta]	gi|373882291|gb|JQ083583.1|	769	0	Tagetes erecta chlorophyll a/b-binding protein mRNA, complete cds	sp|P27494|CB23_TOBAC	519	1e-147	Chlorophyll a-b binding protein 36, chloroplastic OS=Nicotiana tabacum GN=CAB36 PE=3 SV=1	--	--	--	--	--	K08913	7e-146	514	rcu:RCOM_0483250	light-harvesting complex II chlorophyll a/b binding protein 2	GO:0009765//photosynthesis, light harvesting;GO:0009637//response to blue light;GO:0010218//response to far red light;GO:0010114//response to red light	GO:0046872//metal ion binding	GO:0010287//plastoglobule;GO:0009941//chloroplast envelope;GO:0005886//plasma membrane;GO:0009535//chloroplast thylakoid membrane	--
CL1902.Contig3_All	811	389	937	33.1848	74.6283	1.1692	Up	8.9e-45	1.56e-42	gi|359476816|ref|XP_002265844.2|	135.2	1e-30	PREDICTED: chaperone protein dnaJ 11, chloroplastic-like [Vitis vinifera]	gi|160954495|emb|CU230263.1|	61.9	1e-06	Populus EST from mild drought-stressed leaves	sp|Q9FYB5|DNJ11_ARATH	117	8e-27	Chaperone protein dnaJ 11, chloroplastic OS=Arabidopsis thaliana GN=ATJ11 PE=1 SV=2	MTH1291	77	3e-14	COG0484	DnaJ-class molecular chaperone with C-terminal Zn finger domain	K03686	7e-12	69.3	ppp:PHYPADRAFT_108109	molecular chaperone DnaJ	-	-	-	--
Unigene1409_All	606	37	89	4.2241	9.4864	1.16722	Up	1.72e-05	0.000323676	--	--	--	--	gi|147856051|emb|AM445236.2|	99.6	3e-18	Vitis vinifera contig VV78X133878.36, whole genome shotgun sequence	--	--	--	--	--	--	--	--	--	--	--	--	--	--	-	-	-	--
Unigene23250_All	584	74	178	8.7666	19.6876	1.1672	Up	1.08e-09	3.75e-08	gi|357493047|ref|XP_003616812.1|	54.3	1e-06	Cold and drought-regulated protein CORA [Medicago truncatula] >gi|355518147|gb|AES99770.1| Cold and drought-regulated protein CORA [Medicago truncatula]	--	--	--	--	sp|Q09134|GRPA_MEDFA	48.5	3e-06	Abscisic acid and environmental stress-inducible protein OS=Medicago falcata PE=2 SV=1	--	--	--	--	--	--	--	--	--	--	-	-	-	--
Unigene36951_All	677	38	91	3.8833	8.6824	1.16081	Up	1.51e-05	0.000286833	gi|357520147|ref|XP_003630362.1|	125.6	6e-28	Filament-like plant protein [Medicago truncatula] >gi|355524384|gb|AET04838.1| Filament-like plant protein [Medicago truncatula]	--	--	--	--	sp|Q9MA92|FPP3_ARATH	111	3e-25	Filament-like plant protein 3 OS=Arabidopsis thaliana GN=FPP3 PE=2 SV=2	--	--	--	--	--	--	--	--	--	--	-	-	-	--
Unigene33800_All	718	33	79	3.1798	7.107	1.1603	Up	5.64e-05	0.000948879	gi|255555447|ref|XP_002518760.1|	128.6	9e-29	conserved hypothetical protein [Ricinus communis] >gi|223542141|gb|EEF43685.1| conserved hypothetical protein [Ricinus communis]	--	--	--	--	--	--	--	--	--	--	--	--	--	--	--	--	--	--	GO:0010286//heat acclimation	-	GO:0043231//intracellular membrane-bounded organelle	--
Unigene18412_All	1700	384	919	15.6276	34.9182	1.15988	Up	2.05e-43	3.43e-41	gi|459021879|gb|AGG39700.1|	446.4	7e-124	bZIP transcription factor bZIP8 [Camellia sinensis]	gi|375155308|gb|JN812059.1|	95.6	1e-16	Solanum torvum ABA responsive element-binding protein (AREB) mRNA, complete cds	sp|Q9M7Q4|AI5L5_ARATH	360	2e-99	ABSCISIC ACID-INSENSITIVE 5-like protein 5 OS=Arabidopsis thaliana GN=ABF2 PE=1 SV=1	--	--	--	--	--	K14432	1e-123	442	vvi:100232889	ABA responsive element binding factor	GO:0009414//response to water deprivation;GO:0009651//response to salt stress;GO:0009738//abscisic acid mediated signaling pathway	-	-	--
Unigene36773_All	1597	91	217	3.9423	8.7769	1.15467	Up	2.44e-11	9.92e-10	gi|224133250|ref|XP_002327997.1|	625.2	1e-177	GRAS family transcription factor [Populus trichocarpa] >gi|222837406|gb|EEE75785.1| GRAS family transcription factor [Populus trichocarpa]	gi|224133249|ref|XM_002327961.1|	159	1e-35	Populus trichocarpa GRAS family transcription factor (GRAS12), mRNA	sp|Q9SZF7|SHR_ARATH	402	4e-112	Protein SHORT-ROOT OS=Arabidopsis thaliana GN=SHR PE=1 SV=1	--	--	--	--	--	K14494	2e-33	142	ath:AT3G03450	DELLA protein	GO:0006355//regulation of transcription, DNA-dependent	-	-	--
Unigene29478_All	1005	50	119	3.442	7.6483	1.15189	Up	8.42e-07	2.02e-05	gi|147811198|emb|CAN70161.1|	281.2	1e-74	hypothetical protein VITISV_030020 [Vitis vinifera]	gi|255557336|ref|XM_002519653.1|	60	5e-06	Ricinus communis dopamine beta-monooxygenase, putative, mRNA	--	--	--	--	--	--	--	--	--	--	--	--	--	--	-	-	-	--
Unigene30168_All	594	50	119	5.8236	12.9403	1.15189	Up	8.42e-07	2.02e-05	gi|297797685|ref|XP_002866727.1|	222.2	4e-57	hypothetical protein ARALYDRAFT_920030 [Arabidopsis lyrata subsp. lyrata] >gi|297312562|gb|EFH42986.1| hypothetical protein ARALYDRAFT_920030 [Arabidopsis lyrata subsp. lyrata]	gi|356500077|ref|XM_003518813.1|	214	8e-53	PREDICTED: Glycine max serine/threonine-protein kinase SRK2E-like (LOC100806771), mRNA	sp|Q39193|SRK2I_ARATH	219	9e-58	Serine/threonine-protein kinase SRK2I OS=Arabidopsis thaliana GN=SRK2I PE=1 SV=1	SPAC140.05	48.9	6e-06	COG0515	Serine/threonine protein kinase	K14498	4e-58	222	aly:ARALYDRAFT_920030	serine/threonine-protein kinase SRK2 [EC:2.7.11.1]	GO:0009739//response to gibberellin stimulus;GO:0006833//water transport;GO:0009414//response to water deprivation;GO:0009651//response to salt stress;GO:0006972//hyperosmotic response;GO:0007030//Golgi organization;GO:0006096//glycolysis;GO:0006468//protein phosphorylation;GO:0010029//regulation of seed germination;GO:0046686//response to cadmium ion;GO:0009266//response to temperature stimulus;…	GO:0005515//protein binding;GO:0004713//protein tyrosine kinase activity;GO:0004674//protein serine/threonine kinase activity;GO:0005524//ATP binding	GO:0005829//cytosol;GO:0005886//plasma membrane;GO:0005634//nucleus	--
CL1058.Contig5_All	291	117	278	27.8165	61.7073	1.1495	Up	4.9e-14	2.47e-12	--	--	--	--	--	--	--	--	--	--	--	--	--	--	--	--	--	--	--	--	--	--	-	-	-	--
Unigene29933_All	829	72	171	6.0088	13.3237	1.14885	Up	3.64e-09	1.19e-07	--	--	--	--	--	--	--	--	--	--	--	--	--	--	--	--	--	--	--	--	--	--	-	-	-	--
Unigene33737_All	488	40	95	5.6709	12.5744	1.14884	Up	1.15e-05	0.000224338	gi|20198282|gb|AAM15498.1|	73.6	1e-12	hypothetical protein [Arabidopsis thaliana]	--	--	--	--	sp|P93311|RM02_ARATH	70.9	4e-13	60S ribosomal protein L2, mitochondrial OS=Arabidopsis thaliana GN=RPL2 PE=2 SV=1	--	--	--	--	--	--	--	--	--	--	-	-	GO:0043231//intracellular membrane-bounded organelle;GO:0044444//cytoplasmic part;GO:0030529//ribonucleoprotein complex	--
CL1952.Contig3_All	2274	35	83	1.0648	2.3576	1.14674	Up	4.3e-05	0.000743769	gi|449455589|ref|XP_004145535.1|	811.2	0	PREDICTED: DUF246 domain-containing protein At1g04910-like [Cucumis sativus]	gi|359492326|ref|XM_002284802.2|	371	2e-99	PREDICTED: Vitis vinifera DUF246 domain-containing protein At1g04910-like (LOC100267646), mRNA	sp|Q8W486|Y1491_ARATH	270	2e-72	Uncharacterized protein At1g04910 OS=Arabidopsis thaliana GN=At1g04910 PE=1 SV=1	--	--	--	--	--	--	--	--	--	--	-	GO:0016757//transferase activity, transferring glycosyl groups	GO:0005802//trans-Golgi network;GO:0005794//Golgi apparatus;GO:0005768//endosome	--
CL2678.Contig2_All	1419	65	154	3.1691	7.0101	1.14536	Up	2.36e-08	7.03e-07	gi|460388512|ref|XP_004239911.1|	502.3	8e-141	PREDICTED: protein phosphatase 2C 37-like [Solanum lycopersicum]	gi|121308608|dbj|AB110956.1|	111	2e-21	Nicotiana tabacum NtPP2C2 mRNA for protein phosphatase 2C, complete cds	sp|P49598|P2C37_ARATH	438	4e-123	Protein phosphatase 2C 37 OS=Arabidopsis thaliana GN=PP2CA PE=1 SV=1	YDL006w	134	3e-31	COG0631	Serine/threonine protein phosphatase	K14497	2e-139	493	vvi:100247958	protein phosphatase 2C [EC:3.1.3.16]	GO:0009628//response to abiotic stimulus;GO:0009738//abscisic acid mediated signaling pathway;GO:0006950//response to stress	GO:0004721//phosphoprotein phosphatase activity	-	--
CL10118.Contig1_All	516	38	90	5.095	11.2662	1.14485	Up	2.08e-05	0.000385187	gi|462406801|gb|EMJ12265.1|	52.4	4e-06	hypothetical protein PRUPE_ppa018164mg [Prunus persica]	--	--	--	--	--	--	--	--	--	--	--	--	--	--	--	--	--	--	-	-	-	--
CL396.Contig7_All	1167	5390	12745	319.542	705.429	1.1425	Up	0	0	gi|217944|dbj|BAA03104.1|	529.2	5e-149	light-harvesting chlorophyll a/b-binding protein (LHCP) precursor [Lactuca sativa]	gi|146403795|gb|EF549584.1|	1193	0	Artemisia annua chloroplast light-harvesting chlorophyll a/b-binding protein mRNA, partial cds; nuclear gene for chloroplast product	sp|P27492|CB21_TOBAC	503	8e-143	Chlorophyll a-b binding protein 16, chloroplastic OS=Nicotiana tabacum GN=CAB16 PE=2 SV=1	--	--	--	--	--	K08912	4e-141	499	pop:POPTR_652073	light-harvesting complex II chlorophyll a/b binding protein 1	GO:0009765//photosynthesis, light harvesting;GO:0009637//response to blue light;GO:0010218//response to far red light;GO:0010114//response to red light	GO:0046872//metal ion binding	GO:0010287//plastoglobule;GO:0009941//chloroplast envelope;GO:0048046//apoplast;GO:0009535//chloroplast thylakoid membrane;GO:0005739//mitochondrion	--
CL1058.Contig6_All	403	546	1288	93.7341	206.441	1.13908	Up	1.74e-58	4.23e-56	--	--	--	--	--	--	--	--	sp|Q03968|LEA3_WHEAT	50.1	4e-07	Late embryogenesis abundant protein, group 3 OS=Triticum aestivum PE=2 SV=1	--	--	--	--	--	--	--	--	--	--	-	-	-	--
CL1324.Contig3_All	798	53	125	4.595	10.1179	1.13877	Up	5.64e-07	1.39e-05	gi|349891782|gb|AEQ20672.1|	362.1	5e-99	PIP2;1 [Karelinia caspia]	gi|349891781|gb|JN206682.1|	509	1e-141	Karelinia caspia PIP2;1 mRNA, complete cds	sp|Q84RL7|PIP21_MAIZE	334	3e-92	Aquaporin PIP2-1 OS=Zea mays GN=PIP2-1 PE=1 SV=2	slr2057	99	8e-21	COG0580	Glycerol uptake facilitator and related permeases (Major Intrinsic Protein Family)	K09872	1e-93	340	rcu:RCOM_1356060	aquaporin PIP	GO:0009269//response to desiccation;GO:0006833//water transport;GO:0006970//response to osmotic stress;GO:0080170//hydrogen peroxide transmembrane transport;GO:0009737//response to abscisic acid stimulus	GO:0005215//transporter activity	GO:0005773//vacuole;GO:0005886//plasma membrane;GO:0016021//integral to membrane;GO:0009507//chloroplast	--
Unigene36571_All	981	42	99	2.962	6.5185	1.13797	Up	8.79e-06	0.000175134	gi|460372052|ref|XP_004231848.1|	232.6	7e-60	PREDICTED: protein kinase PVPK-1-like [Solanum lycopersicum]	gi|225452329|ref|XM_002272675.1|	93.7	3e-16	PREDICTED: Vitis vinifera protein kinase PVPK-1-like (LOC100268156), mRNA	sp|P15792|KPK1_PHAVU	218	3e-57	Protein kinase PVPK-1 OS=Phaseolus vulgaris PE=2 SV=1	--	--	--	--	--	K08286	1e-48	191	aly:ARALYDRAFT_494187	protein-serine/threonine kinase [EC:2.7.11.-]	GO:0016310//phosphorylation	GO:0004672//protein kinase activity	-	--
CL12318.Contig2_All	899	45	106	3.4631	7.6161	1.13699	Up	4.27e-06	9.03e-05	--	--	--	--	--	--	--	--	--	--	--	--	--	--	--	--	--	--	--	--	--	--	-	-	-	--
Unigene37137_All	727	113	266	10.7536	23.6337	1.13603	Up	2.87e-13	1.36e-11	--	--	--	--	--	--	--	--	--	--	--	--	--	--	--	--	--	--	--	--	--	--	-	-	-	--
CL11358.Contig2_All	1422	224	527	10.8983	23.9384	1.13522	Up	8.71e-25	7.7e-23	gi|1403038|emb|CAA62683.1|	647.5	0	chalcone sythase [Gerbera hybrid cultivar]	gi|21314472|gb|AF511461.1|	1491	0	Chrysanthemum indicum chalcone synthase (CHS24) gene, partial cds	sp|P48391|2PS_GERHY	622	2e-178	2-pyrone synthase OS=Gerbera hybrida GN=2PS PE=1 SV=2	DRA0326	139	2e-32	COG3424	Predicted naringenin-chalcone synthase	K00660	8e-170	595	vvi:100263443	chalcone synthase [EC:2.3.1.74]	GO:0009058//biosynthetic process	GO:0016747//transferase activity, transferring acyl groups other than amino-acyl groups	-	--
Unigene32239_All	1187	43	101	2.5063	5.4961	1.13285	Up	7.67e-06	0.000154647	gi|359495495|ref|XP_003635004.1|	146.4	9e-34	PREDICTED: putative F-box/LRR-repeat protein At5g02930-like [Vitis vinifera]	--	--	--	--	sp|Q501G5|FB250_ARATH	103	2e-22	F-box protein At5g03100 OS=Arabidopsis thaliana GN=At5g03100 PE=2 SV=1	--	--	--	--	--	--	--	--	--	--	-	-	-	--
CL1660.Contig1_All	644	96	224	10.3132	22.4671	1.12332	Up	3.21e-11	1.29e-09	gi|449437990|ref|XP_004136773.1|	54.7	1e-06	PREDICTED: uncharacterized protein LOC101213172 [Cucumis sativus] >gi|449506033|ref|XP_004162633.1| PREDICTED: uncharacterized protein LOC101229527 [Cucumis sativus]	--	--	--	--	--	--	--	--	--	--	--	--	--	K14692	5e-06	49.3	vvi:100252487	solute carrier family 30 (zinc transporter), member 5	-	-	-	--
Unigene25738_All	759	488	1136	44.4824	96.6766	1.11993	Up	1.9e-50	3.82e-48	gi|356549665|ref|XP_003543212.1|	261.2	1e-68	PREDICTED: epidermis-specific secreted glycoprotein EP1-like [Glycine max]	gi|359493787|ref|XM_002285410.2|	61.9	9e-07	PREDICTED: Vitis vinifera epidermis-specific secreted glycoprotein EP1-like (LOC100262364), mRNA	sp|Q39688|EP1G_DAUCA	116	2e-26	Epidermis-specific secreted glycoprotein EP1 OS=Daucus carota GN=EP1 PE=1 SV=1	--	--	--	--	--	--	--	--	--	--	-	-	-	--
CL7046.Contig5_All	1528	449	1045	20.3298	44.1751	1.11964	Up	1.58e-46	2.91e-44	gi|462411594|gb|EMJ16643.1|	437.6	2e-121	hypothetical protein PRUPE_ppa006303mg [Prunus persica]	gi|332002898|gb|CP002688.1|	115	1e-22	Arabidopsis thaliana chromosome 5, complete sequence	sp|Q9SSE5|COL9_ARATH	393	1e-109	Zinc finger protein CONSTANS-LIKE 9 OS=Arabidopsis thaliana GN=COL9 PE=2 SV=1	--	--	--	--	--	K12135	3e-27	121	aly:ARALYDRAFT_488429	zinc finger protein CONSTANS	GO:0048579//negative regulation of long-day photoperiodism, flowering;GO:0006355//regulation of transcription, DNA-dependent;GO:0007623//circadian rhythm	-	GO:0005634//nucleus	--
Unigene33809_All	709	205	477	20.004	43.4567	1.11929	Up	4.11e-22	3.24e-20	gi|460416408|ref|XP_004253534.1|	86.3	5e-16	PREDICTED: MLP-like protein 28-like, partial [Solanum lycopersicum]	--	--	--	--	sp|P85524|KIRO_ACTDE	160	9e-40	Kirola OS=Actinidia deliciosa PE=1 SV=1	--	--	--	--	--	--	--	--	--	--	-	-	-	--
CL6862.Contig1_All	1020	344	797	23.3329	50.4711	1.11309	Up	1.45e-35	1.89e-33	gi|225442317|ref|XP_002279772.1|	238.8	1e-61	PREDICTED: PRA1 family protein F2-like [Vitis vinifera]	--	--	--	--	sp|Q9C889|PR1F2_ARATH	210	1e-54	PRA1 family protein F2 OS=Arabidopsis thaliana GN=PRA1F2 PE=1 SV=1	--	--	--	--	--	--	--	--	--	--	GO:0016192//vesicle-mediated transport;GO:0006661//phosphatidylinositol biosynthetic process	-	GO:0005794//Golgi apparatus;GO:0005774//vacuolar membrane;GO:0009507//chloroplast;GO:0005783//endoplasmic reticulum	--
CL7929.Contig2_All	1206	38	88	2.1799	4.7132	1.11244	Up	3.91e-05	0.000685138	gi|224120306|ref|XP_002331015.1|	383.6	3e-105	predicted protein [Populus trichocarpa] >gi|222872945|gb|EEF10076.1| predicted protein [Populus trichocarpa]	gi|145358266|ref|NM_122047.3|	99.6	7e-18	Arabidopsis thaliana oxidoreductase, 2OG-Fe(II) oxygenase family protein (AT5G20400) mRNA, complete cds	sp|D4N502|DIOX3_PAPSO	236	2e-62	Codeine O-demethylase OS=Papaver somniferum GN=CODM PE=1 SV=1	PA4191	102	1e-21	COG3491	Isopenicillin N synthase and related dioxygenases	K05278	4e-55	213	rcu:RCOM_1031460	flavonol synthase [EC:1.14.11.23]	GO:0044710	GO:0016491//oxidoreductase activity	-	--
CL4850.Contig1_All	1282	38	88	2.0507	4.4338	1.11243	Up	3.91e-05	0.000685032	gi|462401205|gb|EMJ06762.1|	627.9	1e-178	hypothetical protein PRUPE_ppa008687mg [Prunus persica]	gi|359480703|ref|XM_002280881.2|	535	1e-149	PREDICTED: Vitis vinifera uncharacterized LOC100266317 (LOC100266317), mRNA	--	--	--	--	YIL030c	52.4	2e-06	COG5183	Protein involved in mRNA turnover and stability	--	--	--	--	--	-	GO:0008270//zinc ion binding	GO:0005737//cytoplasm	--
Unigene30150_All	376	46	106	8.4641	18.2097	1.10528	Up	6.97e-06	0.000141239	gi|460374059|ref|XP_004232829.1|	64.3	6e-10	PREDICTED: uncharacterized protein LOC101262169 [Solanum lycopersicum]	gi|460374058|ref|XM_004232781.1|	71.9	4e-10	PREDICTED: Solanum lycopersicum uncharacterized LOC101262169 (LOC101262169), mRNA	--	--	--	--	--	--	--	--	--	--	--	--	--	--	-	-	-	--
Unigene1825_All	1226	414	953	23.3625	50.2096	1.10377	Up	1.18e-41	1.86e-39	gi|462394622|gb|EMJ00421.1|	342	1e-92	hypothetical protein PRUPE_ppa021907mg [Prunus persica]	--	--	--	--	sp|Q9SMN0|CXE12_ARATH	266	2e-71	Probable carboxylesterase 12 OS=Arabidopsis thaliana GN=CXE12 PE=2 SV=1	Rv1400c	94.7	3e-19	COG0657	Esterase/lipase	K13258	3e-58	224	gmx:547489	2-hydroxyisoflavanone dehydratase [EC:4.2.1.105]	-	-	-	--
Unigene22051_All	948	151	347	11.0199	23.6432	1.10131	Up	4.08e-16	2.34e-14	--	--	--	--	--	--	--	--	--	--	--	--	--	--	--	--	--	--	--	--	--	--	-	-	-	--
Unigene15565_All	872	61	140	4.8398	10.3704	1.09945	Up	2.61e-07	6.76e-06	gi|224145550|ref|XP_002325682.1|	211.8	1e-53	predicted protein [Populus trichocarpa] >gi|222862557|gb|EEF00064.1| predicted protein [Populus trichocarpa]	gi|302398928|gb|HM122620.1|	89.7	5e-15	Malus x domestica MYB domain class transcription factor (MYB25) mRNA, complete cds	sp|Q7XBH4|MYB4_ORYSJ	187	7e-48	Myb-related protein Myb4 OS=Oryza sativa subsp. japonica GN=MYB4 PE=2 SV=2	ECU11g1690	113	5e-25	COG5147	Myb superfamily proteins, including transcription factors and mRNA splicing factors	K09422	9e-55	211	pop:POPTR_574574	myb proto-oncogene protein, plant	-	GO:0003677//DNA binding;GO:0003682//chromatin binding	-	--
Unigene34062_All	1846	410	940	15.366	32.8913	1.09796	Up	8.97e-41	1.37e-38	gi|225423977|ref|XP_002282578.1|	470.7	3e-131	PREDICTED: zinc finger protein CONSTANS-LIKE 16 [Vitis vinifera] >gi|297737819|emb|CBI27020.3| unnamed protein product [Vitis vinifera]	gi|470126195|ref|XM_004299030.1|	103	7e-19	PREDICTED: Fragaria vesca subsp. vesca zinc finger protein CONSTANS-LIKE 16-like (LOC101292019), mRNA	sp|Q8RWD0|COL16_ARATH	328	8e-90	Zinc finger protein CONSTANS-LIKE 16 OS=Arabidopsis thaliana GN=COL16 PE=2 SV=2	SMc02978	52.4	3e-06	COG0523	Putative GTPases (G3E family)	K12135	1e-10	66.6	ath:AT5G15840	zinc finger protein CONSTANS	-	-	GO:0016020//membrane	--
Unigene1049_All	712	415	950	40.3253	86.1843	1.09574	Up	4.64e-41	7.1e-39	gi|428169810|gb|EKX38740.1|	57.8	1e-07	hypothetical protein GUITHDRAFT_76875, partial [Guillardia theta CCMP2712]	--	--	--	--	--	--	--	--	--	--	--	--	--	K14692	4e-06	49.7	vvi:100252487	solute carrier family 30 (zinc transporter), member 5	-	-	-	--
CL9331.Contig2_All	1664	45	103	1.871	3.9982	1.09554	Up	1.09e-05	0.000213213	gi|224124716|ref|XP_002319404.1|	610.1	3e-173	predicted protein [Populus trichocarpa] >gi|222857780|gb|EEE95327.1| predicted protein [Populus trichocarpa]	gi|224124715|ref|XM_002319368.1|	67.9	3e-08	Populus trichocarpa predicted protein, mRNA	--	--	--	--	AF0367	58.5	3e-08	COG0477	Permeases of the major facilitator superfamily	--	--	--	--	--	-	-	GO:0016020//membrane	--
Unigene1293_All	695	170	389	16.9229	36.1534	1.09515	Up	9.75e-18	6.17e-16	gi|225442885|ref|XP_002263563.1|	158.7	7e-38	PREDICTED: uncharacterized protein LOC100244079 [Vitis vinifera]	gi|460381417|ref|XM_004236398.1|	65.9	5e-08	PREDICTED: Solanum lycopersicum uncharacterized LOC101250680 (LOC101250680), mRNA	--	--	--	--	--	--	--	--	--	--	--	--	--	--	-	-	-	--
CL2347.Contig2_All	803	59	135	5.0833	10.8593	1.09509	Up	4.66e-07	1.16e-05	gi|462414898|gb|EMJ19635.1|	297	2e-79	hypothetical protein PRUPE_ppa011642mg [Prunus persica]	gi|359489214|ref|XM_002271100.2|	184	1e-43	PREDICTED: Vitis vinifera cyclin-U4-1-like (LOC100263322), mRNA	sp|O80513|CCU41_ARATH	267	6e-72	Cyclin-U4-1 OS=Arabidopsis thaliana GN=CYCU4-1 PE=1 SV=1	--	--	--	--	--	--	--	--	--	--	GO:0010440//stomatal lineage progression;GO:0000079//regulation of cyclin-dependent protein serine/threonine kinase activity	GO:0004693//cyclin-dependent protein kinase activity;GO:0019901//protein kinase binding	-	--
Unigene18338_All	325	56	128	11.9211	25.4397	1.09356	Up	9.54e-07	2.26e-05	gi|50345961|gb|AAT74898.1|	88.2	4e-17	plasma membrane intrinsic protein PIP1-1 [Fraxinus excelsior]	gi|459021566|gb|KC215410.1|	97.6	7e-18	Camellia sinensis aquaporin protein AQU17 mRNA, complete cds	sp|Q8LAA6|PIP15_ARATH	85.5	7e-18	Probable aquaporin PIP1-5 OS=Arabidopsis thaliana GN=PIP1-5 PE=2 SV=2	--	--	--	--	--	K09872	2e-17	85.5	ath:AT4G23400	aquaporin PIP	GO:0055085//transmembrane transport;GO:0009750//response to fructose stimulus;GO:0009651//response to salt stress;GO:0009266//response to temperature stimulus;GO:0006972//hyperosmotic response;GO:0006833//water transport;GO:0007030//Golgi organization;GO:0006096//glycolysis;GO:0046686//response to cadmium ion	GO:0015250//water channel activity	GO:0016021//integral to membrane;GO:0009506//plasmodesma;GO:0005886//plasma membrane	--
CL9384.Contig1_All	856	166	379	13.4167	28.599	1.09193	Up	3.03e-17	1.86e-15	gi|19073437|gb|AAL84815.1|AF477032_1	64.3	2e-09	tuber agglutinin [Helianthus tuberosus]	--	--	--	--	sp|P83304|LEC_PARPC	56.6	2e-08	Mannose/glucose-specific lectin (Fragment) OS=Parkia platycephala PE=1 SV=1	--	--	--	--	--	--	--	--	--	--	-	-	-	--
Unigene1587_All	559	64	146	7.921	16.8704	1.09074	Up	1.73e-07	4.61e-06	gi|224131034|ref|XP_002320985.1|	110.2	2e-23	predicted protein [Populus trichocarpa] >gi|222861758|gb|EEE99300.1| predicted protein [Populus trichocarpa]	--	--	--	--	--	--	--	--	--	--	--	--	--	--	--	--	--	--	-	-	-	--
Unigene29301_All	1282	203	461	10.9551	23.2272	1.08421	Up	1.98e-20	1.44e-18	gi|422898329|dbj|BAM67030.1|	829.7	0	gigantea-like [Chrysanthemum seticuspe f. boreale]	gi|422898328|dbj|AB733627.1|	2383	0	Chrysanthemum seticuspe f. boreale CsGI mRNA for gigantea-like, complete cds	sp|Q9SQI2|GIGAN_ARATH	506	1e-143	Protein GIGANTEA OS=Arabidopsis thaliana GN=GI PE=1 SV=2	--	--	--	--	--	K12124	2e-163	573	pop:POPTR_818606	GIGANTEA	GO:2000028//regulation of photoperiodism, flowering;GO:0042752//regulation of circadian rhythm;GO:0009266//response to temperature stimulus;GO:0006950//response to stress	-	GO:0005634//nucleus	--
Unigene22753_All	417	100	227	16.5911	35.1621	1.08361	Up	8.6e-11	3.31e-09	gi|224105409|ref|XP_002313801.1|	63.5	1e-09	predicted protein [Populus trichocarpa] >gi|222850209|gb|EEE87756.1| predicted protein [Populus trichocarpa]	--	--	--	--	sp|P17772|OSS2_PEA	61.2	2e-10	Organ-specific protein S2 OS=Pisum sativum PE=2 SV=1	--	--	--	--	--	--	--	--	--	--	-	-	-	--
Unigene36640_All	1294	63	143	3.3683	7.1382	1.08354	Up	2.69e-07	6.95e-06	gi|255555621|ref|XP_002518846.1|	119	2e-93	electron transporter, putative [Ricinus communis] >gi|223541833|gb|EEF43379.1| electron transporter, putative [Ricinus communis]	gi|359474111|ref|XM_002266869.2|	77.8	3e-11	PREDICTED: Vitis vinifera uncharacterized LOC100247840 (LOC100247840), mRNA	sp|Q9LH89|Y3885_ARATH	76.6	2e-29	Uncharacterized protein At3g28850 OS=Arabidopsis thaliana GN=At3g28850 PE=1 SV=1	--	--	--	--	--	--	--	--	--	--	GO:0009902//chloroplast relocation;GO:0051017//actin filament bundle assembly	-	GO:0005884//actin filament	--
Unigene741_All	971	41	93	2.9213	6.1865	1.08251	Up	3.52e-05	0.000621608	gi|462412256|gb|EMJ17305.1|	70.1	6e-11	hypothetical protein PRUPE_ppa018655mg [Prunus persica]	--	--	--	--	sp|Q6EUP4|14335_ORYSJ	63.5	2e-10	14-3-3-like protein GF14-E OS=Oryza sativa subsp. japonica GN=GF14E PE=2 SV=1	--	--	--	--	--	K06630	1e-09	62.4	pop:POPTR_580782	tyrosine 3-monooxygenase/tryptophan 5-monooxygenase activation protein	GO:0044763;GO:0042221//response to chemical stimulus;GO:0009791//post-embryonic development;GO:0044267//cellular protein metabolic process;GO:0048608//reproductive structure development;GO:0050789//regulation of biological process;GO:0044767	GO:0005488//binding	GO:0009536//plastid	--
Unigene536_All	1203	46	104	2.6455	5.5841	1.07778	Up	1.29e-05	0.000248934	gi|470134022|ref|XP_004302856.1|	57.4	1e-87	PREDICTED: clavaminate synthase-like protein At3g21360-like [Fragaria vesca subsp. vesca]	--	--	--	--	sp|Q9LIG0|Y3136_ARATH	199	1e-78	Clavaminate synthase-like protein At3g21360 OS=Arabidopsis thaliana GN=At3g21360 PE=1 SV=1	--	--	--	--	--	--	--	--	--	--	-	-	GO:0005634//nucleus	--
CL5539.Contig2_All	565	73	165	8.9389	18.8634	1.07742	Up	3.74e-08	1.08e-06	gi|224081419|ref|XP_002306403.1|	70.5	1e-11	predicted protein [Populus trichocarpa] >gi|222855852|gb|EEE93399.1| predicted protein [Populus trichocarpa]	--	--	--	--	--	--	--	--	--	--	--	--	--	--	--	--	--	--	-	-	-	--
Unigene1485_All	565	73	165	8.9389	18.8634	1.07742	Up	3.74e-08	1.08e-06	gi|225458898|ref|XP_002285433.1|	125.9	3e-28	PREDICTED: uncharacterized protein LOC100267736 [Vitis vinifera] >gi|302142168|emb|CBI19371.3| unnamed protein product [Vitis vinifera]	gi|313586594|gb|HM371398.1|	79.8	3e-12	Hevea brasiliensis hypothetical protein 30 mRNA, complete cds	--	--	--	--	--	--	--	--	--	--	--	--	--	--	-	-	-	--
CL1108.Contig6_All	1040	50	113	3.3262	7.0183	1.07725	Up	5.45e-06	0.000112756	gi|126723930|gb|ABO26878.1|	457.2	2e-127	chitinase [Helianthus annuus]	gi|126723929|gb|EF431955.1|	176	3e-41	Helianthus annuus chitinase (chi) gene, complete cds	sp|P36910|CHIE_BETVU	365	2e-101	Acidic endochitinase SE2 OS=Beta vulgaris GN=SE2 PE=1 SV=1	L9964_1	52	2e-06	COG3469	Chitinase	K01183	1e-100	364	rcu:RCOM_1581410	chitinase [EC:3.2.1.14]	GO:0008152//metabolic process	GO:0004553//hydrolase activity, hydrolyzing O-glycosyl compounds	-	--
Unigene18539_All	1538	77	174	3.4637	7.3076	1.07708	Up	1.6e-08	4.88e-07	gi|225458189|ref|XP_002281098.1|	615.9	5e-175	PREDICTED: omega-hydroxypalmitate O-feruloyl transferase [Vitis vinifera] >gi|147781746|emb|CAN70093.1| hypothetical protein VITISV_030029 [Vitis vinifera]	gi|460385202|ref|XM_004238246.1|	83.8	5e-13	PREDICTED: Solanum lycopersicum omega-hydroxypalmitate O-feruloyl transferase-like (LOC101244866), mRNA	sp|Q94CD1|HHT1_ARATH	229	4e-60	Omega-hydroxypalmitate O-feruloyl transferase OS=Arabidopsis thaliana GN=HHT1 PE=1 SV=1	--	--	--	--	--	K15400	9e-60	229	aly:ARALYDRAFT_493874	omega-hydroxypalmitate O-feruloyl transferase [EC:2.3.1.188]	-	GO:0050638	GO:0005737//cytoplasm	--
Unigene763_All	1522	70	158	3.1819	6.7054	1.07543	Up	7.63e-08	2.13e-06	gi|225426249|ref|XP_002264149.1|	198	3e-49	PREDICTED: RING-H2 zinc finger protein RHA4a [Vitis vinifera] >gi|297742383|emb|CBI34532.3| unnamed protein product [Vitis vinifera]	gi|356577482|ref|XM_003556806.1|	79.8	8e-12	PREDICTED: Glycine max RING-H2 zinc finger protein RHA4a-like (LOC100794298), mRNA	sp|Q84TF5|RHA4A_ARATH	172	4e-43	RING-H2 zinc finger protein RHA4a OS=Arabidopsis thaliana GN=RHA4A PE=2 SV=1	--	--	--	--	--	K13148	3e-10	65.1	vvi:100261060	integrator complex subunit 11 [EC:3.1.27.-]	-	GO:0046872//metal ion binding	-	--
CL5815.Contig3_All	1286	285	643	15.3325	32.2964	1.07478	Up	1.67e-27	1.63e-25	gi|1212923|emb|CAA65185.1|	443.4	4e-123	aquaporin [Helianthus annuus]	gi|1212922|emb|X95951.1|	601	1e-169	H.annuus mRNA for aquaporin, clone SunTIP18	sp|Q41951|TIP21_ARATH	408	4e-114	Aquaporin TIP2-1 OS=Arabidopsis thaliana GN=TIP2-1 PE=1 SV=2	SP1778	112	1e-24	COG0580	Glycerol uptake facilitator and related permeases (Major Intrinsic Protein Family)	K09873	1e-113	408	ath:AT3G16240	aquaporin TIP	GO:0009651//response to salt stress;GO:0071918//urea transmembrane transport;GO:0072489//methylammonium transmembrane transport;GO:0006816//calcium ion transport;GO:0006833//water transport;GO:0007030//Golgi organization;GO:0030003//cellular cation homeostasis	GO:0015204//urea transmembrane transporter activity;GO:0015250//water channel activity;GO:0051739//ammonia transmembrane transporter activity;GO:0015200//methylammonium transmembrane transporter activity	GO:0016021//integral to membrane;GO:0009506//plasmodesma;GO:0009941//chloroplast envelope;GO:0009705//plant-type vacuole membrane;GO:0009505//plant-type cell wall;GO:0000326//protein storage vacuole;GO:0042807//central vacuole;GO:0005794//Golgi apparatus;GO:0005886//plasma membrane	--
Unigene14879_All	636	43	97	4.6776	9.8514	1.07456	Up	2.66e-05	0.000483449	--	--	--	--	--	--	--	--	--	--	--	--	--	--	--	--	--	--	--	--	--	--	-	-	-	--
CL6423.Contig4_All	1782	1264	2850	49.0738	103.305	1.07389	Up	8.15e-116	5.19e-113	gi|449457907|ref|XP_004146689.1|	692.6	0	PREDICTED: CBL-interacting serine/threonine-protein kinase 6-like isoform 1 [Cucumis sativus]	gi|116265935|gb|DQ997699.1|	176	5e-41	Populus trichocarpa CBL-interacting protein kinase 9 (CIPK9) mRNA, complete cds	sp|O65554|CIPK6_ARATH	645	0	CBL-interacting serine/threonine-protein kinase 6 OS=Arabidopsis thaliana GN=CIPK6 PE=1 SV=1	ECU01g0630	152	2e-36	COG0515	Serine/threonine protein kinase	K00924	1e-132	471	ath:AT1G30270	[EC:2.7.1.-]	GO:0010540//basipetal auxin transport;GO:0010118//stomatal movement;GO:0006468//protein phosphorylation;GO:0009414//response to water deprivation;GO:0042538//hyperosmotic salinity response;GO:0007275//multicellular organismal development;GO:0019722//calcium-mediated signaling	GO:0005524//ATP binding;GO:0005515//protein binding;GO:0004683//calmodulin-dependent protein kinase activity	GO:0005886//plasma membrane	--
Unigene14988_All	580	146	329	17.4155	36.6398	1.07304	Up	8.73e-15	4.62e-13	gi|462411340|gb|EMJ16389.1|	177.6	1e-43	hypothetical protein PRUPE_ppa013959mg [Prunus persica]	gi|225319327|dbj|AK324086.1|	198	5e-48	Solanum lycopersicum cDNA, clone: LEFL1071BB01, HTC in leaf	sp|P47926|RSI1_SOLLC	169	1e-42	Protein RSI-1 OS=Solanum lycopersicum GN=RSI-1 PE=2 SV=1	--	--	--	--	--	--	--	--	--	--	GO:0009739//response to gibberellin stimulus;GO:0009751//response to salicylic acid stimulus;GO:0010286//heat acclimation	-	GO:0005576//extracellular region;GO:0009506//plasmodesma	--
Unigene11630_All	932	95	214	7.0521	14.8314	1.07253	Up	4.16e-10	1.49e-08	gi|225455716|ref|XP_002267092.1|	175.3	1e-42	PREDICTED: dof zinc finger protein DOF5.4-like [Vitis vinifera]	gi|224118953|ref|XM_002317912.1|	73.8	3e-10	Populus trichocarpa f-box family protein, mRNA	sp|Q8LDR0|DOF54_ARATH	150	1e-36	Dof zinc finger protein DOF5.4 OS=Arabidopsis thaliana GN=DOF5.4 PE=2 SV=2	--	--	--	--	--	--	--	--	--	--	-	-	-	--
Unigene11192_All	1136	48	108	2.9233	6.1409	1.07085	Up	9.76e-06	0.000192727	gi|225429918|ref|XP_002283745.1|	322.4	9e-87	PREDICTED: GATA transcription factor 9 [Vitis vinifera] >gi|147811360|emb|CAN61228.1| hypothetical protein VITISV_004677 [Vitis vinifera]	gi|349730461|emb|FQ383096.1|	69.9	6e-09	Vitis vinifera clone SS0ABG31YM11	sp|P69781|GAT12_ARATH	260	1e-69	GATA transcription factor 12 OS=Arabidopsis thaliana GN=GATA12 PE=2 SV=1	YMR136w	61.6	2e-09	COG5641	GATA Zn-finger-containing transcription factor	--	--	--	--	--	GO:0009416//response to light stimulus;GO:0007623//circadian rhythm	GO:0005488//binding	-	--
Unigene33786_All	630	68	153	7.4676	15.6868	1.07083	Up	1.36e-07	3.65e-06	--	--	--	--	--	--	--	--	--	--	--	--	--	--	--	--	--	--	--	--	--	--	-	-	-	--
CL11985.Contig2_All	1433	532	1196	25.6848	53.91	1.06964	Up	2.37e-49	4.62e-47	gi|5732066|gb|AAD48965.1|AF147263_7	111.3	4e-23	contains similarity to Medicago truncatula N7 protein (GB:Y17613) [Arabidopsis thaliana] >gi|7267310|emb|CAB81092.1| AT4g05500 [Arabidopsis thaliana]	gi|401712175|gb|JX293720.1|	297	2e-77	Artemisia frigida chloroplast, complete genome	sp|Q9M0U9|SKI19_ARATH	94.4	2e-19	F-box protein SKIP19 OS=Arabidopsis thaliana GN=SKIP19 PE=1 SV=1	--	--	--	--	--	K10268	2e-08	58.9	smo:SELMODRAFT_118815	F-box and leucine-rich repeat protein 2/20	-	-	-	--
Unigene18177_All	1826	99	222	3.751	7.853	1.06597	Up	2.41e-10	8.88e-09	gi|460377368|ref|XP_004234465.1|	708.4	0	PREDICTED: molybdenum cofactor sulfurase-like [Solanum lycopersicum]	gi|225469323|ref|XM_002267947.1|	117	4e-23	PREDICTED: Vitis vinifera uncharacterized LOC100248586 (LOC100248586), mRNA	sp|Q8LGM7|MOCOS_SOLLC	84	3e-16	Molybdenum cofactor sulfurase OS=Solanum lycopersicum GN=FLACCA PE=2 SV=1	MA1950	171	4e-42	COG0520	Selenocysteine lyase	K15631	2e-19	95.9	smo:SELMODRAFT_173762	molybdenum cofactor sulfurtransferase [EC:2.8.1.9]	-	-	-	--
Unigene23267_All	1037	1801	4037	120.156	251.458	1.06541	Up	3.61e-161	4.03e-158	gi|462407676|gb|EMJ13010.1|	508.8	5e-143	hypothetical protein PRUPE_ppa009987mg [Prunus persica]	gi|359806175|ref|NM_001254271.1|	496	1e-137	Glycine max chlorophyll a-b binding protein 13, chloroplastic-like (LOC100790960), mRNA	sp|P27489|CB23_SOLLC	495	2e-140	Chlorophyll a-b binding protein 13, chloroplastic OS=Solanum lycopersicum GN=CAB13 PE=1 SV=1	--	--	--	--	--	K08914	6e-144	508	vvi:100260599	light-harvesting complex II chlorophyll a/b binding protein 3	GO:0009765//photosynthesis, light harvesting	GO:0046872//metal ion binding;GO:0005198//structural molecule activity	GO:0030076//light-harvesting complex;GO:0009535//chloroplast thylakoid membrane	--
Unigene15548_All	799	126	282	10.9102	22.7975	1.0632	Up	1.04e-12	4.68e-11	gi|225448311|ref|XP_002264923.1|	174.1	2e-42	PREDICTED: uncharacterized protein LOC100257088 [Vitis vinifera]	gi|359485744|ref|XM_002264887.2|	77.8	2e-11	PREDICTED: Vitis vinifera uncharacterized LOC100257088 (LOC100257088), mRNA	--	--	--	--	--	--	--	--	--	--	--	--	--	--	-	-	GO:0005634//nucleus	--
Unigene39080_All	268	118	264	30.4619	63.6288	1.06267	Up	5.55e-12	2.39e-10	--	--	--	--	--	--	--	--	sp|P83442|LEAD3_DAUCA	45.8	6e-06	Late embryogenesis abundant protein Dc3 OS=Daucus carota PE=2 SV=1	--	--	--	--	--	--	--	--	--	--	-	-	-	--
Unigene14860_All	1478	329	736	15.4004	32.1653	1.06254	Up	1.06e-30	1.16e-28	gi|255562140|ref|XP_002522078.1|	448.7	1e-124	conserved hypothetical protein [Ricinus communis] >gi|223538677|gb|EEF40278.1| conserved hypothetical protein [Ricinus communis]	gi|460369655|ref|XM_004230625.1|	69.9	7e-09	PREDICTED: Solanum lycopersicum uncharacterized LOC101258701 (LOC101258701), mRNA	--	--	--	--	--	--	--	--	--	--	--	--	--	--	-	-	-	--
Unigene11412_All	1086	89	199	5.6698	11.8361	1.06182	Up	2.3e-09	7.7e-08	gi|255538238|ref|XP_002510184.1|	285.4	1e-75	transcription factor, putative [Ricinus communis] >gi|223550885|gb|EEF52371.1| transcription factor, putative [Ricinus communis]	gi|225458679|ref|XM_002284891.1|	180	2e-42	PREDICTED: Vitis vinifera WUSCHEL-related homeobox 4-like (LOC100250666), mRNA	sp|Q6X7J9|WOX4_ARATH	234	7e-62	WUSCHEL-related homeobox 4 OS=Arabidopsis thaliana GN=WOX4 PE=2 SV=1	--	--	--	--	--	--	--	--	--	--	GO:0007165//signal transduction;GO:0010067//procambium histogenesis	GO:0003677//DNA binding	GO:0005634//nucleus	--
Unigene3677_All	1473	47	105	2.2075	4.6044	1.0606	Up	1.52e-05	0.0002889	gi|255546301|ref|XP_002514210.1|	636	0	Pectinesterase PPE8B precursor, putative [Ricinus communis] >gi|223546666|gb|EEF48164.1| Pectinesterase PPE8B precursor, putative [Ricinus communis]	gi|460412511|ref|XM_004251594.1|	309	4e-81	PREDICTED: Solanum lycopersicum probable pectinesterase 53-like (LOC101260795), mRNA	sp|Q8VYZ3|PME53_ARATH	582	1e-166	Probable pectinesterase 53 OS=Arabidopsis thaliana GN=PME53 PE=2 SV=1	CAC3373	183	8e-46	COG4677	Pectin methylesterase	K01051	0	635	rcu:RCOM_1049330	pectinesterase [EC:3.1.1.11]	GO:0009813//flavonoid biosynthetic process;GO:0042545//cell wall modification;GO:0009411//response to UV	GO:0030599//pectinesterase activity;GO:0045330	GO:0009505//plant-type cell wall;GO:0009507//chloroplast	--
CL10074.Contig2_All	370	510	1139	95.3627	198.841	1.06012	Up	1.99e-46	3.65e-44	gi|116109615|gb|ABJ74187.1|	115.9	1e-25	chloroplast ribulose-1,5-bisphosphate carboxylase/oxygenase small subunit [Artemisia annua]	gi|116109614|gb|EF050427.1|	315	2e-83	Artemisia annua chloroplast ribulose-1,5-bisphosphate carboxylase/oxygenase small subunit mRNA, partial cds; nuclear gene for chloroplast product	sp|P00865|RBS1_SOYBN	105	5e-24	Ribulose bisphosphate carboxylase small chain 1, chloroplastic OS=Glycine max GN=RBCS-1 PE=3 SV=1	slr0012	70.1	9e-13	COG4451	Ribulose bisphosphate carboxylase small subunit	K01602	7e-24	106	bdi:100825888	ribulose-bisphosphate carboxylase small chain [EC:4.1.1.39]	GO:0009853//photorespiration;GO:0055114//oxidation-reduction process;GO:0015979//photosynthesis;GO:0015977//carbon fixation	GO:0016984//ribulose-bisphosphate carboxylase activity;GO:0004497//monooxygenase activity	GO:0009507//chloroplast	--
CL5455.Contig2_All	1488	52	116	2.4177	5.0355	1.0585	Up	5.58e-06	0.000115096	gi|159025723|emb|CAN88862.1|	263.1	9e-69	D5-type cyclin [Populus trichocarpa]	--	--	--	--	sp|Q2V3B2|CCD51_ARATH	168	7e-42	Cyclin-D5-1 OS=Arabidopsis thaliana GN=CYCD5-1 PE=2 SV=2	--	--	--	--	--	K14505	4e-27	120	ath:AT3G50070	cyclin D3, plant	GO:0000079//regulation of cyclin-dependent protein serine/threonine kinase activity;GO:0042023//DNA endoreduplication	GO:0005515//protein binding	GO:0005634//nucleus	--
Unigene30569_All	571	52	116	6.3005	13.1222	1.05847	Up	5.58e-06	0.000115076	gi|449524936|ref|XP_004169477.1|	70.9	1e-11	PREDICTED: F-box protein PP2-B10-like [Cucumis sativus]	--	--	--	--	sp|Q3E6P4|FB95_ARATH	67.4	5e-12	F-box protein At2g02240 OS=Arabidopsis thaliana GN=At2g02240 PE=2 SV=1	--	--	--	--	--	--	--	--	--	--	-	-	-	--
CL6829.Contig2_All	770	52	116	4.6722	9.7309	1.05847	Up	5.58e-06	0.000115117	gi|282848244|gb|ADB02903.1|	164.5	1e-39	auxin-repressed protein-like protein ARP1 [Jatropha curcas]	gi|134303390|gb|EF469876.1|	103	3e-19	Helianthus annuus RFLP probe ZVG17 mRNA sequence	sp|Q05349|12KD_FRAAN	132	2e-31	Auxin-repressed 12.5 kDa protein OS=Fragaria ananassa PE=2 SV=1	--	--	--	--	--	--	--	--	--	--	GO:0009750//response to fructose stimulus;GO:0009744//response to sucrose stimulus;GO:0009749//response to glucose stimulus	-	GO:0005634//nucleus	--
CL11169.Contig3_All	1252	49	109	2.7077	5.6235	1.0544	Up	1.15e-05	0.000223556	gi|359477226|ref|XP_002276059.2|	498.8	8e-140	PREDICTED: uncharacterized protein C757.02c-like [Vitis vinifera]	gi|160688510|gb|AC214628.1|	137	3e-29	Populus trichocarpa clone POP040-F15, complete sequence	sp|Q9STX2|VEP1_ARATH	297	1e-80	3-oxo-Delta(4,5)-steroid 5-beta-reductase OS=Arabidopsis thaliana GN=VEP1 PE=1 SV=1	--	--	--	--	--	--	--	--	--	--	-	-	-	--
CL194.Contig10_All	2463	58	129	1.6292	3.3831	1.05418	Up	1.79e-06	4.06e-05	gi|460384385|ref|XP_004237892.1|	181.8	5e-44	PREDICTED: uncharacterized WD repeat-containing protein C2A9.03-like [Solanum lycopersicum]	gi|359492841|ref|XM_002285768.2|	93.7	8e-16	PREDICTED: Vitis vinifera uncharacterized LOC100267825 (LOC100267825), mRNA	sp|Q8W1K8|MUT11_CHLRE	65.5	1e-10	Protein Mut11 OS=Chlamydomonas reinhardtii GN=Mut11 PE=2 SV=1	all0664	80.5	1e-14	COG2319	FOG: WD40 repeat	K14963	2e-14	80.1	bdi:100832822	COMPASS component SWD3	GO:0006499//N-terminal protein myristoylation	-	GO:0005737//cytoplasm;GO:0005834//heterotrimeric G-protein complex;GO:0080008//Cul4-RING ubiquitin ligase complex	--
Unigene8480_All	1231	324	720	18.2095	37.7798	1.05292	Up	1.19e-29	1.26e-27	gi|460384517|ref|XP_004237957.1|	303.1	6e-81	PREDICTED: transcription factor bHLH96-like [Solanum lycopersicum]	gi|460384516|ref|XM_004237909.1|	129	8e-27	PREDICTED: Solanum lycopersicum transcription factor bHLH96-like (LOC101268467), mRNA	sp|Q9C7T4|BH096_ARATH	267	8e-72	Transcription factor bHLH96 OS=Arabidopsis thaliana GN=BHLH96 PE=2 SV=1	--	--	--	--	--	K13422	2e-14	78.6	ppp:PHYPADRAFT_164647	transcription factor MYC2	-	GO:0005488//binding	GO:0043231//intracellular membrane-bounded organelle;GO:0044444//cytoplasmic part	--
CL11593.Contig2_All	1279	45	100	2.4342	5.0503	1.05292	Up	2.72e-05	0.000492588	gi|224085483|ref|XP_002307590.1|	397.9	1e-109	predicted protein [Populus trichocarpa] >gi|222857039|gb|EEE94586.1| predicted protein [Populus trichocarpa]	--	--	--	--	--	--	--	--	--	--	--	--	--	--	--	--	--	--	-	-	-	--
Unigene5126_All	2829	45	100	1.1005	2.2832	1.0529	Up	2.72e-05	0.000492666	gi|357437423|ref|XP_003588987.1|	92.4	4e-17	hypothetical protein MTR_1g016100 [Medicago truncatula] >gi|355478035|gb|AES59238.1| hypothetical protein MTR_1g016100 [Medicago truncatula]	gi|18077718|emb|AJ297293.1|	75.8	2e-10	Populus nigra microsatellite DNA, clone WPMS20	sp|Q9LJ64|PLRX1_ARATH	56.2	1e-07	Pollen-specific leucine-rich repeat extensin-like protein 1 OS=Arabidopsis thaliana GN=PEX1 PE=2 SV=1	BH0971	68.9	4e-11	COG1511	Predicted membrane protein	K10772	3e-13	76.3	vcn:VOLCADRAFT_118317	AP endonuclease 2 [EC:4.2.99.18]	-	-	GO:0016023//cytoplasmic membrane-bounded vesicle	--
CL1285.Contig6_All	349	42	93	8.326	17.2124	1.04775	Up	5.61e-05	0.000945113	gi|74273645|gb|ABA01490.1|	174.9	3e-43	3-ketoacyl-CoA synthase [Gossypium hirsutum]	--	--	--	--	sp|Q9XF43|KCS6_ARATH	172	5e-44	3-ketoacyl-CoA synthase 6 OS=Arabidopsis thaliana GN=CUT1 PE=1 SV=1	DRA0326	48.5	3e-06	COG3424	Predicted naringenin-chalcone synthase	K15397	2e-44	174	vvi:100266928	3-ketoacyl-CoA synthase [EC:2.3.1.-]	GO:0010155//regulation of proton transport;GO:0009072//aromatic amino acid family metabolic process;GO:0010218//response to far red light;GO:0000096//sulfur amino acid metabolic process;GO:0009744//response to sucrose stimulus;GO:0016117//carotenoid biosynthetic process;GO:0000038//very long-chain fatty acid metabolic process;GO:0006636//unsaturated fatty acid biosynthetic process;GO:0009793//emb…	GO:0009922//fatty acid elongase activity	GO:0016020//membrane;GO:0005783//endoplasmic reticulum	--
CL5533.Contig6_All	1223	57	126	3.2245	6.6547	1.0453	Up	2.77e-06	6.06e-05	gi|460393440|ref|XP_004242317.1|	521.9	8e-147	PREDICTED: bifunctional 3-dehydroquinate dehydratase/shikimate dehydrogenase, chloroplastic-like [Solanum lycopersicum]	gi|224128591|ref|XM_002320334.1|	115	1e-22	Populus trichocarpa dehydroquinate dehydratase/ shikimate dehydrogenase (DHQD5), mRNA	sp|Q9SQT8|DHQSD_ARATH	311	5e-85	Bifunctional 3-dehydroquinate dehydratase/shikimate dehydrogenase, chloroplastic OS=Arabidopsis thaliana GN=EMB3004 PE=1 SV=1	MK0117	88.2	3e-17	COG0169	Shikimate 5-dehydrogenase	K13832	5e-134	475	rcu:RCOM_0556770	3-dehydroquinate dehydratase / shikimate dehydrogenase [EC:4.2.1.10 1.1.1.25]	GO:0019632//shikimate metabolic process;GO:0055114//oxidation-reduction process	GO:0004764//shikimate 3-dehydrogenase (NADP+) activity;GO:0003855//3-dehydroquinate dehydratase activity;GO:0050661//NADP binding	-	--
CL4584.Contig1_All	725	44	97	4.1988	8.6421	1.0414	Up	4.22e-05	0.000732799	--	--	--	--	--	--	--	--	--	--	--	--	--	--	--	--	--	--	--	--	--	--	-	-	-	--
Unigene29350_All	986	59	130	4.1399	8.5163	1.04063	Up	2.09e-06	4.69e-05	gi|1212921|emb|CAA65187.1|	454.1	1e-126	aquaporin [Helianthus annuus]	gi|1212920|emb|X95953.1|	698	0	H.annuus mRNA for aquaporin, clone Sun-Rb7	sp|P21653|TIP1_TOBAC	423	7e-119	Probable aquaporin TIP-type RB7-5A OS=Nicotiana tabacum PE=2 SV=1	SP1778	119	6e-27	COG0580	Glycerol uptake facilitator and related permeases (Major Intrinsic Protein Family)	K09873	7e-118	421	aly:ARALYDRAFT_493143	aquaporin TIP	GO:0010413//glucuronoxylan metabolic process;GO:0015706//nitrate transport;GO:0010106//cellular response to iron ion starvation;GO:0072489//methylammonium transmembrane transport;GO:0006826//iron ion transport;GO:0045492//xylan biosynthetic process;GO:0006833//water transport;GO:0010167//response to nitrate	GO:0015250//water channel activity;GO:0051739//ammonia transmembrane transporter activity;GO:0015200//methylammonium transmembrane transporter activity	GO:0016021//integral to membrane;GO:0009705//plant-type vacuole membrane;GO:0042807//central vacuole;GO:0009507//chloroplast;GO:0005886//plasma membrane	--
Unigene364_All	2912	141	310	3.3499	6.8763	1.03751	Up	2.4e-13	1.14e-11	gi|224064112|ref|XP_002301387.1|	340.5	1e-91	predicted protein [Populus trichocarpa] >gi|222843113|gb|EEE80660.1| predicted protein [Populus trichocarpa]	--	--	--	--	sp|O82345|BAG6_ARATH	252	1e-66	BAG family molecular chaperone regulator 6 OS=Arabidopsis thaliana GN=BAG6 PE=1 SV=1	SPAC56F8.03	57	2e-07	COG0532	Translation initiation factor 2 (IF-2; GTPase)	K11294	1e-07	57.8	gmx:100786132	nucleolin	GO:0009987//cellular process;GO:0044699;GO:0009266//response to temperature stimulus;GO:0006950//response to stress	-	-	--
Unigene30241_All	596	378	830	43.8789	89.9532	1.03565	Up	4.53e-33	5.41e-31	--	--	--	--	--	--	--	--	--	--	--	--	--	--	--	--	--	--	--	--	--	--	-	-	-	--
CL6829.Contig4_All	709	273	599	26.6395	54.5714	1.03458	Up	2.81e-24	2.42e-22	gi|282848244|gb|ADB02903.1|	164.5	1e-39	auxin-repressed protein-like protein ARP1 [Jatropha curcas]	gi|134303390|gb|EF469876.1|	91.7	9e-16	Helianthus annuus RFLP probe ZVG17 mRNA sequence	sp|Q05349|12KD_FRAAN	132	2e-31	Auxin-repressed 12.5 kDa protein OS=Fragaria ananassa PE=2 SV=1	--	--	--	--	--	--	--	--	--	--	GO:0009750//response to fructose stimulus;GO:0009744//response to sucrose stimulus;GO:0009749//response to glucose stimulus	-	GO:0005634//nucleus	--
CL4359.Contig5_All	629	225	493	24.7481	50.6269	1.03259	Up	3.37e-20	2.42e-18	--	--	--	--	--	--	--	--	--	--	--	--	--	--	--	--	--	--	--	--	--	--	-	-	-	--
Unigene19552_All	1561	591	1291	26.1936	53.4205	1.02818	Up	6.38e-50	1.26e-47	gi|460388512|ref|XP_004239911.1|	508.4	1e-142	PREDICTED: protein phosphatase 2C 37-like [Solanum lycopersicum]	gi|460388511|ref|XM_004239863.1|	167	4e-38	PREDICTED: Solanum lycopersicum protein phosphatase 2C 37-like (LOC101248778), mRNA	sp|P49598|P2C37_ARATH	435	4e-122	Protein phosphatase 2C 37 OS=Arabidopsis thaliana GN=PP2CA PE=1 SV=1	YDL006w	128	2e-29	COG0631	Serine/threonine protein phosphatase	K14497	7e-134	475	gmx:100776356	protein phosphatase 2C [EC:3.1.3.16]	GO:0009628//response to abiotic stimulus;GO:0009738//abscisic acid mediated signaling pathway;GO:0006950//response to stress	GO:0004721//phosphoprotein phosphatase activity	-	--
CL5019.Contig1_All	1617	49	107	2.0965	4.2742	1.02767	Up	2.08e-05	0.000385169	gi|225440047|ref|XP_002276858.1|	647.5	0	PREDICTED: UDP-glycosyltransferase 86A1 [Vitis vinifera]	gi|449533809|ref|XM_004173816.1|	95.6	1e-16	PREDICTED: Cucumis sativus UDP-glycosyltransferase 86A2-like (LOC101231867), partial mRNA	sp|Q9SJL0|U86A1_ARATH	579	1e-165	UDP-glycosyltransferase 86A1 OS=Arabidopsis thaliana GN=UGT86A1 PE=2 SV=1	--	--	--	--	--	K13692	8e-67	253	vvi:100252177	UDP-glucose:(indol-3-yl)acetate beta-D-glucosyltransferase [EC:2.4.1.121]	GO:0009873//ethylene mediated signaling pathway	GO:0008194//UDP-glycosyltransferase activity;GO:0016758//transferase activity, transferring hexosyl groups	-	--
Unigene15716_All	482	209	455	29.9992	60.9746	1.02328	Up	1.66e-18	1.1e-16	gi|53748443|emb|CAH59418.1|	81.3	6e-15	hypothetical protein [Plantago major]	--	--	--	--	--	--	--	--	--	--	--	--	--	--	--	--	--	--	-	-	GO:0005634//nucleus;GO:0005739//mitochondrion	--
Unigene11404_All	1148	108	235	6.5087	13.2224	1.02254	Up	3.01e-10	1.1e-08	gi|460379176|ref|XP_004235340.1|	346.3	5e-94	PREDICTED: bidirectional sugar transporter SWEET14-like [Solanum lycopersicum]	gi|460391689|ref|XM_004241404.1|	111	2e-21	PREDICTED: Solanum lycopersicum bidirectional sugar transporter SWEET11-like (LOC101265550), mRNA	sp|Q2R3P9|SWT14_ORYSJ	276	1e-74	Bidirectional sugar transporter SWEET14 OS=Oryza sativa subsp. japonica GN=SWEET14 PE=2 SV=1	MYPU_0120	50.1	7e-06	COG4095	Uncharacterized conserved protein	K15382	1e-83	308	vvi:100267921	solute carrier family 50 (sugar transporter)	GO:0010150//leaf senescence;GO:0071446//cellular response to salicylic acid stimulus;GO:0071470//cellular response to osmotic stress;GO:0008643//carbohydrate transport;GO:0071215//cellular response to abscisic acid stimulus	-	GO:0005887//integral to plasma membrane	--
CL12152.Contig4_All	1088	91	198	5.7866	11.755	1.02249	Up	7.53e-09	2.37e-07	gi|460407422|ref|XP_004249151.1|	151	3e-35	PREDICTED: uncharacterized protein LOC101247272 isoform 1 [Solanum lycopersicum]	--	--	--	--	--	--	--	--	--	--	--	--	--	--	--	--	--	--	-	-	-	--
CL554.Contig1_All	2005	63	137	2.1739	4.4136	1.02167	Up	1.6e-06	3.66e-05	gi|359487370|ref|XP_002275374.2|	746.1	0	PREDICTED: MATE efflux family protein FRD3-like [Vitis vinifera]	gi|225450126|ref|XM_002275310.1|	192	1e-45	PREDICTED: Vitis vinifera MATE efflux family protein FRD3-like (LOC100244835), mRNA	sp|Q9SFB0|FRD3_ARATH	608	3e-174	MATE efflux family protein FRD3 OS=Arabidopsis thaliana GN=FRD3 PE=1 SV=1	Rv2836c	148	4e-35	COG0534	Na+-driven multidrug efflux pump	K03327	2e-07	55.8	pop:POPTR_899354	multidrug resistance protein, MATE family	GO:0006879//cellular iron ion homeostasis;GO:0006855//drug transmembrane transport;GO:0015746//citrate transport	GO:0015238//drug transmembrane transporter activity;GO:0015137//citrate transmembrane transporter activity;GO:0015297//antiporter activity	GO:0005886//plasma membrane	--
Unigene26278_All	733	542	1178	51.157	103.807	1.0209	Up	3.41e-45	6.05e-43	gi|460379212|ref|XP_004235358.1|	197.6	1e-49	PREDICTED: HVA22-like protein e-like [Solanum lycopersicum]	gi|460379211|ref|XM_004235310.1|	71.9	9e-10	PREDICTED: Solanum lycopersicum HVA22-like protein e-like (LOC101245235), mRNA	sp|Q9FED2|HA22E_ARATH	169	2e-42	HVA22-like protein e OS=Arabidopsis thaliana GN=HVA22E PE=2 SV=1	SPCC830.08c	74.7	1e-13	COG5052	Protein involved in membrane traffic	--	--	--	--	--	GO:0009269//response to desiccation;GO:0009409//response to cold;GO:0042538//hyperosmotic salinity response;GO:0009737//response to abscisic acid stimulus;GO:0007275//multicellular organismal development	-	GO:0009507//chloroplast;GO:0016020//membrane	--
CL4107.Contig5_All	581	52	113	6.1921	12.5628	1.02066	Up	1.36e-05	0.000260905	gi|462415033|gb|EMJ19770.1|	112.1	5e-24	hypothetical protein PRUPE_ppa013060mg [Prunus persica]	gi|45268013|gb|AC136506.10|	71.9	7e-10	Medicago truncatula clone mth2-33c8, complete sequence	--	--	--	--	--	--	--	--	--	--	--	--	--	--	-	-	GO:0009536//plastid	--
Unigene10923_All	814	111	241	9.4343	19.1239	1.01939	Up	1.98e-10	7.37e-09	gi|388503438|gb|AFK39785.1|	214.2	2e-54	unknown [Lotus japonicus]	gi|449524711|ref|XM_004169317.1|	77.8	2e-11	PREDICTED: Cucumis sativus auxin-induced protein AUX22-like (LOC101222537), mRNA	sp|P13088|AUX22_SOYBN	195	3e-50	Auxin-induced protein AUX22 OS=Glycine max GN=AUX22 PE=2 SV=1	--	--	--	--	--	K14484	3e-51	199	pop:POPTR_829522	auxin-responsive protein IAA	GO:0009987//cellular process;GO:0050896//response to stimulus;GO:0044699	-	-	--
CL5715.Contig1_All	1606	59	128	2.5417	5.1481	1.01825	Up	3.76e-06	8.02e-05	gi|37993673|gb|AAR06922.1|	243.4	0	UDP-glycosyltransferase 85C1 [Stevia rebaudiana]	gi|37993672|gb|AY345984.1|	222	9e-55	Stevia rebaudiana UDP-glycosyltransferase 85C1 mRNA, complete cds	sp|Q9LMF1|U85A3_ARATH	299	2e-115	UDP-glycosyltransferase 85A3 OS=Arabidopsis thaliana GN=UGT85A3 PE=2 SV=2	--	--	--	--	--	K13030	2e-59	228	sbi:SORBI_01g001220	cyanohydrin beta-glucosyltransferase [EC:2.4.1.85]	-	GO:0035251//UDP-glucosyltransferase activity	-	--
CL391.Contig1_All	1077	905	1963	58.1357	117.731	1.01799	Up	8.62e-74	2.95e-71	gi|225442333|ref|XP_002280889.1|	411.4	1e-113	PREDICTED: inorganic pyrophosphatase 2 [Vitis vinifera] >gi|297743107|emb|CBI35974.3| unnamed protein product [Vitis vinifera]	gi|75755956|gb|DQ160093.1|	218	9e-54	Taraxacum officinale TO66-1 (To66-1) mRNA, partial cds	sp|Q67YC0|PPSP1_ARATH	364	4e-101	Inorganic pyrophosphatase 1 OS=Arabidopsis thaliana GN=PS2 PE=1 SV=1	CAC1625	53.5	6e-07	COG4359	Uncharacterized conserved protein, possibly involved in methylthioadenosine recycling	K13248	1e-114	411	vvi:100242977	pyridoxal phosphate phosphatase PHOSPHO2 [EC:3.1.3.74]	GO:0016311//dephosphorylation	GO:0052731//phosphocholine phosphatase activity;GO:0052732//phosphoethanolamine phosphatase activity	-	--
CL1285.Contig3_All	1820	60	130	2.2808	4.6138	1.01642	Up	3.27e-06	7.03e-05	gi|269854053|gb|ACZ51240.1|	669.1	0	3-ketoacyl-CoA synthase [Arachis hypogaea]	gi|199580094|gb|AC189401.2|	101	3e-18	Brassica rapa subsp. pekinensis clone KBrB057E05, complete sequence	sp|Q9C6L5|KCS5_ARATH	639	0	3-ketoacyl-CoA synthase 5 OS=Arabidopsis thaliana GN=KCS5 PE=1 SV=1	DRA0326	74.3	6e-13	COG3424	Predicted naringenin-chalcone synthase	K15397	0	667	vvi:100252441	3-ketoacyl-CoA synthase [EC:2.3.1.-]	GO:0010155//regulation of proton transport;GO:0009072//aromatic amino acid family metabolic process;GO:0010218//response to far red light;GO:0000096//sulfur amino acid metabolic process;GO:0009744//response to sucrose stimulus;GO:0016117//carotenoid biosynthetic process;GO:0000038//very long-chain fatty acid metabolic process;GO:0006636//unsaturated fatty acid biosynthetic process;GO:0009793//emb…	GO:0009922//fatty acid elongase activity	GO:0016020//membrane;GO:0005783//endoplasmic reticulum	--
Unigene26506_All	473	48	104	7.0209	14.2022	1.01639	Up	3.21e-05	0.000572889	gi|359473088|ref|XP_003631248.1|	85.5	3e-16	PREDICTED: choline-phosphate cytidylyltransferase B-like isoform 2 [Vitis vinifera]	gi|356530226|ref|XM_003533636.1|	93.7	2e-16	PREDICTED: Glycine max choline-phosphate cytidylyltransferase B-like (LOC100786249), mRNA	--	--	--	--	--	--	--	--	--	K00968	9e-15	77.4	rcu:RCOM_0060990	choline-phosphate cytidylyltransferase [EC:2.7.7.15]	GO:0009058//biosynthetic process	GO:0016779//nucleotidyltransferase activity	-	--
CL11286.Contig2_All	844	250	540	20.4931	41.3272	1.01195	Up	2.59e-21	1.97e-19	gi|40287496|gb|AAR83862.1|	246.1	5e-64	elicitor-inducible protein EIG-J7 [Capsicum annuum]	gi|460213042|gb|GABL01050379.1|	60	4e-06	TSA: Camelina sativa comp54497_c0_seq1 transcribed RNA sequence	--	--	--	--	--	--	--	--	--	--	--	--	--	--	-	-	GO:0005773//vacuole;GO:0009535//chloroplast thylakoid membrane;GO:0005886//plasma membrane	--
Unigene11231_All	1144	76	164	4.5962	9.2598	1.01054	Up	1.93e-07	5.1e-06	gi|462396415|gb|EMJ02214.1|	360.9	2e-98	hypothetical protein PRUPE_ppa005468mg [Prunus persica]	gi|357440592|ref|XM_003590526.1|	287	1e-74	Medicago truncatula Zinc finger protein-like protein (MTR_1g071310) mRNA, complete cds	sp|Q9FFH3|NUC_ARATH	268	3e-72	Zinc finger protein NUTCRACKER OS=Arabidopsis thaliana GN=NUC PE=2 SV=1	--	--	--	--	--	--	--	--	--	--	-	-	-	--
Unigene12160_All	1438	429	925	20.6399	41.5497	1.0094	Up	3.2e-35	4.11e-33	gi|147797925|emb|CAN69469.1|	290	6e-77	hypothetical protein VITISV_042556 [Vitis vinifera]	--	--	--	--	--	--	--	--	--	--	--	--	--	--	--	--	--	--	GO:0007275//multicellular organismal development	-	-	--
Unigene30478_All	1034	111	239	7.427	14.9301	1.00737	Up	3.51e-10	1.27e-08	gi|145579457|pdb|2GSJ|A	382.5	6e-105	Chain A, Cdna Cloning And 1.75a Crystal Structure Determination Of Ppl2, A Novel Chimerolectin From Parkia Platycephala Seeds Exhibiting Endochitinolytic Activity	gi|356576031|ref|XM_003556091.1|	63.9	3e-07	PREDICTED: Glycine max acidic endochitinase-like (LOC100809864), mRNA	sp|P29061|CHIB_TOBAC	378	3e-105	Basic endochitinase OS=Nicotiana tabacum PE=2 SV=1	--	--	--	--	--	K01183	9e-103	371	vvi:100233088	chitinase [EC:3.2.1.14]	GO:0006032//chitin catabolic process;GO:0009628//response to abiotic stimulus;GO:0005975//carbohydrate metabolic process;GO:0006950//response to stress	GO:0004553//hydrolase activity, hydrolyzing O-glycosyl compounds	-	--
CL2739.Contig1_All	1591	99	213	4.305	8.6476	1.00629	Up	3.29e-09	1.08e-07	gi|224120128|ref|XP_002318250.1|	516.2	6e-145	predicted protein [Populus trichocarpa] >gi|118489817|gb|ABK96708.1| unknown [Populus trichocarpa x Populus deltoides] >gi|222858923|gb|EEE96470.1| predicted protein [Populus trichocarpa]	gi|359490361|ref|XM_002280158.2|	119	9e-24	PREDICTED: Vitis vinifera post-GPI attachment to proteins factor 3-like (LOC100267589), mRNA	--	--	--	--	SPAC823.07	139	1e-32	COG5237	Predicted membrane protein	--	--	--	--	--	-	-	-	--
Unigene26447_All	268	88	189	22.7174	45.5524	1.00373	Up	2.7e-08	7.96e-07	gi|351726696|ref|NP_001237903.1|	60.1	1e-08	magnesium chelatase subunit [Glycine max] >gi|3059095|emb|CAA04526.1| magnesium chelatase subunit [Glycine max]	gi|349720561|emb|FQ381808.1|	95.6	2e-17	Vitis vinifera clone SS0ABG83YB06	sp|Q10M50|CHLH_ORYSJ	56.6	3e-09	Magnesium-chelatase subunit ChlH, chloroplastic OS=Oryza sativa subsp. japonica GN=CHLH PE=1 SV=1	slr1055	48.9	2e-06	COG1429	Cobalamin biosynthesis protein CobN and related Mg-chelatases	K03403	8e-10	60.1	vvi:100258964	magnesium chelatase subunit H [EC:6.6.1.1]	-	-	-	--
Unigene5796_All	1331	68	146	3.5346	7.0853	1.00328	Up	1.06e-06	2.49e-05	gi|359495882|ref|XP_003635107.1|	526.9	3e-148	PREDICTED: NADP-dependent alkenal double bond reductase P2-like [Vitis vinifera]	gi|470132628|ref|XM_004302133.1|	168	9e-39	PREDICTED: Fragaria vesca subsp. vesca NADP-dependent alkenal double bond reductase P2-like (LOC101295054), mRNA	sp|Q39172|P1_ARATH	392	2e-109	NADP-dependent alkenal double bond reductase P1 OS=Arabidopsis thaliana GN=P1 PE=1 SV=1	CC2016	259	6e-69	COG2130	Putative NADP-dependent oxidoreductases	K08070	1e-138	491	ath:AT1G65560	2-alkenal reductase [EC:1.3.1.74]	GO:0055114//oxidation-reduction process	GO:0032440//2-alkenal reductase [NAD(P)] activity;GO:0004024//alcohol dehydrogenase activity, zinc-dependent;GO:0000166//nucleotide binding;GO:0008270//zinc ion binding	GO:0005737//cytoplasm	--
Unigene25573_All	863	69	148	5.5316	11.0773	1.00184	Up	9.17e-07	2.18e-05	--	--	--	--	--	--	--	--	--	--	--	--	--	--	--	--	--	--	--	--	--	--	-	-	-	--
Unigene1499_All	1085	235	504	14.9847	30.0044	1.00168	Up	1.09e-19	7.61e-18	gi|460379148|ref|XP_004235326.1|	332	1e-89	PREDICTED: bidirectional sugar transporter SWEET11-like [Solanum lycopersicum]	gi|460379175|ref|XM_004235292.1|	117	3e-23	PREDICTED: Solanum lycopersicum bidirectional sugar transporter SWEET14-like (LOC101265318), mRNA	sp|O82587|SWT12_ARATH	280	1e-75	Bidirectional sugar transporter SWEET12 OS=Arabidopsis thaliana GN=SWEET12 PE=2 SV=1	--	--	--	--	--	K15382	1e-81	301	vvi:100267921	solute carrier family 50 (sugar transporter)	GO:0006810//transport	-	GO:0016020//membrane	--
CL13516.Contig2_All	1337	97	208	5.0194	10.0489	1.00145	Up	5.78e-09	1.85e-07	gi|302142313|emb|CBI19516.3|	111.3	3e-23	unnamed protein product [Vitis vinifera]	--	--	--	--	--	--	--	--	--	--	--	--	--	--	--	--	--	--	-	-	-	--
Unigene20649_All	237	31	0	9.0495	0	-13.1436	Down	1.52e-10	5.71e-09	--	--	--	--	--	--	--	--	--	--	--	--	--	--	--	--	--	--	--	--	--	--	-	-	-	--
CL10436.Contig2_All	233	20	0	5.9386	0	-12.5359	Down	4.58e-07	1.14e-05	gi|357166009|ref|XP_003580567.1|	54.7	5e-07	PREDICTED: probable receptor-like protein kinase At1g30570-like [Brachypodium distachyon]	--	--	--	--	sp|C0LGE0|Y1765_ARATH	48.5	9e-07	Probable LRR receptor-like serine/threonine-protein kinase At1g07650 OS=Arabidopsis thaliana GN=At1g07650 PE=1 SV=1	--	--	--	--	--	K00924	2e-06	48.9	aly:ARALYDRAFT_313416	[EC:2.7.1.-]	-	-	-	--
Unigene40259_All	255	20	0	5.4262	0	-12.4057	Down	4.58e-07	1.14e-05	gi|224075820|ref|XP_002335844.1|	65.1	3e-10	predicted protein [Populus trichocarpa] >gi|222835559|gb|EEE73994.1| predicted protein [Populus trichocarpa]	--	--	--	--	--	--	--	--	--	--	--	--	--	--	--	--	--	--	GO:0009987//cellular process	GO:0016301//kinase activity	-	--
Unigene39616_All	274	21	0	5.3025	0	-12.3725	Down	2.21e-07	5.78e-06	--	--	--	--	--	--	--	--	--	--	--	--	--	--	--	--	--	--	--	--	--	--	-	-	-	--
Unigene40381_All	317	22	0	4.8015	0	-12.2293	Down	1.07e-07	2.92e-06	gi|357436101|ref|XP_003588326.1|	64.3	6e-10	ATP synthase subunit alpha [Medicago truncatula] >gi|355477374|gb|AES58577.1| ATP synthase subunit alpha [Medicago truncatula]	gi|325195783|emb|FR826574.1|	293	5e-77	Albugo laibachii Nc14, genomic contig CONTIG_3740_NC14_v4_318_36	--	--	--	--	--	--	--	--	--	--	--	--	--	--	-	-	-	--
Unigene40918_All	294	18	0	4.2358	0	-12.0484	Down	1.96e-06	4.42e-05	gi|357467743|ref|XP_003604156.1|	62.8	1e-09	Cell wall-associated hydrolase [Medicago truncatula] >gi|355505211|gb|AES86353.1| Cell wall-associated hydrolase [Medicago truncatula]	gi|326662753|gb|HQ421322.1|	178	2e-42	Stylonemataceae sp. ARS-2011 voucher ARS04165 23S ribosomal RNA gene, partial sequence; plastid	--	--	--	--	--	--	--	--	--	--	--	--	--	--	-	-	-	--
Unigene39637_All	324	19	0	4.0571	0	-11.9862	Down	9.49e-07	2.25e-05	--	--	--	--	gi|426206558|dbj|AB750729.1|	69.9	2e-09	Artemisia japonica CYP71AV11 gene for putative cytochrome P450 monooxygenase CYP71AV11, complete cds	--	--	--	--	--	--	--	--	--	--	--	--	--	--	-	-	-	--
CL3838.Contig1_All	261	15	0	3.9761	0	-11.9571	Down	1.75e-05	0.00032725	--	--	--	--	--	--	--	--	--	--	--	--	--	--	--	--	--	--	--	--	--	--	-	-	-	--
Unigene41335_All	264	15	0	3.9309	0	-11.9406	Down	1.75e-05	0.000327304	--	--	--	--	--	--	--	--	--	--	--	--	--	--	--	--	--	--	--	--	--	--	-	-	-	--
CL11147.Contig1_All	252	14	0	3.8436	0	-11.9082	Down	3.61e-05	0.000636811	--	--	--	--	--	--	--	--	--	--	--	--	--	--	--	--	--	--	--	--	--	--	-	-	-	--
Unigene8865_All	333	18	0	3.7397	0	-11.8687	Down	1.96e-06	4.42e-05	gi|296090216|emb|CBI40035.3|	84.3	6e-16	unnamed protein product [Vitis vinifera]	--	--	--	--	--	--	--	--	--	--	--	--	--	--	--	--	--	--	GO:0000278//mitotic cell cycle;GO:0010413//glucuronoxylan metabolic process;GO:0006396//RNA processing;GO:0033044//regulation of chromosome organization;GO:1990064//ground tissue pattern formation;GO:0009887//organ morphogenesis;GO:0045492//xylan biosynthetic process;GO:0010082//regulation of root meristem growth;GO:0010638//positive regulation of organelle organization	-	-	--
Unigene40184_All	300	16	0	3.6898	0	-11.8493	Down	8.43e-06	0.000168484	--	--	--	--	--	--	--	--	--	--	--	--	--	--	--	--	--	--	--	--	--	--	-	-	-	--
Unigene40160_All	338	18	0	3.6844	0	-11.8472	Down	1.96e-06	4.42e-05	--	--	--	--	--	--	--	--	--	--	--	--	--	--	--	--	--	--	--	--	--	--	-	-	-	--
Unigene41034_All	302	16	0	3.6654	0	-11.8398	Down	8.43e-06	0.000168454	--	--	--	--	--	--	--	--	--	--	--	--	--	--	--	--	--	--	--	--	--	--	-	-	-	--
Unigene41646_All	285	15	0	3.6413	0	-11.8302	Down	1.75e-05	0.000327412	--	--	--	--	--	--	--	--	--	--	--	--	--	--	--	--	--	--	--	--	--	--	-	-	-	--
Unigene39438_All	392	20	0	3.5298	0	-11.7854	Down	4.58e-07	1.14e-05	gi|413924832|gb|AFW64764.1|	68.9	2e-11	grancalcin [Zea mays]	--	--	--	--	sp|Q9FYE4|CML50_ARATH	65.9	7e-12	Probable calcium-binding protein CML50 OS=Arabidopsis thaliana GN=CML50 PE=2 SV=1	--	--	--	--	--	K13448	2e-12	68.9	zma:100280890	calcium-binding protein CML	-	GO:0005509//calcium ion binding	-	--
CL2128.Contig14_All	293	14	0	3.3058	0	-11.6908	Down	3.61e-05	0.00063691	gi|462404326|gb|EMJ09883.1|	170.2	8e-42	hypothetical protein PRUPE_ppa026449mg [Prunus persica]	gi|356574366|ref|XR_137648.1|	95.6	2e-17	PREDICTED: Glycine max uncharacterized LOC100787936 (LOC100787936), miscRNA	sp|Q8GYA4|CRK10_ARATH	154	9e-39	Cysteine-rich receptor-like protein kinase 10 OS=Arabidopsis thaliana GN=CRK10 PE=1 SV=3	Cgl2127_1	53.9	7e-08	COG0515	Serine/threonine protein kinase	K04733	1e-23	105	smo:SELMODRAFT_159261	interleukin-1 receptor-associated kinase 4 [EC:2.7.11.1]	GO:0006468//protein phosphorylation	GO:0004715//non-membrane spanning protein tyrosine kinase activity;GO:0005524//ATP binding;GO:0004674//protein serine/threonine kinase activity	-	--
Unigene42377_All	371	16	0	2.9837	0	-11.5429	Down	8.43e-06	0.000168513	gi|462410620|gb|EMJ15954.1|	129.4	1e-29	hypothetical protein PRUPE_ppa024905mg [Prunus persica]	--	--	--	--	sp|P58823|PGIP3_PHAVU	68.2	1e-12	Polygalacturonase inhibitor 3 OS=Phaseolus vulgaris GN=PGIP3 PE=1 SV=1	--	--	--	--	--	K13415	1e-12	69.3	aly:ARALYDRAFT_912402	protein brassinosteroid insensitive 1 [EC:2.7.10.1 2.7.11.1]	-	-	-	--
Unigene17050_All	373	15	0	2.7822	0	-11.442	Down	1.75e-05	0.000327358	gi|255545054|ref|XP_002513588.1|	87	9e-17	WRKY transcription factor, putative [Ricinus communis] >gi|223547496|gb|EEF48991.1| WRKY transcription factor, putative [Ricinus communis]	gi|119371472|dbj|AP009295.1|	73.8	1e-10	Solanum lycopersicum genomic DNA, chromosome 8, clone: C08SLe0011M12, complete sequence	sp|Q9FL62|WRK30_ARATH	64.3	2e-11	Probable WRKY transcription factor 30 OS=Arabidopsis thaliana GN=WRKY30 PE=2 SV=1	--	--	--	--	--	--	--	--	--	--	-	-	-	--
CL4564.Contig2_All	749	25	0	2.3092	0	-11.1732	Down	1.2e-08	3.71e-07	--	--	--	--	--	--	--	--	--	--	--	--	--	--	--	--	--	--	--	--	--	--	-	-	-	--
Unigene17437_All	602	19	0	2.1836	0	-11.0925	Down	9.49e-07	2.25e-05	--	--	--	--	--	--	--	--	--	--	--	--	--	--	--	--	--	--	--	--	--	--	-	-	-	--
Unigene11086_All	574	17	0	2.049	0	-11.0007	Down	4.07e-06	8.63e-05	gi|224088649|ref|XP_002308508.1|	162.2	4e-39	AP2/ERF domain-containing transcription factor [Populus trichocarpa] >gi|148372132|gb|ABQ62997.1| RAP2-like protein [Populus trichocarpa] >gi|222854484|gb|EEE92031.1| AP2/ERF domain-containing transcription factor [Populus trichocarpa]	gi|357465924|ref|XM_003603199.1|	71.9	7e-10	Medicago truncatula Ethylene-responsive transcription factor RAP2-9 (MTR_3g105510) mRNA, complete cds	sp|Q84QC2|ERF17_ARATH	154	3e-38	Ethylene-responsive transcription factor ERF017 OS=Arabidopsis thaliana GN=ERF017 PE=2 SV=1	--	--	--	--	--	K09286	2e-24	109	aly:ARALYDRAFT_470149	EREBP-like factor	GO:0006355//regulation of transcription, DNA-dependent;GO:0010200//response to chitin	GO:0003677//DNA binding;GO:0003700//sequence-specific DNA binding transcription factor activity	GO:0005634//nucleus	--
CL5042.Contig3_All	1398	19	0	0.9403	0	-9.87698	Down	9.49e-07	2.25e-05	gi|225426554|ref|XP_002272348.1|	65.1	3e-128	PREDICTED: alcohol dehydrogenase-like 3 [Vitis vinifera] >gi|297742453|emb|CBI34602.3| unnamed protein product [Vitis vinifera]	gi|225426553|ref|XM_002272312.1|	85.7	1e-13	PREDICTED: Vitis vinifera alcohol dehydrogenase-like 3 (LOC100256495), mRNA	sp|A1L4Y2|ADHL3_ARATH	394	1e-119	Alcohol dehydrogenase-like 3 OS=Arabidopsis thaliana GN=At1g32780 PE=2 SV=1	STM1627	268	6e-79	COG1062	Zn-dependent alcohol dehydrogenases, class III	K00001	2e-129	418	vvi:100256495	alcohol dehydrogenase [EC:1.1.1.1]	GO:0055114//oxidation-reduction process	GO:0000166//nucleotide binding;GO:0008270//zinc ion binding;GO:0051903//S-(hydroxymethyl)glutathione dehydrogenase activity	GO:0005737//cytoplasm	--
Unigene35466_All	646	46	1	4.9265	0.1	-5.62249	Down	6.97e-14	3.46e-12	gi|255541034|ref|XP_002511581.1|	287.3	1e-76	triacylglycerol lipase, putative [Ricinus communis] >gi|223548761|gb|EEF50250.1| triacylglycerol lipase, putative [Ricinus communis]	--	--	--	--	sp|Q948R1|PLA11_ARATH	280	4e-76	Phospholipase A(1) DAD1, chloroplastic OS=Arabidopsis thaliana GN=DAD1 PE=1 SV=1	--	--	--	--	--	K01058	1e-77	287	rcu:RCOM_1607830	phospholipase A1 [EC:3.1.1.32]	GO:0006629//lipid metabolic process;GO:0009611//response to wounding;GO:0010152//pollen maturation;GO:0009901//anther dehiscence	GO:0008970//phosphatidylcholine 1-acylhydrolase activity;GO:0047714//galactolipase activity;GO:0004806//triglyceride lipase activity	GO:0009507//chloroplast	--
Unigene28046_All	508	38	1	5.1752	0.1272	-5.34644	Down	1.97e-11	8.08e-10	gi|75315324|sp|Q9XIV8.1|PERN1_TOBAC	218.8	3e-56	RecName: Full=Peroxidase N1; AltName: Full=Peroxidase B2; AltName: Full=Peroxidase B3; Flags: Precursor >gi|5381255|dbj|BAA82307.1| peroxidase [Nicotiana tabacum] >gi|63002587|dbj|BAD97808.1| peroxidase [Nicotiana tabacum]	gi|409190068|gb|JQ351680.1|	63.9	1e-07	Senecio aethnensis x Senecio chrysanthemifolius isolate 97_H_SAP2S111_1 stigma-specific peroxidase gene, partial cds	sp|Q9XIV8|PERN1_TOBAC	218	1e-57	Peroxidase N1 OS=Nicotiana tabacum GN=poxN1 PE=1 SV=1	--	--	--	--	--	K00430	2e-51	199	rcu:RCOM_1182920	peroxidase [EC:1.11.1.7]	GO:0055114//oxidation-reduction process;GO:0006979//response to oxidative stress	GO:0020037//heme binding;GO:0046872//metal ion binding;GO:0004601//peroxidase activity	-	--
CL762.Contig14_All	2636	34	1	0.8924	0.0245	-5.18684	Down	3.27e-10	1.19e-08	gi|462417415|gb|EMJ22152.1|	193.4	1e-47	hypothetical protein PRUPE_ppa026143mg [Prunus persica]	gi|307590784|gb|GU480649.1|	151	4e-33	Eurybia furcata clone 1 cyclic nucleotide gated channel-like protein (CNGC4) gene, partial sequence	sp|Q8RWS9|CNGC5_ARATH	391	1e-108	Probable cyclic nucleotide-gated ion channel 5 OS=Arabidopsis thaliana GN=CNGC5 PE=2 SV=1	--	--	--	--	--	K05391	5e-114	410	gmx:100784327	cyclic nucleotide gated channel, other eukaryote	GO:0031348//negative regulation of defense response;GO:0009697//salicylic acid biosynthetic process;GO:0010363//regulation of plant-type hypersensitive response;GO:0009693//ethylene biosynthetic process;GO:0010200//response to chitin;GO:0006816//calcium ion transport;GO:0006612//protein targeting to membrane;GO:0050832//defense response to fungus;GO:0043069//negative regulation of programmed cell…	GO:0030551//cyclic nucleotide binding;GO:0005242//inward rectifier potassium channel activity;GO:0005221//intracellular cyclic nucleotide activated cation channel activity;GO:0005516//calmodulin binding	GO:0005886//plasma membrane	--
CL9228.Contig2_All	650	34	1	3.6189	0.0994	-5.18616	Down	3.27e-10	1.19e-08	gi|19698452|gb|AAL93154.1|AF485268_1	259.2	3e-68	bacterial-induced class III peroxidase [Gossypium hirsutum]	gi|535764|gb|L36112.1|SSNPEROXIC	101	9e-19	Stylosanthes humilis peroxidase mRNA	sp|P22196|PER2_ARAHY	250	4e-67	Cationic peroxidase 2 OS=Arachis hypogaea GN=PNC2 PE=2 SV=1	--	--	--	--	--	K00430	1e-65	247	rcu:RCOM_1182920	peroxidase [EC:1.11.1.7]	GO:0055114//oxidation-reduction process;GO:0006979//response to oxidative stress	GO:0020037//heme binding;GO:0046872//metal ion binding;GO:0004601//peroxidase activity	-	--
Unigene21832_All	1753	30	1	1.184	0.0368	-5.00782	Down	5.37e-09	1.72e-07	gi|390430511|gb|AFL91073.1|	89.7	1e-16	WRKY 7 transcription factor, partial [Helianthus annuus]	gi|390430516|gb|JN231338.1|	272	1e-69	Helianthus annuus genotype RHA439 WRKY 7 transcription factor (WRKY7) gene, partial cds	sp|Q8S8P5|WRK33_ARATH	393	2e-109	Probable WRKY transcription factor 33 OS=Arabidopsis thaliana GN=WRKY33 PE=1 SV=2	--	--	--	--	--	K13424	3e-134	477	vvi:100243352	WRKY transcription factor 33	-	-	-	--
Unigene40820_All	744	30	1	2.7897	0.0868	-5.00627	Down	5.37e-09	1.72e-07	--	--	--	--	gi|460370524|ref|XM_004231055.1|	60	3e-06	PREDICTED: Solanum lycopersicum calcium-dependent protein kinase 5-like (LOC101258311), mRNA	--	--	--	--	--	--	--	--	--	--	--	--	--	--	-	-	-	--
Unigene39358_All	358	25	1	4.8313	0.1804	-4.74314	Down	1.74e-07	4.61e-06	gi|222822566|gb|ACM68432.1|	121.3	4e-27	xyloglucanase-specific endoglucanase inhibitor protein [Petunia x hybrida]	--	--	--	--	sp|Q8RVH5|7SBG2_SOYBN	74.7	1e-14	Basic 7S globulin 2 OS=Glycine max PE=1 SV=1	--	--	--	--	--	--	--	--	--	--	-	-	-	--
Unigene40440_All	668	73	3	7.5606	0.2901	-4.70388	Down	8.39e-20	5.89e-18	gi|297733835|emb|CBI15082.3|	139.8	3e-32	unnamed protein product [Vitis vinifera]	--	--	--	--	--	--	--	--	--	--	--	--	--	K02183	1e-23	107	smo:SELMODRAFT_166784	calmodulin	-	-	-	--
CL11739.Contig1_All	796	94	4	8.1701	0.3246	-4.65362	Down	5.12e-25	4.59e-23	gi|296087059|emb|CBI33386.3|	330.5	1e-89	unnamed protein product [Vitis vinifera]	gi|356498601|ref|XR_136283.1|	95.6	7e-17	PREDICTED: Glycine max probable calcium-binding protein CML49-like (LOC100800723), miscRNA	sp|Q8W4L0|CML49_ARATH	297	4e-81	Probable calcium-binding protein CML49 OS=Arabidopsis thaliana GN=CML49 PE=2 SV=1	--	--	--	--	--	K13448	6e-89	325	osa:4349736	calcium-binding protein CML	-	GO:0005509//calcium ion binding	-	--
Unigene35217_All	290	23	1	5.4871	0.2227	-4.62287	Down	6.91e-07	1.68e-05	gi|255553998|ref|XP_002518039.1|	95.5	2e-19	Chaperone protein dnaJ 20, chloroplast precursor, putative [Ricinus communis] >gi|223542635|gb|EEF44172.1| Chaperone protein dnaJ 20, chloroplast precursor, putative [Ricinus communis]	--	--	--	--	sp|Q9SDN0|DNJ20_ARATH	90.9	2e-19	Chaperone protein dnaJ 20, chloroplastic OS=Arabidopsis thaliana GN=ATJ20 PE=2 SV=2	--	--	--	--	--	K09510	2e-06	48.9	bdi:100832977	DnaJ homolog subfamily B member 4	GO:0071704;GO:0044237//cellular metabolic process	-	GO:0005634//nucleus;GO:0009536//plastid	--
Unigene40788_All	220	46	2	14.4659	0.5872	-4.62266	Down	9e-13	4.09e-11	gi|356498679|ref|XP_003518177.1|	67.8	5e-11	PREDICTED: E3 ubiquitin-protein ligase PUB23-like [Glycine max]	--	--	--	--	sp|Q84TG3|PUB23_ARATH	65.9	5e-12	E3 ubiquitin-protein ligase PUB23 OS=Arabidopsis thaliana GN=PUB23 PE=1 SV=1	--	--	--	--	--	--	--	--	--	--	GO:0031348//negative regulation of defense response;GO:0051865//protein autoubiquitination;GO:0009867//jasmonic acid mediated signaling pathway;GO:0009862//systemic acquired resistance, salicylic acid mediated signaling pathway;GO:0009414//response to water deprivation;GO:0006944//cellular membrane fusion;GO:0010363//regulation of plant-type hypersensitive response;GO:0010310//regulation of hydro…	GO:0004842//ubiquitin-protein ligase activity	GO:0005829//cytosol;GO:0000151//ubiquitin ligase complex	--
Unigene40322_All	321	22	1	4.7416	0.2012	-4.55867	Down	1.38e-06	3.18e-05	--	--	--	--	--	--	--	--	--	--	--	--	--	--	--	--	--	--	--	--	--	--	-	-	-	--
Unigene40893_All	384	22	1	3.9637	0.1682	-4.5586	Down	1.38e-06	3.18e-05	--	--	--	--	--	--	--	--	--	--	--	--	--	--	--	--	--	--	--	--	--	--	-	-	-	--
Unigene40344_All	239	22	1	6.3685	0.2703	-4.55832	Down	1.38e-06	3.18e-05	--	--	--	--	--	--	--	--	--	--	--	--	--	--	--	--	--	--	--	--	--	--	-	-	-	--
Unigene40283_All	258	22	1	5.8995	0.2504	-4.55829	Down	1.38e-06	3.18e-05	gi|224141241|ref|XP_002323983.1|	62.8	1e-09	predicted protein [Populus trichocarpa] >gi|222866985|gb|EEF04116.1| predicted protein [Populus trichocarpa]	--	--	--	--	--	--	--	--	--	--	--	--	--	--	--	--	--	--	-	-	-	--
CL13286.Contig2_All	249	21	1	5.8349	0.2594	-4.49146	Down	2.74e-06	6e-05	--	--	--	--	--	--	--	--	--	--	--	--	--	--	--	--	--	--	--	--	--	--	-	-	-	--
Unigene39429_All	281	21	1	5.1704	0.2299	-4.4912	Down	2.74e-06	6e-05	--	--	--	--	--	--	--	--	--	--	--	--	--	--	--	--	--	--	--	--	--	--	-	-	-	--
Unigene5004_All	298	21	1	4.8754	0.2168	-4.49108	Down	2.74e-06	6e-05	gi|25247163|gb|AAN73007.1|	97.1	9e-20	NBS-LRR resistance protein RS6-8 [Helianthus annuus]	--	--	--	--	sp|Q40392|TMVRN_NICGU	75.5	7e-15	TMV resistance protein N OS=Nicotiana glutinosa GN=N PE=1 SV=1	--	--	--	--	--	--	--	--	--	--	-	-	-	--
CL5042.Contig7_All	1548	81	4	3.6201	0.1669	-4.43897	Down	3.75e-21	2.83e-19	gi|225426554|ref|XP_002272348.1|	65.1	2e-162	PREDICTED: alcohol dehydrogenase-like 3 [Vitis vinifera] >gi|297742453|emb|CBI34602.3| unnamed protein product [Vitis vinifera]	gi|356494980|ref|XM_003516311.1|	95.6	1e-16	PREDICTED: Glycine max uncharacterized protein LOC100787307 (LOC100787307), mRNA	sp|A1L4Y2|ADHL3_ARATH	506	2e-153	Alcohol dehydrogenase-like 3 OS=Arabidopsis thaliana GN=At1g32780 PE=2 SV=1	STM1627	325	6e-96	COG1062	Zn-dependent alcohol dehydrogenases, class III	K00001	2e-163	531	vvi:100256495	alcohol dehydrogenase [EC:1.1.1.1]	GO:0009873//ethylene mediated signaling pathway;GO:0055114//oxidation-reduction process	GO:0051903//S-(hydroxymethyl)glutathione dehydrogenase activity;GO:0008270//zinc ion binding;GO:0000166//nucleotide binding	GO:0005737//cytoplasm	--
CL3564.Contig20_All	309	20	1	4.478	0.209	-4.42128	Down	5.43e-06	0.000112474	gi|262752381|gb|ACY69609.1|	90.9	6e-18	CC-NBS-LRR resistance-like protein RGC203 [Helianthus annuus]	--	--	--	--	sp|Q7XBQ9|RGA2_SOLBU	57.4	2e-09	Disease resistance protein RGA2 OS=Solanum bulbocastanum GN=RGA2 PE=1 SV=1	--	--	--	--	--	--	--	--	--	--	-	GO:0000166//nucleotide binding	-	--
CL5018.Contig2_All	263	40	2	10.5224	0.4912	-4.42101	Down	5.48e-11	2.15e-09	--	--	--	--	--	--	--	--	--	--	--	--	--	--	--	--	--	--	--	--	--	--	-	-	-	--
Unigene40945_All	380	20	1	3.6413	0.17	-4.42085	Down	5.43e-06	0.000112454	gi|353685483|gb|AER13160.1|	61.6	4e-09	putative non-LTR retroelement [Phaseolus vulgaris]	--	--	--	--	--	--	--	--	--	--	--	--	--	K04728	7e-06	47	gmx:100788458	ataxia telangiectasia mutated family protein [EC:2.7.11.1]	-	-	-	--
Unigene40857_All	264	20	1	5.2413	0.2447	-4.42084	Down	5.43e-06	0.000112515	gi|222822564|gb|ACM68431.1|	101.7	3e-21	xyloglucan-specific endoglucanase inhibitor protein [Capsicum annuum]	--	--	--	--	sp|P13917|7SB1_SOYBN	58.2	1e-09	Basic 7S globulin OS=Glycine max GN=BG PE=1 SV=2	--	--	--	--	--	--	--	--	--	--	GO:0009651//response to salt stress	-	GO:0009505//plant-type cell wall;GO:0005794//Golgi apparatus;GO:0009506//plasmodesma;GO:0005886//plasma membrane;GO:0005576//extracellular region;GO:0005829//cytosol	--
Unigene40862_All	315	20	1	4.3927	0.2051	-4.42071	Down	5.43e-06	0.000112495	gi|255647905|gb|ACU24411.1|	70.9	7e-12	unknown [Glycine max]	gi|328800154|emb|FR834727.1|	385	1e-104	Albugo laibachii Alem1, genomic contig CONTIG_2241_Em1_cons_v4_956_58_2	--	--	--	--	--	--	--	--	--	--	--	--	--	--	-	-	-	--
Unigene40164_All	348	19	1	3.7773	0.1856	-4.34709	Down	1.08e-05	0.000210876	gi|255568645|ref|XP_002525296.1|	73.6	1e-12	conserved hypothetical protein [Ricinus communis] >gi|223535454|gb|EEF37124.1| conserved hypothetical protein [Ricinus communis]	--	--	--	--	--	--	--	--	--	--	--	--	--	--	--	--	--	--	-	-	-	--
Unigene40931_All	314	19	1	4.1863	0.2057	-4.34706	Down	1.08e-05	0.000210912	--	--	--	--	--	--	--	--	--	--	--	--	--	--	--	--	--	--	--	--	--	--	-	-	-	--
Unigene39888_All	1052	112	6	7.3657	0.3684	-4.32148	Down	2.6e-28	2.61e-26	--	--	--	--	--	--	--	--	--	--	--	--	--	--	--	--	--	--	--	--	--	--	-	-	-	--
Unigene13073_All	278	18	1	4.4796	0.2323	-4.26931	Down	2.13e-05	0.000393812	--	--	--	--	--	--	--	--	--	--	--	--	--	--	--	--	--	--	--	--	--	--	-	-	-	--
CL14470.Contig1_All	216	18	1	5.7654	0.299	-4.2692	Down	2.13e-05	0.00039362	--	--	--	--	--	--	--	--	--	--	--	--	--	--	--	--	--	--	--	--	--	--	-	-	-	--
Unigene24497_All	243	18	1	5.1248	0.2658	-4.26908	Down	2.13e-05	0.000393876	--	--	--	--	--	--	--	--	--	--	--	--	--	--	--	--	--	--	--	--	--	--	-	-	-	--
Unigene38397_All	378	18	1	3.2945	0.1709	-4.26884	Down	2.13e-05	0.000393684	--	--	--	--	--	--	--	--	--	--	--	--	--	--	--	--	--	--	--	--	--	--	-	-	-	--
Unigene36200_All	772	18	1	1.6131	0.0837	-4.26846	Down	2.13e-05	0.000393748	gi|470103471|ref|XP_004288160.1|	324.7	9e-88	PREDICTED: riboflavin biosynthesis protein ribBA, chloroplastic-like [Fragaria vesca subsp. vesca]	gi|225465769|ref|XM_002267338.1|	301	6e-79	PREDICTED: Vitis vinifera riboflavin biosynthesis protein ribBA, chloroplastic-like (LOC100248717), mRNA	sp|P47924|RIBBA_ARATH	309	1e-84	Riboflavin biosynthesis protein ribBA, chloroplastic OS=Arabidopsis thaliana GN=RIBBA PE=2 SV=2	ML0559_2	226	2e-59	COG0807	GTP cyclohydrolase II	K14652	3e-88	322	pop:POPTR_1069506	3,4-dihydroxy 2-butanone 4-phosphate synthase / GTP cyclohydrolase II [EC:4.1.99.12 3.5.4.25]	GO:0048767//root hair elongation;GO:0009231//riboflavin biosynthetic process	GO:0003935//GTP cyclohydrolase II activity;GO:0008686//3,4-dihydroxy-2-butanone-4-phosphate synthase activity	GO:0009570//chloroplast stroma;GO:0016020//membrane	--
CL7387.Contig5_All	1062	17	1	1.1075	0.0608	-4.18709	Down	4.19e-05	0.000728724	gi|470136147|ref|XP_004303859.1|	417.9	1e-115	PREDICTED: probable xyloglucan endotransglucosylase/hydrolase protein 16-like [Fragaria vesca subsp. vesca]	gi|40036972|gb|AY422687.1|	113	4e-22	Nicotiana attenuata xyloglucan endo-transglycosylase (XTH1) mRNA, partial cds	sp|P35694|BRU1_SOYBN	360	6e-100	Brassinosteroid-regulated protein BRU1 OS=Glycine max PE=2 SV=1	YGR189c	65.5	2e-10	COG2273	Beta-glucanase/Beta-glucan synthetase	K08235	2e-103	374	pop:POPTR_711461	xyloglucan:xyloglucosyl transferase [EC:2.4.1.207]	GO:0005975//carbohydrate metabolic process	GO:0016757//transferase activity, transferring glycosyl groups	-	--
Unigene9273_All	550	17	1	2.1384	0.1174	-4.18703	Down	4.19e-05	0.000728613	--	--	--	--	--	--	--	--	--	--	--	--	--	--	--	--	--	--	--	--	--	--	-	-	-	--
CL2847.Contig2_All	208	17	1	5.6545	0.3105	-4.18673	Down	4.19e-05	0.000728835	--	--	--	--	--	--	--	--	--	--	--	--	--	--	--	--	--	--	--	--	--	--	-	-	-	--
Unigene2788_All	1000	170	10	11.7614	0.6459	-4.18661	Down	1.99e-41	3.1e-39	gi|156186799|gb|ABU55656.1|	211.8	1e-53	CBF1-like protein [Vitis amurensis]	--	--	--	--	sp|Q9FJ93|DRE1D_ARATH	176	2e-44	Dehydration-responsive element-binding protein 1D OS=Arabidopsis thaliana GN=DREB1D PE=2 SV=1	--	--	--	--	--	K09286	4e-43	173	ath:AT4G25490	EREBP-like factor	-	-	-	--
CL8906.Contig2_All	400	17	1	2.9403	0.1615	-4.18636	Down	4.19e-05	0.000728391	gi|14018058|gb|AAK52121.1|AC079936_17	77.8	5e-14	Putative retroelement [Oryza sativa Japonica Group]	--	--	--	--	--	--	--	--	--	--	--	--	--	--	--	--	--	--	-	-	-	--
Unigene35358_All	401	17	1	2.933	0.1611	-4.18635	Down	4.19e-05	0.00072828	gi|170660047|gb|ACB28472.1|	221.5	3e-57	polyprotein [Ananas comosus]	gi|189163173|dbj|AP010407.1|	89.7	2e-15	Lotus japonicus genomic DNA, chromosome 3, clone: LjT18K24, TM1754, complete sequence	sp|P31843|RRPO_OENBE	106	4e-24	RNA-directed DNA polymerase homolog OS=Oenothera berteriana PE=4 SV=1	YIL082w-a_2	148	3e-36	COG2801	Transposase and inactivated derivatives	--	--	--	--	--	-	-	-	--
Unigene41134_All	291	17	1	4.0417	0.222	-4.18633	Down	4.19e-05	0.000728502	gi|225442529|ref|XP_002278869.1|	95.1	3e-19	PREDICTED: ankyrin repeat-containing protein At3g12360-like [Vitis vinifera]	--	--	--	--	sp|Q7EZ44|XB35_ORYSJ	45.8	6e-06	Probable E3 ubiquitin-protein ligase XBOS35 OS=Oryza sativa subsp. japonica GN=XBOS35 PE=2 SV=1	--	--	--	--	--	--	--	--	--	--	-	-	-	--
CL4607.Contig2_All	2519	62	4	1.7028	0.1026	-4.05281	Down	1.4e-15	7.77e-14	gi|359472754|ref|XP_002276402.2|	455.7	1e-126	PREDICTED: ankyrin repeat-containing protein At3g12360-like [Vitis vinifera]	--	--	--	--	--	--	--	--	--	--	--	--	--	--	--	--	--	--	-	-	-	--
Unigene30693_All	775	257	17	22.9425	1.4169	-4.01721	Down	3.79e-60	9.53e-58	gi|470145770|ref|XP_004308507.1|	167.5	2e-40	PREDICTED: ethylene-responsive transcription factor 13-like [Fragaria vesca subsp. vesca]	gi|292668938|gb|GU732455.1|	81.8	1e-12	Malus x domestica AP2 domain class transcription factor (AP2D31) mRNA, complete cds	sp|Q84XB3|ERF1_SOLLC	140	8e-34	Ethylene-responsive transcription factor 1 OS=Solanum lycopersicum GN=ERF1 PE=2 SV=1	--	--	--	--	--	K14517	2e-31	134	ath:AT5G47220	ethylene-responsive transcription factor 2	-	-	-	--
CL5994.Contig2_All	233	30	2	8.9079	0.5544	-4.00609	Down	4.72e-08	1.35e-06	--	--	--	--	--	--	--	--	--	--	--	--	--	--	--	--	--	--	--	--	--	--	-	-	-	--
CL14636.Contig3_All	1005	247	17	17.0036	1.0926	-3.96	Down	2.89e-57	6.88e-55	gi|17385636|dbj|BAA87068.2|	359	7e-98	ethylene-responsive element binding protein1 homolog [Matricaria chamomilla]	gi|17385635|dbj|AB035270.2|	513	1e-142	Matricaria chamomilla McEREBP1 mRNA for ethylene-responsive element binding protein1 homolog, complete cds	sp|O80337|EF100_ARATH	206	2e-53	Ethylene-responsive transcription factor 1A OS=Arabidopsis thaliana GN=ERF1A PE=1 SV=2	--	--	--	--	--	K09286	5e-53	206	ath:AT4G17500	EREBP-like factor	-	-	-	--
Unigene13020_All	490	29	2	4.0946	0.2636	-3.9573	Down	9.2e-08	2.55e-06	gi|336238977|gb|AEI27415.1|	198	5e-50	TIR_2 [Helianthus annuus]	gi|221193353|gb|EU889316.1|	79.8	2e-12	Lactuca serriola isolate LserNBS03 NBS-LRR resistance-like protein gene, partial cds	sp|Q40392|TMVRN_NICGU	132	8e-32	TMV resistance protein N OS=Nicotiana glutinosa GN=N PE=1 SV=1	--	--	--	--	--	--	--	--	--	--	-	GO:0000166//nucleotide binding	-	--
Unigene39752_All	411	29	2	4.8816	0.3143	-3.95714	Down	9.2e-08	2.55e-06	gi|158578614|gb|ABW74585.1|	92.8	1e-18	pol polyprotein [Boechera divaricarpa]	--	--	--	--	sp|Q7G6K7|FH3_ORYSJ	52.4	9e-08	Formin-like protein 3 OS=Oryza sativa subsp. japonica GN=FH3 PE=2 SV=2	XF0818	49.7	1e-06	COG2730	Endoglucanase	K11596	8e-07	50.4	cre:CHLREDRAFT_18730	argonaute	-	GO:0005488//binding	-	--
Unigene20859_All	962	55	4	3.9555	0.2686	-3.88033	Down	1.46e-13	7.09e-12	--	--	--	--	--	--	--	--	--	--	--	--	--	--	--	--	--	--	--	--	--	--	-	-	-	--
Unigene12808_All	714	26	2	2.5193	0.1809	-3.79976	Down	6.74e-07	1.64e-05	--	--	--	--	--	--	--	--	--	--	--	--	--	--	--	--	--	--	--	--	--	--	-	-	-	--
CL2864.Contig2_All	203	26	2	8.8611	0.6364	-3.79948	Down	6.74e-07	1.64e-05	--	--	--	--	--	--	--	--	--	--	--	--	--	--	--	--	--	--	--	--	--	--	-	-	-	--
Unigene40873_All	433	26	2	4.1543	0.2984	-3.79929	Down	6.74e-07	1.64e-05	gi|460394810|ref|XP_004242983.1|	172.6	1e-42	PREDICTED: formin-like protein 13-like [Solanum lycopersicum]	--	--	--	--	sp|Q9FLQ7|FH20_ARATH	155	8e-39	Formin-like protein 20 OS=Arabidopsis thaliana GN=FH20 PE=2 SV=3	--	--	--	--	--	--	--	--	--	--	GO:0030036//actin cytoskeleton organization	GO:0003779//actin binding	-	--
Unigene30474_All	1545	296	23	13.2548	0.9616	-3.78493	Down	4.9e-66	1.44e-63	gi|14582200|gb|AAK69401.1|AF274564_1	507.3	3e-142	immediate-early fungal elicitor protein CMPG1 [Petroselinum crispum] >gi|14582202|gb|AAK69402.1|AF274565_1 immediate-early fungal elicitor protein CMPG1 [Petroselinum crispum]	gi|460382391|ref|XM_004236875.1|	69.9	8e-09	PREDICTED: Solanum lycopersicum U-box domain-containing protein 21-like (LOC101262803), mRNA	sp|Q5PNY6|PUB21_ARATH	331	8e-91	U-box domain-containing protein 21 OS=Arabidopsis thaliana GN=PUB21 PE=2 SV=1	--	--	--	--	--	--	--	--	--	--	GO:0032491//detection of molecule of fungal origin	GO:0016874//ligase activity	-	--
Unigene30706_All	473	25	2	3.6567	0.2731	-3.74304	Down	1.3e-06	3.03e-05	--	--	--	--	--	--	--	--	--	--	--	--	--	--	--	--	--	--	--	--	--	--	-	-	-	--
CL382.Contig1_All	274	25	2	6.3125	0.4715	-3.74288	Down	1.3e-06	3.03e-05	--	--	--	--	--	--	--	--	--	--	--	--	--	--	--	--	--	--	--	--	--	--	-	-	-	--
Unigene23454_All	345	37	3	7.4198	0.5617	-3.72351	Down	3.06e-09	1.01e-07	--	--	--	--	--	--	--	--	--	--	--	--	--	--	--	--	--	--	--	--	--	--	-	-	-	--
Unigene3329_All	720	24	2	2.3062	0.1794	-3.68427	Down	2.51e-06	5.54e-05	gi|460390986|ref|XP_004241105.1|	297.7	1e-79	PREDICTED: abscisic acid receptor PYL6-like [Solanum lycopersicum]	gi|255559544|ref|XM_002520746.1|	75.8	6e-11	Ricinus communis conserved hypothetical protein, mRNA	sp|O80920|PYL4_ARATH	243	1e-64	Abscisic acid receptor PYL4 OS=Arabidopsis thaliana GN=PYL4 PE=1 SV=1	--	--	--	--	--	K14496	8e-72	268	rcu:RCOM_0687410	abscisic acid receptor PYR/PYL family	GO:0009738//abscisic acid mediated signaling pathway	-	-	--
Unigene11028_All	324	36	3	7.6872	0.5981	-3.684	Down	5.88e-09	1.88e-07	--	--	--	--	--	--	--	--	--	--	--	--	--	--	--	--	--	--	--	--	--	--	-	-	-	--
CL12758.Contig17_All	1261	131	11	7.1873	0.5635	-3.67296	Down	2.42e-29	2.51e-27	gi|359474723|ref|XP_002270533.2|	111.7	2e-170	PREDICTED: ABC transporter G family member 14-like [Vitis vinifera] >gi|296085456|emb|CBI29188.3| unnamed protein product [Vitis vinifera]	gi|359474722|ref|XM_002270497.2|	168	9e-39	PREDICTED: Vitis vinifera ABC transporter G family member 14-like (LOC100247745), mRNA	sp|Q9C6W5|AB14G_ARATH	461	4e-155	ABC transporter G family member 14 OS=Arabidopsis thaliana GN=ABCG14 PE=2 SV=1	YCR011c_2	194	3e-49	COG1131	ABC-type multidrug transport system, ATPase component	K05681	2e-60	231	cme:CMS467C	ATP-binding cassette, subfamily G (WHITE), member 2	GO:0006200//ATP catabolic process	GO:0015416//organic phosphonate transmembrane-transporting ATPase activity;GO:0005524//ATP binding	GO:0016020//membrane	--
Unigene46783_All	229	35	3	10.5741	0.8462	-3.64339	Down	1.13e-08	3.5e-07	gi|224126841|ref|XP_002329486.1|	65.1	3e-10	predicted protein [Populus trichocarpa] >gi|222870166|gb|EEF07297.1| predicted protein [Populus trichocarpa]	--	--	--	--	--	--	--	--	--	--	--	--	--	--	--	--	--	--	GO:0050896//response to stimulus	GO:0000166//nucleotide binding	-	--
Unigene36743_All	513	23	2	3.1018	0.2518	-3.62276	Down	4.83e-06	0.000100995	--	--	--	--	--	--	--	--	--	--	--	--	--	--	--	--	--	--	--	--	--	--	-	-	-	--
Unigene16689_All	420	23	2	3.7887	0.3076	-3.62258	Down	4.83e-06	0.000100977	--	--	--	--	--	--	--	--	--	--	--	--	--	--	--	--	--	--	--	--	--	--	-	-	-	--
Unigene13470_All	275	23	2	5.7864	0.4698	-3.62255	Down	4.83e-06	0.000101032	--	--	--	--	--	--	--	--	--	--	--	--	--	--	--	--	--	--	--	--	--	--	-	-	-	--
CL4175.Contig1_All	800	23	2	1.9891	0.1615	-3.62251	Down	4.83e-06	0.000101014	gi|147774898|emb|CAN77211.1|	46.2	3e-54	hypothetical protein VITISV_035026 [Vitis vinifera]	--	--	--	--	sp|P16273|PRPX_HORVU	152	1e-44	Pathogen-related protein OS=Hordeum vulgare PE=2 SV=2	--	--	--	--	--	--	--	--	--	--	-	-	-	--
Unigene29556_All	554	228	20	28.4731	2.3319	-3.61002	Down	2.5e-49	4.86e-47	gi|53857147|gb|AAP03880.2|	200.7	1e-50	Avr9/Cf-9 induced kinase 1 [Nicotiana tabacum]	gi|53857146|gb|AY220481.2|	155	6e-35	Nicotiana tabacum Avr9/Cf-9 induced kinase 1 (ACIK1) mRNA, complete cds	sp|Q8GXZ3|Y5102_ARATH	135	1e-32	Serine/threonine-protein kinase At5g01020 OS=Arabidopsis thaliana GN=At5g01020 PE=1 SV=1	--	--	--	--	--	K00924	2e-21	100	osa:4337593	[EC:2.7.1.-]	GO:0031348//negative regulation of defense response;GO:0016036//cellular response to phosphate starvation;GO:0006499//N-terminal protein myristoylation;GO:0009611//response to wounding;GO:0019375//galactolipid biosynthetic process;GO:0009867//jasmonic acid mediated signaling pathway;GO:0009697//salicylic acid biosynthetic process;GO:0009862//systemic acquired resistance, salicylic acid mediated s…	GO:0004715//non-membrane spanning protein tyrosine kinase activity;GO:0004674//protein serine/threonine kinase activity;GO:0005524//ATP binding	GO:0005886//plasma membrane	--
CL14636.Contig5_All	999	44	4	3.0472	0.2586	-3.55869	Down	1.94e-10	7.23e-09	gi|17385636|dbj|BAA87068.2|	359	7e-98	ethylene-responsive element binding protein1 homolog [Matricaria chamomilla]	gi|17385635|dbj|AB035270.2|	505	1e-140	Matricaria chamomilla McEREBP1 mRNA for ethylene-responsive element binding protein1 homolog, complete cds	sp|O80337|EF100_ARATH	206	2e-53	Ethylene-responsive transcription factor 1A OS=Arabidopsis thaliana GN=ERF1A PE=1 SV=2	--	--	--	--	--	K09286	5e-53	206	ath:AT4G17500	EREBP-like factor	-	-	-	--
Unigene24117_All	437	22	2	3.483	0.2956	-3.55861	Down	9.26e-06	0.000183828	--	--	--	--	--	--	--	--	--	--	--	--	--	--	--	--	--	--	--	--	--	--	-	-	-	--
Unigene24755_All	389	99	9	17.6074	1.4944	-3.55854	Down	5.9e-22	4.6e-20	gi|255564132|ref|XP_002523063.1|	226.1	1e-58	multidrug resistance-associated protein 2, 6 (mrp2, 6), abc-transoprter, putative [Ricinus communis] >gi|223537625|gb|EEF39248.1| multidrug resistance-associated protein 2, 6 (mrp2, 6), abc-transoprter, putative [Ricinus communis]	--	--	--	--	sp|Q9LZJ5|AB14C_ARATH	208	6e-55	ABC transporter C family member 14 OS=Arabidopsis thaliana GN=ABCC14 PE=1 SV=1	SPBC359.05	55.5	2e-08	COG1132	ABC-type multidrug transport system, ATPase and permease components	--	--	--	--	--	GO:0009611//response to wounding;GO:0009414//response to water deprivation;GO:0010118//stomatal movement;GO:0009624//response to nematode;GO:0006855//drug transmembrane transport;GO:0034976//response to endoplasmic reticulum stress;GO:0015884//folic acid transport;GO:0055114//oxidation-reduction process;GO:0006200//ATP catabolic process;GO:0009627//systemic acquired resistance	GO:0032440//2-alkenal reductase [NAD(P)] activity;GO:0008517//folic acid transporter activity;GO:0042626//ATPase activity, coupled to transmembrane movement of substances;GO:0005524//ATP binding	GO:0000325//plant-type vacuole;GO:0005774//vacuolar membrane;GO:0016021//integral to membrane;GO:0005794//Golgi apparatus;GO:0009506//plasmodesma;GO:0005886//plasma membrane	--
Unigene23912_All	381	55	5	9.9873	0.8477	-3.55847	Down	9.4e-13	4.26e-11	--	--	--	--	--	--	--	--	--	--	--	--	--	--	--	--	--	--	--	--	--	--	-	-	-	--
Unigene41119_All	481	22	2	3.1644	0.2686	-3.5584	Down	9.26e-06	0.00018386	gi|124360676|gb|ABN08665.1|	28.5	5e-15	reverse transcriptase - beet retrotransposon, putative [Medicago truncatula]	--	--	--	--	--	--	--	--	--	--	--	--	--	K01754	5e-06	48.5	vvi:100248644	threonine dehydratase [EC:4.3.1.19]	-	GO:0005488//binding	-	--
Unigene2378_All	570	33	3	4.0054	0.34	-3.55834	Down	4.14e-08	1.19e-06	--	--	--	--	--	--	--	--	--	--	--	--	--	--	--	--	--	--	--	--	--	--	-	-	-	--
CL2884.Contig1_All	1017	32	3	2.1769	0.1905	-3.51441	Down	7.89e-08	2.2e-06	gi|460381151|ref|XP_004236316.1|	365.5	7e-100	PREDICTED: GDSL esterase/lipase At3g48460-like [Solanum lycopersicum]	gi|224133819|ref|XM_002321633.1|	63.9	3e-07	Populus trichocarpa predicted protein, mRNA	sp|Q9STM6|GDL57_ARATH	322	2e-88	GDSL esterase/lipase At3g48460 OS=Arabidopsis thaliana GN=At3g48460 PE=2 SV=1	--	--	--	--	--	K00514	2e-39	160	rcu:RCOM_1428040	zeta-carotene desaturase [EC:1.3.5.6]	-	GO:0016788//hydrolase activity, acting on ester bonds	GO:0016023//cytoplasmic membrane-bounded vesicle	--
Unigene27914_All	545	32	3	4.0622	0.3556	-3.51393	Down	7.89e-08	2.2e-06	--	--	--	--	--	--	--	--	--	--	--	--	--	--	--	--	--	--	--	--	--	--	-	-	-	--
CL9570.Contig1_All	882	117	11	9.1776	0.8056	-3.50998	Down	2.01e-25	1.83e-23	--	--	--	--	--	--	--	--	--	--	--	--	--	--	--	--	--	--	--	--	--	--	-	-	-	--
Unigene13524_All	396	73	7	12.7537	1.1418	-3.48153	Down	3.01e-16	1.73e-14	gi|460403906|ref|XP_004247427.1|	225.7	1e-58	PREDICTED: ABC transporter C family member 4-like [Solanum lycopersicum]	gi|460152677|gb|GABL01092346.1|	83.8	1e-13	TSA: Camelina sativa comp133717_c0_seq1 transcribed RNA sequence	sp|Q9LZJ5|AB14C_ARATH	206	3e-54	ABC transporter C family member 14 OS=Arabidopsis thaliana GN=ABCC14 PE=1 SV=1	SPBC359.05	94	6e-20	COG1132	ABC-type multidrug transport system, ATPase and permease components	K05666	4e-17	84.7	olu:OSTLU_35503	ATP-binding cassette, subfamily C (CFTR/MRP), member 2	GO:0009611//response to wounding;GO:0009414//response to water deprivation;GO:0010118//stomatal movement;GO:0009624//response to nematode;GO:0006855//drug transmembrane transport;GO:0034976//response to endoplasmic reticulum stress;GO:0015884//folic acid transport;GO:0055114//oxidation-reduction process;GO:0006200//ATP catabolic process;GO:0009627//systemic acquired resistance	GO:0032440//2-alkenal reductase [NAD(P)] activity;GO:0008517//folic acid transporter activity;GO:0042626//ATPase activity, coupled to transmembrane movement of substances;GO:0005524//ATP binding	GO:0000325//plant-type vacuole;GO:0005774//vacuolar membrane;GO:0016021//integral to membrane;GO:0005794//Golgi apparatus;GO:0009506//plasmodesma;GO:0005886//plasma membrane	--
CL1554.Contig2_All	1630	175	17	7.4278	0.6737	-3.46276	Down	6.46e-37	8.83e-35	gi|460384797|ref|XP_004238095.1|	612.8	5e-174	PREDICTED: interferon-related developmental regulator 1-like [Solanum lycopersicum]	gi|359491965|ref|XM_002285246.2|	85.7	1e-13	PREDICTED: Vitis vinifera interferon-related developmental regulator 1-like (LOC100267843), mRNA	--	--	--	--	--	--	--	--	--	--	--	--	--	--	GO:0009651//response to salt stress	-	GO:0005737//cytoplasm;GO:0005634//nucleus	--
CL9249.Contig2_All	748	123	12	11.3766	1.0362	-3.4567	Down	2.52e-26	2.36e-24	gi|365222884|gb|AEW69794.1|	129.4	5e-29	Hop-interacting protein THI031 [Solanum lycopersicum]	--	--	--	--	--	--	--	--	--	--	--	--	--	--	--	--	--	--	-	-	GO:0044424//intracellular part	--
CL6225.Contig7_All	808	549	54	47.0079	4.3169	-3.44484	Down	5.26e-112	3.21e-109	gi|207059702|dbj|BAG71891.1|	93.6	6e-126	caffeoyl CoA O-methyltransferase [Carthamus tinctorius]	gi|207059699|dbj|AB430461.1|	700	0	Carthamus tinctorius CtCoAOMT2 mRNA for caffeoyl CoA O-methyltransferase, complete cds	sp|Q41720|CAMT_ZINEL	362	4e-122	Caffeoyl-CoA O-methyltransferase OS=Zinnia elegans GN=CCOAOMT PE=2 SV=1	all5179	152	3e-39	COG4122	Predicted O-methyltransferase	K00588	1e-119	359	vvi:100243978	caffeoyl-CoA O-methyltransferase [EC:2.1.1.104]	GO:0032259//methylation	GO:0008171//O-methyltransferase activity	-	--
Unigene7398_All	2652	20	2	0.5218	0.0487	-3.4215	Down	3.37e-05	0.000599319	gi|224078972|ref|XP_002305701.1|	79.7	2e-13	predicted protein [Populus trichocarpa] >gi|222848665|gb|EEE86212.1| predicted protein [Populus trichocarpa]	--	--	--	--	sp|Q9FL28|FLS2_ARATH	176	5e-44	LRR receptor-like serine/threonine-protein kinase FLS2 OS=Arabidopsis thaliana GN=FLS2 PE=1 SV=1	MA2301_1	68.9	4e-11	COG4886	Leucine-rich repeat (LRR) protein	K13420	9e-56	217	pop:POPTR_1075175	LRR receptor-like serine/threonine-protein kinase FLS2 [EC:2.7.11.1]	GO:0006810//transport;GO:0051716//cellular response to stimulus;GO:0044237//cellular metabolic process;GO:0009617//response to bacterium;GO:0050794//regulation of cellular process;GO:0006952//defense response	GO:0004672//protein kinase activity;GO:0016491//oxidoreductase activity;GO:0005488//binding	GO:0016020//membrane;GO:0005737//cytoplasm	--
Unigene6228_All	1845	20	2	0.75	0.07	-3.42146	Down	3.37e-05	0.000599132	gi|470103467|ref|XP_004288158.1|	115.2	4e-24	PREDICTED: uncharacterized protein LOC101308504 [Fragaria vesca subsp. vesca]	--	--	--	--	--	--	--	--	--	--	--	--	--	--	--	--	--	--	-	-	-	--
Unigene40134_All	331	20	2	4.1803	0.3903	-3.42095	Down	3.37e-05	0.000599225	gi|356555981|ref|XP_003546306.1|	94	7e-19	PREDICTED: desiccation-related protein PCC13-62-like [Glycine max]	--	--	--	--	sp|P22242|DRPE_CRAPL	87	2e-18	Desiccation-related protein PCC13-62 OS=Craterostigma plantagineum PE=2 SV=1	--	--	--	--	--	--	--	--	--	--	-	-	-	--
Unigene40818_All	204	20	2	6.7828	0.6333	-3.42092	Down	3.37e-05	0.000599412	gi|150408776|gb|ABR68650.1|	54.7	5e-07	Pto resistance protein candidate Tg-12, partial [Musa acuminata]	--	--	--	--	sp|Q9SA72|Y1357_ARATH	51.2	1e-07	Probable receptor-like protein kinase At1g30570 OS=Arabidopsis thaliana GN=At1g30570 PE=1 SV=1	--	--	--	--	--	--	--	--	--	--	-	-	-	--
CL13407.Contig32_All	323	39	4	8.3536	0.7999	-3.38451	Down	4.79e-09	1.55e-07	--	--	--	--	--	--	--	--	--	--	--	--	--	--	--	--	--	--	--	--	--	--	-	-	-	--
Unigene17304_All	678	39	4	3.9796	0.3811	-3.38438	Down	4.79e-09	1.55e-07	--	--	--	--	--	--	--	--	--	--	--	--	--	--	--	--	--	--	--	--	--	--	-	-	-	--
CL4328.Contig2_All	1685	979	102	40.1969	3.9101	-3.36181	Down	4.3e-194	6.29e-191	gi|122894104|gb|ABM67698.1|	645.6	0	mitogen-activated protein kinase [Citrus sinensis]	gi|122894103|gb|EF185418.1|	289	5e-75	Citrus sinensis mitogen-activated protein kinase (MAP) mRNA, complete cds	sp|Q39023|MPK3_ARATH	616	1e-176	Mitogen-activated protein kinase 3 OS=Arabidopsis thaliana GN=MPK3 PE=1 SV=2	YBL016w	340	6e-93	COG0515	Serine/threonine protein kinase	K04371	0	639	vvi:100263976	extracellular signal-regulated kinase 1/2 [EC:2.7.11.24]	GO:0009611//response to wounding;GO:0010200//response to chitin;GO:0010120//camalexin biosynthetic process;GO:0009617//response to bacterium;GO:0000169//activation of MAPK activity involved in osmosensory signaling pathway;GO:2000038//regulation of stomatal complex development;GO:0009409//response to cold;GO:2000037//regulation of stomatal complex patterning;GO:0048481//ovule development;GO:00069…	GO:0004707//MAP kinase activity;GO:0005524//ATP binding	-	--
Unigene21046_All	513	28	3	3.7762	0.3777	-3.32162	Down	1.02e-06	2.41e-05	gi|297733630|emb|CBI14877.3|	161	7e-39	unnamed protein product [Vitis vinifera]	--	--	--	--	sp|Q9STM6|GDL57_ARATH	155	1e-38	GDSL esterase/lipase At3g48460 OS=Arabidopsis thaliana GN=At3g48460 PE=2 SV=1	--	--	--	--	--	K00514	7e-16	81.3	rcu:RCOM_1428040	zeta-carotene desaturase [EC:1.3.5.6]	-	GO:0004091//carboxylesterase activity	GO:0005576//extracellular region	--
CL4607.Contig8_All	2360	28	3	0.8208	0.0821	-3.32158	Down	1.02e-06	2.41e-05	gi|147860696|emb|CAN81449.1|	441.8	2e-122	hypothetical protein VITISV_011174 [Vitis vinifera]	--	--	--	--	--	--	--	--	--	--	--	--	--	--	--	--	--	--	-	-	-	--
CL5042.Contig5_All	1591	102	11	4.4355	0.4466	-3.31204	Down	2.73e-21	2.06e-19	gi|225426554|ref|XP_002272348.1|	568.9	8e-161	PREDICTED: alcohol dehydrogenase-like 3 [Vitis vinifera] >gi|297742453|emb|CBI34602.3| unnamed protein product [Vitis vinifera]	gi|356494980|ref|XM_003516311.1|	87.7	3e-14	PREDICTED: Glycine max uncharacterized protein LOC100787307 (LOC100787307), mRNA	sp|A1L4Y2|ADHL3_ARATH	534	6e-152	Alcohol dehydrogenase-like 3 OS=Arabidopsis thaliana GN=At1g32780 PE=2 SV=1	STM1627	346	7e-95	COG1062	Zn-dependent alcohol dehydrogenases, class III	K00001	7e-162	568	vvi:100256495	alcohol dehydrogenase [EC:1.1.1.1]	GO:0009873//ethylene mediated signaling pathway	GO:0046872//metal ion binding;GO:0016491//oxidoreductase activity	GO:0005737//cytoplasm	--
Unigene38296_All	601	37	4	4.2593	0.4299	-3.30854	Down	1.7e-08	5.17e-07	--	--	--	--	--	--	--	--	--	--	--	--	--	--	--	--	--	--	--	--	--	--	-	-	-	--
CL14385.Contig2_All	565	46	5	5.6327	0.5716	-3.30075	Down	2.92e-10	1.07e-08	gi|460374572|ref|XP_004233084.1|	108.6	5e-23	PREDICTED: uncharacterized protein LOC101260297 [Solanum lycopersicum]	--	--	--	--	--	--	--	--	--	--	--	--	--	--	--	--	--	--	-	-	-	--
Unigene1372_All	858	82	9	6.6121	0.6775	-3.28682	Down	2.91e-17	1.79e-15	gi|225426789|ref|XP_002282910.1|	284.6	1e-75	PREDICTED: pathogenesis-related protein R major form [Vitis vinifera]	gi|408692401|gb|JX489410.1|	79.8	4e-12	Artemisia tridentata Contig_26223 pathogenesis-related protein gene, partial cds	sp|E3SU11|ALL13_OLEEU	276	8e-75	Thaumatin-like protein OS=Olea europaea PE=1 SV=1	--	--	--	--	--	--	--	--	--	--	GO:0006950//response to stress	-	-	--
Unigene8492_All	1406	411	46	20.224	2.1133	-3.2585	Down	3.51e-80	1.34e-77	gi|224140014|ref|XP_002323382.1|	463.8	3e-129	predicted protein [Populus trichocarpa] >gi|222868012|gb|EEF05143.1| predicted protein [Populus trichocarpa]	--	--	--	--	sp|Q84TG3|PUB23_ARATH	394	7e-110	E3 ubiquitin-protein ligase PUB23 OS=Arabidopsis thaliana GN=PUB23 PE=1 SV=1	--	--	--	--	--	--	--	--	--	--	-	GO:0016874//ligase activity	-	--
Unigene17376_All	616	44	5	4.9418	0.5243	-3.23657	Down	1.03e-09	3.56e-08	gi|224136458|ref|XP_002326865.1|	218.4	6e-56	predicted protein [Populus trichocarpa] >gi|222835180|gb|EEE73615.1| predicted protein [Populus trichocarpa]	--	--	--	--	sp|Q948R1|PLA11_ARATH	201	3e-52	Phospholipase A(1) DAD1, chloroplastic OS=Arabidopsis thaliana GN=DAD1 PE=1 SV=1	--	--	--	--	--	K01058	4e-56	215	rcu:RCOM_1607830	phospholipase A1 [EC:3.1.1.32]	GO:0006629//lipid metabolic process;GO:0009611//response to wounding;GO:0010152//pollen maturation;GO:0009901//anther dehiscence	GO:0008970//phosphatidylcholine 1-acylhydrolase activity;GO:0047714//galactolipase activity;GO:0004806//triglyceride lipase activity	GO:0009507//chloroplast	--
CL6225.Contig8_All	1037	351	40	23.4174	2.4915	-3.23249	Down	3.29e-68	1.01e-65	gi|207059700|dbj|BAG71890.1|	99	2e-130	caffeoyl CoA O-methyltransferase [Carthamus tinctorius]	gi|207059699|dbj|AB430461.1|	767	0	Carthamus tinctorius CtCoAOMT2 mRNA for caffeoyl CoA O-methyltransferase, complete cds	sp|Q41720|CAMT_ZINEL	372	2e-125	Caffeoyl-CoA O-methyltransferase OS=Zinnia elegans GN=CCOAOMT PE=2 SV=1	all5179	156	3e-40	COG4122	Predicted O-methyltransferase	K00588	9e-120	355	vvi:100243978	caffeoyl-CoA O-methyltransferase [EC:2.1.1.104]	GO:0032259//methylation	GO:0008171//O-methyltransferase activity	-	--
CL12328.Contig2_All	761	149	17	13.546	1.4429	-3.23082	Down	8.32e-30	8.89e-28	--	--	--	--	--	--	--	--	--	--	--	--	--	--	--	--	--	--	--	--	--	--	-	-	-	--
Unigene20362_All	788	35	4	3.0729	0.3279	-3.22827	Down	6e-08	1.7e-06	--	--	--	--	--	--	--	--	--	--	--	--	--	--	--	--	--	--	--	--	--	--	-	-	-	--
CL6225.Contig3_All	1105	942	108	58.9792	6.3132	-3.22376	Down	9.64e-180	1.22e-176	gi|207059700|dbj|BAG71890.1|	479.6	4e-134	caffeoyl CoA O-methyltransferase [Carthamus tinctorius]	gi|207059699|dbj|AB430461.1|	773	0	Carthamus tinctorius CtCoAOMT2 mRNA for caffeoyl CoA O-methyltransferase, complete cds	sp|Q41720|CAMT_ZINEL	456	8e-129	Caffeoyl-CoA O-methyltransferase OS=Zinnia elegans GN=CCOAOMT PE=2 SV=1	all5179	168	1e-41	COG4122	Predicted O-methyltransferase	K00588	2e-123	440	vvi:100243978	caffeoyl-CoA O-methyltransferase [EC:2.1.1.104]	GO:0032259//methylation	GO:0008171//O-methyltransferase activity	-	--
CL9570.Contig2_All	256	26	3	7.0266	0.7569	-3.21465	Down	3.61e-06	7.72e-05	--	--	--	--	--	--	--	--	--	--	--	--	--	--	--	--	--	--	--	--	--	--	-	-	-	--
Unigene18286_All	937	26	3	1.9197	0.2068	-3.21457	Down	3.61e-06	7.72e-05	gi|470139277|ref|XP_004305377.1|	128.6	1e-28	PREDICTED: protein CHUP1, chloroplastic-like [Fragaria vesca subsp. vesca]	--	--	--	--	--	--	--	--	--	--	--	--	--	--	--	--	--	--	-	-	-	--
Unigene3820_All	2168	26	3	0.8297	0.0894	-3.21424	Down	3.61e-06	7.71e-05	gi|224078972|ref|XP_002305701.1|	79.7	2e-13	predicted protein [Populus trichocarpa] >gi|222848665|gb|EEE86212.1| predicted protein [Populus trichocarpa]	--	--	--	--	sp|Q9FL28|FLS2_ARATH	176	4e-44	LRR receptor-like serine/threonine-protein kinase FLS2 OS=Arabidopsis thaliana GN=FLS2 PE=1 SV=1	MA2301_1	68.9	3e-11	COG4886	Leucine-rich repeat (LRR) protein	K13420	7e-56	217	pop:POPTR_1075175	LRR receptor-like serine/threonine-protein kinase FLS2 [EC:2.7.11.1]	GO:0006810//transport;GO:0051716//cellular response to stimulus;GO:0044237//cellular metabolic process;GO:0009617//response to bacterium;GO:0050794//regulation of cellular process;GO:0006952//defense response	GO:0004672//protein kinase activity;GO:0016491//oxidoreductase activity;GO:0005488//binding	GO:0016020//membrane;GO:0005737//cytoplasm	--
CL1307.Contig10_All	3941	26	3	0.4564	0.0492	-3.21357	Down	3.61e-06	7.72e-05	gi|460386593|ref|XP_004238982.1|	1816.6	0	PREDICTED: putative phospholipid-transporting ATPase 9-like [Solanum lycopersicum]	gi|224121335|ref|XM_002318521.1|	192	2e-45	Populus trichocarpa aminophospholipid ATPase, mRNA	sp|Q9LI83|ALA10_ARATH	1709	0	Phospholipid-transporting ATPase 10 OS=Arabidopsis thaliana GN=ALA10 PE=1 SV=1	YAL026c	769	0	COG0474	Cation transport ATPase	K01530	0	1809	vvi:100256123	phospholipid-translocating ATPase [EC:3.6.3.1]	GO:0015914//phospholipid transport;GO:0008152//metabolic process;GO:0006812//cation transport	GO:0015662//ATPase activity, coupled to transmembrane movement of ions, phosphorylative mechanism;GO:0019829//cation-transporting ATPase activity;GO:0005524//ATP binding;GO:0000287//magnesium ion binding;GO:0004012//phospholipid-translocating ATPase activity	GO:0016021//integral to membrane;GO:0009941//chloroplast envelope;GO:0005886//plasma membrane	--
Unigene8737_All	1127	60	7	3.6833	0.4012	-3.19861	Down	1.1e-12	4.97e-11	gi|460373559|ref|XP_004232584.1|	277.7	2e-73	PREDICTED: MLO-like protein 8-like [Solanum lycopersicum]	gi|460373558|ref|XM_004232536.1|	85.7	9e-14	PREDICTED: Solanum lycopersicum MLO-like protein 8-like (LOC101264283), mRNA	sp|O22757|MLO8_ARATH	219	2e-57	MLO-like protein 8 OS=Arabidopsis thaliana GN=MLO8 PE=2 SV=2	--	--	--	--	--	K08472	5e-57	219	ath:AT2G17480	mlo protein	GO:0006952//defense response;GO:0008219//cell death;GO:0010483//pollen tube reception;GO:0009607//response to biotic stimulus	GO:0005516//calmodulin binding	GO:0012505//endomembrane system;GO:0016021//integral to membrane;GO:0005737//cytoplasm	--
Unigene40389_All	493	51	6	7.157	0.7861	-3.18657	Down	6.24e-11	2.44e-09	gi|147845303|emb|CAN79061.1|	132.1	3e-30	hypothetical protein VITISV_024577 [Vitis vinifera]	--	--	--	--	--	--	--	--	--	--	--	--	--	--	--	--	--	--	GO:0006310//DNA recombination	GO:0003677//DNA binding;GO:0004601//peroxidase activity	-	--
CL7747.Contig3_All	2111	186	22	6.0959	0.6732	-3.17873	Down	2.61e-36	3.47e-34	gi|402169213|dbj|BAM36968.1|	510.4	5e-143	protein kinase [Nicotiana benthamiana]	gi|225470466|ref|XM_002263052.1|	315	1e-82	PREDICTED: Vitis vinifera uncharacterized LOC100245919 (LOC100245919), mRNA	sp|O22040|ANP1_ARATH	239	6e-63	Mitogen-activated protein kinase kinase kinase ANP1 OS=Arabidopsis thaliana GN=ANP1 PE=1 SV=2	YAR019c	169	2e-41	COG0515	Serine/threonine protein kinase	K13414	3e-63	241	pop:POPTR_1071643	mitogen-activated protein kinase kinase kinase 1, plant [EC:2.7.11.25]	GO:0046777//protein autophosphorylation	GO:0004674//protein serine/threonine kinase activity;GO:0000166//nucleotide binding	GO:0005886//plasma membrane	--
CL10113.Contig2_All	1036	367	44	24.5085	2.7433	-3.1593	Down	9.71e-70	3.11e-67	gi|38564735|gb|AAR23807.1|	313.2	4e-84	putative syringolide-induced protein 14-1-1 [Helianthus annuus]	gi|460385398|ref|XM_004238343.1|	67.9	2e-08	PREDICTED: Solanum lycopersicum uncharacterized LOC101247816 (LOC101247816), mRNA	sp|Q9SGS5|Y1607_ARATH	122	4e-28	Uncharacterized protein At1g76070 OS=Arabidopsis thaliana GN=At1g76070 PE=1 SV=1	--	--	--	--	--	--	--	--	--	--	-	-	-	--
Unigene20053_All	349	25	3	4.9559	0.5552	-3.15807	Down	6.75e-06	0.000137111	--	--	--	--	--	--	--	--	--	--	--	--	--	--	--	--	--	--	--	--	--	--	-	-	-	--
Unigene38359_All	210	25	3	8.2363	0.9228	-3.15791	Down	6.75e-06	0.000137135	--	--	--	--	--	--	--	--	--	--	--	--	--	--	--	--	--	--	--	--	--	--	-	-	-	--
Unigene41817_All	515	25	3	3.3585	0.3763	-3.15786	Down	6.75e-06	0.00013716	--	--	--	--	--	--	--	--	--	--	--	--	--	--	--	--	--	--	--	--	--	--	-	-	-	--
Unigene9767_All	491	25	3	3.5226	0.3947	-3.15781	Down	6.75e-06	0.000137086	--	--	--	--	--	--	--	--	--	--	--	--	--	--	--	--	--	--	--	--	--	--	-	-	-	--
CL6225.Contig6_All	1033	564	68	37.7736	4.252	-3.15116	Down	5.09e-106	2.8e-103	gi|207059700|dbj|BAG71890.1|	477.2	1e-133	caffeoyl CoA O-methyltransferase [Carthamus tinctorius]	gi|207059699|dbj|AB430461.1|	765	0	Carthamus tinctorius CtCoAOMT2 mRNA for caffeoyl CoA O-methyltransferase, complete cds	sp|Q41720|CAMT_ZINEL	457	3e-129	Caffeoyl-CoA O-methyltransferase OS=Zinnia elegans GN=CCOAOMT PE=2 SV=1	all5179	169	9e-42	COG4122	Predicted O-methyltransferase	K00588	1e-124	444	vvi:100243978	caffeoyl-CoA O-methyltransferase [EC:2.1.1.104]	-	GO:0008171//O-methyltransferase activity	-	--
Unigene40407_All	461	33	4	4.9525	0.5605	-3.14337	Down	2.09e-07	5.49e-06	gi|357444339|ref|XP_003592447.1|	26.2	2e-06	hypothetical protein MTR_1g105030 [Medicago truncatula] >gi|355481495|gb|AES62698.1| hypothetical protein MTR_1g105030 [Medicago truncatula]	--	--	--	--	--	--	--	--	--	--	--	--	--	--	--	--	--	--	-	-	-	--
CL999.Contig3_All	1912	66	8	2.3882	0.2703	-3.14329	Down	1.26e-13	6.16e-12	gi|115344229|gb|ABI95141.1|	90.9	8e-17	WRKY-like transcription factor [Solanum peruvianum]	gi|390430516|gb|JN231338.1|	272	1e-69	Helianthus annuus genotype RHA439 WRKY 7 transcription factor (WRKY7) gene, partial cds	sp|Q8S8P5|WRK33_ARATH	268	6e-72	Probable WRKY transcription factor 33 OS=Arabidopsis thaliana GN=WRKY33 PE=1 SV=2	--	--	--	--	--	K13424	1e-99	362	vvi:100243352	WRKY transcription factor 33	-	-	-	--
CL10289.Contig1_All	805	33	4	2.8361	0.321	-3.14326	Down	2.09e-07	5.49e-06	--	--	--	--	--	--	--	--	--	--	--	--	--	--	--	--	--	--	--	--	--	--	-	-	-	--
Unigene5597_All	1820	33	4	1.2544	0.142	-3.14303	Down	2.09e-07	5.49e-06	gi|470103467|ref|XP_004288158.1|	115.2	4e-24	PREDICTED: uncharacterized protein LOC101308504 [Fragaria vesca subsp. vesca]	--	--	--	--	--	--	--	--	--	--	--	--	--	--	--	--	--	--	-	-	-	--
CL4037.Contig4_All	1529	172	21	7.7827	0.8871	-3.1331	Down	3.05e-33	3.66e-31	--	--	--	--	gi|147784704|emb|AM466006.2|	61.9	2e-06	Vitis vinifera contig VV78X244635.3, whole genome shotgun sequence	--	--	--	--	--	--	--	--	--	--	--	--	--	--	-	-	-	--
Unigene31358_All	331	114	14	23.828	2.732	-3.12463	Down	1.86e-22	1.49e-20	gi|462395076|gb|EMJ00875.1|	197.2	6e-50	hypothetical protein PRUPE_ppa000182mg [Prunus persica]	gi|470108989|ref|XM_004290737.1|	79.8	2e-12	PREDICTED: Fragaria vesca subsp. vesca ABC transporter C family member 14-like (LOC101305329), mRNA	sp|Q9LZJ5|AB14C_ARATH	179	3e-46	ABC transporter C family member 14 OS=Arabidopsis thaliana GN=ABCC14 PE=1 SV=1	YDR135c	83.6	8e-17	COG1132	ABC-type multidrug transport system, ATPase and permease components	K05666	2e-15	78.6	olu:OSTLU_35503	ATP-binding cassette, subfamily C (CFTR/MRP), member 2	GO:0009611//response to wounding;GO:0009414//response to water deprivation;GO:0010118//stomatal movement;GO:0009624//response to nematode;GO:0006855//drug transmembrane transport;GO:0034976//response to endoplasmic reticulum stress;GO:0015884//folic acid transport;GO:0055114//oxidation-reduction process;GO:0006200//ATP catabolic process;GO:0009627//systemic acquired resistance	GO:0032440//2-alkenal reductase [NAD(P)] activity;GO:0008517//folic acid transporter activity;GO:0042626//ATPase activity, coupled to transmembrane movement of substances;GO:0005524//ATP binding	GO:0000325//plant-type vacuole;GO:0005774//vacuolar membrane;GO:0016021//integral to membrane;GO:0005794//Golgi apparatus;GO:0009506//plasmodesma;GO:0005886//plasma membrane	--
Unigene11087_All	941	258	32	18.9688	2.1966	-3.11028	Down	8.92e-49	1.7e-46	gi|224088649|ref|XP_002308508.1|	184.9	1e-45	AP2/ERF domain-containing transcription factor [Populus trichocarpa] >gi|148372132|gb|ABQ62997.1| RAP2-like protein [Populus trichocarpa] >gi|222854484|gb|EEE92031.1| AP2/ERF domain-containing transcription factor [Populus trichocarpa]	gi|357465924|ref|XM_003603199.1|	71.9	1e-09	Medicago truncatula Ethylene-responsive transcription factor RAP2-9 (MTR_3g105510) mRNA, complete cds	sp|Q84QC2|ERF17_ARATH	172	2e-43	Ethylene-responsive transcription factor ERF017 OS=Arabidopsis thaliana GN=ERF017 PE=2 SV=1	--	--	--	--	--	K09286	4e-24	110	ath:AT5G25810	EREBP-like factor	GO:0010200//response to chitin;GO:0006351//transcription, DNA-dependent	-	-	--
Unigene39469_All	205	32	4	10.7996	1.2603	-3.09914	Down	3.89e-07	9.77e-06	--	--	--	--	--	--	--	--	--	--	--	--	--	--	--	--	--	--	--	--	--	--	-	-	-	--
Unigene40081_All	550	40	5	5.0316	0.5872	-3.09909	Down	1.24e-08	3.81e-07	--	--	--	--	--	--	--	--	--	--	--	--	--	--	--	--	--	--	--	--	--	--	-	-	-	--
Unigene16231_All	516	40	5	5.3632	0.6259	-3.09909	Down	1.24e-08	3.81e-07	--	--	--	--	--	--	--	--	--	--	--	--	--	--	--	--	--	--	--	--	--	--	-	-	-	--
Unigene21086_All	654	24	3	2.5389	0.2963	-3.09907	Down	1.26e-05	0.000243278	--	--	--	--	--	--	--	--	--	--	--	--	--	--	--	--	--	--	--	--	--	--	-	-	-	--
CL3717.Contig2_All	383	32	4	5.7804	0.6746	-3.09907	Down	3.89e-07	9.77e-06	--	--	--	--	--	--	--	--	--	--	--	--	--	--	--	--	--	--	--	--	--	--	-	-	-	--
CL646.Contig1_All	1045	56	7	3.7075	0.4327	-3.09901	Down	1.31e-11	5.46e-10	--	--	--	--	--	--	--	--	--	--	--	--	--	--	--	--	--	--	--	--	--	--	-	-	-	--
Unigene27237_All	736	24	3	2.256	0.2633	-3.09899	Down	1.26e-05	0.000243237	gi|356537381|ref|XP_003537206.1|	139.8	4e-32	PREDICTED: uncharacterized protein LOC100782759 [Glycine max]	--	--	--	--	--	--	--	--	--	--	--	--	--	K10206	3e-22	103	vvi:100242846	LL-diaminopimelate aminotransferase [EC:2.6.1.83]	-	-	-	--
CL10432.Contig4_All	804	759	96	65.3124	7.7126	-3.08207	Down	4.67e-139	3.97e-136	gi|225448453|ref|XP_002269430.1|	231.1	1e-59	PREDICTED: zinc finger CCCH domain-containing protein 29-like [Vitis vinifera]	gi|356551869|ref|XM_003544247.1|	61.9	1e-06	PREDICTED: Glycine max zinc finger CCCH domain-containing protein 66-like (LOC100819521), mRNA	sp|Q9XEE6|C3H29_ARATH	192	2e-49	Zinc finger CCCH domain-containing protein 29 OS=Arabidopsis thaliana GN=At2g40140 PE=2 SV=1	--	--	--	--	--	--	--	--	--	--	GO:0050896//response to stimulus	-	-	--
Unigene9834_All	442	39	5	6.1045	0.7307	-3.06252	Down	2.29e-08	6.82e-07	gi|224075499|ref|XP_002304655.1|	176	1e-43	predicted protein [Populus trichocarpa] >gi|222842087|gb|EEE79634.1| predicted protein [Populus trichocarpa]	--	--	--	--	--	--	--	--	--	--	--	--	--	--	--	--	--	--	-	-	GO:0009507//chloroplast	--
Unigene27844_All	289	62	8	14.8424	1.788	-3.05331	Down	1.48e-12	6.59e-11	gi|255564132|ref|XP_002523063.1|	142.5	1e-33	multidrug resistance-associated protein 2, 6 (mrp2, 6), abc-transoprter, putative [Ricinus communis] >gi|223537625|gb|EEF39248.1| multidrug resistance-associated protein 2, 6 (mrp2, 6), abc-transoprter, putative [Ricinus communis]	gi|460403905|ref|XM_004247379.1|	93.7	9e-17	PREDICTED: Solanum lycopersicum ABC transporter C family member 4-like (LOC101249208), mRNA	sp|Q7DM58|AB4C_ARATH	139	3e-34	ABC transporter C family member 4 OS=Arabidopsis thaliana GN=ABCC4 PE=1 SV=2	SPBC359.05	56.2	1e-08	COG1132	ABC-type multidrug transport system, ATPase and permease components	--	--	--	--	--	GO:0009611//response to wounding;GO:0009414//response to water deprivation;GO:0010118//stomatal movement;GO:0009624//response to nematode;GO:0006855//drug transmembrane transport;GO:0034976//response to endoplasmic reticulum stress;GO:0015884//folic acid transport;GO:0055114//oxidation-reduction process;GO:0006200//ATP catabolic process;GO:0009627//systemic acquired resistance	GO:0032440//2-alkenal reductase [NAD(P)] activity;GO:0008517//folic acid transporter activity;GO:0042626//ATPase activity, coupled to transmembrane movement of substances;GO:0005524//ATP binding	GO:0000325//plant-type vacuole;GO:0005774//vacuolar membrane;GO:0016021//integral to membrane;GO:0005794//Golgi apparatus;GO:0009506//plasmodesma;GO:0005886//plasma membrane	--
Unigene35223_All	617	31	4	3.4761	0.4188	-3.05314	Down	7.21e-07	1.74e-05	--	--	--	--	--	--	--	--	--	--	--	--	--	--	--	--	--	--	--	--	--	--	-	-	-	--
Unigene25448_All	2588	348	45	9.303	1.1231	-3.05021	Down	5.02e-64	1.38e-61	gi|470138407|ref|XP_004304948.1|	559.3	1e-157	PREDICTED: uncharacterized protein LOC101305392 [Fragaria vesca subsp. vesca]	--	--	--	--	--	--	--	--	--	--	--	--	--	--	--	--	--	--	GO:0010363//regulation of plant-type hypersensitive response;GO:0009963//positive regulation of flavonoid biosynthetic process;GO:0006612//protein targeting to membrane	-	GO:0005773//vacuole	--
CL14636.Contig2_All	1041	185	24	12.2951	1.4892	-3.04547	Down	1.04e-34	1.3e-32	gi|17385636|dbj|BAA87068.2|	378.3	1e-103	ethylene-responsive element binding protein1 homolog [Matricaria chamomilla]	gi|17385635|dbj|AB035270.2|	557	1e-156	Matricaria chamomilla McEREBP1 mRNA for ethylene-responsive element binding protein1 homolog, complete cds	sp|O80337|EF100_ARATH	206	2e-53	Ethylene-responsive transcription factor 1A OS=Arabidopsis thaliana GN=ERF1A PE=1 SV=2	--	--	--	--	--	K09286	5e-53	206	ath:AT4G17500	EREBP-like factor	-	-	-	--
CL8868.Contig1_All	482	23	3	3.3013	0.402	-3.03777	Down	2.34e-05	0.00042887	--	--	--	--	gi|123670926|emb|AM476020.1|	69.9	2e-09	Vitis vinifera, whole genome shotgun sequence, contig VV78X200628.4, clone ENTAV 115	--	--	--	--	--	--	--	--	--	--	--	--	--	--	-	-	-	--
CL4586.Contig1_All	626	23	3	2.5419	0.3096	-3.03743	Down	2.34e-05	0.000428939	gi|460414827|ref|XP_004252764.1|	113.2	3e-24	PREDICTED: uncharacterized protein LOC101263295 [Solanum lycopersicum]	--	--	--	--	--	--	--	--	--	--	--	--	--	--	--	--	--	--	GO:0006629//lipid metabolic process	GO:0004806//triglyceride lipase activity	GO:0005576//extracellular region;GO:0044444//cytoplasmic part;GO:0043231//intracellular membrane-bounded organelle	--
CL13322.Contig1_All	1091	76	10	4.8195	0.5921	-3.02497	Down	5.58e-15	2.99e-13	gi|255580913|ref|XP_002531275.1|	219.2	1e-55	ATP binding protein, putative [Ricinus communis] >gi|223529108|gb|EEF31088.1| ATP binding protein, putative [Ricinus communis]	--	--	--	--	sp|Q9SR05|ANX1_ARATH	203	1e-52	Receptor-like protein kinase ANXUR1 OS=Arabidopsis thaliana GN=ANX1 PE=2 SV=1	Cgl2127_1	79.3	1e-14	COG0515	Serine/threonine protein kinase	K04733	5e-49	193	aly:ARALYDRAFT_916421	interleukin-1 receptor-associated kinase 4 [EC:2.7.11.1]	GO:0009987//cellular process	GO:0016301//kinase activity	-	--
Unigene21822_All	1367	486	64	24.5967	3.0241	-3.02389	Down	5.22e-88	2.27e-85	gi|460391712|ref|XP_004241463.1|	261.5	2e-68	PREDICTED: uncharacterized protein LOC101268692 [Solanum lycopersicum]	gi|284808626|gb|GU338994.1|	141	2e-30	Agrostis stolonifera clone A4-4-AC19B-6 microsatellite AgrosSSR2 sequences	sp|P93022|ARFG_ARATH	77	2e-14	Auxin response factor 7 OS=Arabidopsis thaliana GN=ARF7 PE=1 SV=2	YBR112c	68.2	3e-11	COG0457	FOG: TPR repeat	K14486	7e-14	77	ath:AT5G20730	auxin response factor	GO:1901698;GO:0006865//amino acid transport;GO:0044710;GO:1901700	-	-	--
Unigene22435_All	892	182	24	14.1162	1.7379	-3.02193	Down	6.43e-34	7.88e-32	gi|460378856|ref|XP_004235184.1|	142.1	1e-32	PREDICTED: ethylene-responsive transcription factor 5-like [Solanum lycopersicum]	gi|356531815|ref|XM_003534424.1|	63.9	3e-07	PREDICTED: Glycine max ethylene-responsive transcription factor 2-like (LOC100806588), mRNA	sp|Q40478|ERF5_TOBAC	128	4e-30	Ethylene-responsive transcription factor 5 OS=Nicotiana tabacum GN=ERF5 PE=2 SV=1	--	--	--	--	--	K09286	3e-31	133	vvi:100244353	EREBP-like factor	-	-	-	--
CL10880.Contig1_All	484	128	17	18.2968	2.2688	-3.01159	Down	3.32e-24	2.85e-22	--	--	--	--	--	--	--	--	--	--	--	--	--	--	--	--	--	--	--	--	--	--	-	-	-	--
Unigene25956_All	983	255	34	17.9472	2.2341	-3.00599	Down	1.13e-46	2.07e-44	gi|400750|sp|Q02200.1|PERX_NICSY	446	4e-124	RecName: Full=Lignin-forming anionic peroxidase; Flags: Precursor >gi|170203|gb|AAA34050.1| anionic peroxidase [Nicotiana sylvestris]	gi|225319243|dbj|AK324002.1|	123	4e-25	Solanum lycopersicum cDNA, clone: LEFL1069DB07, HTC in leaf	sp|Q02200|PERX_NICSY	446	1e-125	Lignin-forming anionic peroxidase OS=Nicotiana sylvestris PE=2 SV=1	--	--	--	--	--	K00430	1e-123	440	rcu:RCOM_0774930	peroxidase [EC:1.11.1.7]	GO:0055114//oxidation-reduction process;GO:0006979//response to oxidative stress	GO:0020037//heme binding;GO:0046872//metal ion binding;GO:0004601//peroxidase activity	-	--
Unigene40930_All	392	30	4	5.2947	0.6591	-3.00598	Down	1.33e-06	3.09e-05	--	--	--	--	--	--	--	--	--	--	--	--	--	--	--	--	--	--	--	--	--	--	-	-	-	--
Unigene44077_All	228	30	4	9.1032	1.1332	-3.00597	Down	1.33e-06	3.09e-05	--	--	--	--	--	--	--	--	--	--	--	--	--	--	--	--	--	--	--	--	--	--	-	-	-	--
CL14258.Contig1_All	446	180	24	27.9221	3.4759	-3.00595	Down	2.16e-33	2.6e-31	gi|356547513|ref|XP_003542156.1|	150.2	9e-36	PREDICTED: probable xyloglucan endotransglucosylase/hydrolase protein 23-like [Glycine max]	gi|357510000|ref|XM_003625241.1|	89.7	2e-15	Medicago truncatula Xyloglucan endotransglucosylase/hydrolase (MTR_7g093530) mRNA, complete cds	sp|Q38907|XTH25_ARATH	132	6e-32	Probable xyloglucan endotransglucosylase/hydrolase protein 25 OS=Arabidopsis thaliana GN=XTH25 PE=2 SV=2	--	--	--	--	--	K08235	9e-37	150	gmx:100782104	xyloglucan:xyloglucosyl transferase [EC:2.4.1.207]	GO:0006073//cellular glucan metabolic process	GO:0004553//hydrolase activity, hydrolyzing O-glycosyl compounds;GO:0016762//xyloglucan:xyloglucosyl transferase activity	GO:0048046//apoplast;GO:0005618//cell wall	--
Unigene6305_All	2515	171	23	4.704	0.5907	-2.99339	Down	1.14e-31	1.3e-29	--	--	--	--	--	--	--	--	--	--	--	--	--	--	--	--	--	--	--	--	--	--	-	-	-	--
Unigene34786_All	559	52	7	6.4358	0.8089	-2.99209	Down	1.51e-10	5.67e-09	--	--	--	--	--	--	--	--	--	--	--	--	--	--	--	--	--	--	--	--	--	--	-	-	-	--
CL4607.Contig6_All	2334	74	10	2.1935	0.2767	-2.98684	Down	1.88e-14	9.74e-13	gi|147860696|emb|CAN81449.1|	449.9	9e-125	hypothetical protein VITISV_011174 [Vitis vinifera]	--	--	--	--	--	--	--	--	--	--	--	--	--	--	--	--	--	--	-	-	-	--
Unigene37986_All	984	221	30	15.5384	1.9693	-2.98008	Down	2.57e-40	3.85e-38	gi|225458523|ref|XP_002282303.1|	204.5	2e-51	PREDICTED: uncharacterized protein LOC100243808 [Vitis vinifera]	gi|75755822|gb|DQ160022.1|	103	3e-19	Taraxacum officinale TO26-13 (To26-13) mRNA, partial cds	--	--	--	--	--	--	--	--	--	--	--	--	--	--	-	-	-	--
Unigene13977_All	696	22	3	2.1869	0.2784	-2.97366	Down	4.32e-05	0.00074714	--	--	--	--	gi|385286732|gb|JF940502.1|	83.8	2e-13	Chrysanthemum oreastrum clone e chrysanthemyl diphosphate synthase (CDS) gene, exons 5 through 10 and partial cds	--	--	--	--	--	--	--	--	--	--	--	--	--	--	-	-	-	--
Unigene16685_All	424	22	3	3.5898	0.457	-2.97364	Down	4.32e-05	0.00074748	--	--	--	--	--	--	--	--	--	--	--	--	--	--	--	--	--	--	--	--	--	--	-	-	-	--
Unigene53318_All	253	22	3	6.0161	0.7659	-2.9736	Down	4.32e-05	0.000747367	gi|147744718|gb|ABQ51225.1|	75.1	3e-13	R2R3-MYB transcription factor MYB9 [Picea glauca]	--	--	--	--	sp|Q9FDW1|MYB44_ARATH	68.6	8e-13	Transcription factor MYB44 OS=Arabidopsis thaliana GN=MYB44 PE=2 SV=1	ECU11g1690	53.9	7e-08	COG5147	Myb superfamily proteins, including transcription factors and mRNA splicing factors	K09422	2e-13	72.4	aly:ARALYDRAFT_485364	myb proto-oncogene protein, plant	-	-	-	--
CL762.Contig5_All	3093	44	6	0.9842	0.1253	-2.97357	Down	4.62e-09	1.49e-07	gi|449456377|ref|XP_004145926.1|	260	1e-67	PREDICTED: cyclic nucleotide-gated ion channel 1-like [Cucumis sativus]	gi|307590784|gb|GU480649.1|	147	8e-32	Eurybia furcata clone 1 cyclic nucleotide gated channel-like protein (CNGC4) gene, partial sequence	sp|O65717|CNGC1_ARATH	603	2e-172	Cyclic nucleotide-gated ion channel 1 OS=Arabidopsis thaliana GN=CNGC1 PE=1 SV=1	--	--	--	--	--	K05391	6e-173	606	aly:ARALYDRAFT_918383	cyclic nucleotide gated channel, other eukaryote	GO:0006816//calcium ion transport;GO:0055085//transmembrane transport;GO:0006813//potassium ion transport	GO:0030551//cyclic nucleotide binding;GO:0005242//inward rectifier potassium channel activity;GO:0005221//intracellular cyclic nucleotide activated cation channel activity;GO:0005516//calmodulin binding	GO:0005886//plasma membrane;GO:0016021//integral to membrane	--
Unigene9288_All	476	22	3	3.1976	0.4071	-2.97353	Down	4.32e-05	0.000747593	--	--	--	--	--	--	--	--	--	--	--	--	--	--	--	--	--	--	--	--	--	--	-	-	-	--
CL1604.Contig1_All	1440	154	21	7.3989	0.942	-2.97351	Down	1.75e-28	1.77e-26	gi|224123016|ref|XP_002318973.1|	129.8	1e-28	predicted protein [Populus trichocarpa] >gi|222857349|gb|EEE94896.1| predicted protein [Populus trichocarpa]	--	--	--	--	sp|Q9C7J9|P2B13_ARATH	153	3e-37	F-box protein PP2-B13 OS=Arabidopsis thaliana GN=PP2B13 PE=2 SV=1	--	--	--	--	--	--	--	--	--	--	-	GO:0005515//protein binding	GO:0005634//nucleus;GO:0005737//cytoplasm	--
Unigene40384_All	346	22	3	4.399	0.5601	-2.97342	Down	4.32e-05	0.000747707	--	--	--	--	--	--	--	--	--	--	--	--	--	--	--	--	--	--	--	--	--	--	-	-	-	--
Unigene750_All	3097	22	3	0.4915	0.0626	-2.97296	Down	4.32e-05	0.000747253	gi|359488508|ref|XP_002277565.2|	254.6	7e-66	PREDICTED: receptor-like protein kinase FERONIA-like [Vitis vinifera]	--	--	--	--	sp|Q9LX66|HERK_ARATH	237	3e-62	Receptor-like protein kinase HERK 1 OS=Arabidopsis thaliana GN=HERK1 PE=1 SV=1	YAR019c	87.8	1e-16	COG0515	Serine/threonine protein kinase	K04733	1e-61	237	aly:ARALYDRAFT_916421	interleukin-1 receptor-associated kinase 4 [EC:2.7.11.1]	GO:0009987//cellular process	GO:0016301//kinase activity	-	--
CL14370.Contig3_All	2448	359	49	10.146	1.2929	-2.97223	Down	2.43e-64	6.75e-62	gi|359473951|ref|XP_003631380.1|	58.5	6e-07	PREDICTED: LOW QUALITY PROTEIN: protein NLP7-like [Vitis vinifera]	--	--	--	--	sp|Q8RWY4|NLP6_ARATH	215	1e-55	Protein NLP6 OS=Arabidopsis thaliana GN=NLP6 PE=2 SV=2	--	--	--	--	--	--	--	--	--	--	GO:0010035//response to inorganic substance;GO:0009987//cellular process;GO:1901700	-	-	--
CL4101.Contig4_All	1073	139	19	8.9624	1.1438	-2.97005	Down	8.04e-26	7.4e-24	gi|224137266|ref|XP_002327083.1|	261.5	1e-68	predicted protein [Populus trichocarpa] >gi|222835398|gb|EEE73833.1| predicted protein [Populus trichocarpa]	--	--	--	--	--	--	--	--	--	--	--	--	--	--	--	--	--	--	-	-	GO:0016020//membrane	--
Unigene20180_All	1120	102	14	6.3007	0.8074	-2.96416	Down	2.78e-19	1.91e-17	gi|15787887|gb|AAL07535.1|	451.1	1e-125	resistance gene analog PU3 [Helianthus annuus]	gi|148286825|gb|EF560079.1|	159	8e-36	Helianthus deserticola NBS-LRR resistance-like protein RGC898 pseudogene, partial sequence	sp|Q40392|TMVRN_NICGU	316	1e-86	TMV resistance protein N OS=Nicotiana glutinosa GN=N PE=1 SV=1	--	--	--	--	--	K13457	2e-08	58.2	osa:4342596	disease resistance protein RPM1	-	GO:0000166//nucleotide binding	-	--
Unigene15110_All	1371	102	14	5.1472	0.6596	-2.96412	Down	2.78e-19	1.91e-17	--	--	--	--	--	--	--	--	--	--	--	--	--	--	--	--	--	--	--	--	--	--	-	-	-	--
Unigene25558_All	563	29	4	3.5637	0.4589	-2.95712	Down	2.45e-06	5.43e-05	gi|359478048|ref|XP_002268601.2|	180.3	1e-44	PREDICTED: probable receptor protein kinase TMK1-like [Vitis vinifera]	--	--	--	--	sp|P43298|TMK1_ARATH	128	2e-30	Probable receptor protein kinase TMK1 OS=Arabidopsis thaliana GN=TMK1 PE=2 SV=1	RSp0875	52	6e-07	COG4886	Leucine-rich repeat (LRR) protein	K00924	6e-30	128	ath:AT1G66150	[EC:2.7.1.-]	-	GO:0016301//kinase activity	GO:0016020//membrane	--
Unigene41179_All	542	29	4	3.7018	0.4767	-2.95707	Down	2.45e-06	5.43e-05	--	--	--	--	--	--	--	--	--	--	--	--	--	--	--	--	--	--	--	--	--	--	-	-	-	--
Unigene9414_All	559	29	4	3.5892	0.4622	-2.95707	Down	2.45e-06	5.43e-05	--	--	--	--	--	--	--	--	--	--	--	--	--	--	--	--	--	--	--	--	--	--	-	-	-	--
Unigene39976_All	251	29	4	7.9934	1.0294	-2.95701	Down	2.45e-06	5.43e-05	--	--	--	--	--	--	--	--	--	--	--	--	--	--	--	--	--	--	--	--	--	--	-	-	-	--
Unigene31519_All	376	29	4	5.3361	0.6872	-2.95698	Down	2.45e-06	5.43e-05	--	--	--	--	gi|294799734|gb|GQ259740.1|	60	2e-06	Chrysanthemum x morifolium FLO/LFY-like protein gene, complete cds	--	--	--	--	--	--	--	--	--	--	--	--	--	--	-	-	-	--
CL10432.Contig3_All	770	195	27	17.5208	2.2649	-2.95155	Down	2.03e-35	2.64e-33	gi|225448453|ref|XP_002269430.1|	232.6	5e-60	PREDICTED: zinc finger CCCH domain-containing protein 29-like [Vitis vinifera]	gi|356551869|ref|XM_003544247.1|	61.9	9e-07	PREDICTED: Glycine max zinc finger CCCH domain-containing protein 66-like (LOC100819521), mRNA	sp|Q9XEE6|C3H29_ARATH	193	8e-50	Zinc finger CCCH domain-containing protein 29 OS=Arabidopsis thaliana GN=At2g40140 PE=2 SV=1	--	--	--	--	--	--	--	--	--	--	GO:0050896//response to stimulus	-	-	--
Unigene40876_All	618	36	5	4.0302	0.5226	-2.94707	Down	1.43e-07	3.84e-06	--	--	--	--	--	--	--	--	--	--	--	--	--	--	--	--	--	--	--	--	--	--	-	-	-	--
Unigene9083_All	293	36	5	8.5005	1.1023	-2.94703	Down	1.43e-07	3.84e-06	gi|72534126|emb|CAH17982.1|	85.1	3e-16	stigma specific peroxidase precursor [Senecio squalidus]	--	--	--	--	sp|Q9XIV8|PERN1_TOBAC	82	7e-17	Peroxidase N1 OS=Nicotiana tabacum GN=poxN1 PE=1 SV=1	--	--	--	--	--	K00430	2e-16	82	vvi:100257139	peroxidase [EC:1.11.1.7]	-	GO:0016491//oxidoreductase activity;GO:0005488//binding	-	--
Unigene29197_All	1934	669	93	23.932	3.1061	-2.94576	Down	2.22e-117	1.47e-114	gi|225444724|ref|XP_002277991.1|	419.1	1e-115	PREDICTED: serine/threonine-protein kinase At5g01020 [Vitis vinifera] >gi|297738561|emb|CBI27806.3| unnamed protein product [Vitis vinifera]	gi|225319901|dbj|AK330082.1|	182	9e-43	Solanum lycopersicum cDNA, clone: LEFL3167F04, HTC in root	sp|Q8GXZ3|Y5102_ARATH	321	8e-88	Serine/threonine-protein kinase At5g01020 OS=Arabidopsis thaliana GN=At5g01020 PE=1 SV=1	Cgl2127_1	80.9	7e-15	COG0515	Serine/threonine protein kinase	K05658	4e-87	320	vvi:100262734	ATP-binding cassette, subfamily B (MDR/TAP), member 1	GO:0031348//negative regulation of defense response;GO:0016036//cellular response to phosphate starvation;GO:0006499//N-terminal protein myristoylation;GO:0009611//response to wounding;GO:0019375//galactolipid biosynthetic process;GO:0009867//jasmonic acid mediated signaling pathway;GO:0009697//salicylic acid biosynthetic process;GO:0009862//systemic acquired resistance, salicylic acid mediated s…	GO:0004674//protein serine/threonine kinase activity;GO:0005524//ATP binding	GO:0005886//plasma membrane	--
Unigene40519_All	405	43	6	7.3455	0.9569	-2.94042	Down	8.46e-09	2.65e-07	--	--	--	--	--	--	--	--	--	--	--	--	--	--	--	--	--	--	--	--	--	--	-	-	-	--
Unigene13071_All	752	43	6	3.956	0.5154	-2.94028	Down	8.46e-09	2.65e-07	--	--	--	--	--	--	--	--	--	--	--	--	--	--	--	--	--	--	--	--	--	--	-	-	-	--
CL2339.Contig2_All	381	193	27	35.0463	4.5774	-2.93666	Down	6.74e-35	8.52e-33	gi|356562462|ref|XP_003549490.1|	163.3	1e-39	PREDICTED: probable xyloglucan endotransglucosylase/hydrolase protein 23-like [Glycine max]	gi|449457142|ref|XM_004146260.1|	137	9e-30	PREDICTED: Cucumis sativus probable xyloglucan endotransglucosylase/hydrolase protein 23-like, transcript variant 2 (LOC101217216), mRNA	sp|Q38910|XTH23_ARATH	154	2e-38	Probable xyloglucan endotransglucosylase/hydrolase protein 23 OS=Arabidopsis thaliana GN=XTH23 PE=2 SV=1	--	--	--	--	--	K14504	9e-41	162	pop:POPTR_570685	xyloglucan:xyloglucosyl transferase TCH4 [EC:2.4.1.207]	GO:0006073//cellular glucan metabolic process	GO:0004553//hydrolase activity, hydrolyzing O-glycosyl compounds;GO:0016762//xyloglucan:xyloglucosyl transferase activity	GO:0048046//apoplast;GO:0005618//cell wall	--
CL4328.Contig1_All	864	57	8	4.5643	0.5981	-2.93193	Down	3.07e-11	1.24e-09	gi|381355659|gb|AFG26277.1|	193	5e-48	mitogen-activated protein kinase 1 [Citrus sinensis]	gi|470117063|ref|XM_004294637.1|	93.7	3e-16	PREDICTED: Fragaria vesca subsp. vesca mitogen-activated protein kinase 3-like (LOC101306313), mRNA	sp|Q84UI5|MPK1_ORYSJ	168	4e-42	Mitogen-activated protein kinase 1 OS=Oryza sativa subsp. japonica GN=MPK1 PE=1 SV=1	YBL016w	102	6e-22	COG0515	Serine/threonine protein kinase	K04371	5e-47	186	gmx:100801339	extracellular signal-regulated kinase 1/2 [EC:2.7.11.24]	GO:0000165//MAPK cascade;GO:0006468//protein phosphorylation	GO:0004707//MAP kinase activity;GO:0005524//ATP binding	-	--
Unigene19834_All	401	64	9	11.0419	1.4497	-2.92916	Down	1.87e-12	8.3e-11	--	--	--	--	--	--	--	--	--	--	--	--	--	--	--	--	--	--	--	--	--	--	-	-	-	--
Unigene24017_All	383	35	5	6.3224	0.8432	-2.90653	Down	2.61e-07	6.77e-06	--	--	--	--	--	--	--	--	--	--	--	--	--	--	--	--	--	--	--	--	--	--	-	-	-	--
CL11838.Contig3_All	490	42	6	5.9301	0.7909	-2.90649	Down	1.55e-08	4.71e-07	gi|460371367|ref|XP_004231511.1|	90.1	1e-17	PREDICTED: receptor-like protein kinase FERONIA-like [Solanum lycopersicum]	--	--	--	--	sp|Q9SR05|ANX1_ARATH	177	2e-45	Receptor-like protein kinase ANXUR1 OS=Arabidopsis thaliana GN=ANX1 PE=2 SV=1	MYPU_6850	60.8	1e-09	COG0515	Serine/threonine protein kinase	K04733	2e-44	176	aly:ARALYDRAFT_916421	interleukin-1 receptor-associated kinase 4 [EC:2.7.11.1]	GO:0016310//phosphorylation	GO:0004672//protein kinase activity	-	--
CL12328.Contig1_All	774	42	6	3.7542	0.5007	-2.90649	Down	1.55e-08	4.71e-07	--	--	--	--	--	--	--	--	--	--	--	--	--	--	--	--	--	--	--	--	--	--	-	-	-	--
Unigene34666_All	490	28	4	3.9534	0.5273	-2.9064	Down	4.5e-06	9.46e-05	--	--	--	--	--	--	--	--	--	--	--	--	--	--	--	--	--	--	--	--	--	--	-	-	-	--
Unigene35325_All	1107	28	4	1.7499	0.2334	-2.9064	Down	4.5e-06	9.46e-05	gi|359494289|ref|XP_003634753.1|	67	6e-10	PREDICTED: ABC transporter C family member 3-like [Vitis vinifera]	gi|359494288|ref|XM_003634705.1|	230	2e-57	PREDICTED: Vitis vinifera ABC transporter C family member 3-like (LOC100265300), mRNA	sp|Q9LK64|AB3C_ARATH	405	2e-113	ABC transporter C family member 3 OS=Arabidopsis thaliana GN=ABCC3 PE=1 SV=1	SPAC3F10.11c	244	1e-64	COG1132	ABC-type multidrug transport system, ATPase and permease components	K05666	2e-59	227	olu:OSTLU_35503	ATP-binding cassette, subfamily C (CFTR/MRP), member 2	GO:0055085//transmembrane transport;GO:0006200//ATP catabolic process	GO:0008559//xenobiotic-transporting ATPase activity;GO:0005524//ATP binding;GO:0015440//peptide-transporting ATPase activity	GO:0016021//integral to membrane	--
Unigene27784_All	243	28	4	7.9719	1.0633	-2.90637	Down	4.5e-06	9.46e-05	--	--	--	--	--	--	--	--	--	--	--	--	--	--	--	--	--	--	--	--	--	--	-	-	-	--
CL9112.Contig1_All	234	28	4	8.2785	1.1042	-2.90637	Down	4.5e-06	9.46e-05	gi|17385636|dbj|BAA87068.2|	67.8	6e-11	ethylene-responsive element binding protein1 homolog [Matricaria chamomilla]	gi|17385635|dbj|AB035270.2|	67.9	4e-09	Matricaria chamomilla McEREBP1 mRNA for ethylene-responsive element binding protein1 homolog, complete cds	sp|O80338|EF101_ARATH	57.8	1e-09	Ethylene-responsive transcription factor 2 OS=Arabidopsis thaliana GN=ERF2 PE=2 SV=1	--	--	--	--	--	K14517	4e-09	57.8	ath:AT5G47220	ethylene-responsive transcription factor 2	GO:0009864//induced systemic resistance, jasmonic acid mediated signaling pathway;GO:0009693//ethylene biosynthetic process;GO:0002679//respiratory burst involved in defense response;GO:0009873//ethylene mediated signaling pathway;GO:0010200//response to chitin;GO:0009737//response to abscisic acid stimulus;GO:0045893//positive regulation of transcription, DNA-dependent;GO:0035556//intracellular …	GO:0003677//DNA binding;GO:0003700//sequence-specific DNA binding transcription factor activity	GO:0005634//nucleus	--
Unigene4981_All	2104	320	46	10.5224	1.4122	-2.89745	Down	4.42e-56	1.02e-53	gi|359483612|ref|XP_002272319.2|	87	1e-15	PREDICTED: LRR receptor-like serine/threonine-protein kinase FLS2-like [Vitis vinifera]	gi|460374587|ref|XM_004233044.1|	93.7	7e-16	PREDICTED: Solanum lycopersicum LRR receptor-like serine/threonine-protein kinase FLS2-like (LOC101263667), mRNA	sp|Q9FL28|FLS2_ARATH	434	7e-122	LRR receptor-like serine/threonine-protein kinase FLS2 OS=Arabidopsis thaliana GN=FLS2 PE=1 SV=1	BH2504_1	78.2	5e-14	COG0515	Serine/threonine protein kinase	K13420	2e-149	527	vvi:100253808	LRR receptor-like serine/threonine-protein kinase FLS2 [EC:2.7.11.1]	GO:0006898//receptor-mediated endocytosis;GO:0016045//detection of bacterium;GO:0052544//defense response by callose deposition in cell wall;GO:0016310//phosphorylation;GO:0042742//defense response to bacterium;GO:0010359//regulation of anion channel activity	GO:0005515//protein binding;GO:0004672//protein kinase activity;GO:0016491//oxidoreductase activity	GO:0005768//endosome;GO:0005886//plasma membrane	--
Unigene1271_All	699	632	91	62.5532	8.4091	-2.89506	Down	4.89e-109	2.8e-106	gi|460396250|ref|XP_004243690.1|	242.7	4e-63	PREDICTED: disease resistance response protein 206-like [Solanum lycopersicum]	gi|460234700|gb|GABL01033083.1|	65.9	5e-08	TSA: Camelina sativa comp46226_c0_seq1 transcribed RNA sequence	sp|P13240|DR206_PEA	62.4	2e-10	Disease resistance response protein 206 OS=Pisum sativum GN=PI206 PE=2 SV=2	--	--	--	--	--	--	--	--	--	--	-	-	-	--
CL1371.Contig9_All	1865	104	15	3.858	0.5195	-2.89266	Down	3.47e-19	2.37e-17	gi|359480461|ref|XP_002268207.2|	478.8	1e-133	PREDICTED: probable disease resistance protein At5g66900-like [Vitis vinifera]	--	--	--	--	sp|Q9FKZ1|DRL42_ARATH	308	7e-84	Probable disease resistance protein At5g66900 OS=Arabidopsis thaliana GN=At5g66900 PE=3 SV=1	--	--	--	--	--	K13457	4e-22	104	osa:4342596	disease resistance protein RPM1	-	-	-	--
Unigene34276_All	278	83	12	20.6559	2.7882	-2.88915	Down	1.45e-15	8.02e-14	--	--	--	--	--	--	--	--	--	--	--	--	--	--	--	--	--	--	--	--	--	--	-	-	-	--
CL5230.Contig2_All	650	83	12	8.8344	1.1925	-2.88914	Down	1.45e-15	8.03e-14	gi|462405320|gb|EMJ10784.1|	193.7	1e-48	hypothetical protein PRUPE_ppa011223mg [Prunus persica]	--	--	--	--	--	--	--	--	--	--	--	--	--	--	--	--	--	--	GO:0080167//response to karrikin	-	-	--
CL1964.Contig3_All	1608	325	47	13.9832	1.888	-2.88876	Down	9.25e-57	2.17e-54	gi|73671233|gb|AAZ80046.1|	795.8	0	hydroxycinnamoyl-CoA:quinate hydroxycinnamoyltransferase [Cynara cardunculus]	gi|73671234|gb|DQ104741.1|	484	1e-133	Cynara cardunculus var. altilis hydroxycinnamoyl-CoA:quinate hydroxycinnamoyltransferase (HCT) mRNA, partial cds	sp|Q8GSM7|HST_TOBAC	753	0	Shikimate O-hydroxycinnamoyltransferase OS=Nicotiana tabacum GN=HST PE=1 SV=1	--	--	--	--	--	K13065	0	722	pop:POPTR_554899	shikimate O-hydroxycinnamoyltransferase [EC:2.3.1.133]	-	-	-	--
Unigene9507_All	430	41	6	6.5967	0.9013	-2.87167	Down	2.82e-08	8.29e-07	--	--	--	--	--	--	--	--	--	--	--	--	--	--	--	--	--	--	--	--	--	--	-	-	-	--
Unigene7144_All	573	41	6	4.9504	0.6764	-2.8716	Down	2.82e-08	8.29e-07	--	--	--	--	--	--	--	--	--	--	--	--	--	--	--	--	--	--	--	--	--	--	-	-	-	--
CL5042.Contig4_All	1480	75	11	3.506	0.4801	-2.86842	Down	4.25e-14	2.15e-12	gi|225426554|ref|XP_002272348.1|	587.4	2e-166	PREDICTED: alcohol dehydrogenase-like 3 [Vitis vinifera] >gi|297742453|emb|CBI34602.3| unnamed protein product [Vitis vinifera]	gi|356494980|ref|XM_003516311.1|	95.6	1e-16	PREDICTED: Glycine max uncharacterized protein LOC100787307 (LOC100787307), mRNA	sp|A1L4Y2|ADHL3_ARATH	552	2e-157	Alcohol dehydrogenase-like 3 OS=Arabidopsis thaliana GN=At1g32780 PE=2 SV=1	STM1627	363	3e-100	COG1062	Zn-dependent alcohol dehydrogenases, class III	K00001	2e-167	587	vvi:100256495	alcohol dehydrogenase [EC:1.1.1.1]	GO:0009873//ethylene mediated signaling pathway;GO:0055114//oxidation-reduction process	GO:0051903//S-(hydroxymethyl)glutathione dehydrogenase activity;GO:0008270//zinc ion binding;GO:0000166//nucleotide binding	GO:0005737//cytoplasm	--
Unigene2189_All	678	34	5	3.4694	0.4763	-2.86474	Down	4.77e-07	1.19e-05	gi|428171699|gb|EKX40614.1|	52.8	5e-06	hypothetical protein GUITHDRAFT_113400 [Guillardia theta CCMP2712]	--	--	--	--	--	--	--	--	--	--	--	--	--	--	--	--	--	--	-	-	-	--
Unigene1971_All	1249	34	5	1.8833	0.2586	-2.86447	Down	4.77e-07	1.19e-05	gi|224068829|ref|XP_002326210.1|	128.3	2e-28	predicted protein [Populus trichocarpa] >gi|222833403|gb|EEE71880.1| predicted protein [Populus trichocarpa]	--	--	--	--	sp|Q84UV8|NEC3_NICLS	87	2e-17	Bifunctional monodehydroascorbate reductase and carbonic anhydrase nectarin-3 OS=Nicotiana langsdorffii x Nicotiana sanderae GN=NEC3 PE=1 SV=1	BH0360	53.5	7e-07	COG3338	Carbonic anhydrase	K01674	2e-29	128	pop:POPTR_589499	carbonic anhydrase [EC:4.2.1.1]	-	GO:0046872//metal ion binding;GO:0016829//lyase activity	-	--
CL10806.Contig1_All	1729	27	4	1.0804	0.1494	-2.85431	Down	8.23e-06	0.000164944	gi|297734653|emb|CBI16704.3|	94	9e-18	unnamed protein product [Vitis vinifera]	gi|225454951|ref|XM_002280385.1|	216	6e-53	PREDICTED: Vitis vinifera metacaspase-1-like (LOC100244240), mRNA	sp|Q7XJE6|MCA1_ARATH	308	6e-84	Metacaspase-1 OS=Arabidopsis thaliana GN=AMC1 PE=1 SV=1	--	--	--	--	--	--	--	--	--	--	GO:0006917//induction of apoptosis;GO:0006508//proteolysis	GO:0004197//cysteine-type endopeptidase activity	-	--
Unigene16493_All	507	27	4	3.6844	0.5096	-2.85399	Down	8.23e-06	0.000164973	--	--	--	--	--	--	--	--	--	--	--	--	--	--	--	--	--	--	--	--	--	--	-	-	-	--
Unigene38702_All	501	27	4	3.7285	0.5157	-2.85399	Down	8.23e-06	0.000164915	--	--	--	--	--	--	--	--	--	--	--	--	--	--	--	--	--	--	--	--	--	--	-	-	-	--
Unigene32709_All	412	27	4	4.5339	0.6271	-2.85399	Down	8.23e-06	0.000165002	--	--	--	--	--	--	--	--	--	--	--	--	--	--	--	--	--	--	--	--	--	--	-	-	-	--
Unigene40388_All	687	81	12	8.1571	1.1283	-2.85391	Down	4.76e-15	2.57e-13	gi|147842398|emb|CAN60751.1|	232.6	4e-60	hypothetical protein VITISV_044288 [Vitis vinifera]	--	--	--	--	sp|P10978|POLX_TOBAC	67	9e-12	Retrovirus-related Pol polyprotein from transposon TNT 1-94 OS=Nicotiana tabacum PE=2 SV=1	--	--	--	--	--	K12619	3e-08	56.6	osa:4349826	5'-3' exoribonuclease 2 [EC:3.1.13.-]	-	-	-	--
Unigene33731_All	807	74	11	6.3441	0.8804	-2.84918	Down	7.7e-14	3.82e-12	gi|224074535|ref|XP_002304386.1|	416.8	2e-115	predicted protein [Populus trichocarpa] >gi|222841818|gb|EEE79365.1| predicted protein [Populus trichocarpa]	gi|37955175|gb|AY250708.1|	95.6	7e-17	Capsicum annuum alternative oxidase mRNA, partial cds; nuclear gene for mitochondrial product	sp|Q8LEE7|AOX3_ARATH	403	7e-113	Ubiquinol oxidase 3, mitochondrial OS=Arabidopsis thaliana GN=AOX3 PE=2 SV=2	--	--	--	--	--	K00540	6e-109	391	ath:AT3G22370	[EC:1.-.-.-]	GO:0031930//mitochondria-nucleus signaling pathway;GO:0035556//intracellular signal transduction;GO:0022900//electron transport chain;GO:0009409//response to cold;GO:0045333//cellular respiration;GO:0007585//respiratory gaseous exchange;GO:0009738//abscisic acid mediated signaling pathway;GO:0009723//response to ethylene stimulus	GO:0009916//alternative oxidase activity;GO:0046872//metal ion binding	GO:0016021//integral to membrane;GO:0070469//respiratory chain;GO:0005740//mitochondrial envelope	--
Unigene39286_All	200	47	7	16.2584	2.2608	-2.84628	Down	3.07e-09	1.01e-07	gi|37778025|gb|AAR02572.1|	55.5	3e-07	resistance protein candidate RGC2 [Lactuca sativa]	--	--	--	--	--	--	--	--	--	--	--	--	--	--	--	--	--	--	-	-	-	--
Unigene40791_All	877	107	16	8.441	1.1784	-2.84058	Down	2.33e-19	1.61e-17	gi|462395076|gb|EMJ00875.1|	223.8	2e-57	hypothetical protein PRUPE_ppa000182mg [Prunus persica]	--	--	--	--	sp|Q7DM58|AB4C_ARATH	187	9e-48	ABC transporter C family member 4 OS=Arabidopsis thaliana GN=ABCC4 PE=1 SV=2	--	--	--	--	--	--	--	--	--	--	GO:0009611//response to wounding;GO:0009414//response to water deprivation;GO:0010118//stomatal movement;GO:0009624//response to nematode;GO:0034976//response to endoplasmic reticulum stress;GO:0044710;GO:0055085//transmembrane transport;GO:0009627//systemic acquired resistance	GO:0000166//nucleotide binding;GO:0016491//oxidoreductase activity;GO:0008517//folic acid transporter activity;GO:0016887//ATPase activity	GO:0000325//plant-type vacuole;GO:0005774//vacuolar membrane;GO:0005794//Golgi apparatus;GO:0009506//plasmodesma;GO:0005886//plasma membrane	--
CL5669.Contig1_All	918	80	12	6.0292	0.8444	-2.83597	Down	8.61e-15	4.56e-13	gi|75223238|sp|O80871.1|P2C25_ARATH	92.4	1e-17	RecName: Full=Probable protein phosphatase 2C 25; Short=AtPP2C25; AltName: Full=Protein phosphatase AP2C1 >gi|333891313|gb|AEG21041.1| PP2C-type phosphatase AP2C1 [Arabidopsis thaliana]	--	--	--	--	sp|O80871|P2C25_ARATH	92.4	3e-19	Probable protein phosphatase 2C 25 OS=Arabidopsis thaliana GN=At2g30020 PE=1 SV=1	--	--	--	--	--	K01090	4e-08	57	sbi:SORBI_01g038410	protein phosphatase [EC:3.1.3.16]	GO:0050896//response to stimulus	GO:0016787//hydrolase activity	GO:0044464//cell part	--
CL4765.Contig2_All	773	193	29	17.2738	2.4233	-2.83354	Down	1.11e-33	1.35e-31	gi|224144308|ref|XP_002325255.1|	102.1	1e-20	predicted protein [Populus trichocarpa] >gi|222866689|gb|EEF03820.1| predicted protein [Populus trichocarpa]	--	--	--	--	--	--	--	--	--	--	--	--	--	--	--	--	--	--	-	-	-	--
CL10432.Contig5_All	817	285	43	24.1342	3.3996	-2.82764	Down	6.77e-49	1.3e-46	gi|225448453|ref|XP_002269430.1|	232.6	5e-60	PREDICTED: zinc finger CCCH domain-containing protein 29-like [Vitis vinifera]	gi|356551869|ref|XM_003544247.1|	61.9	1e-06	PREDICTED: Glycine max zinc finger CCCH domain-containing protein 66-like (LOC100819521), mRNA	sp|Q9XEE6|C3H29_ARATH	193	9e-50	Zinc finger CCCH domain-containing protein 29 OS=Arabidopsis thaliana GN=At2g40140 PE=2 SV=1	--	--	--	--	--	--	--	--	--	--	GO:0050896//response to stimulus	-	-	--
Unigene41224_All	652	33	5	3.5017	0.4953	-2.82168	Down	8.68e-07	2.08e-05	--	--	--	--	--	--	--	--	--	--	--	--	--	--	--	--	--	--	--	--	--	--	-	-	-	--
Unigene20588_All	492	33	5	4.6404	0.6564	-2.8216	Down	8.68e-07	2.08e-05	gi|460413396|ref|XP_004252075.1|	53.1	2e-06	PREDICTED: uncharacterized protein LOC101245034 [Solanum lycopersicum]	--	--	--	--	sp|Q9C9H7|RLP12_ARATH	124	2e-29	Receptor-like protein 12 OS=Arabidopsis thaliana GN=RLP12 PE=2 SV=2	ECU11g0170	47.8	9e-06	COG4886	Leucine-rich repeat (LRR) protein	K13415	2e-21	99.4	osa:4324691	protein brassinosteroid insensitive 1 [EC:2.7.10.1 2.7.11.1]	-	-	-	--
Unigene12889_All	446	33	5	5.119	0.7241	-2.8216	Down	8.68e-07	2.08e-05	--	--	--	--	--	--	--	--	--	--	--	--	--	--	--	--	--	--	--	--	--	--	-	-	-	--
CL2160.Contig2_All	892	33	5	2.5595	0.3621	-2.8214	Down	8.68e-07	2.08e-05	gi|15230001|ref|NP_189598.1|	184.1	2e-45	Ninja-family protein AFP3 [Arabidopsis thaliana] >gi|79313999|ref|NP_001030794.1| Ninja-family protein AFP3 [Arabidopsis thaliana] >gi|145332713|ref|NP_001078222.1| Ninja-family protein AFP3 [Arabidopsis thaliana] >gi|75165510|sp|Q94F39.1|AFP3_ARATH RecName: Full=Ninja-family protein AFP3; AltName: Full=ABI five-binding protein 3; Short=ABI5-binding protein 3 >gi|14326574|gb|AAK60331.1|AF385741_1…	gi|460479787|gb|KC286147.1|	157	2e-35	Helianthus annuus cultivar HA383 ABA responsive protein (abac5) gene, partial cds	sp|Q94F39|AFP3_ARATH	184	8e-47	Ninja-family protein AFP3 OS=Arabidopsis thaliana GN=AFP3 PE=1 SV=1	--	--	--	--	--	--	--	--	--	--	GO:1901701;GO:0009755//hormone-mediated signaling pathway;GO:0009628//response to abiotic stimulus;GO:0009737//response to abscisic acid stimulus;GO:0006950//response to stress	GO:0005515//protein binding	-	--
CL10749.Contig1_All	1125	112	17	6.8877	0.9761	-2.81892	Down	4.76e-20	3.39e-18	gi|255587002|ref|XP_002534094.1|	133.7	7e-102	Beta-expansin 1a precursor, putative [Ricinus communis] >gi|223525857|gb|EEF28288.1| Beta-expansin 1a precursor, putative [Ricinus communis]	gi|356543972|ref|XM_003540384.1|	65.9	9e-08	PREDICTED: Glycine max expansin-like A1-like (LOC100819849), mRNA	sp|Q9LZT4|EXLA1_ARATH	253	2e-93	Expansin-like A1 OS=Arabidopsis thaliana GN=EXLA1 PE=2 SV=1	--	--	--	--	--	--	--	--	--	--	GO:0009828//plant-type cell wall loosening;GO:0009826//unidimensional cell growth;GO:0019953//sexual reproduction	-	GO:0009505//plant-type cell wall;GO:0005794//Golgi apparatus;GO:0009506//plasmodesma;GO:0005576//extracellular region;GO:0016020//membrane;GO:0005829//cytosol	--
Unigene16408_All	973	46	7	3.2708	0.4647	-2.81527	Down	5.56e-09	1.78e-07	gi|225279|prf||1211235P	384	2e-105	rpoC-like ORF 236	gi|372863423|gb|JN867592.1|	1923	0	Chrysanthemum indicum voucher NJ026 chloroplast, complete genome	sp|Q56P11|RPOC2_LACSA	344	4e-95	DNA-directed RNA polymerase subunit beta'' OS=Lactuca sativa GN=rpoC2 PE=3 SV=2	alr1596	156	6e-38	COG0086	DNA-directed RNA polymerase, beta' subunit/160 kD subunit	K03046	2e-85	314	vvi:4025097	DNA-directed RNA polymerase subunit beta' [EC:2.7.7.6]	GO:0006351//transcription, DNA-dependent	GO:0003899//DNA-directed RNA polymerase activity;GO:0003677//DNA binding	GO:0009507//chloroplast	--
Unigene10068_All	1057	243	37	15.9053	2.2611	-2.81441	Down	1.01e-41	1.6e-39	gi|224123924|ref|XP_002330243.1|	228.8	1e-58	predicted protein [Populus trichocarpa] >gi|222871699|gb|EEF08830.1| predicted protein [Populus trichocarpa]	--	--	--	--	--	--	--	--	--	--	--	--	--	K02183	2e-55	214	aly:ARALYDRAFT_495855	calmodulin	GO:0006487//protein N-linked glycosylation	GO:0005516//calmodulin binding	-	--
Unigene40861_All	346	26	4	5.1988	0.7467	-2.79958	Down	1.5e-05	0.000285407	gi|460398869|ref|XP_004244969.1|	24.3	1e-13	PREDICTED: probable ornithine aminotransferase isoform 1 [Solanum lycopersicum]	--	--	--	--	sp|Q10G56|OAT_ORYSJ	53.1	3e-12	Ornithine aminotransferase, mitochondrial OS=Oryza sativa subsp. japonica GN=OAT PE=2 SV=1	--	--	--	--	--	K00819	2e-12	56.2	zma:100191445	ornithine--oxo-acid transaminase [EC:2.6.1.13]	GO:0006635//fatty acid beta-oxidation;GO:0006593//ornithine catabolic process;GO:0009414//response to water deprivation;GO:0009413//response to flooding;GO:0010260//organ senescence;GO:0009816//defense response to bacterium, incompatible interaction;GO:0019544//arginine catabolic process to glutamate;GO:0009753//response to jasmonic acid stimulus;GO:0042538//hyperosmotic salinity response;GO:0007…	GO:0008270//zinc ion binding;GO:0030170//pyridoxal phosphate binding;GO:0004587//ornithine-oxo-acid transaminase activity	GO:0005739//mitochondrion	--
Unigene23806_All	655	39	6	4.1194	0.5917	-2.7995	Down	9.3e-08	2.57e-06	gi|255553307|ref|XP_002517696.1|	82	8e-15	TMV resistance protein N, putative [Ricinus communis] >gi|223543328|gb|EEF44860.1| TMV resistance protein N, putative [Ricinus communis]	--	--	--	--	--	--	--	--	--	--	--	--	--	--	--	--	--	--	-	-	-	--
Unigene36524_All	1733	52	8	2.0759	0.2982	-2.79938	Down	6.08e-10	2.15e-08	gi|462397647|gb|EMJ03315.1|	238	3e-61	hypothetical protein PRUPE_ppa006904mg [Prunus persica]	--	--	--	--	sp|Q9FLS0|FB253_ARATH	62.4	8e-10	F-box protein At5g07610 OS=Arabidopsis thaliana GN=At5g07610 PE=2 SV=1	--	--	--	--	--	--	--	--	--	--	-	-	-	--
Unigene18595_All	1607	291	45	12.5282	1.8088	-2.79207	Down	3.02e-49	5.84e-47	gi|302142349|emb|CBI19552.3|	580.1	3e-164	unnamed protein product [Vitis vinifera]	gi|470149332|ref|XM_004310145.1|	91.7	2e-15	PREDICTED: Fragaria vesca subsp. vesca patatin group A-3-like (LOC101295973), mRNA	sp|Q2MY51|PATM3_SOLTU	328	5e-90	Patatin group M-3 OS=Solanum tuberosum PE=2 SV=1	all2302	122	1e-27	COG3621	Patatin	--	--	--	--	--	GO:0006629//lipid metabolic process	GO:0016787//hydrolase activity	-	--
Unigene24384_All	564	32	5	3.9254	0.5726	-2.77724	Down	1.57e-06	3.6e-05	gi|449479374|ref|XP_004155582.1|	72	7e-37	PREDICTED: alternative NAD(P)H dehydrogenase 1, mitochondrial-like [Cucumis sativus]	gi|449479373|ref|XM_004155534.1|	95.6	5e-17	PREDICTED: Cucumis sativus alternative NAD(P)H dehydrogenase 1, mitochondrial-like (LOC101209906), mRNA	sp|Q8GWA1|NDA1_ARATH	87.4	4e-32	Alternative NAD(P)H dehydrogenase 1, mitochondrial OS=Arabidopsis thaliana GN=NDA1 PE=2 SV=1	--	--	--	--	--	K03885	7e-38	100	vvi:100253444	NADH dehydrogenase [EC:1.6.99.3]	GO:0055114//oxidation-reduction process	GO:0050660//flavin adenine dinucleotide binding;GO:0008137//NADH dehydrogenase (ubiquinone) activity	-	--
Unigene25401_All	901	32	5	2.4572	0.3585	-2.77697	Down	1.57e-06	3.61e-05	--	--	--	--	--	--	--	--	--	--	--	--	--	--	--	--	--	--	--	--	--	--	-	-	-	--
CL13167.Contig1_All	278	134	21	33.348	4.8793	-2.77285	Down	2.53e-23	2.1e-21	--	--	--	--	--	--	--	--	--	--	--	--	--	--	--	--	--	--	--	--	--	--	-	-	-	--
Unigene18619_All	2028	974	153	33.2278	4.8731	-2.76948	Down	1.85e-159	2.03e-156	gi|460367580|ref|XP_004229651.1|	773.5	0	PREDICTED: polyamine oxidase 1-like isoform 1 [Solanum lycopersicum] >gi|460367582|ref|XP_004229652.1| PREDICTED: polyamine oxidase 1-like isoform 2 [Solanum lycopersicum]	gi|442738922|gb|JX992845.1|	313	4e-82	Gossypium hirsutum cultivar CRI521 polyamine oxidase (PAO) mRNA, complete cds	sp|Q9FNA2|PAO1_ARATH	700	0	Polyamine oxidase 1 OS=Arabidopsis thaliana GN=PAO1 PE=1 SV=1	mll3668	73.6	1e-12	COG1231	Monoamine oxidase	K13366	0	761	pop:POPTR_839752	polyamine oxidase (propane-1,3-diamine-forming) [EC:1.5.3.14]	GO:0006598//polyamine catabolic process;GO:0055114//oxidation-reduction process	GO:0050660//flavin adenine dinucleotide binding;GO:0046592//polyamine oxidase activity	GO:0005739//mitochondrion	--
CL8753.Contig2_All	906	57	9	4.3527	0.6417	-2.76194	Down	1.2e-10	4.57e-09	gi|1272347|gb|AAA97902.1|	349.7	3e-95	secreted glycoprotein 2 [Ipomoea trifida]	gi|115503921|gb|DQ984139.1|	61.9	1e-06	Raphanus sativus S locus glycoprotein gene, complete cds	sp|O81905|SD18_ARATH	334	5e-92	Receptor-like serine/threonine-protein kinase SD1-8 OS=Arabidopsis thaliana GN=SD18 PE=1 SV=1	--	--	--	--	--	--	--	--	--	--	GO:0046777//protein autophosphorylation	GO:0031625//ubiquitin protein ligase binding;GO:0000166//nucleotide binding;GO:0004675//transmembrane receptor protein serine/threonine kinase activity	GO:0009506//plasmodesma;GO:0005773//vacuole;GO:0005886//plasma membrane	--
Unigene20195_All	1567	157	25	6.9317	1.0305	-2.74986	Down	7.5e-27	7.12e-25	gi|224075499|ref|XP_002304655.1|	715.3	0	predicted protein [Populus trichocarpa] >gi|222842087|gb|EEE79634.1| predicted protein [Populus trichocarpa]	gi|356495070|ref|XM_003516356.1|	85.7	1e-13	PREDICTED: Glycine max uncharacterized protein LOC100804606 (LOC100804606), mRNA	--	--	--	--	--	--	--	--	--	--	--	--	--	--	-	-	GO:0009507//chloroplast	--
CL5521.Contig2_All	889	100	16	7.7823	1.1625	-2.74297	Down	1.43e-17	8.94e-16	gi|462400260|gb|EMJ05928.1|	172.9	6e-42	hypothetical protein PRUPE_ppa011336mg [Prunus persica]	gi|332189094|gb|CP002684.1|	89.7	5e-15	Arabidopsis thaliana chromosome 1, complete sequence	sp|Q84QC2|ERF17_ARATH	166	1e-41	Ethylene-responsive transcription factor ERF017 OS=Arabidopsis thaliana GN=ERF017 PE=2 SV=1	--	--	--	--	--	K09286	3e-21	100	aly:ARALYDRAFT_470149	EREBP-like factor	-	-	-	--
Unigene30904_All	647	50	8	5.3466	0.7987	-2.7429	Down	1.97e-09	6.65e-08	gi|255565160|ref|XP_002523572.1|	109.8	3e-23	DNA binding protein, putative [Ricinus communis] >gi|223537134|gb|EEF38767.1| DNA binding protein, putative [Ricinus communis]	--	--	--	--	sp|Q9SZ06|EF109_ARATH	88.2	4e-18	Ethylene-responsive transcription factor ERF109 OS=Arabidopsis thaliana GN=ERF109 PE=1 SV=1	--	--	--	--	--	K09286	1e-17	87.8	aly:ARALYDRAFT_897690	EREBP-like factor	-	-	-	--
CL4408.Contig1_All	918	25	4	1.8841	0.2815	-2.74267	Down	2.72e-05	0.00049258	gi|460405830|ref|XP_004248377.1|	167.2	3e-40	PREDICTED: F-box protein SKIP27-like isoform 1 [Solanum lycopersicum] >gi|460405832|ref|XP_004248378.1| PREDICTED: F-box protein SKIP27-like isoform 2 [Solanum lycopersicum]	--	--	--	--	sp|O65416|SKI27_ARATH	123	2e-28	F-box protein SKIP27 OS=Arabidopsis thaliana GN=SKIP27 PE=1 SV=2	--	--	--	--	--	--	--	--	--	--	-	-	-	--
CL2019.Contig2_All	1881	25	4	0.9195	0.1374	-2.74247	Down	2.72e-05	0.000492502	--	--	--	--	--	--	--	--	--	--	--	--	--	--	--	--	--	--	--	--	--	--	-	-	-	--
Unigene33652_All	586	456	73	53.8365	8.0466	-2.74213	Down	8.43e-75	2.95e-72	gi|255576503|ref|XP_002529143.1|	72	6e-12	conserved hypothetical protein [Ricinus communis] >gi|223531422|gb|EEF33256.1| conserved hypothetical protein [Ricinus communis]	--	--	--	--	--	--	--	--	--	--	--	--	--	--	--	--	--	--	-	-	-	--
Unigene27325_All	317	106	17	23.1343	3.464	-2.73952	Down	1.61e-18	1.07e-16	gi|356574499|ref|XP_003555384.1|	96.3	1e-19	PREDICTED: protein NLP6-like [Glycine max]	--	--	--	--	sp|Q84TH9|NLP7_ARATH	92.4	5e-20	Protein NLP7 OS=Arabidopsis thaliana GN=NLP7 PE=1 SV=2	--	--	--	--	--	--	--	--	--	--	GO:0009414//response to water deprivation;GO:0010118//stomatal movement;GO:0042128//nitrate assimilation;GO:0010167//response to nitrate	-	GO:0005634//nucleus	--
Unigene25465_All	2312	690	111	20.6477	3.1011	-2.73513	Down	5.48e-112	3.32e-109	gi|255556649|ref|XP_002519358.1|	617.1	4e-175	leucine-rich repeat-containing protein, putative [Ricinus communis] >gi|223541425|gb|EEF42975.1| leucine-rich repeat-containing protein, putative [Ricinus communis]	gi|254808875|gb|FJ660701.1|	157	6e-35	Grindelia camporum microsatellite GRIN063 sequence	sp|Q40392|TMVRN_NICGU	402	3e-112	TMV resistance protein N OS=Nicotiana glutinosa GN=N PE=1 SV=1	RSp0875	51.6	6e-06	COG4886	Leucine-rich repeat (LRR) protein	K13457	3e-18	92.4	zma:606485	disease resistance protein RPM1	-	-	-	--
Unigene6639_All	2094	31	5	1.0242	0.1542	-2.73162	Down	2.84e-06	6.2e-05	gi|470103467|ref|XP_004288158.1|	107.5	1e-21	PREDICTED: uncharacterized protein LOC101308504 [Fragaria vesca subsp. vesca]	--	--	--	--	--	--	--	--	--	--	--	--	--	--	--	--	--	--	-	-	-	--
Unigene20991_All	701	31	5	3.0595	0.4607	-2.7314	Down	2.84e-06	6.2e-05	gi|462397788|gb|EMJ03456.1|	239.2	4e-62	hypothetical protein PRUPE_ppa007710mg [Prunus persica]	--	--	--	--	sp|Q8GXZ3|Y5102_ARATH	214	5e-56	Serine/threonine-protein kinase At5g01020 OS=Arabidopsis thaliana GN=At5g01020 PE=1 SV=1	BH2504_1	77.8	2e-14	COG0515	Serine/threonine protein kinase	K00924	4e-55	212	ath:AT3G55450	[EC:2.7.1.-]	GO:0031348//negative regulation of defense response;GO:0009627//systemic acquired resistance;GO:0010200//response to chitin;GO:0009863//salicylic acid mediated signaling pathway;GO:0006995//cellular response to nitrogen starvation;GO:0050832//defense response to fungus;GO:0009697//salicylic acid biosynthetic process	GO:0004672//protein kinase activity	GO:0009507//chloroplast;GO:0005886//plasma membrane	--
CL175.Contig3_All	1353	31	5	1.5852	0.2387	-2.73139	Down	2.84e-06	6.2e-05	gi|462422124|gb|EMJ26387.1|	404.8	1e-111	hypothetical protein PRUPE_ppa002140mg [Prunus persica]	gi|460386349|ref|XM_004238813.1|	170	2e-39	PREDICTED: Solanum lycopersicum probable ribose-5-phosphate isomerase-like (LOC101260137), mRNA	sp|Q9ZU38|RPIA_ARATH	351	6e-97	Probable ribose-5-phosphate isomerase OS=Arabidopsis thaliana GN=At2g01290 PE=2 SV=1	PAB0522	187	4e-47	COG0120	Ribose 5-phosphate isomerase	K01807	2e-108	391	pop:POPTR_640727	ribose 5-phosphate isomerase A [EC:5.3.1.6]	GO:0009753//response to jasmonic acid stimulus;GO:0009620//response to fungus;GO:0030244//cellulose biosynthetic process;GO:0009611//response to wounding;GO:0009695//jasmonic acid biosynthetic process;GO:0009052//pentose-phosphate shunt, non-oxidative branch;GO:0046109//uridine biosynthetic process;GO:0080167//response to karrikin	GO:0004751//ribose-5-phosphate isomerase activity	GO:0005829//cytosol	--
CL14650.Contig5_All	232	31	5	9.2445	1.3921	-2.73133	Down	2.84e-06	6.2e-05	--	--	--	--	--	--	--	--	--	--	--	--	--	--	--	--	--	--	--	--	--	--	-	-	-	--
CL6391.Contig1_All	398	31	5	5.3888	0.8115	-2.7313	Down	2.84e-06	6.2e-05	--	--	--	--	--	--	--	--	--	--	--	--	--	--	--	--	--	--	--	--	--	--	-	-	-	--
CL6215.Contig2_All	642	31	5	3.3407	0.5031	-2.73123	Down	2.84e-06	6.2e-05	gi|470143633|ref|XP_004307477.1|	54.3	1e-06	PREDICTED: putative DNA-binding protein ESCAROLA-like [Fragaria vesca subsp. vesca]	--	--	--	--	--	--	--	--	--	--	--	--	--	--	--	--	--	--	-	-	-	--
CL6152.Contig1_All	1783	223	36	8.6529	1.3042	-2.73002	Down	3.15e-37	4.34e-35	gi|225456303|ref|XP_002279981.1|	607.4	2e-172	PREDICTED: cytochrome P450 94A1-like [Vitis vinifera]	gi|332002898|gb|CP002688.1|	89.7	9e-15	Arabidopsis thaliana chromosome 5, complete sequence	sp|O81117|C94A1_VICSA	424	6e-119	Cytochrome P450 94A1 OS=Vicia sativa GN=CYP94A1 PE=2 SV=2	BH0579	131	3e-30	COG2124	Cytochrome P450	K13407	2e-126	451	vvi:100259592	cytochrome P450, family 94, subfamily A, polypeptide 1 (fatty acid omega-hydroxylase) [EC:1.14.-.-]	GO:0009753//response to jasmonic acid stimulus;GO:0009620//response to fungus;GO:0009611//response to wounding;GO:0010154//fruit development;GO:0009695//jasmonic acid biosynthetic process;GO:0048480//stigma development;GO:0010200//response to chitin;GO:0009555//pollen development;GO:0002213//defense response to insect;GO:0048653//anther development	GO:0046872//metal ion binding;GO:0016705//oxidoreductase activity, acting on paired donors, with incorporation or reduction of molecular oxygen;GO:0019825//oxygen binding;GO:0052694//jasmonoyl-isoleucine-12-hydroxylase activity	GO:0005576//extracellular region;GO:0009507//chloroplast	--
Unigene561_All	1774	463	75	18.0567	2.7308	-2.72514	Down	2.02e-75	7.27e-73	gi|30039240|gb|AAP14019.1|AF380836_1	782.3	0	putative ACC synthase 1 [Lactuca sativa]	gi|1280046|gb|U54789.1|U54789	440	1e-120	Helianthus annuus ACC synthase (HACS.1) gene, partial cds	sp|P31531|1A1C_SOYBN	660	0	1-aminocyclopropane-1-carboxylate synthase OS=Glycine max GN=ACS1 PE=2 SV=1	aq_1969	104	4e-22	COG0436	Aspartate/tyrosine/aromatic aminotransferase	K01762	0	685	pop:POPTR_815069	1-aminocyclopropane-1-carboxylate synthase [EC:4.4.1.14]	GO:0042218//1-aminocyclopropane-1-carboxylate biosynthetic process	GO:0030170//pyridoxal phosphate binding;GO:0016847//1-aminocyclopropane-1-carboxylate synthase activity	-	--
Unigene38475_All	675	37	6	3.7923	0.5742	-2.72345	Down	3.03e-07	7.75e-06	gi|462423371|gb|EMJ27634.1|	108.2	1e-22	hypothetical protein PRUPE_ppa023622mg [Prunus persica]	--	--	--	--	--	--	--	--	--	--	--	--	--	--	--	--	--	--	-	-	-	--
Unigene23445_All	471	117	19	17.186	2.6057	-2.72149	Down	3.65e-20	2.62e-18	gi|224132670|ref|XP_002321380.1|	96.3	1e-19	predicted protein [Populus trichocarpa] >gi|222868376|gb|EEF05507.1| predicted protein [Populus trichocarpa]	--	--	--	--	--	--	--	--	--	--	--	--	--	--	--	--	--	--	-	-	-	--
Unigene36401_All	3496	461	75	9.123	1.3857	-2.71889	Down	6.42e-75	2.25e-72	gi|255542014|ref|XP_002512071.1|	928.3	0	protein with unknown function [Ricinus communis] >gi|223549251|gb|EEF50740.1| protein with unknown function [Ricinus communis]	--	--	--	--	sp|Q9S7I6|RPK2_ARATH	661	0	LRR receptor-like serine/threonine-protein kinase RPK2 OS=Arabidopsis thaliana GN=RPK2 PE=1 SV=1	SA1063_1	99.4	4e-20	COG0515	Serine/threonine protein kinase	K13415	7e-98	357	sbi:SORBI_03g032990	protein brassinosteroid insensitive 1 [EC:2.7.10.1 2.7.11.1]	-	GO:0016772//transferase activity, transferring phosphorus-containing groups	-	--
CL2339.Contig3_All	239	129	21	37.3424	5.6755	-2.718	Down	4.65e-22	3.66e-20	gi|359484996|ref|XP_002273742.2|	159.8	1e-38	PREDICTED: probable xyloglucan endotransglucosylase/hydrolase protein 23-like [Vitis vinifera]	gi|357510000|ref|XM_003625241.1|	131	3e-28	Medicago truncatula Xyloglucan endotransglucosylase/hydrolase (MTR_7g093530) mRNA, complete cds	sp|Q38910|XTH23_ARATH	149	5e-37	Probable xyloglucan endotransglucosylase/hydrolase protein 23 OS=Arabidopsis thaliana GN=XTH23 PE=2 SV=1	--	--	--	--	--	K08235	2e-39	158	pop:POPTR_1106810	xyloglucan:xyloglucosyl transferase [EC:2.4.1.207]	GO:0006073//cellular glucan metabolic process	GO:0004553//hydrolase activity, hydrolyzing O-glycosyl compounds;GO:0016762//xyloglucan:xyloglucosyl transferase activity	GO:0048046//apoplast;GO:0005618//cell wall	--
Unigene39972_All	337	49	8	10.0595	1.5334	-2.71375	Down	3.55e-09	1.16e-07	gi|15787903|gb|AAL07543.1|	102.1	2e-21	resistance gene analog NBS8 [Helianthus annuus]	--	--	--	--	sp|Q40392|TMVRN_NICGU	83.6	2e-17	TMV resistance protein N OS=Nicotiana glutinosa GN=N PE=1 SV=1	--	--	--	--	--	--	--	--	--	--	-	-	-	--
CL3964.Contig4_All	1143	715	117	43.2783	6.6119	-2.71051	Down	7.41e-115	4.67e-112	gi|460388418|ref|XP_004239864.1|	389.4	6e-107	PREDICTED: pleiotropic drug resistance protein 1-like [Solanum lycopersicum]	gi|356555824|ref|XM_003546182.1|	137	3e-29	PREDICTED: Glycine max pleiotropic drug resistance protein 1-like (LOC100793825), mRNA	sp|Q76CU2|PDR1_TOBAC	381	5e-106	Pleiotropic drug resistance protein 1 OS=Nicotiana tabacum GN=PDR1 PE=2 SV=1	SPCC18B5.01c_2	63.9	5e-10	COG1131	ABC-type multidrug transport system, ATPase component	K05681	2e-09	61.6	cme:CMS467C	ATP-binding cassette, subfamily G (WHITE), member 2	GO:0006200//ATP catabolic process	GO:0015416//organic phosphonate transmembrane-transporting ATPase activity;GO:0005524//ATP binding	GO:0016020//membrane	--
Unigene18590_All	793	572	95	49.9037	7.7381	-2.6891	Down	1.89e-91	8.64e-89	gi|359474245|ref|XP_003631424.1|	176.8	3e-43	PREDICTED: BON1-associated protein 2-like [Vitis vinifera]	--	--	--	--	sp|Q58FX0|BAP2_ARATH	51.6	5e-07	BON1-associated protein 2 OS=Arabidopsis thaliana GN=BAP2 PE=1 SV=1	--	--	--	--	--	--	--	--	--	--	-	-	-	--
CL111.Contig2_All	1639	457	76	19.2907	2.9952	-2.68718	Down	2.36e-73	8.05e-71	gi|211909307|gb|ACJ12926.1|	260.8	5e-68	WRKY transcription factor 1 [Artemisia annua]	gi|211909306|gb|FJ390842.1|	1219	0	Artemisia annua WRKY transcription factor 1 mRNA, complete cds	sp|Q8H0Y8|WRK41_ARATH	88.2	1e-17	Probable WRKY transcription factor 41 OS=Arabidopsis thaliana GN=WRKY41 PE=2 SV=2	--	--	--	--	--	K13426	4e-07	54.7	vvi:100251862	WRKY transcription factor 29	-	-	-	--
Unigene30893_All	697	36	6	3.5734	0.556	-2.68414	Down	5.44e-07	1.34e-05	--	--	--	--	--	--	--	--	--	--	--	--	--	--	--	--	--	--	--	--	--	--	-	-	-	--
Unigene21087_All	940	54	9	3.9744	0.6184	-2.68412	Down	6.95e-10	2.45e-08	gi|357494807|ref|XP_003617692.1|	280.8	2e-74	MAP kinase-like protein [Medicago truncatula] >gi|355519027|gb|AET00651.1| MAP kinase-like protein [Medicago truncatula]	gi|460396619|ref|XM_004243821.1|	123	4e-25	PREDICTED: Solanum lycopersicum probable serine/threonine-protein kinase WNK11-like (LOC101261432), mRNA	sp|Q6ICW6|WNK11_ARATH	275	2e-74	Probable serine/threonine-protein kinase WNK11 OS=Arabidopsis thaliana GN=WNK11 PE=2 SV=1	ECU01g0630	66.2	8e-11	COG0515	Serine/threonine protein kinase	K08867	3e-56	216	gmx:100301899	WNK lysine deficient protein kinase [EC:2.7.11.1]	GO:0000186//activation of MAPKK activity;GO:0010260//organ senescence	GO:0005524//ATP binding;GO:0004709//MAP kinase kinase kinase activity	GO:0005634//nucleus	--
CL1030.Contig49_All	1414	30	5	1.4679	0.2284	-2.68412	Down	5.12e-06	0.000106565	gi|225438432|ref|XP_002276608.1|	536.2	5e-151	PREDICTED: MLO9 protein [Vitis vinifera] >gi|296082569|emb|CBI21574.3| unnamed protein product [Vitis vinifera]	gi|359480745|ref|XM_002276572.2|	135	1e-28	PREDICTED: Vitis vinifera MLO9 protein (MLO9), mRNA	sp|Q9FKY5|MLO10_ARATH	464	7e-131	MLO-like protein 10 OS=Arabidopsis thaliana GN=MLO10 PE=2 SV=1	--	--	--	--	--	K08472	2e-130	464	ath:AT5G65970	mlo protein	GO:0006952//defense response;GO:0008219//cell death	GO:0005516//calmodulin binding	GO:0005886//plasma membrane;GO:0005739//mitochondrion	--
Unigene9424_All	519	24	4	3.1993	0.4978	-2.68412	Down	4.9e-05	0.000835829	--	--	--	--	--	--	--	--	--	--	--	--	--	--	--	--	--	--	--	--	--	--	-	-	-	--
CL1710.Contig1_All	974	42	7	2.9833	0.4642	-2.68409	Down	5.85e-08	1.66e-06	gi|225426659|ref|XP_002281372.1|	184.1	3e-45	PREDICTED: zinc finger A20 and AN1 domain-containing stress-associated protein 1-like [Vitis vinifera]	gi|460218563|gb|GABL01045869.1|	65.9	7e-08	TSA: Camelina sativa comp52645_c0_seq1 transcribed RNA sequence	sp|Q9SZ69|SAP7_ARATH	168	5e-42	Zinc finger A20 and AN1 domain-containing stress-associated protein 7 OS=Arabidopsis thaliana GN=SAP7 PE=1 SV=1	--	--	--	--	--	--	--	--	--	--	GO:0044763	-	GO:0009506//plasmodesma	--
Unigene28031_All	261	24	4	6.3618	0.9899	-2.68408	Down	4.9e-05	0.000836204	gi|147820793|emb|CAN69639.1|	92.8	1e-18	hypothetical protein VITISV_040272 [Vitis vinifera]	--	--	--	--	--	--	--	--	--	--	--	--	--	--	--	--	--	--	-	-	-	--
Unigene12770_All	323	24	4	5.1407	0.7999	-2.68407	Down	4.9e-05	0.000835579	--	--	--	--	--	--	--	--	--	--	--	--	--	--	--	--	--	--	--	--	--	--	-	-	-	--
Unigene39672_All	388	24	4	4.2795	0.6659	-2.68406	Down	4.9e-05	0.000835954	--	--	--	--	--	--	--	--	--	--	--	--	--	--	--	--	--	--	--	--	--	--	-	-	-	--
Unigene41213_All	446	24	4	3.7229	0.5793	-2.68404	Down	4.9e-05	0.000835704	gi|359492474|ref|XP_003634419.1|	102.4	2e-21	PREDICTED: LOW QUALITY PROTEIN: glutathione transferase GST 23-like [Vitis vinifera]	--	--	--	--	sp|P32110|GSTX6_SOYBN	63.9	4e-11	Probable glutathione S-transferase OS=Glycine max GN=HSP26-A PE=2 SV=1	--	--	--	--	--	K00799	4e-14	75.1	vvi:100262021	glutathione S-transferase [EC:2.5.1.18]	-	-	-	--
Unigene47084_All	228	30	5	9.1032	1.4165	-2.68404	Down	5.12e-06	0.000106584	gi|147855073|emb|CAN81745.1|	55.8	2e-07	hypothetical protein VITISV_038194 [Vitis vinifera]	--	--	--	--	sp|Q8RY67|WAKLO_ARATH	45.4	8e-06	Wall-associated receptor kinase-like 14 OS=Arabidopsis thaliana GN=WAKL14 PE=2 SV=2	--	--	--	--	--	--	--	--	--	--	-	-	-	--
Unigene23851_All	649	24	4	2.5584	0.3981	-2.68404	Down	4.9e-05	0.000835454	--	--	--	--	--	--	--	--	--	--	--	--	--	--	--	--	--	--	--	--	--	--	-	-	-	--
CL1604.Contig3_All	1254	312	52	17.2134	2.6785	-2.68403	Down	1.54e-50	3.1e-48	gi|224102167|ref|XP_002334203.1|	306.2	7e-82	predicted protein [Populus trichocarpa] >gi|222870034|gb|EEF07165.1| predicted protein [Populus trichocarpa]	--	--	--	--	sp|Q9C7J9|P2B13_ARATH	248	7e-66	F-box protein PP2-B13 OS=Arabidopsis thaliana GN=PP2B13 PE=2 SV=1	--	--	--	--	--	--	--	--	--	--	-	GO:0005515//protein binding	GO:0005634//nucleus;GO:0005737//cytoplasm	--
Unigene36516_All	1276	222	37	12.0368	1.873	-2.68403	Down	2.05e-36	2.75e-34	--	--	--	--	--	--	--	--	--	--	--	--	--	--	--	--	--	--	--	--	--	--	-	-	-	--
Unigene40197_All	383	24	4	4.3353	0.6746	-2.68403	Down	4.9e-05	0.000836079	gi|255559929|ref|XP_002520983.1|	144.4	5e-34	triacylglycerol lipase, putative [Ricinus communis] >gi|223539820|gb|EEF41400.1| triacylglycerol lipase, putative [Ricinus communis]	--	--	--	--	sp|Q3EBR6|PLA16_ARATH	133	3e-32	Phospholipase A1-Igamma2, chloroplastic OS=Arabidopsis thaliana GN=At2g30550 PE=1 SV=2	--	--	--	--	--	--	--	--	--	--	GO:0031348//negative regulation of defense response;GO:0016036//cellular response to phosphate starvation;GO:0019375//galactolipid biosynthetic process;GO:0009867//jasmonic acid mediated signaling pathway;GO:0009697//salicylic acid biosynthetic process;GO:0010363//regulation of plant-type hypersensitive response;GO:0042631//cellular response to water deprivation;GO:0006612//protein targeting to m…	GO:0047714//galactolipase activity;GO:0004806//triglyceride lipase activity;GO:0008970//phosphatidylcholine 1-acylhydrolase activity	GO:0009507//chloroplast	--
Unigene31529_All	460	24	4	3.6096	0.5617	-2.68397	Down	4.9e-05	0.000836329	gi|225438855|ref|XP_002278713.1|	110.9	6e-24	PREDICTED: probable receptor-like protein kinase At5g24010 [Vitis vinifera] >gi|296087387|emb|CBI33761.3| unnamed protein product [Vitis vinifera]	--	--	--	--	sp|Q9FLW0|Y5241_ARATH	71.2	2e-13	Probable receptor-like protein kinase At5g24010 OS=Arabidopsis thaliana GN=At5g24010 PE=1 SV=1	--	--	--	--	--	K04733	8e-07	50.8	ath:AT5G38990	interleukin-1 receptor-associated kinase 4 [EC:2.7.11.1]	-	GO:0016740//transferase activity	-	--
CL8489.Contig1_All	1283	184	31	9.922	1.5607	-2.66844	Down	2.95e-30	3.2e-28	gi|462419125|gb|EMJ23388.1|	184.5	3e-45	hypothetical protein PRUPE_ppa010053mg [Prunus persica]	gi|75756056|gb|DQ160147.1|	63.9	4e-07	Taraxacum officinale TO118-23rc (To118-23rc) mRNA, partial cds	--	--	--	--	--	--	--	--	--	--	--	--	--	--	GO:0007165//signal transduction;GO:0010033//response to organic substance	-	-	--
Unigene34217_All	375	65	11	11.992	1.8947	-2.66203	Down	1.51e-11	6.23e-10	gi|207059698|dbj|BAG71889.1|	129.4	1e-29	caffeoyl CoA O-methyltransferase [Carthamus tinctorius]	gi|207059699|dbj|AB430461.1|	216	1e-53	Carthamus tinctorius CtCoAOMT2 mRNA for caffeoyl CoA O-methyltransferase, complete cds	sp|O24151|CAMT4_TOBAC	127	1e-30	Caffeoyl-CoA O-methyltransferase 4 OS=Nicotiana tabacum GN=CCOAOMT4 PE=2 SV=1	--	--	--	--	--	K00588	3e-29	124	vvi:100243978	caffeoyl-CoA O-methyltransferase [EC:2.1.1.104]	GO:0032259//methylation	GO:0008171//O-methyltransferase activity	-	--
CL10880.Contig2_All	621	130	22	14.4831	2.2883	-2.66202	Down	9.44e-22	7.3e-20	--	--	--	--	--	--	--	--	--	--	--	--	--	--	--	--	--	--	--	--	--	--	-	-	-	--
CL14017.Contig2_All	202	124	21	42.4698	6.7151	-2.66096	Down	8.35e-21	6.23e-19	--	--	--	--	--	--	--	--	--	--	--	--	--	--	--	--	--	--	--	--	--	--	-	-	-	--
Unigene27080_All	563	118	20	14.5005	2.2946	-2.65979	Down	7.4e-20	5.2e-18	--	--	--	--	--	--	--	--	--	--	--	--	--	--	--	--	--	--	--	--	--	--	-	-	-	--
CL111.Contig5_All	1949	218	37	7.7385	1.2262	-2.65786	Down	2.04e-35	2.65e-33	gi|211909307|gb|ACJ12926.1|	581.3	2e-164	WRKY transcription factor 1 [Artemisia annua]	gi|211909306|gb|FJ390842.1|	2056	0	Artemisia annua WRKY transcription factor 1 mRNA, complete cds	sp|Q8H0Y8|WRK41_ARATH	162	8e-40	Probable WRKY transcription factor 41 OS=Arabidopsis thaliana GN=WRKY41 PE=2 SV=2	--	--	--	--	--	K13426	1e-15	83.2	vvi:100251862	WRKY transcription factor 29	-	-	-	--
CL1307.Contig5_All	4038	53	9	0.9081	0.144	-2.65678	Down	1.24e-09	4.26e-08	gi|225423806|ref|XP_002280418.1|	1786.9	0	PREDICTED: putative phospholipid-transporting ATPase 9-like isoform 1 [Vitis vinifera]	gi|224121335|ref|XM_002318521.1|	192	2e-45	Populus trichocarpa aminophospholipid ATPase, mRNA	sp|Q9LI83|ALA10_ARATH	1675	0	Phospholipid-transporting ATPase 10 OS=Arabidopsis thaliana GN=ALA10 PE=1 SV=1	YAL026c	763	0	COG0474	Cation transport ATPase	K01530	0	1786	vvi:100256123	phospholipid-translocating ATPase [EC:3.6.3.1]	GO:0015914//phospholipid transport;GO:0008152//metabolic process;GO:0006812//cation transport	GO:0005516//calmodulin binding;GO:0015662//ATPase activity, coupled to transmembrane movement of ions, phosphorylative mechanism;GO:0019829//cation-transporting ATPase activity;GO:0005524//ATP binding;GO:0000287//magnesium ion binding;GO:0004012//phospholipid-translocating ATPase activity	GO:0016021//integral to membrane;GO:0009941//chloroplast envelope;GO:0005886//plasma membrane	--
CL4564.Contig3_All	1233	47	8	2.6372	0.4191	-2.65364	Down	1.13e-08	3.52e-07	--	--	--	--	--	--	--	--	--	--	--	--	--	--	--	--	--	--	--	--	--	--	-	-	-	--
CL2019.Contig4_All	2051	82	14	2.766	0.4409	-2.64928	Down	3.68e-14	1.87e-12	--	--	--	--	--	--	--	--	--	--	--	--	--	--	--	--	--	--	--	--	--	--	-	-	-	--
CL6225.Contig2_All	754	456	78	41.8411	6.682	-2.64657	Down	5.36e-72	1.77e-69	gi|207059700|dbj|BAG71890.1|	378.6	5e-104	caffeoyl CoA O-methyltransferase [Carthamus tinctorius]	gi|207059699|dbj|AB430461.1|	620	1e-175	Carthamus tinctorius CtCoAOMT2 mRNA for caffeoyl CoA O-methyltransferase, complete cds	sp|Q41720|CAMT_ZINEL	370	5e-103	Caffeoyl-CoA O-methyltransferase OS=Zinnia elegans GN=CCOAOMT PE=2 SV=1	all5179	147	1e-35	COG4122	Predicted O-methyltransferase	K00588	1e-99	360	vvi:100243978	caffeoyl-CoA O-methyltransferase [EC:2.1.1.104]	-	GO:0008171//O-methyltransferase activity	-	--
Unigene15161_All	889	228	39	17.7437	2.8337	-2.64655	Down	8.36e-37	1.14e-34	gi|225447697|ref|XP_002272704.1|	192.6	7e-48	PREDICTED: myb-related protein Myb4 [Vitis vinifera] >gi|296081257|emb|CBI18001.3| unnamed protein product [Vitis vinifera]	gi|460378881|ref|XM_004235149.1|	87.7	2e-14	PREDICTED: Solanum lycopersicum myb-related protein 315-like (LOC101245233), mRNA	sp|Q38851|MYB6_ARATH	166	1e-41	Transcription repressor MYB6 OS=Arabidopsis thaliana GN=MYB6 PE=1 SV=1	ECU11g1690	110	2e-24	COG5147	Myb superfamily proteins, including transcription factors and mRNA splicing factors	K09422	6e-49	192	vvi:100256383	myb proto-oncogene protein, plant	-	-	-	--
CL1371.Contig17_All	216	111	19	35.5532	5.6818	-2.64556	Down	1.17e-18	7.8e-17	gi|462399805|gb|EMJ05473.1|	95.9	2e-19	hypothetical protein PRUPE_ppa001610mg [Prunus persica]	--	--	--	--	sp|Q9SZA7|DRL29_ARATH	70.1	3e-13	Probable disease resistance protein At4g33300 OS=Arabidopsis thaliana GN=At4g33300 PE=2 SV=3	RSp0842	52	3e-07	COG4886	Leucine-rich repeat (LRR) protein	K13420	7e-06	47	rcu:RCOM_0633880	LRR receptor-like serine/threonine-protein kinase FLS2 [EC:2.7.11.1]	-	-	-	--
Unigene2856_All	369	35	6	6.5622	1.0503	-2.64338	Down	9.74e-07	2.31e-05	gi|460383177|ref|XP_004237308.1|	125.2	3e-28	PREDICTED: uncharacterized protein LOC101266020 [Solanum lycopersicum]	--	--	--	--	sp|P10978|POLX_TOBAC	74.7	1e-14	Retrovirus-related Pol polyprotein from transposon TNT 1-94 OS=Nicotiana tabacum PE=2 SV=1	--	--	--	--	--	K12619	1e-14	76.3	osa:4349826	5'-3' exoribonuclease 2 [EC:3.1.13.-]	-	GO:0016772//transferase activity, transferring phosphorus-containing groups;GO:0005488//binding	-	--
Unigene36362_All	2627	530	91	13.9581	2.2375	-2.64114	Down	3.24e-83	1.3e-80	gi|359496542|ref|XP_003635262.1|	905.6	0	PREDICTED: G-type lectin S-receptor-like serine/threonine-protein kinase B120-like [Vitis vinifera]	gi|470118528|ref|XM_004295332.1|	174	3e-40	PREDICTED: Fragaria vesca subsp. vesca uncharacterized LOC101310880 (LOC101310880), mRNA	sp|O81906|B120_ARATH	824	0	G-type lectin S-receptor-like serine/threonine-protein kinase B120 OS=Arabidopsis thaliana GN=B120 PE=1 SV=1	YAR019c	97.8	8e-20	COG0515	Serine/threonine protein kinase	K04733	5e-64	244	smo:SELMODRAFT_159261	interleukin-1 receptor-associated kinase 4 [EC:2.7.11.1]	GO:0009611//response to wounding;GO:0006944//cellular membrane fusion;GO:0010363//regulation of plant-type hypersensitive response;GO:0009693//ethylene biosynthetic process;GO:0002679//respiratory burst involved in defense response;GO:0010200//response to chitin;GO:0006612//protein targeting to membrane;GO:0050832//defense response to fungus;GO:0043069//negative regulation of programmed cell deat…	GO:0004672//protein kinase activity;GO:0005488//binding	GO:0005886//plasma membrane	--
CL12158.Contig1_All	747	99	17	9.1691	1.47	-2.64096	Down	9.2e-17	5.49e-15	gi|359485764|ref|XP_003633331.1|	79	8e-14	PREDICTED: uncharacterized protein LOC100854493 [Vitis vinifera]	--	--	--	--	--	--	--	--	--	--	--	--	--	--	--	--	--	--	-	-	-	--
CL4225.Contig2_All	2140	157	27	5.0757	0.815	-2.63873	Down	9.87e-26	9.06e-24	gi|296087438|emb|CBI34027.3|	112.1	0	unnamed protein product [Vitis vinifera]	gi|225465769|ref|XM_002267338.1|	577	1e-161	PREDICTED: Vitis vinifera riboflavin biosynthesis protein ribBA, chloroplastic-like (LOC100248717), mRNA	sp|P47924|RIBBA_ARATH	645	0	Riboflavin biosynthesis protein ribBA, chloroplastic OS=Arabidopsis thaliana GN=RIBBA PE=2 SV=2	aq_350_1	244	3e-64	COG0108	3,4-dihydroxy-2-butanone 4-phosphate synthase	K14652	0	710	vvi:100248717	3,4-dihydroxy 2-butanone 4-phosphate synthase / GTP cyclohydrolase II [EC:4.1.99.12 3.5.4.25]	GO:0048767//root hair elongation;GO:0009231//riboflavin biosynthetic process	GO:0003935//GTP cyclohydrolase II activity;GO:0008686//3,4-dihydroxy-2-butanone-4-phosphate synthase activity	GO:0009570//chloroplast stroma;GO:0016020//membrane	--
CL14632.Contig4_All	527	93	16	12.2091	1.9611	-2.63822	Down	8.2e-16	4.63e-14	gi|356574499|ref|XP_003555384.1|	161	8e-39	PREDICTED: protein NLP6-like [Glycine max]	--	--	--	--	sp|Q84TH9|NLP7_ARATH	154	4e-38	Protein NLP7 OS=Arabidopsis thaliana GN=NLP7 PE=1 SV=2	--	--	--	--	--	--	--	--	--	--	GO:0010118//stomatal movement;GO:0009414//response to water deprivation;GO:0042128//nitrate assimilation;GO:0010167//response to nitrate	-	GO:0005634//nucleus	--
Unigene39177_All	748	29	5	2.6823	0.4318	-2.63504	Down	9.18e-06	0.000182297	--	--	--	--	--	--	--	--	--	--	--	--	--	--	--	--	--	--	--	--	--	--	-	-	-	--
CL1371.Contig6_All	2559	556	96	15.0319	2.4232	-2.63304	Down	6.39e-87	2.74e-84	gi|359480461|ref|XP_002268207.2|	656.4	0	PREDICTED: probable disease resistance protein At5g66900-like [Vitis vinifera]	--	--	--	--	sp|Q9FKZ1|DRL42_ARATH	472	5e-133	Probable disease resistance protein At5g66900 OS=Arabidopsis thaliana GN=At5g66900 PE=3 SV=1	RSp0842	55.8	3e-07	COG4886	Leucine-rich repeat (LRR) protein	K13459	6e-28	124	ath:AT4G26090	disease resistance protein RPS2	-	-	-	--
CL6010.Contig1_All	1121	52	9	3.2093	0.5186	-2.62956	Down	2.21e-09	7.4e-08	--	--	--	--	--	--	--	--	--	--	--	--	--	--	--	--	--	--	--	--	--	--	-	-	-	--
Unigene25391_All	2016	554	96	19.0121	3.0759	-2.62784	Down	1.99e-86	8.45e-84	gi|255558694|ref|XP_002520371.1|	677.2	0	basic 7S globulin 2 precursor small subunit, putative [Ricinus communis] >gi|223540418|gb|EEF41987.1| basic 7S globulin 2 precursor small subunit, putative [Ricinus communis]	gi|38423041|emb|AJ538641.1|	141	3e-30	Nicotiana tabacum cDNA-AFLP-fragment BC32-M2-002	sp|Q9LS40|ASPG1_ARATH	256	4e-68	Protein ASPARTIC PROTEASE IN GUARD CELL 1 OS=Arabidopsis thaliana GN=ASPG1 PE=1 SV=1	--	--	--	--	--	K00924	2e-29	129	aly:ARALYDRAFT_489138	[EC:2.7.1.-]	GO:0010200//response to chitin;GO:0050832//defense response to fungus;GO:0006508//proteolysis	GO:0003677//DNA binding;GO:0004190//aspartic-type endopeptidase activity	GO:0016023//cytoplasmic membrane-bounded vesicle;GO:0005576//extracellular region	--
Unigene28865_All	485	46	8	6.5618	1.0654	-2.6227	Down	2.02e-08	6.07e-07	gi|76262500|gb|ABA41400.1|	71.6	5e-12	pherophorin-C2 protein precursor [Chlamydomonas reinhardtii]	gi|302848640|ref|XM_002955806.1|	58	9e-06	Volvox carteri f. nagariensis hypothetical protein, mRNA	sp|Q9T0K5|LRX3_ARATH	156	6e-39	Leucine-rich repeat extensin-like protein 3 OS=Arabidopsis thaliana GN=LRX3 PE=1 SV=1	YPO2725	120	1e-27	COG3501	Uncharacterized protein conserved in bacteria	K01115	3e-35	145	vcn:VOLCADRAFT_99471	phospholipase D [EC:3.1.4.4]	-	GO:0003824//catalytic activity	-	--
Unigene27157_All	2017	218	38	7.4776	1.2169	-2.61936	Down	7.17e-35	9.05e-33	--	--	--	--	--	--	--	--	--	--	--	--	--	--	--	--	--	--	--	--	--	--	-	-	-	--
Unigene11511_All	673	286	50	29.4009	4.7989	-2.61508	Down	3.52e-45	6.22e-43	gi|462413541|gb|EMJ18590.1|	77	2e-13	hypothetical protein PRUPE_ppa024607mg [Prunus persica]	--	--	--	--	--	--	--	--	--	--	--	--	--	--	--	--	--	--	-	-	GO:0044424//intracellular part	--
Unigene39704_All	585	40	7	4.7306	0.7729	-2.61367	Down	1.86e-07	4.94e-06	--	--	--	--	--	--	--	--	--	--	--	--	--	--	--	--	--	--	--	--	--	--	-	-	-	--
Unigene32631_All	399	40	7	6.9358	1.1332	-2.61366	Down	1.86e-07	4.94e-06	gi|224063112|ref|XP_002300997.1|	138.3	3e-32	AP2/ERF domain-containing transcription factor [Populus trichocarpa] >gi|222842723|gb|EEE80270.1| AP2/ERF domain-containing transcription factor [Populus trichocarpa]	gi|357461568|ref|XM_003601018.1|	165	4e-38	Medicago truncatula AP2 domain-containing transcription factor (MTR_3g072610) mRNA, complete cds	sp|Q9SFE4|ERF12_ARATH	125	1e-29	Ethylene-responsive transcription factor ERF012 OS=Arabidopsis thaliana GN=ERF012 PE=2 SV=1	--	--	--	--	--	K09286	5e-20	94.4	pop:POPTR_655111	EREBP-like factor	GO:0009753//response to jasmonic acid stimulus;GO:1900030//regulation of pectin biosynthetic process;GO:0009751//response to salicylic acid stimulus;GO:0009741//response to brassinosteroid stimulus;GO:0071497//cellular response to freezing;GO:0034605//cellular response to heat;GO:0045893//positive regulation of transcription, DNA-dependent	GO:0003677//DNA binding;GO:0003700//sequence-specific DNA binding transcription factor activity	GO:0005634//nucleus	--
Unigene39315_All	515	40	7	5.3736	0.878	-2.6136	Down	1.86e-07	4.94e-06	--	--	--	--	--	--	--	--	--	--	--	--	--	--	--	--	--	--	--	--	--	--	-	-	-	--
CL2554.Contig2_All	1505	80	14	3.6776	0.6009	-2.61357	Down	1.16e-13	5.67e-12	gi|255556850|ref|XP_002519458.1|	349.4	1e-94	carbonic anhydrase, putative [Ricinus communis] >gi|223541321|gb|EEF42872.1| carbonic anhydrase, putative [Ricinus communis]	gi|356503737|ref|XM_003520613.1|	73.8	5e-10	PREDICTED: Glycine max bifunctional monodehydroascorbate reductase and carbonic anhydrase nectarin-3-like (LOC100776144), mRNA	sp|Q84UV8|NEC3_NICLS	255	5e-68	Bifunctional monodehydroascorbate reductase and carbonic anhydrase nectarin-3 OS=Nicotiana langsdorffii x Nicotiana sanderae GN=NEC3 PE=1 SV=1	BH0360	147	5e-35	COG3338	Carbonic anhydrase	K01674	8e-96	349	rcu:RCOM_1353440	carbonic anhydrase [EC:4.2.1.1]	-	GO:0046872//metal ion binding;GO:0016829//lyase activity	-	--
CL14636.Contig7_All	794	97	17	8.452	1.383	-2.61149	Down	2.89e-16	1.67e-14	gi|17385636|dbj|BAA87068.2|	357.5	1e-97	ethylene-responsive element binding protein1 homolog [Matricaria chamomilla]	gi|17385635|dbj|AB035270.2|	480	1e-132	Matricaria chamomilla McEREBP1 mRNA for ethylene-responsive element binding protein1 homolog, complete cds	sp|O80337|EF100_ARATH	202	2e-52	Ethylene-responsive transcription factor 1A OS=Arabidopsis thaliana GN=ERF1A PE=1 SV=2	--	--	--	--	--	K09286	6e-52	202	ath:AT4G17500	EREBP-like factor	-	-	-	--
CL121.Contig1_All	2137	57	10	1.8454	0.3023	-2.60988	Down	4.31e-10	1.55e-08	gi|460395177|ref|XP_004243162.1|	463.8	0	PREDICTED: vacuolar proton ATPase a2-like [Solanum lycopersicum]	gi|359475096|ref|XM_002265050.2|	379	1e-102	PREDICTED: Vitis vinifera vacuolar proton translocating ATPase 100 kDa subunit-like (LOC100258865), mRNA	sp|Q8RWZ7|VHAA1_ARATH	560	0	Vacuolar proton ATPase a1 OS=Arabidopsis thaliana GN=VHA-a1 PE=1 SV=1	YOR270c	278	1e-106	COG1269	Archaeal/vacuolar-type H+-ATPase subunit I	K02154	0	611	vvi:100255659	V-type H+-transporting ATPase subunit I [EC:3.6.3.14]	GO:0015991//ATP hydrolysis coupled proton transport;GO:0031669//cellular response to nutrient levels;GO:0015986//ATP synthesis coupled proton transport	GO:0015078//hydrogen ion transmembrane transporter activity;GO:0009678//hydrogen-translocating pyrophosphatase activity	GO:0009705//plant-type vacuole membrane;GO:0009507//chloroplast;GO:0000220//vacuolar proton-transporting V-type ATPase, V0 domain;GO:0005886//plasma membrane;GO:0005739//mitochondrion	--
CL12368.Contig3_All	233	34	6	10.0956	1.6633	-2.60161	Down	1.74e-06	3.95e-05	--	--	--	--	--	--	--	--	--	--	--	--	--	--	--	--	--	--	--	--	--	--	-	-	-	--
CL13642.Contig1_All	2750	582	103	14.642	2.4193	-2.59745	Down	1.51e-89	6.81e-87	gi|75282482|sp|Q43191.1|LOX15_SOLTU	1268.5	0	RecName: Full=Probable linoleate 9S-lipoxygenase 5; AltName: Full=Leaf lipoxygenase >gi|1407705|gb|AAB67865.1| lipoxygenase [Solanum tuberosum]	gi|899343|emb|X84040.1|	258	3e-65	N.tabacum mRNA for lipoxygenase	sp|Q43191|LOX15_SOLTU	1268	0	Probable linoleate 9S-lipoxygenase 5 OS=Solanum tuberosum GN=LOX1.5 PE=2 SV=1	--	--	--	--	--	K15718	0	1263	vvi:100232917	linoleate 9S-lipoxygenase [EC:1.13.11.58]	GO:0009753//response to jasmonic acid stimulus;GO:0055114//oxidation-reduction process;GO:0048364//root development;GO:0009611//response to wounding;GO:0009737//response to abscisic acid stimulus;GO:0009816//defense response to bacterium, incompatible interaction;GO:0031408//oxylipin biosynthetic process	GO:0016165//lipoxygenase activity;GO:0005506//iron ion binding	-	--
CL7387.Contig1_All	386	62	11	11.1126	1.8407	-2.59387	Down	8.43e-11	3.25e-09	gi|90656516|gb|ABD96607.1|	164.1	6e-40	xyloglucan endotransglucosylase XET1 [Capsicum annuum]	gi|460412860|ref|XR_183310.1|	93.7	1e-16	PREDICTED: Solanum lycopersicum probable xyloglucan endotransglucosylase/hydrolase protein 16-like (LOC101261784), misc_RNA	sp|P35694|BRU1_SOYBN	153	2e-38	Brassinosteroid-regulated protein BRU1 OS=Glycine max PE=2 SV=1	--	--	--	--	--	K08235	1e-38	155	rcu:RCOM_1307350	xyloglucan:xyloglucosyl transferase [EC:2.4.1.207]	GO:0006073//cellular glucan metabolic process	GO:0004553//hydrolase activity, hydrolyzing O-glycosyl compounds;GO:0016762//xyloglucan:xyloglucosyl transferase activity	GO:0048046//apoplast;GO:0005618//cell wall	--
CL4101.Contig3_All	940	45	8	3.312	0.5497	-2.59099	Down	3.59e-08	1.04e-06	gi|462423581|gb|EMJ27844.1|	236.1	6e-61	hypothetical protein PRUPE_ppa022051mg [Prunus persica]	--	--	--	--	--	--	--	--	--	--	--	--	--	--	--	--	--	--	-	-	GO:0016020//membrane;GO:0044464//cell part	--
Unigene26725_All	1098	3234	575	203.774	33.826	-2.59076	Down	0	0	gi|460402508|ref|XP_004246754.1|	119.4	1e-25	PREDICTED: uncharacterized protein LOC101249483 [Solanum lycopersicum]	--	--	--	--	--	--	--	--	--	--	--	--	--	--	--	--	--	--	-	-	-	--
Unigene27846_All	547	28	5	3.5414	0.5904	-2.58456	Down	1.64e-05	0.000308954	gi|379068024|gb|AFC90365.1|	190.7	1e-47	nucleotide-binding site leucine-rich repeat protein, partial [Rhododendron formosanum]	gi|37196598|gb|AY153831.1|	58	1e-05	Lactuca sativa LSRGCAA10_RVK resistance protein candidate gene, partial cds	sp|Q9T048|DRL27_ARATH	140	6e-34	Disease resistance protein At4g27190 OS=Arabidopsis thaliana GN=At4g27190 PE=2 SV=1	--	--	--	--	--	K13459	3e-31	132	vvi:100254298	disease resistance protein RPS2	-	-	-	--
Unigene9759_All	594	28	5	3.2612	0.5437	-2.58452	Down	1.64e-05	0.000309057	gi|356574499|ref|XP_003555384.1|	122.9	3e-27	PREDICTED: protein NLP6-like [Glycine max]	--	--	--	--	sp|Q5NB82|NLP3_ORYSJ	114	3e-26	Protein NLP3 OS=Oryza sativa subsp. japonica GN=NLP3 PE=3 SV=1	--	--	--	--	--	--	--	--	--	--	GO:0010035//response to inorganic substance;GO:1901700;GO:0006807//nitrogen compound metabolic process;GO:0044237//cellular metabolic process	-	-	--
Unigene38654_All	284	28	5	6.821	1.1372	-2.5845	Down	1.64e-05	0.000309006	gi|460385627|ref|XP_004238504.1|	74.7	4e-13	PREDICTED: midasin-like [Solanum lycopersicum]	--	--	--	--	--	--	--	--	--	--	--	--	--	K14572	1e-14	76.3	vvi:100244657	midasin	GO:0007010//cytoskeleton organization;GO:0006094//gluconeogenesis;GO:0010498//proteasomal protein catabolic process	GO:0005488//binding	GO:0009941//chloroplast envelope;GO:0009506//plasmodesma;GO:0005634//nucleus	--
CL9428.Contig1_All	817	261	47	22.1018	3.7159	-2.57238	Down	1.23e-40	1.86e-38	gi|359477153|ref|XP_003631944.1|	81.3	2e-14	PREDICTED: LOW QUALITY PROTEIN: major allergen Pru ar 1-like [Vitis vinifera]	--	--	--	--	sp|O50001|PRU1_PRUAR	67	1e-11	Major allergen Pru ar 1 OS=Prunus armeniaca PE=1 SV=1	--	--	--	--	--	--	--	--	--	--	-	-	-	--
CL1418.Contig1_All	864	77	14	6.1658	1.0466	-2.55858	Down	6.4e-13	2.95e-11	--	--	--	--	--	--	--	--	--	--	--	--	--	--	--	--	--	--	--	--	--	--	-	-	-	--
CL4673.Contig1_All	851	66	12	5.3657	0.9108	-2.55856	Down	2.92e-11	1.18e-09	--	--	--	--	--	--	--	--	--	--	--	--	--	--	--	--	--	--	--	--	--	--	-	-	-	--
Unigene40715_All	263	44	8	11.5746	1.9648	-2.55851	Down	6.36e-08	1.79e-06	--	--	--	--	--	--	--	--	--	--	--	--	--	--	--	--	--	--	--	--	--	--	-	-	-	--
Unigene14796_All	605	33	6	3.7737	0.6406	-2.55848	Down	3.08e-06	6.67e-05	gi|225443998|ref|XP_002281070.1|	281.2	7e-75	PREDICTED: ABC transporter C family member 2-like [Vitis vinifera]	gi|224078859|ref|XM_002305621.1|	91.7	8e-16	Populus trichocarpa multidrug resistance protein ABC transporter family, mRNA	sp|Q9C8H0|AB12C_ARATH	256	7e-69	ABC transporter C family member 12 OS=Arabidopsis thaliana GN=ABCC12 PE=2 SV=1	SPAC3F10.11c	59.3	5e-09	COG1132	ABC-type multidrug transport system, ATPase and permease components	--	--	--	--	--	GO:0044710;GO:0055085//transmembrane transport	GO:0000166//nucleotide binding;GO:0016491//oxidoreductase activity;GO:0042626//ATPase activity, coupled to transmembrane movement of substances;GO:0022891//substrate-specific transmembrane transporter activity	-	--
Unigene12490_All	956	55	10	3.9803	0.6757	-2.55842	Down	1.35e-09	4.62e-08	--	--	--	--	--	--	--	--	--	--	--	--	--	--	--	--	--	--	--	--	--	--	-	-	-	--
CL8489.Contig2_All	1233	159	29	8.9216	1.5192	-2.55399	Down	3.72e-25	3.34e-23	gi|225425322|ref|XP_002273940.1|	183.3	7e-45	PREDICTED: uncharacterized protein LOC100255664 [Vitis vinifera]	gi|75756056|gb|DQ160147.1|	63.9	4e-07	Taraxacum officinale TO118-23rc (To118-23rc) mRNA, partial cds	--	--	--	--	--	--	--	--	--	--	--	--	--	--	GO:0007165//signal transduction;GO:0010033//response to organic substance	-	-	--
Unigene26592_All	662	356	65	37.2051	6.3422	-2.55245	Down	2.26e-54	5.05e-52	gi|255542702|ref|XP_002512414.1|	72.4	6e-12	conserved hypothetical protein [Ricinus communis] >gi|223548375|gb|EEF49866.1| conserved hypothetical protein [Ricinus communis]	--	--	--	--	--	--	--	--	--	--	--	--	--	--	--	--	--	--	-	-	-	--
Unigene19541_All	1351	1131	207	57.9185	9.8969	-2.54898	Down	1.11e-168	1.32e-165	gi|38344352|emb|CAD40174.2|	95.9	1e-18	OSJNBa0061A09.13 [Oryza sativa Japonica Group]	--	--	--	--	--	--	--	--	--	--	--	--	--	--	--	--	--	--	-	-	-	--
CL8437.Contig3_All	599	49	9	5.6595	0.9705	-2.54387	Down	1.23e-08	3.79e-07	gi|255561084|ref|XP_002521554.1|	88.2	9e-17	conserved hypothetical protein [Ricinus communis] >gi|223539232|gb|EEF40825.1| conserved hypothetical protein [Ricinus communis]	--	--	--	--	--	--	--	--	--	--	--	--	--	--	--	--	--	--	GO:0051707//response to other organism;GO:0044763;GO:0045087//innate immune response;GO:0050794//regulation of cellular process;GO:0031347//regulation of defense response	-	-	--
CL10479.Contig1_All	573	87	16	10.5045	1.8036	-2.54206	Down	2.49e-14	1.28e-12	--	--	--	--	--	--	--	--	--	--	--	--	--	--	--	--	--	--	--	--	--	--	-	-	-	--
CL1307.Contig4_All	3989	38	7	0.6591	0.1133	-2.54035	Down	5.86e-07	1.44e-05	gi|225423806|ref|XP_002280418.1|	1786.9	0	PREDICTED: putative phospholipid-transporting ATPase 9-like isoform 1 [Vitis vinifera]	gi|224121335|ref|XM_002318521.1|	192	2e-45	Populus trichocarpa aminophospholipid ATPase, mRNA	sp|Q9LI83|ALA10_ARATH	1675	0	Phospholipid-transporting ATPase 10 OS=Arabidopsis thaliana GN=ALA10 PE=1 SV=1	YAL026c	763	0	COG0474	Cation transport ATPase	K01530	0	1786	vvi:100256123	phospholipid-translocating ATPase [EC:3.6.3.1]	GO:0015914//phospholipid transport;GO:0008152//metabolic process;GO:0006812//cation transport	GO:0005516//calmodulin binding;GO:0015662//ATPase activity, coupled to transmembrane movement of ions, phosphorylative mechanism;GO:0019829//cation-transporting ATPase activity;GO:0005524//ATP binding;GO:0000287//magnesium ion binding;GO:0004012//phospholipid-translocating ATPase activity	GO:0016021//integral to membrane;GO:0009941//chloroplast envelope;GO:0005886//plasma membrane	--
Unigene12783_All	1113	38	7	2.3621	0.4062	-2.53981	Down	5.86e-07	1.44e-05	gi|357490617|ref|XP_003615596.1|	102.1	1e-20	Zinc finger MYM-type protein [Medicago truncatula] >gi|355516931|gb|AES98554.1| Zinc finger MYM-type protein [Medicago truncatula]	--	--	--	--	--	--	--	--	--	--	--	--	--	--	--	--	--	--	-	-	-	--
Unigene12951_All	472	38	7	5.57	0.9579	-2.53973	Down	5.86e-07	1.44e-05	--	--	--	--	--	--	--	--	--	--	--	--	--	--	--	--	--	--	--	--	--	--	-	-	-	--
CL138.Contig20_All	271	38	7	9.7012	1.6685	-2.53961	Down	5.86e-07	1.44e-05	gi|157101306|dbj|BAF79984.1|	74.7	4e-13	receptor-like kinase [Nitella axillaris]	--	--	--	--	sp|Q9S9U1|LRK71_ARATH	72.4	6e-14	L-type lectin-domain containing receptor kinase VII.1 OS=Arabidopsis thaliana GN=LECRK71 PE=2 SV=1	--	--	--	--	--	K04733	1e-11	66.2	aly:ARALYDRAFT_916421	interleukin-1 receptor-associated kinase 4 [EC:2.7.11.1]	-	GO:0016301//kinase activity	-	--
Unigene9672_All	1664	141	26	5.8624	1.0093	-2.53814	Down	2.52e-22	2e-20	gi|224090875|ref|XP_002309107.1|	671	0	cytochrome P450 [Populus trichocarpa] >gi|222855083|gb|EEE92630.1| cytochrome P450 [Populus trichocarpa]	gi|27529723|dbj|AB016060.1|	91.7	2e-15	Petunia x hybrida IMT-4 mRNA for cytochrome P450, complete cds	sp|P37122|C76A2_SOLME	606	1e-173	Cytochrome P450 76A2 OS=Solanum melongena GN=CYP76A2 PE=2 SV=1	BH0579	129	2e-29	COG2124	Cytochrome P450	K00517	2e-122	437	ath:AT3G52970	[EC:1.14.-.-]	GO:0055114//oxidation-reduction process	GO:0020037//heme binding;GO:0033772;GO:0005506//iron ion binding;GO:0009055//electron carrier activity	-	--
CL12251.Contig1_All	525	103	19	13.5734	2.3376	-2.53768	Down	1.1e-16	6.53e-15	gi|449456156|ref|XP_004145816.1|	102.1	4e-21	PREDICTED: uncharacterized protein LOC101212725 [Cucumis sativus] >gi|449526341|ref|XP_004170172.1| PREDICTED: uncharacterized protein LOC101223908 [Cucumis sativus]	--	--	--	--	sp|P33083|AX6B_SOYBN	48.9	2e-06	Auxin-induced protein 6B OS=Glycine max PE=2 SV=1	--	--	--	--	--	K14488	2e-20	96.7	pop:POPTR_589468	SAUR family protein	-	-	-	--
CL8716.Contig4_All	2169	271	50	8.6441	1.489	-2.53737	Down	1.67e-41	2.61e-39	gi|225461168|ref|XP_002282942.1|	711.4	0	PREDICTED: chitin-inducible gibberellin-responsive protein 1-like [Vitis vinifera]	gi|215398157|gb|EU878027.1|	204	3e-49	Capsicum annuum scarecrow-like protein (SCL1) mRNA, complete cds	sp|Q69VG1|CIGR1_ORYSJ	596	2e-170	Chitin-inducible gibberellin-responsive protein 1 OS=Oryza sativa subsp. japonica GN=CIGR1 PE=2 SV=1	--	--	--	--	--	K14494	2e-62	238	pop:POPTR_645273	DELLA protein	GO:0006355//regulation of transcription, DNA-dependent	-	-	--
CL13552.Contig1_All	2665	676	125	17.5493	3.0297	-2.53417	Down	6.83e-101	3.51e-98	gi|462403783|gb|EMJ09340.1|	63.2	2e-08	hypothetical protein PRUPE_ppa000218mg [Prunus persica]	--	--	--	--	--	--	--	--	--	--	--	--	--	--	--	--	--	--	-	-	-	--
Unigene2952_All	345	27	5	5.4145	0.9361	-2.53209	Down	2.91e-05	0.000522823	gi|11596186|gb|AAG38521.1|AF283536_1	77	9e-14	cystatin-like protein [Citrus x paradisi]	--	--	--	--	sp|Q41916|CYT5_ARATH	73.6	3e-14	Cysteine proteinase inhibitor 5 OS=Arabidopsis thaliana GN=CYS5 PE=2 SV=2	--	--	--	--	--	--	--	--	--	--	-	-	GO:0005618//cell wall	--
CL4101.Contig1_All	704	54	10	5.3068	0.9175	-2.53206	Down	2.38e-09	7.94e-08	gi|462423581|gb|EMJ27844.1|	234.2	1e-60	hypothetical protein PRUPE_ppa022051mg [Prunus persica]	--	--	--	--	--	--	--	--	--	--	--	--	--	--	--	--	--	--	-	-	GO:0016020//membrane	--
Unigene13314_All	394	27	5	4.7411	0.8197	-2.53205	Down	2.91e-05	0.000522905	--	--	--	--	--	--	--	--	--	--	--	--	--	--	--	--	--	--	--	--	--	--	-	-	-	--
Unigene27662_All	485	27	5	3.8515	0.6659	-2.53204	Down	2.91e-05	0.00052274	--	--	--	--	--	--	--	--	--	--	--	--	--	--	--	--	--	--	--	--	--	--	-	-	-	--
Unigene21348_All	482	43	8	6.1721	1.0721	-2.52532	Down	1.12e-07	3.07e-06	gi|346425871|gb|AEO27498.1|	89	3e-17	MYB2 [Chrysanthemum x morifolium]	--	--	--	--	sp|Q9FDW1|MYB44_ARATH	66.6	6e-12	Transcription factor MYB44 OS=Arabidopsis thaliana GN=MYB44 PE=2 SV=1	YKR099w	52.8	3e-07	COG5147	Myb superfamily proteins, including transcription factors and mRNA splicing factors	K09422	7e-15	77.8	rcu:RCOM_1153840	myb proto-oncogene protein, plant	-	-	-	--
Unigene16426_All	855	161	30	13.0278	2.2664	-2.52312	Down	4.01e-25	3.6e-23	gi|224135765|ref|XP_002327298.1|	159.8	5e-38	AP2/ERF domain-containing transcription factor [Populus trichocarpa] >gi|148372124|gb|ABQ62993.1| RAP2-like protein [Populus trichocarpa] >gi|222835668|gb|EEE74103.1| AP2/ERF domain-containing transcription factor [Populus trichocarpa]	gi|297850735|ref|XM_002893203.1|	61.9	1e-06	Arabidopsis lyrata subsp. lyrata hypothetical protein, mRNA	sp|Q9C9I8|ERF20_ARATH	133	1e-31	Ethylene-responsive transcription factor ERF020 OS=Arabidopsis thaliana GN=ERF020 PE=2 SV=1	--	--	--	--	--	K09286	1e-19	95.1	rcu:RCOM_1589590	EREBP-like factor	GO:0006355//regulation of transcription, DNA-dependent;GO:0010200//response to chitin	GO:0003677//DNA binding;GO:0003700//sequence-specific DNA binding transcription factor activity	GO:0005737//cytoplasm;GO:0005634//nucleus	--
CL3722.Contig5_All	487	150	28	21.3094	3.7138	-2.52052	Down	1.76e-23	1.47e-21	--	--	--	--	--	--	--	--	--	--	--	--	--	--	--	--	--	--	--	--	--	--	-	-	-	--
CL8742.Contig1_All	523	123	23	16.271	2.8406	-2.51804	Down	1.71e-19	1.18e-17	gi|462416954|gb|EMJ21691.1|	92.8	2e-18	hypothetical protein PRUPE_ppa013922mg [Prunus persica]	--	--	--	--	--	--	--	--	--	--	--	--	--	--	--	--	--	--	GO:0035556//intracellular signal transduction;GO:0009061//anaerobic respiration;GO:0009693//ethylene biosynthetic process;GO:0002679//respiratory burst involved in defense response;GO:0010200//response to chitin;GO:0010583//response to cyclopentenone;GO:0009738//abscisic acid mediated signaling pathway;GO:0009407//toxin catabolic process;GO:0009873//ethylene mediated signaling pathway	-	GO:0005783//endoplasmic reticulum	--
CL1307.Contig15_All	3331	112	21	2.3262	0.4072	-2.51417	Down	7.59e-18	4.83e-16	gi|460386593|ref|XP_004238982.1|	1376.3	0	PREDICTED: putative phospholipid-transporting ATPase 9-like [Solanum lycopersicum]	gi|224108584|ref|XM_002314864.1|	172	2e-39	Populus trichocarpa aminophospholipid ATPase, mRNA	sp|Q9LI83|ALA10_ARATH	1286	0	Phospholipid-transporting ATPase 10 OS=Arabidopsis thaliana GN=ALA10 PE=1 SV=1	YAL026c	663	0	COG0474	Cation transport ATPase	K01530	0	1364	vvi:100256123	phospholipid-translocating ATPase [EC:3.6.3.1]	GO:0015914//phospholipid transport;GO:0008152//metabolic process;GO:0006812//cation transport	GO:0005516//calmodulin binding;GO:0015662//ATPase activity, coupled to transmembrane movement of ions, phosphorylative mechanism;GO:0019829//cation-transporting ATPase activity;GO:0005524//ATP binding;GO:0000287//magnesium ion binding;GO:0004012//phospholipid-translocating ATPase activity	GO:0016021//integral to membrane;GO:0009941//chloroplast envelope;GO:0005886//plasma membrane	--
Unigene49020_All	274	144	27	36.3598	6.365	-2.51411	Down	1.54e-22	1.24e-20	--	--	--	--	--	--	--	--	--	--	--	--	--	--	--	--	--	--	--	--	--	--	-	-	-	--
Unigene27808_All	344	80	15	16.0895	2.8166	-2.51409	Down	3.89e-13	1.83e-11	gi|357477625|ref|XP_003609098.1|	78.2	4e-14	FERONIA receptor-like kinase [Medicago truncatula] >gi|355510153|gb|AES91295.1| FERONIA receptor-like kinase [Medicago truncatula]	--	--	--	--	sp|Q9SCZ4|FERON_ARATH	75.9	5e-15	Receptor-like protein kinase FERONIA OS=Arabidopsis thaliana GN=FER PE=1 SV=1	--	--	--	--	--	K00924	2e-09	58.9	osa:4333525	[EC:2.7.1.-]	GO:0006833//water transport;GO:0010483//pollen tube reception;GO:0009651//response to salt stress;GO:0000902//cell morphogenesis;GO:0009791//post-embryonic development;GO:0050832//defense response to fungus;GO:0048767//root hair elongation;GO:0006972//hyperosmotic response;GO:0046777//protein autophosphorylation;GO:0007030//Golgi organization;GO:0006096//glycolysis;GO:0030244//cellulose biosynthe…	GO:0004713//protein tyrosine kinase activity;GO:0004674//protein serine/threonine kinase activity;GO:0005524//ATP binding	GO:0016023//cytoplasmic membrane-bounded vesicle;GO:0043680//filiform apparatus;GO:0009506//plasmodesma;GO:0005886//plasma membrane	--
CL12880.Contig1_All	422	32	6	5.2462	0.9184	-2.51408	Down	5.46e-06	0.000112834	gi|356568182|ref|XP_003552292.1|	58.5	3e-08	PREDICTED: protein LURP-one-related 15-like [Glycine max]	--	--	--	--	sp|Q9SF24|LOR10_ARATH	47	4e-06	Protein LURP-one-related 10 OS=Arabidopsis thaliana GN=At3g11740 PE=2 SV=2	--	--	--	--	--	--	--	--	--	--	-	-	-	--
CL11450.Contig1_All	814	48	9	4.0797	0.7142	-2.51406	Down	2.16e-08	6.47e-07	gi|225451777|ref|XP_002277710.1|	164.5	1e-39	PREDICTED: receptor-like protein kinase FERONIA-like [Vitis vinifera]	--	--	--	--	sp|Q9FID9|Y5389_ARATH	147	7e-36	Probable receptor-like protein kinase At5g38990 OS=Arabidopsis thaliana GN=At5g38990 PE=2 SV=1	PA0074_1	65.9	8e-11	COG0515	Serine/threonine protein kinase	K04733	1e-35	147	aly:ARALYDRAFT_916421	interleukin-1 receptor-associated kinase 4 [EC:2.7.11.1]	-	GO:0016301//kinase activity	-	--
Unigene420_All	711	527	99	51.2803	8.9939	-2.51139	Down	3.08e-78	1.14e-75	--	--	--	--	--	--	--	--	--	--	--	--	--	--	--	--	--	--	--	--	--	--	-	-	-	--
CL11450.Contig2_All	1942	239	45	8.5145	1.4967	-2.50814	Down	2.54e-36	3.39e-34	gi|225451777|ref|XP_002277710.1|	190.3	1e-46	PREDICTED: receptor-like protein kinase FERONIA-like [Vitis vinifera]	--	--	--	--	sp|O22187|Y2232_ARATH	172	6e-43	Probable receptor-like protein kinase At2g23200 OS=Arabidopsis thaliana GN=At2g23200 PE=3 SV=1	BS_yloP_1	66.6	1e-10	COG0515	Serine/threonine protein kinase	K04733	1e-41	169	ath:AT5G38990	interleukin-1 receptor-associated kinase 4 [EC:2.7.11.1]	-	-	-	--
CL8716.Contig2_All	2182	296	56	9.3853	1.6577	-2.50122	Down	1.81e-44	3.13e-42	gi|225461168|ref|XP_002282942.1|	711.4	0	PREDICTED: chitin-inducible gibberellin-responsive protein 1-like [Vitis vinifera]	gi|215398157|gb|EU878027.1|	204	3e-49	Capsicum annuum scarecrow-like protein (SCL1) mRNA, complete cds	sp|Q69VG1|CIGR1_ORYSJ	596	2e-170	Chitin-inducible gibberellin-responsive protein 1 OS=Oryza sativa subsp. japonica GN=CIGR1 PE=2 SV=1	--	--	--	--	--	K14494	2e-62	238	pop:POPTR_645273	DELLA protein	GO:0006355//regulation of transcription, DNA-dependent	-	-	--
Unigene2163_All	936	37	7	2.7349	0.4831	-2.50109	Down	1.03e-06	2.44e-05	--	--	--	--	--	--	--	--	--	--	--	--	--	--	--	--	--	--	--	--	--	--	-	-	-	--
CL910.Contig3_All	1569	502	95	22.1356	3.911	-2.50076	Down	2.99e-74	1.03e-71	gi|37993663|gb|AAR06917.1|	569.7	5e-161	UDP-glycosyltransferase 73E1 [Stevia rebaudiana]	gi|225441119|ref|XM_002265180.1|	105	1e-19	PREDICTED: Vitis vinifera UDP-glycosyltransferase 73C2-like (LOC100248767), mRNA	sp|Q9ZQ97|U73C4_ARATH	495	3e-140	UDP-glycosyltransferase 73C4 OS=Arabidopsis thaliana GN=UGT73C4 PE=2 SV=1	--	--	--	--	--	K13496	9e-140	495	ath:AT2G36770	UDP-glucosyl transferase 73C [EC:2.4.1.-]	-	GO:0008194//UDP-glycosyltransferase activity;GO:0016758//transferase activity, transferring hexosyl groups	GO:0009507//chloroplast	--
CL5362.Contig2_All	736	58	11	5.4521	0.9654	-2.49761	Down	8.13e-10	2.85e-08	gi|23307803|gb|AAN17830.1|	207.6	1e-52	Myb-like protein P [Saussurea medusa]	gi|23307802|gb|AF542042.1|	89.7	4e-15	Saussurea medusa Myb-like protein P mRNA, complete cds	sp|P20024|MYB1_MAIZE	155	2e-38	Myb-related protein Zm1 OS=Zea mays PE=2 SV=1	ECU11g1690	107	2e-23	COG5147	Myb superfamily proteins, including transcription factors and mRNA splicing factors	K09422	2e-49	194	pop:POPTR_834662	myb proto-oncogene protein, plant	-	-	-	--
CL1091.Contig2_All	1014	216	41	14.7376	2.6117	-2.49644	Down	8.34e-33	9.88e-31	gi|460373101|ref|XP_004232361.1|	315.8	7e-85	PREDICTED: LOB domain-containing protein 41-like [Solanum lycopersicum]	gi|356573973|ref|XM_003555081.1|	194	1e-46	PREDICTED: Glycine max LOB domain-containing protein 41-like (LOC100786490), mRNA	sp|Q9M886|LBD41_ARATH	274	5e-74	LOB domain-containing protein 41 OS=Arabidopsis thaliana GN=LBD41 PE=2 SV=1	--	--	--	--	--	K01955	1e-05	49.3	vvi:100262205	carbamoyl-phosphate synthase large subunit [EC:6.3.5.5]	GO:0009739//response to gibberellin stimulus	-	-	--
CL2580.Contig4_All	814	237	45	20.1435	3.5709	-2.49595	Down	7.75e-36	1.02e-33	gi|462395076|gb|EMJ00875.1|	387.1	1e-106	hypothetical protein PRUPE_ppa000182mg [Prunus persica]	gi|225437335|ref|XM_002264976.1|	186	2e-44	PREDICTED: Vitis vinifera ABC transporter C family member 4-like (LOC100253698), mRNA	sp|Q7DM58|AB4C_ARATH	348	2e-96	ABC transporter C family member 4 OS=Arabidopsis thaliana GN=ABCC4 PE=1 SV=2	YGR281w	140	3e-33	COG1132	ABC-type multidrug transport system, ATPase and permease components	K05666	3e-40	163	olu:OSTLU_35503	ATP-binding cassette, subfamily C (CFTR/MRP), member 2	GO:0009611//response to wounding;GO:0009414//response to water deprivation;GO:0010118//stomatal movement;GO:0009624//response to nematode;GO:0006855//drug transmembrane transport;GO:0034976//response to endoplasmic reticulum stress;GO:0044710;GO:0009627//systemic acquired resistance	GO:0000166//nucleotide binding;GO:0016491//oxidoreductase activity;GO:0008517//folic acid transporter activity;GO:0042626//ATPase activity, coupled to transmembrane movement of substances	GO:0000325//plant-type vacuole;GO:0005774//vacuolar membrane;GO:0005794//Golgi apparatus;GO:0009506//plasmodesma;GO:0005886//plasma membrane	--
CL1105.Contig1_All	1695	284	54	11.592	2.0578	-2.49395	Down	1.36e-42	2.21e-40	gi|407947966|gb|AFU52638.1|	528.1	1e-148	beta-1,3-glucanase 3 [Solanum tuberosum]	gi|356541397|ref|XM_003539116.1|	93.7	6e-16	PREDICTED: Glycine max glucan endo-1,3-beta-glucosidase 14-like (LOC100781332), mRNA	sp|Q9ZQG9|E1314_ARATH	459	2e-129	Glucan endo-1,3-beta-glucosidase 14 OS=Arabidopsis thaliana GN=At2g27500 PE=1 SV=2	--	--	--	--	--	--	--	--	--	--	GO:0010363//regulation of plant-type hypersensitive response;GO:0009867//jasmonic acid mediated signaling pathway;GO:0005975//carbohydrate metabolic process;GO:0006612//protein targeting to membrane;GO:0009863//salicylic acid mediated signaling pathway	GO:0042973//glucan endo-1,3-beta-D-glucosidase activity	GO:0046658//anchored to plasma membrane;GO:0005576//extracellular region;GO:0005737//cytoplasm;GO:0005634//nucleus	--
CL13080.Contig2_All	1213	126	24	7.1865	1.278	-2.4914	Down	1.04e-19	7.26e-18	gi|297739664|emb|CBI29846.3|	529.2	5e-149	unnamed protein product [Vitis vinifera]	gi|168176843|gb|AC217587.1|	77.8	2e-11	Populus trichocarpa clone POP031-F05, complete sequence	--	--	--	--	--	--	--	--	--	--	--	--	--	--	-	-	GO:0005576//extracellular region;GO:0009506//plasmodesma;GO:0009505//plant-type cell wall	--
Unigene40841_All	460	42	8	6.3169	1.1234	-2.49135	Down	1.98e-07	5.21e-06	gi|48843818|gb|AAT47077.1|	118.6	3e-26	putative polyprotein [Oryza sativa Japonica Group]	--	--	--	--	--	--	--	--	--	--	--	--	--	--	--	--	--	--	GO:0006310//DNA recombination	GO:0003677//DNA binding;GO:0004601//peroxidase activity	-	--
Unigene36930_All	718	194	37	18.6934	3.3286	-2.48954	Down	1.57e-29	1.65e-27	gi|297737436|emb|CBI26637.3|	437.2	1e-121	unnamed protein product [Vitis vinifera]	gi|359494136|ref|XM_002278143.2|	432	1e-118	PREDICTED: Vitis vinifera calcium-dependent protein kinase 9-like (LOC100243573), mRNA	sp|Q38868|CDPK9_ARATH	423	4e-119	Calcium-dependent protein kinase 9 OS=Arabidopsis thaliana GN=CPK9 PE=1 SV=1	SPAC14C4.03	115	9e-26	COG0515	Serine/threonine protein kinase	K13412	1e-122	437	vvi:100243573	calcium-dependent protein kinase [EC:2.7.11.1]	GO:0031348//negative regulation of defense response;GO:0009867//jasmonic acid mediated signaling pathway;GO:0009862//systemic acquired resistance, salicylic acid mediated signaling pathway;GO:0010363//regulation of plant-type hypersensitive response;GO:0006612//protein targeting to membrane;GO:0050832//defense response to fungus;GO:0043069//negative regulation of programmed cell death;GO:0006468/…	GO:0004683//calmodulin-dependent protein kinase activity;GO:0005509//calcium ion binding;GO:0005524//ATP binding	GO:0005886//plasma membrane;GO:0005634//nucleus	--
Unigene11733_All	682	183	35	18.5642	3.3149	-2.48549	Down	6.84e-28	6.76e-26	gi|350538093|ref|NP_001234582.1|	264.6	9e-70	calcium-dependent protein kinase CDPK1 [Solanum lycopersicum] >gi|14029712|gb|AAK52801.1|AF363784_1 calcium-dependent protein kinase CDPK1 [Solanum lycopersicum]	gi|374250712|gb|JN662020.1|	212	4e-52	Nicotiana tabacum calcium-dependent protein kinase (CDPK15) mRNA, complete cds	sp|Q38868|CDPK9_ARATH	239	8e-64	Calcium-dependent protein kinase 9 OS=Arabidopsis thaliana GN=CPK9 PE=1 SV=1	SPAC14C4.03	51.2	2e-06	COG0515	Serine/threonine protein kinase	K13412	2e-66	250	rcu:RCOM_0082230	calcium-dependent protein kinase [EC:2.7.11.1]	GO:0031348//negative regulation of defense response;GO:0009867//jasmonic acid mediated signaling pathway;GO:0009862//systemic acquired resistance, salicylic acid mediated signaling pathway;GO:0010363//regulation of plant-type hypersensitive response;GO:0006612//protein targeting to membrane;GO:0050832//defense response to fungus;GO:0043069//negative regulation of programmed cell death;GO:0006468/…	GO:0004683//calmodulin-dependent protein kinase activity;GO:0005509//calcium ion binding;GO:0005524//ATP binding	GO:0005886//plasma membrane;GO:0005634//nucleus	--
Unigene38595_All	322	47	9	10.0984	1.8054	-2.48374	Down	3.8e-08	1.1e-06	gi|359488331|ref|XP_002277688.2|	78.2	4e-14	PREDICTED: receptor-like protein kinase FERONIA [Vitis vinifera]	gi|21202838|dbj|AP003489.2|	58	6e-06	Oryza sativa Japonica Group genomic DNA, chromosome 6, PAC clone:P0568D10	sp|Q3E8W4|ANX2_ARATH	68.9	6e-13	Receptor-like protein kinase ANXUR2 OS=Arabidopsis thaliana GN=ANX2 PE=2 SV=1	--	--	--	--	--	K00924	1e-08	56.2	osa:4333525	[EC:2.7.1.-]	GO:0009987//cellular process	GO:0016301//kinase activity	-	--
CL1307.Contig2_All	4177	47	9	0.7785	0.1392	-2.48354	Down	3.8e-08	1.1e-06	gi|460386593|ref|XP_004238982.1|	1811.2	0	PREDICTED: putative phospholipid-transporting ATPase 9-like [Solanum lycopersicum]	gi|224121335|ref|XM_002318521.1|	200	9e-48	Populus trichocarpa aminophospholipid ATPase, mRNA	sp|Q9LI83|ALA10_ARATH	1696	0	Phospholipid-transporting ATPase 10 OS=Arabidopsis thaliana GN=ALA10 PE=1 SV=1	YAL026c	761	0	COG0474	Cation transport ATPase	K01530	0	1790	vvi:100256123	phospholipid-translocating ATPase [EC:3.6.3.1]	GO:0015914//phospholipid transport;GO:0008152//metabolic process;GO:0006812//cation transport	GO:0005516//calmodulin binding;GO:0015662//ATPase activity, coupled to transmembrane movement of ions, phosphorylative mechanism;GO:0019829//cation-transporting ATPase activity;GO:0005524//ATP binding;GO:0000287//magnesium ion binding;GO:0004012//phospholipid-translocating ATPase activity	GO:0016021//integral to membrane;GO:0009941//chloroplast envelope;GO:0005886//plasma membrane	--
CL13009.Contig1_All	809	73	14	6.2429	1.1178	-2.48155	Down	6.07e-12	2.6e-10	--	--	--	--	--	--	--	--	--	--	--	--	--	--	--	--	--	--	--	--	--	--	-	-	-	--
CL1307.Contig13_All	4123	26	5	0.4363	0.0783	-2.47824	Down	5.15e-05	0.00087252	gi|460386593|ref|XP_004238982.1|	1826.6	0	PREDICTED: putative phospholipid-transporting ATPase 9-like [Solanum lycopersicum]	gi|224121335|ref|XM_002318521.1|	172	2e-39	Populus trichocarpa aminophospholipid ATPase, mRNA	sp|Q9LI83|ALA10_ARATH	1717	0	Phospholipid-transporting ATPase 10 OS=Arabidopsis thaliana GN=ALA10 PE=1 SV=1	YAL026c	761	0	COG0474	Cation transport ATPase	K01530	0	1821	vvi:100256123	phospholipid-translocating ATPase [EC:3.6.3.1]	GO:0015914//phospholipid transport;GO:0008152//metabolic process;GO:0006812//cation transport	GO:0005516//calmodulin binding;GO:0015662//ATPase activity, coupled to transmembrane movement of ions, phosphorylative mechanism;GO:0019829//cation-transporting ATPase activity;GO:0005524//ATP binding;GO:0000287//magnesium ion binding;GO:0004012//phospholipid-translocating ATPase activity	GO:0016021//integral to membrane;GO:0009941//chloroplast envelope;GO:0005886//plasma membrane	--
CL1554.Contig1_All	2919	26	5	0.6162	0.1106	-2.47805	Down	5.15e-05	0.000872909	gi|460384797|ref|XP_004238095.1|	586.6	8e-166	PREDICTED: interferon-related developmental regulator 1-like [Solanum lycopersicum]	gi|359491965|ref|XM_002285246.2|	85.7	2e-13	PREDICTED: Vitis vinifera interferon-related developmental regulator 1-like (LOC100267843), mRNA	sp|O81223|CNBL4_ARATH	80.5	5e-15	Calcineurin B-like protein 4 OS=Arabidopsis thaliana GN=CBL4 PE=1 SV=3	--	--	--	--	--	K03754	2e-28	80.9	rcu:RCOM_1452960	translation initiation factor eIF-2B subunit beta	GO:0009651//response to salt stress	-	GO:0005737//cytoplasm;GO:0005634//nucleus	--
Unigene21355_All	746	26	5	2.4113	0.4329	-2.47771	Down	5.15e-05	0.000872779	--	--	--	--	--	--	--	--	--	--	--	--	--	--	--	--	--	--	--	--	--	--	-	-	-	--
Unigene19488_All	640	26	5	2.8106	0.5046	-2.47767	Down	5.15e-05	0.000873169	--	--	--	--	--	--	--	--	--	--	--	--	--	--	--	--	--	--	--	--	--	--	-	-	-	--
Unigene24045_All	515	26	5	3.4928	0.6271	-2.47762	Down	5.15e-05	0.000873039	--	--	--	--	--	--	--	--	--	--	--	--	--	--	--	--	--	--	--	--	--	--	-	-	-	--
Unigene24188_All	400	26	5	4.497	0.8074	-2.47761	Down	5.15e-05	0.00087265	--	--	--	--	--	--	--	--	--	--	--	--	--	--	--	--	--	--	--	--	--	--	-	-	-	--
Unigene33065_All	909	52	10	3.9578	0.7106	-2.47759	Down	7.34e-09	2.31e-07	gi|359489039|ref|XP_003633861.1|	390.2	2e-107	PREDICTED: putative vacuolar protein sorting-associated protein 13F-like [Vitis vinifera]	gi|449485398|ref|XM_004157108.1|	105	8e-20	PREDICTED: Cucumis sativus uncharacterized LOC101204937 (LOC101204937), mRNA	--	--	--	--	YLL040c	102	9e-22	COG5043	Vacuolar protein sorting-associated protein	--	--	--	--	--	GO:0000278//mitotic cell cycle;GO:0010413//glucuronoxylan metabolic process;GO:0006396//RNA processing;GO:0033044//regulation of chromosome organization;GO:1990064//ground tissue pattern formation;GO:0009887//organ morphogenesis;GO:0045492//xylan biosynthetic process;GO:0010082//regulation of root meristem growth;GO:0010638//positive regulation of organelle organization	-	GO:0005794//Golgi apparatus	--
Unigene13812_All	1180	26	5	1.5244	0.2737	-2.47757	Down	5.15e-05	0.000873299	gi|460379073|ref|XP_004235289.1|	212.6	1e-53	PREDICTED: uncharacterized protein At1g51745-like [Solanum lycopersicum]	gi|449438988|ref|XM_004137222.1|	65.9	9e-08	PREDICTED: Cucumis sativus uncharacterized LOC101221045 (LOC101221045), mRNA	sp|P59278|Y1745_ARATH	131	7e-31	Uncharacterized protein At1g51745 OS=Arabidopsis thaliana GN=At1g51745 PE=2 SV=2	--	--	--	--	--	K11294	5e-06	50.4	bdi:100836665	nucleolin	-	-	GO:0005634//nucleus;GO:0009506//plasmodesma	--
CL9300.Contig1_All	710	52	10	5.067	0.9098	-2.47751	Down	7.34e-09	2.31e-07	--	--	--	--	--	--	--	--	--	--	--	--	--	--	--	--	--	--	--	--	--	--	-	-	-	--
CL14017.Contig4_All	661	181	35	18.9447	3.4202	-2.46964	Down	2.07e-27	2.01e-25	gi|147860696|emb|CAN81449.1|	131.7	9e-30	hypothetical protein VITISV_011174 [Vitis vinifera]	--	--	--	--	--	--	--	--	--	--	--	--	--	--	--	--	--	--	-	-	-	--
CL41.Contig7_All	386	31	6	5.5563	1.004	-2.46837	Down	9.62e-06	0.000190436	gi|15787901|gb|AAL07542.1|	164.5	4e-40	resistance gene analog NBS7 [Helianthus annuus]	gi|15787900|gb|AF316412.1|AF316412	135	4e-29	Helianthus annuus resistance gene analog NBS7 (NBS7) gene, partial cds	sp|Q40392|TMVRN_NICGU	118	1e-27	TMV resistance protein N OS=Nicotiana glutinosa GN=N PE=1 SV=1	--	--	--	--	--	--	--	--	--	--	GO:0050896//response to stimulus	-	-	--
CL1371.Contig3_All	831	310	60	25.809	4.6637	-2.46833	Down	8.24e-46	1.48e-43	gi|470103269|ref|XP_004288065.1|	271.6	1e-71	PREDICTED: probable disease resistance protein At5g66900-like [Fragaria vesca subsp. vesca]	--	--	--	--	sp|Q9FKZ0|DRL43_ARATH	226	2e-59	Probable disease resistance protein At5g66910 OS=Arabidopsis thaliana GN=At5g66910 PE=2 SV=1	RSp0842	57.8	2e-08	COG4886	Leucine-rich repeat (LRR) protein	K03013	5e-09	59.7	vvi:100258335	DNA-directed RNA polymerases I, II, and III subunit RPABC1	-	-	-	--
Unigene32760_All	597	31	6	3.5925	0.6492	-2.46825	Down	9.62e-06	0.00019047	--	--	--	--	--	--	--	--	--	--	--	--	--	--	--	--	--	--	--	--	--	--	-	-	-	--
CL7387.Contig3_All	1032	67	13	4.4916	0.8137	-2.46466	Down	5.41e-11	2.13e-09	gi|470136147|ref|XP_004303859.1|	433.3	3e-120	PREDICTED: probable xyloglucan endotransglucosylase/hydrolase protein 16-like [Fragaria vesca subsp. vesca]	gi|187372965|gb|EU494952.1|	153	4e-34	Actinidia deliciosa xyloglucan endotransglucosylase/hydrolase 7 mRNA, complete cds	sp|P35694|BRU1_SOYBN	376	1e-104	Brassinosteroid-regulated protein BRU1 OS=Glycine max PE=2 SV=1	YGR189c	79	1e-14	COG2273	Beta-glucanase/Beta-glucan synthetase	K08235	4e-108	389	pop:POPTR_711461	xyloglucan:xyloglucosyl transferase [EC:2.4.1.207]	GO:0006073//cellular glucan metabolic process	GO:0004553//hydrolase activity, hydrolyzing O-glycosyl compounds;GO:0016762//xyloglucan:xyloglucosyl transferase activity	GO:0048046//apoplast;GO:0005618//cell wall	--
Unigene28266_All	772	36	7	3.2262	0.5857	-2.4616	Down	1.82e-06	4.12e-05	--	--	--	--	--	--	--	--	--	--	--	--	--	--	--	--	--	--	--	--	--	--	-	-	-	--
Unigene56424_All	1040	36	7	2.3949	0.4348	-2.46154	Down	1.82e-06	4.12e-05	gi|297739787|emb|CBI29969.3|	337.4	2e-91	unnamed protein product [Vitis vinifera]	gi|225441552|ref|XM_002281126.1|	103	4e-19	PREDICTED: Vitis vinifera dihydrosphingosine 1-phosphate phosphatase C823.11-like, transcript variant 1 (LOC100245213), mRNA	--	--	--	--	YJL134w	53.1	8e-07	COG0671	Membrane-associated phospholipid phosphatase	--	--	--	--	--	GO:0006665//sphingolipid metabolic process;GO:0090332//stomatal closure;GO:0009737//response to abscisic acid stimulus	GO:0042392//sphingosine-1-phosphate phosphatase activity	GO:0005789//endoplasmic reticulum membrane;GO:0005576//extracellular region	--
Unigene36199_All	1953	1349	263	47.7881	8.6984	-2.45783	Down	1.41e-192	2.01e-189	gi|470103471|ref|XP_004288160.1|	771.5	0	PREDICTED: riboflavin biosynthesis protein ribBA, chloroplastic-like [Fragaria vesca subsp. vesca]	gi|225465769|ref|XM_002267338.1|	551	1e-154	PREDICTED: Vitis vinifera riboflavin biosynthesis protein ribBA, chloroplastic-like (LOC100248717), mRNA	sp|P47924|RIBBA_ARATH	730	0	Riboflavin biosynthesis protein ribBA, chloroplastic OS=Arabidopsis thaliana GN=RIBBA PE=2 SV=2	ML0559_2	251	3e-66	COG0807	GTP cyclohydrolase II	K14652	0	759	vvi:100248717	3,4-dihydroxy 2-butanone 4-phosphate synthase / GTP cyclohydrolase II [EC:4.1.99.12 3.5.4.25]	GO:0048767//root hair elongation;GO:0009231//riboflavin biosynthetic process	GO:0003935//GTP cyclohydrolase II activity;GO:0008686//3,4-dihydroxy-2-butanone-4-phosphate synthase activity	GO:0009570//chloroplast stroma;GO:0016020//membrane	--
CL1091.Contig1_All	282	41	8	10.0588	1.8324	-2.45665	Down	3.47e-07	8.78e-06	--	--	--	--	--	--	--	--	--	--	--	--	--	--	--	--	--	--	--	--	--	--	-	-	-	--
Unigene29759_All	2003	1660	324	57.3373	10.4484	-2.45619	Down	2.43e-236	4.86e-233	gi|350539890|ref|NP_001234310.1|	558.9	1e-157	GRAS4 protein [Solanum lycopersicum] >gi|89474466|gb|ABD72960.1| GRAS4 [Solanum lycopersicum]	gi|460393902|ref|XM_004242499.1|	61.9	2e-06	PREDICTED: Solanum lycopersicum scarecrow-like protein 14-like (LOC101267321), mRNA	sp|Q9SNB8|SCL30_ARATH	463	1e-130	Scarecrow-like protein 30 OS=Arabidopsis thaliana GN=SCL30 PE=2 SV=1	--	--	--	--	--	K14494	1e-48	193	ppp:PHYPADRAFT_235432	DELLA protein	GO:0006351//transcription, DNA-dependent	-	-	--
Unigene29191_All	1883	765	150	28.1074	5.1455	-2.44957	Down	1.38e-109	8.01e-107	gi|350537917|ref|NP_001234829.1|	955.3	0	ascorbate oxidase precursor [Solanum lycopersicum] >gi|66475040|gb|AAY47050.1| ascorbate oxidase [Solanum lycopersicum]	gi|225312500|dbj|AK327040.1|	159	1e-35	Solanum lycopersicum cDNA, clone: LEFL2020A03, HTC in fruit	sp|P14133|ASO_CUCSA	622	2e-178	L-ascorbate oxidase OS=Cucumis sativus PE=1 SV=1	YMR058w	210	6e-54	COG2132	Putative multicopper oxidases	K00423	4e-180	629	ppp:PHYPADRAFT_163787	L-ascorbate oxidase [EC:1.10.3.3]	GO:0055114//oxidation-reduction process	GO:0005507//copper ion binding;GO:0008447//L-ascorbate oxidase activity	GO:0005576//extracellular region	--
Unigene25812_All	1522	443	87	20.1372	3.6922	-2.44731	Down	3.98e-64	1.1e-61	gi|255548906|ref|XP_002515509.1|	349.7	7e-95	conserved hypothetical protein [Ricinus communis] >gi|223545453|gb|EEF46958.1| conserved hypothetical protein [Ricinus communis]	--	--	--	--	--	--	--	--	--	--	--	--	--	--	--	--	--	--	-	-	-	--
CL1307.Contig7_All	4184	56	11	0.926	0.1698	-2.44718	Down	2.49e-09	8.28e-08	gi|460386593|ref|XP_004238982.1|	1842	0	PREDICTED: putative phospholipid-transporting ATPase 9-like [Solanum lycopersicum]	gi|224121335|ref|XM_002318521.1|	200	9e-48	Populus trichocarpa aminophospholipid ATPase, mRNA	sp|Q9LI83|ALA10_ARATH	1729	0	Phospholipid-transporting ATPase 10 OS=Arabidopsis thaliana GN=ALA10 PE=1 SV=1	YAL026c	766	0	COG0474	Cation transport ATPase	K01530	0	1812	vvi:100256123	phospholipid-translocating ATPase [EC:3.6.3.1]	GO:0015914//phospholipid transport;GO:0008152//metabolic process;GO:0006812//cation transport	GO:0015662//ATPase activity, coupled to transmembrane movement of ions, phosphorylative mechanism;GO:0019829//cation-transporting ATPase activity;GO:0005524//ATP binding;GO:0000287//magnesium ion binding;GO:0004012//phospholipid-translocating ATPase activity	GO:0016021//integral to membrane;GO:0009941//chloroplast envelope;GO:0005886//plasma membrane	--
Unigene34528_All	282	56	11	13.7388	2.5196	-2.44699	Down	2.49e-09	8.28e-08	gi|359494617|ref|XP_002265730.2|	77.4	7e-14	PREDICTED: nuclear-pore anchor-like [Vitis vinifera]	--	--	--	--	sp|A4GSN8|NUA_ARATH	53.9	2e-08	Nuclear-pore anchor OS=Arabidopsis thaliana GN=NUA PE=1 SV=1	--	--	--	--	--	K09291	5e-15	77.4	vvi:100251875	nucleoprotein TPR	GO:0000226//microtubule cytoskeleton organization;GO:0016973//poly(A)+ mRNA export from nucleus;GO:0009910//negative regulation of flower development;GO:0033234//negative regulation of protein sumoylation;GO:0048443//stamen development	GO:0005515//protein binding	GO:0009507//chloroplast;GO:0005730//nucleolus;GO:0005829//cytosol;GO:0005635//nuclear envelope;GO:0009506//plasmodesma	--
CL5510.Contig2_All	717	56	11	5.4035	0.991	-2.44694	Down	2.49e-09	8.28e-08	gi|225444875|ref|XP_002279373.1|	154.8	1e-36	PREDICTED: uncharacterized protein LOC100256072 [Vitis vinifera] >gi|297738645|emb|CBI27890.3| unnamed protein product [Vitis vinifera]	--	--	--	--	--	--	--	--	--	--	--	--	--	--	--	--	--	--	GO:0044699	GO:0005516//calmodulin binding	GO:0005634//nucleus	--
CL4298.Contig2_All	3584	340	67	6.5633	1.2075	-2.4424	Down	1.73e-49	3.38e-47	gi|224120166|ref|XP_002331075.1|	45.1	6e-77	predicted protein [Populus trichocarpa] >gi|222873039|gb|EEF10170.1| predicted protein [Populus trichocarpa]	--	--	--	--	sp|P93295|M310_ARATH	63.2	1e-09	Uncharacterized mitochondrial protein AtMg00310 OS=Arabidopsis thaliana GN=AtMg00310 PE=4 SV=1	--	--	--	--	--	K14327	1e-22	107	vvi:100258101	regulator of nonsense transcripts 2	-	-	-	--
Unigene18179_All	1501	81	16	3.7335	0.6885	-2.439	Down	7.12e-13	3.27e-11	gi|124221924|dbj|BAF45465.1|	721.9	0	hypothetical protein [Nicotiana tabacum]	gi|359486769|ref|XM_003633426.1|	141	2e-30	PREDICTED: Vitis vinifera wall-associated receptor kinase-like 20, transcript variant 2 (LOC100246196), mRNA	sp|Q9LZM4|WAKLQ_ARATH	548	3e-156	Wall-associated receptor kinase-like 20 OS=Arabidopsis thaliana GN=WAKL20 PE=2 SV=1	YAR019c	87.8	4e-17	COG0515	Serine/threonine protein kinase	K04733	2e-51	201	smo:SELMODRAFT_230241	interleukin-1 receptor-associated kinase 4 [EC:2.7.11.1]	GO:0006468//protein phosphorylation	GO:0030247//polysaccharide binding;GO:0005524//ATP binding;GO:0004674//protein serine/threonine kinase activity	-	--
Unigene6413_All	637	187	37	20.3101	3.7519	-2.4365	Down	7.54e-28	7.44e-26	gi|449513131|ref|XP_004164240.1|	61.6	1e-08	PREDICTED: probable receptor-like protein kinase At2g23200-like [Cucumis sativus]	--	--	--	--	sp|Q9SCZ4|FERON_ARATH	54.3	6e-08	Receptor-like protein kinase FERONIA OS=Arabidopsis thaliana GN=FER PE=1 SV=1	--	--	--	--	--	--	--	--	--	--	GO:0009987//cellular process	GO:0016301//kinase activity	-	--
CL3406.Contig1_All	2005	217	43	7.4878	1.3853	-2.43434	Down	4.85e-32	5.59e-30	gi|336238978|gb|AEI27416.1|	299.3	1e-79	TIR_3 [Helianthus annuus]	--	--	--	--	sp|Q40392|TMVRN_NICGU	197	1e-50	TMV resistance protein N OS=Nicotiana glutinosa GN=N PE=1 SV=1	alr0124_1	60.1	1e-08	COG4886	Leucine-rich repeat (LRR) protein	K06685	3e-11	68.9	ath:AT4G19050	maintenance of ploidy protein MOB1 (MPS1 binder 1)	-	-	-	--
Unigene29184_All	2304	1645	326	49.3962	9.1394	-2.43423	Down	9.05e-232	1.78e-228	gi|255573073|ref|XP_002527466.1|	1023.9	0	Indole-3-acetic acid-amido synthetase GH3.3, putative [Ricinus communis] >gi|223533106|gb|EEF34864.1| Indole-3-acetic acid-amido synthetase GH3.3, putative [Ricinus communis]	gi|40217940|gb|AY378167.1|	731	0	Cichorium intybus auxin response element-like mRNA, partial sequence	sp|O82333|GH31_ARATH	970	0	Probable indole-3-acetic acid-amido synthetase GH3.1 OS=Arabidopsis thaliana GN=GH3.1 PE=2 SV=1	--	--	--	--	--	K14487	0	1023	rcu:RCOM_0174110	auxin responsive GH3 gene family	GO:0032940//secretion by cell;GO:0009733//response to auxin stimulus;GO:0009416//response to light stimulus	GO:0010279//indole-3-acetic acid amido synthetase activity	GO:0016023//cytoplasmic membrane-bounded vesicle;GO:0009536//plastid	--
Unigene4691_All	364	126	25	23.9485	4.4363	-2.43251	Down	3.3e-19	2.26e-17	gi|462413767|gb|EMJ18816.1|	68.9	2e-11	hypothetical protein PRUPE_ppa016279mg, partial [Prunus persica]	--	--	--	--	sp|Q9SA72|Y1357_ARATH	61.6	1e-10	Probable receptor-like protein kinase At1g30570 OS=Arabidopsis thaliana GN=At1g30570 PE=1 SV=1	--	--	--	--	--	K04733	3e-08	55.1	ath:AT5G38990	interleukin-1 receptor-associated kinase 4 [EC:2.7.11.1]	-	-	-	--
CL121.Contig3_All	3212	166	33	3.5755	0.6636	-2.42976	Down	8.2e-25	7.26e-23	gi|225427716|ref|XP_002265086.1|	446	1e-123	PREDICTED: vacuolar proton translocating ATPase 100 kDa subunit [Vitis vinifera] >gi|297744757|emb|CBI38019.3| unnamed protein product [Vitis vinifera]	gi|359475096|ref|XM_002265050.2|	379	1e-101	PREDICTED: Vitis vinifera vacuolar proton translocating ATPase 100 kDa subunit-like (LOC100258865), mRNA	sp|Q8W4S4|VHAA3_ARATH	850	0	Vacuolar proton ATPase a3 OS=Arabidopsis thaliana GN=VHA-a3 PE=1 SV=1	SPAC16E8.07c	431	5e-120	COG1269	Archaeal/vacuolar-type H+-ATPase subunit I	K02154	0	865	vvi:100258865	V-type H+-transporting ATPase subunit I [EC:3.6.3.14]	GO:0071472//cellular response to salt stress;GO:0043181//vacuolar sequestering;GO:0006816//calcium ion transport;GO:0015991//ATP hydrolysis coupled proton transport;GO:0000902//cell morphogenesis;GO:0007033//vacuole organization;GO:0070072//vacuolar proton-transporting V-type ATPase complex assembly;GO:0031669//cellular response to nutrient levels;GO:0007030//Golgi organization;GO:0048193//Golgi …	GO:0015078//hydrogen ion transmembrane transporter activity;GO:0009678//hydrogen-translocating pyrophosphatase activity;GO:0045735//nutrient reservoir activity;GO:0016887//ATPase activity	GO:0009705//plant-type vacuole membrane;GO:0009941//chloroplast envelope;GO:0000220//vacuolar proton-transporting V-type ATPase, V0 domain;GO:0005794//Golgi apparatus;GO:0005886//plasma membrane;GO:0005739//mitochondrion	--
CL14017.Contig9_All	486	206	41	29.3252	5.4492	-2.42802	Down	2.09e-30	2.28e-28	gi|470110663|ref|XP_004291593.1|	51.6	5e-06	PREDICTED: ankyrin repeat-containing protein At3g12360-like [Fragaria vesca subsp. vesca]	--	--	--	--	--	--	--	--	--	--	--	--	--	--	--	--	--	--	-	-	-	--
CL9835.Contig3_All	861	271	54	21.7759	4.0511	-2.42635	Down	1.78e-39	2.61e-37	gi|460384002|ref|XP_004237704.1|	399.4	3e-110	PREDICTED: TOM1-like protein 2-like [Solanum lycopersicum]	gi|359492112|ref|XM_002285858.2|	256	3e-65	PREDICTED: Vitis vinifera TOM1-like protein 2-like (LOC100260765), mRNA	--	--	--	--	--	--	--	--	--	--	--	--	--	--	GO:0010363//regulation of plant-type hypersensitive response;GO:0031348//negative regulation of defense response;GO:0006891//intra-Golgi vesicle-mediated transport;GO:0009627//systemic acquired resistance;GO:0010200//response to chitin;GO:0006612//protein targeting to membrane;GO:0006944//cellular membrane fusion;GO:0043069//negative regulation of programmed cell death;GO:0030968//endoplasmic ret…	GO:0008565//protein transporter activity	GO:0005795//Golgi stack	--
Unigene38044_All	583	45	9	5.3402	0.9971	-2.42108	Down	1.16e-07	3.17e-06	--	--	--	--	--	--	--	--	--	--	--	--	--	--	--	--	--	--	--	--	--	--	-	-	-	--
Unigene21354_All	803	95	19	8.185	1.5283	-2.42105	Down	9.46e-15	5e-13	gi|388518265|gb|AFK47194.1|	148.7	1e-34	unknown [Medicago truncatula]	gi|377823702|ref|NM_001248786.1|	63.9	2e-07	Glycine max MYB transcription factor MYB68 (MYB68), mRNA	sp|Q9FDW1|MYB44_ARATH	123	1e-28	Transcription factor MYB44 OS=Arabidopsis thaliana GN=MYB44 PE=2 SV=1	ECU11g1690	87	3e-17	COG5147	Myb superfamily proteins, including transcription factors and mRNA splicing factors	K09422	1e-32	137	osa:4346379	myb proto-oncogene protein, plant	GO:0009725//response to hormone stimulus;GO:1901700	-	-	--
Unigene20869_All	286	35	7	8.4667	1.5809	-2.42105	Down	3.18e-06	6.86e-05	gi|460372477|ref|XP_004232056.1|	72	3e-12	PREDICTED: probable disease resistance protein At5g66900-like [Solanum lycopersicum]	--	--	--	--	sp|Q84WJ0|DAR5_ARATH	47	3e-06	Protein DA1-related 5 OS=Arabidopsis thaliana GN=DAR5 PE=2 SV=2	--	--	--	--	--	--	--	--	--	--	-	-	-	--
CL14173.Contig1_All	1431	40	8	1.9339	0.3611	-2.42104	Down	6.06e-07	1.48e-05	--	--	--	--	--	--	--	--	--	--	--	--	--	--	--	--	--	--	--	--	--	--	-	-	-	--
Unigene23845_All	612	35	7	3.9566	0.7388	-2.42101	Down	3.18e-06	6.86e-05	--	--	--	--	--	--	--	--	--	--	--	--	--	--	--	--	--	--	--	--	--	--	-	-	-	--
Unigene23809_All	695	75	15	7.466	1.3941	-2.421	Down	6.29e-12	2.69e-10	gi|359480461|ref|XP_002268207.2|	186.4	3e-46	PREDICTED: probable disease resistance protein At5g66900-like [Vitis vinifera]	--	--	--	--	sp|Q9FKZ1|DRL42_ARATH	156	1e-38	Probable disease resistance protein At5g66900 OS=Arabidopsis thaliana GN=At5g66900 PE=3 SV=1	--	--	--	--	--	K13457	1e-12	71.2	osa:4342596	disease resistance protein RPM1	-	-	-	--
Unigene20165_All	485	30	6	4.2795	0.7991	-2.42099	Down	1.69e-05	0.000317646	gi|255554711|ref|XP_002518393.1|	135.6	3e-31	vacuolar protein sorting-associated protein, putative [Ricinus communis] >gi|223542238|gb|EEF43780.1| vacuolar protein sorting-associated protein, putative [Ricinus communis]	--	--	--	--	--	--	--	--	--	--	--	--	--	--	--	--	--	--	GO:0009888//tissue development;GO:0050789//regulation of biological process;GO:0044238//primary metabolic process;GO:0044763;GO:0044260;GO:0071840;GO:0010015//root morphogenesis	-	-	--
Unigene55802_All	321	75	15	16.1646	3.0184	-2.42098	Down	6.29e-12	2.69e-10	gi|4139036|gb|AAD03671.1|	77	9e-14	resistance protein candidate RGC2J [Lactuca sativa]	--	--	--	--	--	--	--	--	--	--	--	--	--	--	--	--	--	--	-	-	-	--
Unigene31731_All	403	35	7	6.0086	1.122	-2.42096	Down	3.18e-06	6.86e-05	--	--	--	--	--	--	--	--	--	--	--	--	--	--	--	--	--	--	--	--	--	--	-	-	-	--
CL8528.Contig2_All	682	35	7	3.5505	0.663	-2.42094	Down	3.18e-06	6.86e-05	gi|15636781|gb|AAL02122.1|	77	2e-13	copper-transporting P-type ATPase [Brassica napus]	gi|356558245|ref|XM_003547370.1|	101	9e-19	PREDICTED: Glycine max copper-transporting ATPase RAN1-like (LOC100804960), mRNA	sp|Q9S7J8|HMA7_ARATH	176	1e-44	Copper-transporting ATPase RAN1 OS=Arabidopsis thaliana GN=RAN1 PE=1 SV=1	MTH1535	82	8e-16	COG2217	Cation transport ATPase	K01533	3e-48	189	gmx:100804960	Cu2+-exporting ATPase [EC:3.6.3.4]	GO:0010119//regulation of stomatal movement;GO:0046034//ATP metabolic process;GO:0009873//ethylene mediated signaling pathway;GO:0009651//response to salt stress;GO:0035434//copper ion transmembrane transport;GO:0006487//protein N-linked glycosylation;GO:0000303//response to superoxide;GO:0008219//cell death;GO:0046686//response to cadmium ion;GO:0009863//salicylic acid mediated signaling pathway…	GO:0005515//protein binding;GO:0005525//GTP binding;GO:0043682//copper-transporting ATPase activity;GO:0003924//GTPase activity;GO:0005507//copper ion binding;GO:0005524//ATP binding	GO:0005802//trans-Golgi network;GO:0048046//apoplast;GO:0016021//integral to membrane;GO:0005618//cell wall;GO:0005794//Golgi apparatus;GO:0005829//cytosol;GO:0005768//endosome;GO:0005886//plasma membrane;GO:0005634//nucleus	--
Unigene16495_All	388	30	6	5.3493	0.9989	-2.42094	Down	1.69e-05	0.000317593	gi|4150854|gb|AAD04191.1|	89.7	1e-17	resistance protein candidate RGC2C [Lactuca sativa]	--	--	--	--	--	--	--	--	--	--	--	--	--	--	--	--	--	--	-	-	-	--
CL999.Contig7_All	559	35	7	4.3318	0.8089	-2.42093	Down	3.18e-06	6.86e-05	gi|371574850|gb|AEX49954.1|	162.2	4e-39	WRKY transcription factor 8 [Nicotiana tabacum]	gi|357491322|ref|XM_003615901.1|	69.9	3e-09	Medicago truncatula WRKY transcription factor (MTR_5g074400) mRNA, complete cds	sp|Q9C5T3|WRK26_ARATH	83.2	9e-17	Probable WRKY transcription factor 26 OS=Arabidopsis thaliana GN=WRKY26 PE=2 SV=2	--	--	--	--	--	K13424	6e-38	154	vvi:100243352	WRKY transcription factor 33	-	-	-	--
Unigene19642_All	1858	174	35	6.4791	1.2168	-2.4127	Down	9.8e-26	9e-24	gi|255561457|ref|XP_002521739.1|	555.1	1e-156	auxin:hydrogen symporter, putative [Ricinus communis] >gi|223539130|gb|EEF40726.1| auxin:hydrogen symporter, putative [Ricinus communis]	gi|449495131|ref|XM_004159695.1|	63.9	6e-07	PREDICTED: Cucumis sativus uncharacterized LOC101231888 (LOC101231888), mRNA	--	--	--	--	SPAC5D6.04	89	3e-17	COG0679	Predicted permeases	K07088	1e-157	555	rcu:RCOM_0875040		GO:0046482//para-aminobenzoic acid metabolic process;GO:0009926//auxin polar transport;GO:0055085//transmembrane transport	GO:0009672//auxin:hydrogen symporter activity	GO:0016021//integral to membrane;GO:0009507//chloroplast	--
CL111.Contig6_All	1468	954	192	44.9606	8.4481	-2.41196	Down	9.09e-134	7.25e-131	gi|211909307|gb|ACJ12926.1|	579.7	4e-164	WRKY transcription factor 1 [Artemisia annua]	gi|211909306|gb|FJ390842.1|	1840	0	Artemisia annua WRKY transcription factor 1 mRNA, complete cds	sp|Q8H0Y8|WRK41_ARATH	161	8e-40	Probable WRKY transcription factor 41 OS=Arabidopsis thaliana GN=WRKY41 PE=2 SV=2	--	--	--	--	--	K13426	1e-15	83.2	vvi:100251862	WRKY transcription factor 29	-	-	-	--
CL6610.Contig3_All	2058	139	28	4.6728	0.8788	-2.41068	Down	7.8e-21	5.82e-19	gi|18253083|dbj|BAB83948.1|	592.4	1e-167	CIG1 [Nicotiana tabacum]	gi|357502658|ref|XM_003621570.1|	63.9	6e-07	Medicago truncatula Proline dehydrogenase (MTR_7g020820) mRNA, complete cds	sp|P92983|PROD1_ARATH	508	4e-144	Proline dehydrogenase 1, mitochondrial OS=Arabidopsis thaliana GN=POX1 PE=1 SV=2	SPCC70.03c	100	7e-21	COG0506	Proline dehydrogenase	K00318	2e-161	567	vvi:100254983	proline dehydrogenase [EC:1.5.99.8]	GO:0006537//glutamate biosynthetic process;GO:0006979//response to oxidative stress;GO:0006562//proline catabolic process;GO:0055114//oxidation-reduction process	GO:0004657//proline dehydrogenase activity	GO:0005739//mitochondrion	--
CL13167.Contig2_All	1786	4728	953	183.15	34.4664	-2.40976	Down	0	0	gi|359483651|ref|XP_003632993.1|	610.9	2e-173	PREDICTED: LOW QUALITY PROTEIN: phospholipase A1-Igamma1, chloroplastic-like [Vitis vinifera]	--	--	--	--	sp|Q941F1|PLA15_ARATH	359	3e-99	Phospholipase A1-Igamma1, chloroplastic OS=Arabidopsis thaliana GN=At1g06800 PE=1 SV=2	sll0482	55.5	3e-07	COG3675	Predicted lipase	K01058	1e-68	259	mtr:MTR_7g081620	phospholipase A1 [EC:3.1.1.32]	GO:0006629//lipid metabolic process;GO:0010214//seed coat development	GO:0008970//phosphatidylcholine 1-acylhydrolase activity;GO:0004806//triglyceride lipase activity	GO:0005739//mitochondrion	--
CL8716.Contig1_All	2061	342	69	11.4804	2.1625	-2.4084	Down	5.58e-49	1.07e-46	gi|225461168|ref|XP_002282942.1|	711.4	0	PREDICTED: chitin-inducible gibberellin-responsive protein 1-like [Vitis vinifera]	gi|215398157|gb|EU878027.1|	204	3e-49	Capsicum annuum scarecrow-like protein (SCL1) mRNA, complete cds	sp|Q69VG1|CIGR1_ORYSJ	596	2e-170	Chitin-inducible gibberellin-responsive protein 1 OS=Oryza sativa subsp. japonica GN=CIGR1 PE=2 SV=1	--	--	--	--	--	K14494	6e-62	237	pop:POPTR_645273	DELLA protein	GO:0006355//regulation of transcription, DNA-dependent	-	-	--
Unigene2927_All	1251	84	17	4.6455	0.8778	-2.40387	Down	4.22e-13	1.98e-11	gi|460408661|ref|XP_004249761.1|	162.5	1e-38	PREDICTED: uncharacterized protein LOC101261476 [Solanum lycopersicum]	--	--	--	--	--	--	--	--	--	--	--	--	--	--	--	--	--	--	-	-	-	--
CL14589.Contig1_All	1176	227	46	13.3545	2.5266	-2.40206	Down	6.03e-33	7.19e-31	gi|225459247|ref|XP_002285762.1|	502.7	5e-141	PREDICTED: uncharacterized protein LOC100259041 [Vitis vinifera] >gi|147765766|emb|CAN68978.1| hypothetical protein VITISV_040774 [Vitis vinifera]	gi|3759183|dbj|AB018441.1|	99.6	6e-18	Nicotiana tabacum phi-1 mRNA, complete cds	--	--	--	--	--	--	--	--	--	--	--	--	--	--	GO:0009741//response to brassinosteroid stimulus	-	GO:0009505//plant-type cell wall	--
CL3722.Contig3_All	516	301	61	40.3577	7.636	-2.40195	Down	3.6e-43	5.96e-41	--	--	--	--	--	--	--	--	--	--	--	--	--	--	--	--	--	--	--	--	--	--	-	-	-	--
CL13846.Contig1_All	4111	286	58	4.8131	0.9113	-2.40097	Down	4.44e-41	6.82e-39	gi|109391001|emb|CAJ09951.2|	1220.3	0	putative gag-pol polyprotein [Citrus sinensis]	gi|46849601|dbj|AP003565.2|	79.8	2e-11	Oryza sativa Japonica Group genomic DNA, chromosome 6, BAC clone:OSJNBa0085J13	sp|P10978|POLX_TOBAC	978	0	Retrovirus-related Pol polyprotein from transposon TNT 1-94 OS=Nicotiana tabacum PE=2 SV=1	--	--	--	--	--	K12619	0	647	osa:4349826	5'-3' exoribonuclease 2 [EC:3.1.13.-]	-	-	-	--
CL10432.Contig2_All	358	251	51	48.5066	9.2018	-2.39819	Down	3.38e-36	4.49e-34	gi|297736598|emb|CBI25469.3|	62.8	1e-09	unnamed protein product [Vitis vinifera]	--	--	--	--	sp|Q9XEE6|C3H29_ARATH	45.8	6e-06	Zinc finger CCCH domain-containing protein 29 OS=Arabidopsis thaliana GN=At2g40140 PE=2 SV=1	--	--	--	--	--	--	--	--	--	--	GO:0050896//response to stimulus	-	-	--
CL5521.Contig3_All	1017	54	11	3.6735	0.6986	-2.39462	Down	7.53e-09	2.37e-07	gi|156571764|gb|ABU84809.1|	175.3	1e-42	putative dehydration-responsive element binding protein [Broussonetia papyrifera]	gi|332002898|gb|CP002688.1|	75.8	8e-11	Arabidopsis thaliana chromosome 5, complete sequence	sp|Q84QC2|ERF17_ARATH	166	2e-41	Ethylene-responsive transcription factor ERF017 OS=Arabidopsis thaliana GN=ERF017 PE=2 SV=1	--	--	--	--	--	K09286	8e-22	102	aly:ARALYDRAFT_470149	EREBP-like factor	-	-	-	--
CL3755.Contig1_All	2660	44	9	1.1444	0.2185	-2.38889	Down	2.02e-07	5.31e-06	gi|224142577|ref|XP_002324632.1|	1116.7	0	predicted protein [Populus trichocarpa] >gi|222866066|gb|EEF03197.1| predicted protein [Populus trichocarpa]	gi|460221526|gb|GABL01043476.1|	200	5e-48	TSA: Camelina sativa comp51591_c1_seq1 transcribed RNA sequence	sp|Q8RX87|RFS6_ARATH	1039	0	Probable galactinol--sucrose galactosyltransferase 6 OS=Arabidopsis thaliana GN=RFS6 PE=2 SV=2	--	--	--	--	--	K06617	0	1116	pop:POPTR_779719	raffinose synthase [EC:2.4.1.82]	GO:0009744//response to sucrose stimulus;GO:0006979//response to oxidative stress;GO:0009409//response to cold;GO:0009750//response to fructose stimulus;GO:0008152//metabolic process;GO:0080167//response to karrikin	GO:0004553//hydrolase activity, hydrolyzing O-glycosyl compounds;GO:0047268//galactinol-raffinose galactosyltransferase activity	GO:0009506//plasmodesma;GO:0009507//chloroplast	--
CL14265.Contig2_All	741	44	9	4.1081	0.7845	-2.38863	Down	2.02e-07	5.31e-06	gi|125542255|gb|EAY88394.1|	55.1	1e-06	hypothetical protein OsI_09856 [Oryza sativa Indica Group]	--	--	--	--	sp|Q10S83|NLP1_ORYSJ	52.4	3e-07	Protein NLP1 OS=Oryza sativa subsp. japonica GN=NLP1 PE=2 SV=1	--	--	--	--	--	--	--	--	--	--	-	-	-	--
Unigene16403_All	807	44	9	3.7722	0.7204	-2.38854	Down	2.02e-07	5.31e-06	gi|460392639|ref|XP_004241923.1|	176.8	3e-43	PREDICTED: RING-H2 finger protein ATL3-like [Solanum lycopersicum]	gi|118490012|gb|EF091877.1|	71.9	1e-09	Solanum tuberosum ACRE 132-like protein mRNA, complete cds	sp|Q9XF63|ATL3_ARATH	127	6e-30	RING-H2 finger protein ATL3 OS=Arabidopsis thaliana GN=ATL3 PE=2 SV=1	ECU07g0330	60.8	3e-09	COG5540	RING-finger-containing ubiquitin ligase	K05283	5e-15	79.7	aly:ARALYDRAFT_354960	phosphatidylinositol glycan, class W [EC:2.3.-.-]	-	-	-	--
CL3511.Contig2_All	2089	215	44	7.1205	1.3605	-2.38784	Down	4.47e-31	4.98e-29	gi|147845303|emb|CAN79061.1|	68.2	6e-10	hypothetical protein VITISV_024577 [Vitis vinifera]	gi|219926622|emb|CU928858.2|	99.6	1e-17	Medicago truncatula chromosome 5 clone mth4-5i12, COMPLETE SEQUENCE	sp|P10978|POLX_TOBAC	179	4e-45	Retrovirus-related Pol polyprotein from transposon TNT 1-94 OS=Nicotiana tabacum PE=2 SV=1	--	--	--	--	--	K12619	2e-21	102	osa:4349826	5'-3' exoribonuclease 2 [EC:3.1.13.-]	GO:0006310//DNA recombination	GO:0003677//DNA binding;GO:0004601//peroxidase activity	-	--
CL8716.Contig5_All	2159	386	79	12.3693	2.3635	-2.38777	Down	1.6e-54	3.58e-52	gi|225461168|ref|XP_002282942.1|	711.4	0	PREDICTED: chitin-inducible gibberellin-responsive protein 1-like [Vitis vinifera]	gi|215398157|gb|EU878027.1|	204	3e-49	Capsicum annuum scarecrow-like protein (SCL1) mRNA, complete cds	sp|Q69VG1|CIGR1_ORYSJ	596	2e-170	Chitin-inducible gibberellin-responsive protein 1 OS=Oryza sativa subsp. japonica GN=CIGR1 PE=2 SV=1	--	--	--	--	--	K14494	2e-62	238	pop:POPTR_645273	DELLA protein	GO:0006355//regulation of transcription, DNA-dependent	-	-	--
Unigene16945_All	369	39	8	7.3122	1.4004	-2.38447	Down	1.06e-06	2.49e-05	gi|460393708|ref|XP_004242451.1|	87.8	5e-17	PREDICTED: probably inactive leucine-rich repeat receptor-like protein kinase At5g48380-like isoform 1 [Solanum lycopersicum] >gi|460393710|ref|XP_004242452.1| PREDICTED: probably inactive leucine-rich repeat receptor-like protein kinase At5g48380-like isoform 2 [Solanum lycopersicum]	gi|359497727|ref|XM_003635574.1|	58	7e-06	PREDICTED: Vitis vinifera probably inactive leucine-rich repeat receptor-like protein kinase At5g48380-like (LOC100854149), mRNA	sp|Q9ASS4|Y5838_ARATH	82	8e-17	Probably inactive leucine-rich repeat receptor-like protein kinase At5g48380 OS=Arabidopsis thaliana GN=At5g48380 PE=1 SV=1	--	--	--	--	--	--	--	--	--	--	GO:0031348//negative regulation of defense response;GO:0042742//defense response to bacterium;GO:0009627//systemic acquired resistance;GO:0009863//salicylic acid mediated signaling pathway;GO:0016310//phosphorylation;GO:0060548//negative regulation of cell death;GO:0009697//salicylic acid biosynthetic process	GO:0004672//protein kinase activity;GO:0033612//receptor serine/threonine kinase binding	GO:0009506//plasmodesma;GO:0005886//plasma membrane	--
CL10533.Contig2_All	1219	520	107	29.5127	5.6698	-2.37997	Down	1.38e-72	4.63e-70	gi|211909307|gb|ACJ12926.1|	167.5	4e-40	WRKY transcription factor 1 [Artemisia annua]	--	--	--	--	--	--	--	--	--	--	--	--	--	--	--	--	--	--	-	-	-	--
Unigene55324_All	794	136	28	11.8503	2.2778	-2.37921	Down	4.01e-20	2.87e-18	gi|460408076|ref|XP_004249474.1|	131.7	1e-29	PREDICTED: bifunctional monodehydroascorbate reductase and carbonic anhydrase nectarin-3-like [Solanum lycopersicum]	gi|255556849|ref|XM_002519412.1|	79.8	4e-12	Ricinus communis carbonic anhydrase, putative, mRNA	sp|Q84UV8|NEC3_NICLS	99.4	2e-21	Bifunctional monodehydroascorbate reductase and carbonic anhydrase nectarin-3 OS=Nicotiana langsdorffii x Nicotiana sanderae GN=NEC3 PE=1 SV=1	BH0360	53.5	4e-07	COG3338	Carbonic anhydrase	K01674	9e-30	128	rcu:RCOM_1353440	carbonic anhydrase [EC:4.2.1.1]	GO:0006730//one-carbon metabolic process	GO:0008270//zinc ion binding;GO:0004089//carbonate dehydratase activity	-	--
Unigene26459_All	508	68	14	9.2609	1.7801	-2.37919	Down	9.65e-11	3.7e-09	--	--	--	--	--	--	--	--	--	--	--	--	--	--	--	--	--	--	--	--	--	--	-	-	-	--
Unigene13711_All	466	34	7	5.0478	0.9703	-2.37915	Down	5.55e-06	0.000114574	--	--	--	--	--	--	--	--	--	--	--	--	--	--	--	--	--	--	--	--	--	--	-	-	-	--
CL5398.Contig1_All	536	34	7	4.3886	0.8436	-2.37913	Down	5.55e-06	0.000114532	--	--	--	--	--	--	--	--	--	--	--	--	--	--	--	--	--	--	--	--	--	--	-	-	-	--
Unigene39188_All	451	34	7	5.2157	1.0026	-2.37911	Down	5.55e-06	0.000114553	--	--	--	--	--	--	--	--	--	--	--	--	--	--	--	--	--	--	--	--	--	--	-	-	-	--
Unigene11448_All	426	199	41	32.3187	6.2167	-2.37815	Down	9.57e-29	9.75e-27	--	--	--	--	--	--	--	--	--	--	--	--	--	--	--	--	--	--	--	--	--	--	-	-	-	--
Unigene21981_All	1109	150	31	9.3577	1.8056	-2.37368	Down	5.47e-22	4.28e-20	gi|462415171|gb|EMJ19908.1|	220.3	4e-56	hypothetical protein PRUPE_ppa008924mg [Prunus persica]	--	--	--	--	sp|Q9LMM6|BPS1_ARATH	87	2e-17	Protein BPS1, chloroplastic OS=Arabidopsis thaliana GN=BPS1 PE=2 SV=1	--	--	--	--	--	--	--	--	--	--	GO:0048856//anatomical structure development;GO:0007275//multicellular organismal development;GO:0044767	-	-	--
Unigene17523_All	625	203	42	22.4712	4.3406	-2.37211	Down	3.3e-29	3.41e-27	gi|242063966|ref|XP_002453272.1|	71.2	1e-11	hypothetical protein SORBIDRAFT_04g002940 [Sorghum bicolor] >gi|241933103|gb|EES06248.1| hypothetical protein SORBIDRAFT_04g002940 [Sorghum bicolor]	--	--	--	--	sp|Q84TH9|NLP7_ARATH	66.2	1e-11	Protein NLP7 OS=Arabidopsis thaliana GN=NLP7 PE=1 SV=2	--	--	--	--	--	--	--	--	--	--	GO:0009414//response to water deprivation;GO:0010118//stomatal movement;GO:0042128//nitrate assimilation;GO:0010167//response to nitrate	-	GO:0005634//nucleus	--
Unigene35404_All	282	29	6	7.1147	1.3743	-2.37211	Down	2.95e-05	0.000528797	gi|147769195|emb|CAN59839.1|	52.4	2e-06	hypothetical protein VITISV_039832 [Vitis vinifera]	--	--	--	--	sp|Q9M2S4|LRKS4_ARATH	48.9	7e-07	L-type lectin-domain containing receptor kinase S.4 OS=Arabidopsis thaliana GN=LECRKS4 PE=1 SV=1	--	--	--	--	--	--	--	--	--	--	-	-	-	--
CL234.Contig2_All	1571	29	6	1.2771	0.2467	-2.37204	Down	2.95e-05	0.00052888	gi|460392140|ref|XP_004241675.1|	403.3	6e-111	PREDICTED: mitogen-activated protein kinase kinase kinase ANP1-like [Solanum lycopersicum]	gi|460380289|ref|XM_004235842.1|	91.7	2e-15	PREDICTED: Solanum lycopersicum mitogen-activated protein kinase kinase kinase A-like (LOC101255976), mRNA	sp|O22040|ANP1_ARATH	124	1e-28	Mitogen-activated protein kinase kinase kinase ANP1 OS=Arabidopsis thaliana GN=ANP1 PE=1 SV=2	YAR019c	102	2e-21	COG0515	Serine/threonine protein kinase	K13414	9e-26	116	sbi:SORBI_01g040360	mitogen-activated protein kinase kinase kinase 1, plant [EC:2.7.11.25]	GO:0006468//protein phosphorylation;GO:0000165//MAPK cascade	GO:0004674//protein serine/threonine kinase activity;GO:0000166//nucleotide binding	-	--
Unigene34464_All	465	29	6	4.3147	0.8335	-2.37201	Down	2.95e-05	0.000528714	gi|460366208|ref|XP_004228981.1|	85.1	4e-16	PREDICTED: uncharacterized protein LOC101246855 [Solanum lycopersicum]	--	--	--	--	--	--	--	--	--	--	--	--	--	--	--	--	--	--	-	-	-	--
Unigene8713_All	769	29	6	2.609	0.504	-2.372	Down	2.95e-05	0.000528631	--	--	--	--	--	--	--	--	--	--	--	--	--	--	--	--	--	--	--	--	--	--	-	-	-	--
CL4225.Contig1_All	1988	169	35	5.8814	1.1372	-2.37067	Down	1.5e-24	1.31e-22	gi|296087438|emb|CBI34027.3|	817.4	0	unnamed protein product [Vitis vinifera]	gi|225465769|ref|XM_002267338.1|	636	1e-179	PREDICTED: Vitis vinifera riboflavin biosynthesis protein ribBA, chloroplastic-like (LOC100248717), mRNA	sp|P47924|RIBBA_ARATH	746	0	Riboflavin biosynthesis protein ribBA, chloroplastic OS=Arabidopsis thaliana GN=RIBBA PE=2 SV=2	ML0559_2	251	3e-66	COG0807	GTP cyclohydrolase II	K14652	0	817	vvi:100248717	3,4-dihydroxy 2-butanone 4-phosphate synthase / GTP cyclohydrolase II [EC:4.1.99.12 3.5.4.25]	GO:0048767//root hair elongation;GO:0009231//riboflavin biosynthetic process	GO:0003935//GTP cyclohydrolase II activity;GO:0008686//3,4-dihydroxy-2-butanone-4-phosphate synthase activity	GO:0009570//chloroplast stroma;GO:0016020//membrane	--
Unigene4346_All	368	82	17	15.4162	2.9839	-2.36918	Down	1.26e-12	5.65e-11	gi|359485737|ref|XP_003633326.1|	66.6	1e-10	PREDICTED: G-type lectin S-receptor-like serine/threonine-protein kinase At4g03230-like [Vitis vinifera]	--	--	--	--	sp|O23081|CRK41_ARATH	75.1	9e-15	Cysteine-rich receptor-like protein kinase 41 OS=Arabidopsis thaliana GN=CRK41 PE=3 SV=2	--	--	--	--	--	K04733	8e-13	70.1	ath:AT5G38990	interleukin-1 receptor-associated kinase 4 [EC:2.7.11.1]	-	-	-	--
Unigene36744_All	929	82	17	6.1067	1.182	-2.36916	Down	1.26e-12	5.65e-11	--	--	--	--	--	--	--	--	--	--	--	--	--	--	--	--	--	--	--	--	--	--	-	-	-	--
Unigene7273_All	274	82	17	20.7049	4.0076	-2.36916	Down	1.26e-12	5.65e-11	gi|359488331|ref|XP_002277688.2|	76.6	1e-13	PREDICTED: receptor-like protein kinase FERONIA [Vitis vinifera]	--	--	--	--	sp|Q9SCZ4|FERON_ARATH	74.3	2e-14	Receptor-like protein kinase FERONIA OS=Arabidopsis thaliana GN=FER PE=1 SV=1	--	--	--	--	--	K00924	5e-09	57.4	osa:4333525	[EC:2.7.1.-]	GO:0051510//regulation of unidimensional cell growth;GO:0009860//pollen tube growth;GO:0016310//phosphorylation	GO:0004672//protein kinase activity	GO:0090404//pollen tube tip;GO:0016324//apical plasma membrane	--
Unigene8882_All	909	48	10	3.6533	0.7106	-2.36209	Down	6.74e-08	1.9e-06	--	--	--	--	--	--	--	--	--	--	--	--	--	--	--	--	--	--	--	--	--	--	-	-	-	--
CL111.Contig4_All	1936	307	64	10.9709	2.1353	-2.36117	Down	3.87e-43	6.4e-41	gi|211909307|gb|ACJ12926.1|	580.9	2e-164	WRKY transcription factor 1 [Artemisia annua]	gi|211909306|gb|FJ390842.1|	1877	0	Artemisia annua WRKY transcription factor 1 mRNA, complete cds	sp|Q8H0Y8|WRK41_ARATH	162	8e-40	Probable WRKY transcription factor 41 OS=Arabidopsis thaliana GN=WRKY41 PE=2 SV=2	--	--	--	--	--	K13426	1e-15	83.2	vvi:100251862	WRKY transcription factor 29	-	-	-	--
Unigene15767_All	625	153	32	16.9364	3.3072	-2.35645	Down	3.23e-22	2.55e-20	--	--	--	--	--	--	--	--	--	--	--	--	--	--	--	--	--	--	--	--	--	--	-	-	-	--
Unigene32921_All	1740	86	18	3.4195	0.6682	-2.35543	Down	4.28e-13	2e-11	--	--	--	--	gi|71980139|gb|DQ120514.1|	63.9	5e-07	Gossypium hirsutum chloroplast Cu/Zn superoxide dismutase mRNA, complete cds; nuclear gene for chloroplast product	--	--	--	--	--	--	--	--	--	--	--	--	--	--	-	-	-	--
CL8528.Contig1_All	693	43	9	4.2928	0.8389	-2.35535	Down	3.5e-07	8.86e-06	gi|15636781|gb|AAL02122.1|	77	2e-13	copper-transporting P-type ATPase [Brassica napus]	gi|356558245|ref|XM_003547370.1|	101	9e-19	PREDICTED: Glycine max copper-transporting ATPase RAN1-like (LOC100804960), mRNA	sp|Q9S7J8|HMA7_ARATH	177	5e-45	Copper-transporting ATPase RAN1 OS=Arabidopsis thaliana GN=RAN1 PE=1 SV=1	MTH1535	85.5	7e-17	COG2217	Cation transport ATPase	K01533	1e-48	191	gmx:100804960	Cu2+-exporting ATPase [EC:3.6.3.4]	GO:0010119//regulation of stomatal movement;GO:0046034//ATP metabolic process;GO:0009873//ethylene mediated signaling pathway;GO:0009651//response to salt stress;GO:0035434//copper ion transmembrane transport;GO:0006487//protein N-linked glycosylation;GO:0000303//response to superoxide;GO:0008219//cell death;GO:0046686//response to cadmium ion;GO:0009863//salicylic acid mediated signaling pathway…	GO:0005515//protein binding;GO:0005525//GTP binding;GO:0043682//copper-transporting ATPase activity;GO:0003924//GTPase activity;GO:0005507//copper ion binding;GO:0005524//ATP binding	GO:0005802//trans-Golgi network;GO:0048046//apoplast;GO:0016021//integral to membrane;GO:0005618//cell wall;GO:0005794//Golgi apparatus;GO:0005829//cytosol;GO:0005768//endosome;GO:0005886//plasma membrane;GO:0005634//nucleus	--
CL1710.Contig3_All	770	62	13	5.5707	1.0905	-2.35287	Down	8.53e-10	2.98e-08	gi|225426659|ref|XP_002281372.1|	184.1	2e-45	PREDICTED: zinc finger A20 and AN1 domain-containing stress-associated protein 1-like [Vitis vinifera]	gi|460218563|gb|GABL01045869.1|	65.9	6e-08	TSA: Camelina sativa comp52645_c0_seq1 transcribed RNA sequence	sp|Q9SZ69|SAP7_ARATH	168	4e-42	Zinc finger A20 and AN1 domain-containing stress-associated protein 7 OS=Arabidopsis thaliana GN=SAP7 PE=1 SV=1	--	--	--	--	--	--	--	--	--	--	GO:0044763	-	GO:0009506//plasmodesma	--
CL8423.Contig1_All	2375	195	41	5.6804	1.1151	-2.34882	Down	8.35e-28	8.22e-26	gi|460400473|ref|XP_004245759.1|	322.8	1e-86	PREDICTED: uncharacterized protein LOC101253408 [Solanum lycopersicum]	--	--	--	--	--	--	--	--	--	--	--	--	--	--	--	--	--	--	-	-	-	--
Unigene37172_All	893	447	94	34.6311	6.7993	-2.34861	Down	1.14e-61	2.94e-59	gi|225438797|ref|XP_002283187.1|	422.2	5e-117	PREDICTED: uncharacterized protein LOC100259508 [Vitis vinifera]	gi|470103152|ref|XM_004287960.1|	91.7	1e-15	PREDICTED: Fragaria vesca subsp. vesca protein IRX15-like (LOC101311316), mRNA	sp|Q9FH92|IX15L_ARATH	385	1e-107	Protein IRX15-LIKE OS=Arabidopsis thaliana GN=IRX15-L PE=2 SV=1	--	--	--	--	--	--	--	--	--	--	GO:0045492//xylan biosynthetic process;GO:0009834//secondary cell wall biogenesis;GO:0010413//glucuronoxylan metabolic process	-	GO:0005794//Golgi apparatus	--
CL7976.Contig2_All	2051	38	8	1.2818	0.2519	-2.34725	Down	1.83e-06	4.15e-05	gi|460415566|ref|XP_004253129.1|	71.6	0	PREDICTED: 4-coumarate--CoA ligase-like 5-like [Solanum lycopersicum]	gi|460415565|ref|XM_004253081.1|	157	6e-35	PREDICTED: Solanum lycopersicum 4-coumarate--CoA ligase-like 5-like (LOC101251665), mRNA	sp|Q84P21|4CLL5_ARATH	729	0	4-coumarate--CoA ligase-like 5 OS=Arabidopsis thaliana GN=4CLL5 PE=1 SV=2	BH3104	236	8e-63	COG0318	Acyl-CoA synthetases (AMP-forming)/AMP-acid ligases II	K10526	0	733	aly:ARALYDRAFT_472278	OPC-8:0 CoA ligase 1 [EC:6.2.1.-]	GO:0009753//response to jasmonic acid stimulus;GO:0055114//oxidation-reduction process;GO:0009620//response to fungus;GO:0009611//response to wounding;GO:0009698//phenylpropanoid metabolic process;GO:0009695//jasmonic acid biosynthetic process;GO:0010200//response to chitin	GO:0016207//4-coumarate-CoA ligase activity;GO:0047077;GO:0000166//nucleotide binding	GO:0005777//peroxisome;GO:0009507//chloroplast	--
Unigene24219_All	588	38	8	4.4711	0.8788	-2.34702	Down	1.83e-06	4.15e-05	gi|462394624|gb|EMJ00423.1|	111.3	1e-23	hypothetical protein PRUPE_ppa021921mg [Prunus persica]	gi|6552362|dbj|AB028651.1|	83.8	2e-13	Nicotiana tabacum mRNA for myb-related transcription factor LBM3, complete cds	sp|Q7XBH4|MYB4_ORYSJ	93.6	7e-20	Myb-related protein Myb4 OS=Oryza sativa subsp. japonica GN=MYB4 PE=2 SV=2	ECU11g1690	49.3	4e-06	COG5147	Myb superfamily proteins, including transcription factors and mRNA splicing factors	K09422	4e-24	108	pop:POPTR_643153	myb proto-oncogene protein, plant	-	-	-	--
Unigene37541_All	647	109	23	11.6555	2.2962	-2.34369	Down	3.83e-16	2.2e-14	gi|460402727|ref|XP_004246862.1|	114	1e-24	PREDICTED: uncharacterized protein LOC101250920 [Solanum lycopersicum]	--	--	--	--	--	--	--	--	--	--	--	--	--	--	--	--	--	--	-	-	-	--
Unigene22560_All	264	90	19	23.5857	4.6487	-2.34301	Down	1.45e-13	7.05e-12	gi|312282045|dbj|BAJ33888.1|	87	9e-17	unnamed protein product [Thellungiella halophila]	--	--	--	--	sp|Q96262|PCAP1_ARATH	79.7	4e-16	Plasma membrane-associated cation-binding protein 1 OS=Arabidopsis thaliana GN=PCAP1 PE=1 SV=1	--	--	--	--	--	--	--	--	--	--	GO:0071472//cellular response to salt stress;GO:0051511//negative regulation of unidimensional cell growth;GO:0006499//N-terminal protein myristoylation;GO:0009414//response to water deprivation;GO:0071219//cellular response to molecule of bacterial origin;GO:0071325//cellular response to mannitol stimulus;GO:0010350//cellular response to magnesium starvation;GO:0043622//cortical microtubule orga…	GO:0005546//phosphatidylinositol-4,5-bisphosphate binding;GO:0005547//phosphatidylinositol-3,4,5-trisphosphate binding;GO:0005509//calcium ion binding;GO:0008017//microtubule binding;GO:0080025//phosphatidylinositol-3,5-bisphosphate binding;GO:0043325//phosphatidylinositol-3,4-bisphosphate binding;GO:0005507//copper ion binding;GO:0005516//calmodulin binding	GO:0046658//anchored to plasma membrane;GO:0005773//vacuole;GO:0009507//chloroplast;GO:0005881//cytoplasmic microtubule;GO:0009506//plasmodesma	--
Unigene21334_All	832	142	30	11.808	2.3291	-2.34192	Down	1.39e-20	1.02e-18	gi|346425871|gb|AEO27498.1|	115.5	1e-24	MYB2 [Chrysanthemum x morifolium]	--	--	--	--	sp|Q9FDW1|MYB44_ARATH	95.1	4e-20	Transcription factor MYB44 OS=Arabidopsis thaliana GN=MYB44 PE=2 SV=1	ECU11g1690	72	1e-12	COG5147	Myb superfamily proteins, including transcription factors and mRNA splicing factors	K09422	5e-24	109	pop:POPTR_1083038	myb proto-oncogene protein, plant	-	-	-	--
Unigene14240_All	1320	52	11	2.7255	0.5383	-2.34004	Down	2.25e-08	6.72e-07	gi|356497514|ref|XP_003517605.1|	96.3	2e-77	PREDICTED: uncharacterized protein LOC100778230 [Glycine max]	gi|171854668|dbj|AB372265.1|	111	2e-21	Capsicum chinense mRNA for C2 domain-containing protein, complete cds	sp|O65375|LRX1_ARATH	74.3	1e-13	Leucine-rich repeat extensin-like protein 1 OS=Arabidopsis thaliana GN=LRX1 PE=1 SV=1	SPBC28F2.12	57.4	5e-08	COG0086	DNA-directed RNA polymerase, beta' subunit/160 kD subunit	K13412	3e-12	71.6	vcn:VOLCADRAFT_74309	calcium-dependent protein kinase [EC:2.7.11.1]	GO:0009409//response to cold	-	-	--
CL8146.Contig3_All	2248	52	11	1.6004	0.3161	-2.33998	Down	2.25e-08	6.72e-07	gi|359480461|ref|XP_002268207.2|	96.3	2e-18	PREDICTED: probable disease resistance protein At5g66900-like [Vitis vinifera]	--	--	--	--	sp|Q9FKZ1|DRL42_ARATH	309	5e-84	Probable disease resistance protein At5g66900 OS=Arabidopsis thaliana GN=At5g66900 PE=3 SV=1	--	--	--	--	--	K13460	6e-16	84.7	ath:AT1G12220	disease resistance protein RPS5	-	-	-	--
CL10877.Contig1_All	1289	255	54	13.6867	2.706	-2.33854	Down	1.06e-35	1.39e-33	gi|462411092|gb|EMJ16141.1|	77.8	4e-61	hypothetical protein PRUPE_ppa002868mg [Prunus persica]	gi|255583963|ref|XM_002532683.1|	60	6e-06	Ricinus communis protein binding protein, putative, mRNA	sp|Q9LMA8|TI10A_ARATH	87	2e-17	Protein TIFY 10A OS=Arabidopsis thaliana GN=TIFY10A PE=1 SV=1	--	--	--	--	--	K07195	2e-61	180	pop:POPTR_799586	exocyst complex component 7	GO:0006904//vesicle docking involved in exocytosis	-	GO:0000145//exocyst;GO:0005634//nucleus;GO:0005829//cytosol	--
CL7181.Contig1_All	1744	66	14	2.6182	0.5185	-2.33616	Down	2.87e-10	1.05e-08	gi|224061917|ref|XP_002300663.1|	157.5	7e-136	lysine/histidine transporter [Populus trichocarpa] >gi|222842389|gb|EEE79936.1| lysine/histidine transporter [Populus trichocarpa]	--	--	--	--	sp|Q9SX98|LHTL8_ARATH	300	2e-119	Lysine histidine transporter-like 8 OS=Arabidopsis thaliana GN=AATL1 PE=1 SV=1	YJR001w	56.2	2e-07	COG0814	Amino acid permeases	K15015	2e-08	59.3	cre:CHLREDRAFT_196429	solute carrier family 32 (vesicular inhibitory amino acid transporter)	-	-	GO:0009536//plastid;GO:0016020//membrane	--
[truncated: 2,216 more rows]
