# Supplementary material for: Transcriptomic analysis of differentially expressed genes in the floral transition of the summer flowering chrysanthemum
Source: BMC Genomics. 2016 Aug 24;17(1):673. doi: 10.1186/s12864-016-3024-4 (PMC4995656; doi:10.1186/s12864-016-3024-4)
Supplement: Additional file 5: Table S5. — Genes differentially transcribed in the comparison CK vs S2. Criteria as given in Additional file 4: Table S4. (XLSX 1287 kb) [file 12864_2016_3024_MOESM5_ESM.xlsx]

## Sheet: Additional file 2
geneID(3867)	geneLength	ck_rawfragments(14454067)	S2_rawfragments(15220209)	ck_FPKM	S2_FPKM	log2 Ratio(S2/ck)	Up-Down-Regulation(S2/ck)	P-value	FDR	Nr-ID	Nr-Score	Nr-Evalue	Nr-annotation	Nt-ID	Nt-Score	Nt-Evalue	Nt-annotation	Swissprot-ID	Swissprot-Score	Swissprot-Evalue	Swissprot-annotation	COG-Protein-or-Domain	COG-Score	COG-Evalue	COG-ID	COG-Function-Description	KO_id	KEGG-Evalue	KEGG-Score	KEGG-Gene	ko_definition	GO-BiologicalProcess	GO-MolecularFunction	Go-CellularComponent	Pathway ID//Pathway
Unigene46668_All	220	0	15	0	4.4797	12.1292	Up	4.59e-05	0.00064296	gi|338808455|gb|AEJ07955.1|	99	2e-20	putative polyprotein [Sorghum propinquum]	--	--	--	--	sp|P93293|M300_ARATH	46.2	4e-06	Uncharacterized mitochondrial protein AtMg00300 OS=Arabidopsis thaliana GN=AtMg00300 PE=4 SV=1	--	--	--	--	--	--	--	--	--	--	-	-	-	--
Unigene46679_All	244	0	15	0	4.0391	11.9798	Up	4.59e-05	0.000643039	--	--	--	--	--	--	--	--	--	--	--	--	--	--	--	--	--	--	--	--	--	--	-	-	-	--
Unigene56025_All	556	0	21	0	2.4816	11.2771	Up	8.35e-07	1.6e-05	gi|27804355|gb|AAO22979.1|	376.7	1e-103	MADS-box transcription factor CDM111 [Chrysanthemum x morifolium]	gi|27804354|gb|AY173054.1|	1102	0	Chrysanthemum x morifolium MADS-box transcription factor CDM111 (cdm111) mRNA, complete cds	sp|Q42429|AGL8_SOLTU	221	2e-58	Agamous-like MADS-box protein AGL8 homolog OS=Solanum tuberosum PE=2 SV=1	--	--	--	--	--	K09264	1e-64	243	vvi:100232952	MADS-box transcription factor, plant	-	-	-	--
Unigene46674_All	275	1	23	0.2516	5.4951	4.44894	Up	2.79e-06	4.92e-05	--	--	--	--	--	--	--	--	--	--	--	--	--	--	--	--	--	--	--	--	--	--	-	-	-	--
CL4616.Contig4_All	1192	21	416	1.2189	22.9296	4.23356	Up	2.53e-92	7.65e-90	gi|340396652|gb|AEK32594.1|	562	7e-159	xyloglucan endotransglucosylase/hydrolase [Tagetes patula]	gi|300087129|gb|HM053613.1|	813	0	Dahlia pinnata xyloglucan endotransglycosylase (XET) mRNA, complete cds	sp|Q8LF99|XTH6_ARATH	479	1e-135	Probable xyloglucan endotransglucosylase/hydrolase protein 6 OS=Arabidopsis thaliana GN=XTH6 PE=2 SV=2	YLR213c	70.5	6e-12	COG2273	Beta-glucanase/Beta-glucan synthetase	K08235	2e-146	517	pop:POPTR_718004	xyloglucan:xyloglucosyl transferase [EC:2.4.1.207]	GO:0009414//response to water deprivation;GO:0006073//cellular glucan metabolic process	GO:0016762//xyloglucan:xyloglucosyl transferase activity;GO:0004553//hydrolase activity, hydrolyzing O-glycosyl compounds	GO:0005618//cell wall;GO:0048046//apoplast	--
CL8651.Contig1_All	372	1	19	0.186	3.3558	4.17328	Up	3.41e-05	0.000491417	--	--	--	--	--	--	--	--	--	--	--	--	--	--	--	--	--	--	--	--	--	--	-	-	-	--
Unigene47131_All	311	1	19	0.2225	4.014	4.17316	Up	3.41e-05	0.000491355	gi|225457654|ref|XP_002275693.1|	103.6	9e-22	PREDICTED: bifunctional dihydroflavonol 4-reductase/flavanone 4-reductase [Vitis vinifera] >gi|297745605|emb|CBI40770.3| unnamed protein product [Vitis vinifera]	--	--	--	--	sp|Q9S9N9|CCR1_ARATH	56.2	4e-09	Cinnamoyl-CoA reductase 1 OS=Arabidopsis thaliana GN=CCR1 PE=1 SV=1	--	--	--	--	--	K09753	1e-09	59.7	smo:SELMODRAFT_450552	cinnamoyl-CoA reductase [EC:1.2.1.44]	GO:0009414//response to water deprivation;GO:0046686//response to cadmium ion;GO:0044237//cellular metabolic process;GO:0009737//response to abscisic acid stimulus;GO:0044710;GO:0009408//response to heat	GO:0005488//binding;GO:0016491//oxidoreductase activity	-	--
CL14123.Contig1_All	392	1	18	0.1765	3.0169	4.09533	Up	6.35e-05	0.000862401	gi|225428155|ref|XP_002278690.1|	194.5	4e-49	PREDICTED: probable flavin-containing monooxygenase 1-like [Vitis vinifera]	gi|470107430|ref|XM_004290001.1|	69.9	2e-09	PREDICTED: Fragaria vesca subsp. vesca probable flavin-containing monooxygenase 1-like (LOC101296726), mRNA	sp|Q9LMA1|FMO1_ARATH	94	2e-20	Probable flavin-containing monooxygenase 1 OS=Arabidopsis thaliana GN=FMO1 PE=2 SV=1	--	--	--	--	--	--	--	--	--	--	GO:0055114//oxidation-reduction process	GO:0050660//flavin adenine dinucleotide binding;GO:0050661//NADP binding;GO:0004499//N,N-dimethylaniline monooxygenase activity	GO:0031227//intrinsic to endoplasmic reticulum membrane	--
Unigene46525_All	322	1	18	0.2149	3.6728	4.09514	Up	6.35e-05	0.000862504	--	--	--	--	--	--	--	--	--	--	--	--	--	--	--	--	--	--	--	--	--	--	-	-	-	--
CL8038.Contig2_All	936	3	53	0.2217	3.7203	4.06874	Up	1.58e-12	5.51e-11	gi|470120697|ref|XP_004296430.1|	157.1	3e-37	PREDICTED: protein GLUTAMINE DUMPER 3-like [Fragaria vesca subsp. vesca]	gi|225430574|ref|XM_002263086.1|	87.7	2e-14	PREDICTED: Vitis vinifera uncharacterized LOC100263835 (LOC100263835), mRNA	sp|Q9FHH5|GDU3_ARATH	120	9e-28	Protein GLUTAMINE DUMPER 3 OS=Arabidopsis thaliana GN=GDU3 PE=2 SV=1	--	--	--	--	--	--	--	--	--	--	-	-	-	--
Unigene31299_All	622	3	47	0.3337	4.9646	3.89505	Up	6.2e-11	1.9e-09	gi|470120697|ref|XP_004296430.1|	125.2	7e-28	PREDICTED: protein GLUTAMINE DUMPER 3-like [Fragaria vesca subsp. vesca]	--	--	--	--	sp|O81775|GDU1_ARATH	108	3e-24	Protein GLUTAMINE DUMPER 1 OS=Arabidopsis thaliana GN=GDU1 PE=1 SV=1	--	--	--	--	--	--	--	--	--	--	GO:0010585//glutamine secretion;GO:0080143//regulation of amino acid export	GO:0005515//protein binding	GO:0016021//integral to membrane;GO:0005634//nucleus	--
CL5224.Contig2_All	597	3	42	0.3477	4.6223	3.7327	Up	1.28e-09	3.49e-08	--	--	--	--	--	--	--	--	--	--	--	--	--	--	--	--	--	--	--	--	--	--	-	-	-	--
CL152.Contig2_All	535	14	193	1.8104	23.7019	3.71062	Up	1.07e-39	1.28e-37	gi|460404471|ref|XP_004247706.1|	175.6	3e-43	PREDICTED: 1-aminocyclopropane-1-carboxylate oxidase homolog [Solanum lycopersicum]	--	--	--	--	sp|Q84MB3|ACCH1_ARATH	164	2e-41	1-aminocyclopropane-1-carboxylate oxidase homolog 1 OS=Arabidopsis thaliana GN=At1g06620 PE=2 SV=1	mlr6892	61.6	7e-10	COG3491	Isopenicillin N synthase and related dioxygenases	K13229	3e-18	89.4	zma:541977	2,4-dihydroxy-1,4-benzoxazin-3-one-glucoside dioxygenase [EC:1.14.20.2]	GO:0042538//hyperosmotic salinity response;GO:0009414//response to water deprivation;GO:0009611//response to wounding;GO:0009867//jasmonic acid mediated signaling pathway;GO:0055114//oxidation-reduction process	GO:0050590;GO:0005506//iron ion binding	GO:0005737//cytoplasm	--
CL11113.Contig1_All	650	2	27	0.2129	2.7292	3.68023	Up	1.69e-06	3.08e-05	gi|462422866|gb|EMJ27129.1|	157.5	1e-37	hypothetical protein PRUPE_ppa012155mg [Prunus persica]	gi|123689901|emb|AM470988.1|	79.8	3e-12	Vitis vinifera, whole genome shotgun sequence, contig VV78X144012.12, clone ENTAV 115	sp|Q9FHH5|GDU3_ARATH	123	1e-28	Protein GLUTAMINE DUMPER 3 OS=Arabidopsis thaliana GN=GDU3 PE=2 SV=1	--	--	--	--	--	--	--	--	--	--	-	-	GO:0016023//cytoplasmic membrane-bounded vesicle	--
Unigene25829_All	1022	14	179	0.9477	11.5075	3.602	Up	4.48e-36	4.84e-34	gi|75317444|sp|Q4W1I8.1|PER1_ZINEL	443	3e-123	RecName: Full=Basic peroxidase; AltName: Full=ZePrx33.44; AltName: Full=ZePrx34.70; Flags: Precursor	gi|357475154|ref|XM_003607815.1|	85.7	8e-14	Medicago truncatula Peroxidase (MTR_4g083710) mRNA, complete cds	sp|Q4W1I8|PER1_ZINEL	442	1e-124	Basic peroxidase OS=Zinnia elegans GN=POD1 PE=1 SV=1	--	--	--	--	--	K00430	9e-108	388	vvi:100259700	peroxidase [EC:1.11.1.7]	-	GO:0016491//oxidoreductase activity;GO:0005488//binding	-	--
Unigene9807_All	399	2	23	0.3468	3.7873	3.44899	Up	1.84e-05	0.000280924	--	--	--	--	--	--	--	--	--	--	--	--	--	--	--	--	--	--	--	--	--	--	-	-	-	--
Unigene14924_All	1071	13	143	0.8398	8.7726	3.38489	Up	1.15e-27	8.84e-26	gi|255545120|ref|XP_002513621.1|	170.6	4e-41	conserved hypothetical protein [Ricinus communis] >gi|223547529|gb|EEF49024.1| conserved hypothetical protein [Ricinus communis]	gi|65134072|gb|AC150980.20|	77.8	2e-11	Medicago truncatula clone mth2-165j9, complete sequence	sp|Q84JK8|MAKR6_ARATH	92.4	4e-19	Probable membrane-associated kinase regulator 6 OS=Arabidopsis thaliana GN=MAKR6 PE=2 SV=1	--	--	--	--	--	--	--	--	--	--	-	-	-	--
Unigene1088_All	713	15	163	1.4555	15.0203	3.36733	Up	3.31e-31	2.96e-29	gi|470120697|ref|XP_004296430.1|	142.1	7e-33	PREDICTED: protein GLUTAMINE DUMPER 3-like [Fragaria vesca subsp. vesca]	gi|256536247|gb|GQ393302.1|	69.9	3e-09	Gossypium hirsutum cultivar Deltapine 33 B clone MONCS0267 SSR marker CGR5177 genomic sequence	sp|Q9FHH5|GDU3_ARATH	120	6e-28	Protein GLUTAMINE DUMPER 3 OS=Arabidopsis thaliana GN=GDU3 PE=2 SV=1	--	--	--	--	--	--	--	--	--	--	GO:0080143//regulation of amino acid export;GO:0019048//virus-host interaction;GO:0009615//response to virus	-	GO:0016021//integral to membrane	--
Unigene9120_All	435	2	21	0.3181	3.1718	3.31775	Up	5.99e-05	0.000817715	gi|224071615|ref|XP_002303542.1|	169.9	1e-41	predicted protein [Populus trichocarpa] >gi|222840974|gb|EEE78521.1| predicted protein [Populus trichocarpa]	gi|94173555|gb|AC182651.2|	61.9	5e-07	Populus trichocarpa clone Pop1-118I23, complete sequence	--	--	--	--	slr0305	59.3	2e-09	COG0398	Uncharacterized conserved protein	--	--	--	--	--	GO:0006979//response to oxidative stress	-	GO:0005886//plasma membrane	--
Unigene22431_All	780	30	303	2.6609	25.5227	3.26179	Up	3.42e-55	5.81e-53	gi|359477716|ref|XP_003632012.1|	254.6	1e-66	PREDICTED: 1-aminocyclopropane-1-carboxylate oxidase homolog 3 [Vitis vinifera]	--	--	--	--	sp|Q8H1S4|ACCH3_ARATH	279	1e-75	1-aminocyclopropane-1-carboxylate oxidase homolog 3 OS=Arabidopsis thaliana GN=At1g06650 PE=2 SV=1	PA4191	61.6	1e-09	COG3491	Isopenicillin N synthase and related dioxygenases	K13229	2e-49	194	zma:541977	2,4-dihydroxy-1,4-benzoxazin-3-one-glucoside dioxygenase [EC:1.14.20.2]	GO:0019761//glucosinolate biosynthetic process	GO:0016706//oxidoreductase activity, acting on paired donors, with incorporation or reduction of molecular oxygen, 2-oxoglutarate as one donor, and incorporation of one atom each of oxygen into both donors	-	--
CL4112.Contig3_All	769	3	29	0.2699	2.4777	3.1985	Up	2.8e-06	4.93e-05	gi|283476344|emb|CAX65661.1|	339	5e-92	GSQUA2 protein [Gerbera hybrid cultivar]	gi|283476343|emb|FN298387.1|	555	1e-155	Gerbera hybrid cultivar mRNA for GSQUA2 protein	sp|O22328|AGL8_SOLCO	225	2e-59	Agamous-like MADS-box protein AGL8 homolog OS=Solanum commersonii GN=SCM1 PE=2 SV=1	--	--	--	--	--	K09264	2e-62	237	rcu:RCOM_1468080	MADS-box transcription factor, plant	GO:0006351//transcription, DNA-dependent	GO:0005488//binding	-	--
Unigene33409_All	752	16	146	1.472	12.756	3.11533	Up	2.98e-26	2.2e-24	gi|356874560|dbj|BAL14660.1|	342	5e-93	APETALA1 and FRUITFULL like protein [Chrysanthemum seticuspe f. boreale]	gi|356874559|dbj|AB679273.1|	1011	0	Chrysanthemum seticuspe f. boreale CsAFL1 mRNA for APETALA1 and FRUITFULL like protein, complete cds	sp|Q42429|AGL8_SOLTU	180	9e-46	Agamous-like MADS-box protein AGL8 homolog OS=Solanum tuberosum PE=2 SV=1	--	--	--	--	--	K09264	8e-51	198	pop:POPTR_661810	MADS-box transcription factor, plant	GO:0006351//transcription, DNA-dependent	GO:0005488//binding	-	--
CL10614.Contig1_All	886	8	73	0.6247	5.4134	3.1153	Up	8.87e-14	3.41e-12	gi|462419585|gb|EMJ23848.1|	204.9	1e-51	hypothetical protein PRUPE_ppa008563mg [Prunus persica]	gi|134303498|gb|EF469886.1|	238	8e-60	Helianthus annuus RFLP probe ZVG27 mRNA sequence	sp|P42736|RAP23_ARATH	173	1e-43	Ethylene-responsive transcription factor RAP2-3 OS=Arabidopsis thaliana GN=RAP2-3 PE=1 SV=2	--	--	--	--	--	K09286	2e-43	174	aly:ARALYDRAFT_897996	EREBP-like factor	-	-	-	--
Unigene23424_All	573	5	45	0.6037	5.1599	3.09544	Up	6.64e-09	1.66e-07	gi|224065541|ref|XP_002301848.1|	228.8	4e-59	predicted protein [Populus trichocarpa] >gi|222843574|gb|EEE81121.1| predicted protein [Populus trichocarpa]	gi|157743421|gb|AC211305.1|	93.7	2e-16	Populus trichocarpa clone POP004-I01, complete sequence	sp|Q9M0G7|PXL2_ARATH	216	7e-57	Leucine-rich repeat receptor-like protein kinase PXL2 OS=Arabidopsis thaliana GN=PXL2 PE=2 SV=1	--	--	--	--	--	K00924	8e-26	114	ath:AT1G28440	[EC:2.7.1.-]	GO:0006468//protein phosphorylation;GO:0055114//oxidation-reduction process;GO:0010103//stomatal complex morphogenesis;GO:0007169//transmembrane receptor protein tyrosine kinase signaling pathway;GO:0048443//stamen development;GO:0002237//response to molecule of bacterial origin;GO:0010067//procambium histogenesis;GO:0000165//MAPK cascade	GO:0004707//MAP kinase activity;GO:0005524//ATP binding;GO:0032440//2-alkenal reductase [NAD(P)] activity	GO:0016021//integral to membrane;GO:0005886//plasma membrane	--
CL253.Contig2_All	666	11	94	1.1427	9.2733	3.02064	Up	6.57e-17	3.05e-15	--	--	--	--	--	--	--	--	--	--	--	--	--	--	--	--	--	--	--	--	--	--	-	-	-	--
Unigene22302_All	1367	35	292	1.7714	14.0344	2.98601	Up	4.91e-49	7.3e-47	gi|7209776|dbj|BAA92317.1|	410.6	3e-113	polyphenol oxidase I [Ipomoea batatas]	gi|373882305|gb|JQ319005.1|	61.9	2e-06	Canarium album cultivar Huiyuan polyphenol oxidase (ppo2) mRNA, complete cds	sp|Q9MB14|PPO2_IPOBA	409	2e-114	Polyphenol oxidase II, chloroplastic OS=Ipomoea batatas GN=co-2 PE=2 SV=2	--	--	--	--	--	K00422	9e-96	348	vvi:100256583	polyphenol oxidase [EC:1.10.3.1]	GO:0008152//metabolic process	-	-	--
Unigene52827_All	212	6	50	1.9581	15.4958	2.98435	Up	1.79e-09	4.79e-08	--	--	--	--	--	--	--	--	--	--	--	--	--	--	--	--	--	--	--	--	--	--	-	-	-	--
Unigene38508_All	498	3	25	0.4168	3.2983	2.9843	Up	2.75e-05	0.000403443	--	--	--	--	--	--	--	--	--	--	--	--	--	--	--	--	--	--	--	--	--	--	-	-	-	--
Unigene2547_All	268	4	32	1.0326	7.845	2.92549	Up	2.28e-06	4.07e-05	gi|428173745|gb|EKX42645.1|	50.8	7e-06	hypothetical protein GUITHDRAFT_111324 [Guillardia theta CCMP2712]	gi|356519468|ref|XM_003528347.1|	63.9	8e-08	PREDICTED: Glycine max protein EXECUTER 1, chloroplastic-like (LOC100813487), mRNA	--	--	--	--	--	--	--	--	--	--	--	--	--	--	-	-	-	--
Unigene8924_All	615	5	40	0.5625	4.2733	2.92543	Up	1.11e-07	2.42e-06	gi|255550844|ref|XP_002516470.1|	304.3	8e-82	protein phosphatase-2c, putative [Ricinus communis] >gi|223544290|gb|EEF45811.1| protein phosphatase-2c, putative [Ricinus communis]	gi|225429445|ref|XM_002276918.1|	73.8	2e-10	PREDICTED: Vitis vinifera probable protein phosphatase 2C 72-like (LOC100266178), mRNA	sp|Q9XGZ9|P2C72_ARATH	225	1e-59	Probable protein phosphatase 2C 72 OS=Arabidopsis thaliana GN=At5g26010 PE=2 SV=2	SPAC2G11.07c	83.6	2e-16	COG0631	Serine/threonine protein phosphatase	K04345	2e-23	106	ath:AT2G20050	protein kinase A [EC:2.7.11.11]	GO:0008152//metabolic process	GO:0004721//phosphoprotein phosphatase activity	-	--
Unigene23554_All	1267	35	277	1.9112	14.3642	2.90993	Up	1.96e-45	2.7e-43	gi|462405052|gb|EMJ10516.1|	554.7	1e-156	hypothetical protein PRUPE_ppa007935mg [Prunus persica]	gi|359491246|ref|XM_002279662.2|	276	5e-71	PREDICTED: Vitis vinifera serine/threonine-protein kinase HT1-like (LOC100244957), mRNA	sp|Q2MHE4|HT1_ARATH	375	3e-104	Serine/threonine-protein kinase HT1 OS=Arabidopsis thaliana GN=HT1 PE=1 SV=1	YAR019c	123	6e-28	COG0515	Serine/threonine protein kinase	K04424	4e-47	187	aly:ARALYDRAFT_909157	sterile alpha motif and leucine zipper containing kinase AZK [EC:2.7.11.25]	GO:0006468//protein phosphorylation	GO:0005524//ATP binding;GO:0004674//protein serine/threonine kinase activity	-	--
Unigene24016_All	279	5	39	1.2399	9.1842	2.88893	Up	1.93e-07	4.07e-06	--	--	--	--	--	--	--	--	--	--	--	--	--	--	--	--	--	--	--	--	--	--	-	-	-	--
Unigene38320_All	679	5	39	0.5095	3.7738	2.88886	Up	1.93e-07	4.07e-06	gi|224128682|ref|XP_002329064.1|	108.6	8e-23	predicted protein [Populus trichocarpa] >gi|222839735|gb|EEE78058.1| predicted protein [Populus trichocarpa]	--	--	--	--	--	--	--	--	--	--	--	--	--	--	--	--	--	--	-	-	-	--
Unigene12477_All	349	9	70	1.7841	13.1781	2.88487	Up	2.13e-12	7.4e-11	gi|283476344|emb|CAX65661.1|	70.9	7e-12	GSQUA2 protein [Gerbera hybrid cultivar]	gi|283476343|emb|FN298387.1|	129	2e-27	Gerbera hybrid cultivar mRNA for GSQUA2 protein	sp|Q42429|AGL8_SOLTU	68.2	1e-12	Agamous-like MADS-box protein AGL8 homolog OS=Solanum tuberosum PE=2 SV=1	--	--	--	--	--	K09264	1e-12	69.7	vvi:100232952	MADS-box transcription factor, plant	GO:0006355//regulation of transcription, DNA-dependent	GO:0003700//sequence-specific DNA binding transcription factor activity;GO:0003677//DNA binding;GO:0046983//protein dimerization activity	GO:0005634//nucleus	--
CL8022.Contig1_All	294	23	177	5.4124	39.5554	2.86953	Up	3.62e-29	3e-27	gi|225427027|ref|XP_002271792.1|	164.1	6e-40	PREDICTED: 14 kDa proline-rich protein DC2.15 isoform 1 [Vitis vinifera] >gi|359474359|ref|XP_003631442.1| PREDICTED: 14 kDa proline-rich protein DC2.15 [Vitis vinifera] >gi|147854119|emb|CAN80710.1| hypothetical protein VITISV_033377 [Vitis vinifera]	gi|131080076|gb|EF461124.1|	242	2e-61	Helianthus annuus clone ZVG25_ANN1811 ZVG25 locus genomic sequence	sp|P14009|14KD_DAUCA	137	1e-33	14 kDa proline-rich protein DC2.15 OS=Daucus carota PE=2 SV=1	--	--	--	--	--	--	--	--	--	--	GO:0006869//lipid transport	GO:0008289//lipid binding	-	--
CL320.Contig2_All	519	5	38	0.6665	4.8106	2.85154	Up	3.36e-07	6.86e-06	--	--	--	--	--	--	--	--	--	--	--	--	--	--	--	--	--	--	--	--	--	--	-	-	-	--
CL8952.Contig1_All	355	6	44	1.1693	8.1434	2.79999	Up	4.97e-08	1.13e-06	gi|460379031|ref|XP_004235268.1|	116.7	1e-25	PREDICTED: uncharacterized protein LOC101243970 [Solanum lycopersicum]	--	--	--	--	--	--	--	--	--	--	--	--	--	--	--	--	--	--	-	-	-	--
CL253.Contig1_All	563	5	36	0.6144	4.2012	2.77355	Up	1.01e-06	1.91e-05	--	--	--	--	--	--	--	--	--	--	--	--	--	--	--	--	--	--	--	--	--	--	-	-	-	--
Unigene36671_All	943	16	112	1.1739	7.8034	2.73279	Up	4.3e-18	2.13e-16	gi|27804357|gb|AAO22980.1|	144.1	3e-33	MADS-box transcription factor CDM41 [Chrysanthemum x morifolium]	gi|27804356|gb|AY173055.1|	1461	0	Chrysanthemum x morifolium MADS-box transcription factor CDM41 (cdm41) mRNA, complete cds	sp|Q41276|AP1_SINAL	221	4e-58	Floral homeotic protein APETALA 1 OS=Sinapis alba GN=AP1 PE=2 SV=1	--	--	--	--	--	K09264	7e-59	225	mtr:MTR_8g066260	MADS-box transcription factor, plant	GO:0006351//transcription, DNA-dependent	GO:0005488//binding	-	--
Unigene28270_All	696	8	54	0.7952	5.0976	2.68043	Up	3.24e-09	8.44e-08	gi|460407904|ref|XP_004249389.1|	139.8	3e-32	PREDICTED: uncharacterized protein LOC101268731 [Solanum lycopersicum]	gi|82542011|gb|DQ250797.1|	60	3e-06	Daucus carota isolate QAL-G transposon DcMaster, partial sequence	--	--	--	--	--	--	--	--	--	--	--	--	--	--	-	-	-	--
Unigene24750_All	338	4	27	0.8188	5.2484	2.68029	Up	3.58e-05	0.00051304	gi|470124736|ref|XP_004298365.1|	75.1	3e-13	PREDICTED: cytochrome P450 78A4-like [Fragaria vesca subsp. vesca]	--	--	--	--	sp|O65012|C78A4_PINRA	52	8e-08	Cytochrome P450 78A4 OS=Pinus radiata GN=CYP78A4 PE=2 SV=1	--	--	--	--	--	K00517	2e-09	58.9	ath:AT1G13710	[EC:1.14.-.-]	-	GO:0046872//metal ion binding;GO:0016705//oxidoreductase activity, acting on paired donors, with incorporation or reduction of molecular oxygen;GO:0004497//monooxygenase activity	-	--
Unigene31228_All	773	18	119	1.611	10.1146	2.65041	Up	1.46e-18	7.4e-17	gi|17385638|dbj|BAA87069.2|	154.8	1e-36	elicitor-induced DNA-binding protein homolog [Matricaria chamomilla]	gi|297827706|ref|XM_002881690.1|	61.9	9e-07	Arabidopsis lyrata subsp. lyrata WRKY DNA-binding protein 54 (WRKY54), mRNA	sp|Q9LY00|WRK70_ARATH	121	4e-28	Probable WRKY transcription factor 70 OS=Arabidopsis thaliana GN=WRKY70 PE=2 SV=1	--	--	--	--	--	K13426	2e-12	70.9	vvi:100251862	WRKY transcription factor 29	-	-	-	--
CL8566.Contig1_All	815	5	33	0.4244	2.6603	2.64809	Up	5.11e-06	8.59e-05	--	--	--	--	--	--	--	--	--	--	--	--	--	--	--	--	--	--	--	--	--	--	-	-	-	--
Unigene29098_All	281	8	50	1.9697	11.6908	2.56933	Up	2.72e-08	6.37e-07	--	--	--	--	--	--	--	--	--	--	--	--	--	--	--	--	--	--	--	--	--	--	-	-	-	--
Unigene23719_All	577	8	49	0.9592	5.5796	2.54026	Up	4.6e-08	1.05e-06	gi|462422866|gb|EMJ27129.1|	125.9	3e-28	hypothetical protein PRUPE_ppa012155mg [Prunus persica]	--	--	--	--	sp|Q9SW07|GDU2_ARATH	110	7e-25	Protein GLUTAMINE DUMPER 2 OS=Arabidopsis thaliana GN=GDU2 PE=2 SV=1	--	--	--	--	--	--	--	--	--	--	-	-	-	--
Unigene9745_All	803	10	61	0.8616	4.9911	2.53427	Up	1.02e-09	2.79e-08	gi|297733678|emb|CBI14925.3|	306.6	2e-82	unnamed protein product [Vitis vinifera]	--	--	--	--	sp|O04164|C71A6_NEPRA	276	1e-74	Cytochrome P450 71A6 (Fragment) OS=Nepeta racemosa GN=CYP71A6 PE=2 SV=1	AGc2890	108	1e-23	COG2124	Cytochrome P450	K13029	4e-59	226	sbi:SORBI_01g001180	4-hydroxyphenylacetaldehyde oxime monooxygenase [EC:1.14.13.68]	-	GO:0016709//oxidoreductase activity, acting on paired donors, with incorporation or reduction of molecular oxygen, NAD(P)H as one donor, and incorporation of one atom of oxygen;GO:0046872//metal ion binding	-	--
Unigene22383_All	1326	34	205	1.774	10.1576	2.51748	Up	2.64e-29	2.21e-27	gi|225440165|ref|XP_002283348.1|	592.8	4e-168	PREDICTED: auxin-induced protein 5NG4 isoform 1 [Vitis vinifera] >gi|297741692|emb|CBI32824.3| unnamed protein product [Vitis vinifera]	gi|52851165|emb|AJ843116.1|	196	4e-47	Plantago major partial mRNA for nodulin-like protein (nlp1 gene)	sp|Q9FL41|WTR38_ARATH	502	2e-142	WAT1-related protein At5g07050 OS=Arabidopsis thaliana GN=At5g07050 PE=2 SV=1	PAE1328	66.6	9e-11	COG0697	Permeases of the drug/metabolite transporter (DMT) superfamily	--	--	--	--	--	-	-	GO:0016020//membrane	--
CL1191.Contig1_All	1671	5	30	0.207	1.1796	2.5106	Up	2.52e-05	0.000372826	gi|83776783|gb|ABC46707.1|	188.7	2e-46	chloroplast thioredoxin M-type [Arachis hypogaea]	gi|85002037|gb|DQ267221.1|	226	6e-56	Tragopogon dubius clone TdubTHIOR thioredoxin-like mRNA, partial sequence	sp|P48384|TRXM_PEA	166	5e-41	Thioredoxin M-type, chloroplastic OS=Pisum sativum PE=2 SV=1	all1866	125	2e-28	COG0526	Thiol-disulfide isomerase and thioredoxins	K03671	2e-40	165	pop:POPTR_263504	thioredoxin 1	GO:0006979//response to oxidative stress;GO:0006662//glycerol ether metabolic process;GO:0006457//protein folding;GO:0045454//cell redox homeostasis;GO:0043085//positive regulation of catalytic activity	GO:0003756//protein disulfide isomerase activity;GO:0008047//enzyme activator activity;GO:0009055//electron carrier activity;GO:0015035//protein disulfide oxidoreductase activity	GO:0005618//cell wall;GO:0009941//chloroplast envelope;GO:0009535//chloroplast thylakoid membrane	--
Unigene20295_All	402	5	30	0.8605	4.9031	2.51045	Up	2.52e-05	0.000372778	gi|460399293|ref|XP_004245176.1|	142.1	2e-33	PREDICTED: ankyrin repeat-containing protein At5g02620-like [Solanum lycopersicum]	--	--	--	--	--	--	--	--	--	--	--	--	--	--	--	--	--	--	-	-	-	--
Unigene13135_All	554	18	108	2.2479	12.8084	2.51044	Up	4.64e-16	2.04e-14	gi|148562441|gb|ABQ88334.1|	176	2e-43	lipid transfer protein [Capsicum annuum]	gi|131080139|gb|EF461127.1|	311	4e-82	Helianthus annuus clone ZVG25_RHA280 ZVG25 locus genomic sequence	sp|P14009|14KD_DAUCA	152	9e-38	14 kDa proline-rich protein DC2.15 OS=Daucus carota PE=2 SV=1	--	--	--	--	--	--	--	--	--	--	GO:0009750//response to fructose stimulus;GO:0043255//regulation of carbohydrate biosynthetic process;GO:0009611//response to wounding;GO:0009805//coumarin biosynthetic process;GO:0006833//water transport;GO:0009825//multidimensional cell growth;GO:0006869//lipid transport;GO:0006816//calcium ion transport;GO:0010075//regulation of meristem growth;GO:0009651//response to salt stress;GO:0007389//p…	GO:0004568//chitinase activity;GO:0030247//polysaccharide binding;GO:0008289//lipid binding	GO:0048046//apoplast;GO:0005794//Golgi apparatus	--
Unigene24007_All	366	5	29	0.9451	5.2059	2.46161	Up	4.25e-05	0.000599187	gi|470120697|ref|XP_004296430.1|	133.7	9e-31	PREDICTED: protein GLUTAMINE DUMPER 3-like [Fragaria vesca subsp. vesca]	gi|147765485|emb|AM430952.2|	89.7	2e-15	Vitis vinifera contig VV78X257880.3, whole genome shotgun sequence	sp|Q9SW07|GDU2_ARATH	117	2e-27	Protein GLUTAMINE DUMPER 2 OS=Arabidopsis thaliana GN=GDU2 PE=2 SV=1	--	--	--	--	--	--	--	--	--	--	GO:0080143//regulation of amino acid export	-	GO:0005634//nucleus	--
Unigene11816_All	1568	32	185	1.4119	7.7518	2.45689	Up	6.74e-26	4.89e-24	gi|340248748|dbj|BAK52672.1|	654.1	0	cytokinin oxidase [Petunia x hybrida]	gi|340248747|dbj|AB588040.1|	157	4e-35	Petunia x hybrida PhCKX2 mRNA for cytokinin oxidase, complete cds	sp|Q9LTS3|CKX3_ARATH	503	9e-143	Cytokinin dehydrogenase 3 OS=Arabidopsis thaliana GN=CKX3 PE=1 SV=1	all0324	147	5e-35	COG0277	FAD/FMN-containing dehydrogenases	K00279	3e-173	606	vvi:100265401	cytokinin dehydrogenase [EC:1.5.99.12]	GO:0008152//metabolic process	GO:0016614//oxidoreductase activity, acting on CH-OH group of donors	-	--
CL8333.Contig2_All	708	17	97	1.6612	9.0016	2.43796	Up	3.98e-14	1.56e-12	gi|470114654|ref|XP_004293526.1|	251.9	7e-66	PREDICTED: polyphenol oxidase, chloroplastic-like [Fragaria vesca subsp. vesca]	gi|356555112|ref|XM_003545834.1|	91.7	9e-16	PREDICTED: Glycine max polyphenol oxidase A1, chloroplastic-like (LOC100803171), mRNA	sp|Q9MB14|PPO2_IPOBA	238	3e-63	Polyphenol oxidase II, chloroplastic OS=Ipomoea batatas GN=co-2 PE=2 SV=2	--	--	--	--	--	K00422	4e-52	202	vvi:100256583	polyphenol oxidase [EC:1.10.3.1]	GO:0008152//metabolic process	-	-	--
Unigene31034_All	622	15	85	1.6684	8.9786	2.42803	Up	1.73e-12	6.03e-11	--	--	--	--	--	--	--	--	--	--	--	--	--	--	--	--	--	--	--	--	--	--	-	-	-	--
Unigene31195_All	593	5	28	0.5833	3.1023	2.41103	Up	7.15e-05	0.00096105	--	--	--	--	--	--	--	--	--	--	--	--	--	--	--	--	--	--	--	--	--	--	-	-	-	--
Unigene35034_All	446	10	56	1.5512	8.2496	2.41094	Up	1.34e-08	3.26e-07	--	--	--	--	--	--	--	--	--	--	--	--	--	--	--	--	--	--	--	--	--	--	-	-	-	--
Unigene23785_All	230	5	28	1.504	7.9985	2.41092	Up	7.15e-05	0.000961164	--	--	--	--	--	--	--	--	--	--	--	--	--	--	--	--	--	--	--	--	--	--	-	-	-	--
Unigene34768_All	283	8	44	1.9558	10.2152	2.38489	Up	6.11e-07	1.2e-05	--	--	--	--	--	--	--	--	--	--	--	--	--	--	--	--	--	--	--	--	--	--	-	-	-	--
Unigene39212_All	626	10	54	1.1052	5.6676	2.35843	Up	3.72e-08	8.56e-07	gi|222635889|gb|EEE66021.1|	80.9	1e-14	hypothetical protein OsJ_21983 [Oryza sativa Japonica Group]	--	--	--	--	--	--	--	--	--	--	--	--	--	--	--	--	--	--	-	-	-	--
Unigene55983_All	232	46	248	13.7177	70.2333	2.35612	Up	1.22e-32	1.16e-30	gi|121632|sp|P10496.1|GRP2_PHAVU	77	1e-13	RecName: Full=Glycine-rich cell wall structural protein 1.8; Short=GRP 1.8; Flags: Precursor	gi|138063956|gb|AC160013.22|	67.9	4e-09	Medicago truncatula clone mth2-162b23, complete sequence	sp|P10496|GRP2_PHAVU	77	2e-15	Glycine-rich cell wall structural protein 1.8 OS=Phaseolus vulgaris PE=2 SV=1	CC3494_1	50.1	1e-06	COG3637	Opacity protein and related surface antigens	K07466	4e-07	51.2	ota:Ot15g01090	replication factor A1	GO:0048856//anatomical structure development;GO:0010051//xylem and phloem pattern formation	-	GO:0044464//cell part	--
CL4144.Contig3_All	1008	11	59	0.755	3.8457	2.3487	Up	9.22e-09	2.28e-07	gi|460415140|ref|XP_004252918.1|	149.1	1e-34	PREDICTED: GATA transcription factor 16-like [Solanum lycopersicum]	gi|359477135|ref|XM_002275462.2|	97.6	2e-17	PREDICTED: Vitis vinifera GATA transcription factor 16-like (LOC100253375), mRNA	sp|Q9FJ10|GAT16_ARATH	117	8e-27	GATA transcription factor 16 OS=Arabidopsis thaliana GN=GATA16 PE=2 SV=1	--	--	--	--	--	--	--	--	--	--	-	-	-	--
CL7142.Contig1_All	834	6	32	0.4977	2.5209	2.34059	Up	2.86e-05	0.000418592	gi|147854933|emb|CAN80273.1|	95.5	1e-18	hypothetical protein VITISV_039443 [Vitis vinifera]	gi|460396258|ref|XM_004243646.1|	85.7	7e-14	PREDICTED: Solanum lycopersicum uncharacterized LOC101247342 (LOC101247342), mRNA	--	--	--	--	--	--	--	--	--	--	--	--	--	--	-	-	-	--
Unigene18954_All	781	189	1001	16.7425	84.2098	2.33047	Up	4.04e-125	1.78e-122	gi|255541202|ref|XP_002511665.1|	213.8	2e-54	14 kDa proline-rich protein DC2.15 precursor, putative [Ricinus communis] >gi|223548845|gb|EEF50334.1| 14 kDa proline-rich protein DC2.15 precursor, putative [Ricinus communis]	gi|349715742|emb|FQ387034.1|	75.8	6e-11	Vitis vinifera clone SS0AEB27YO11	sp|P14009|14KD_DAUCA	159	1e-39	14 kDa proline-rich protein DC2.15 OS=Daucus carota PE=2 SV=1	CC3494_1	52.8	6e-07	COG3637	Opacity protein and related surface antigens	K14709	6e-09	59.3	vcn:VOLCADRAFT_104214	solute carrier family 39 (zinc transporter), member 1/2/3	GO:0000038//very long-chain fatty acid metabolic process;GO:0006869//lipid transport;GO:0042335//cuticle development	GO:0008289//lipid binding	GO:0005576//extracellular region;GO:0009535//chloroplast thylakoid membrane	--
Unigene1260_All	410	49	253	8.2684	40.543	2.29377	Up	2.92e-32	2.71e-30	--	--	--	--	--	--	--	--	--	--	--	--	--	--	--	--	--	--	--	--	--	--	-	-	-	--
Unigene33402_All	427	14	71	2.2684	10.9247	2.26785	Up	6.36e-10	1.77e-08	--	--	--	--	--	--	--	--	--	--	--	--	--	--	--	--	--	--	--	--	--	--	-	-	-	--
CL10614.Contig2_All	996	16	80	1.1114	5.2773	2.24742	Up	6.5e-11	1.99e-09	gi|310892556|gb|ADP37420.1|	210.3	4e-53	ethylene-responsive-element-binding factor 5 [Petunia x hybrida]	gi|134303498|gb|EF469886.1|	238	9e-60	Helianthus annuus RFLP probe ZVG27 mRNA sequence	sp|P42736|RAP23_ARATH	178	5e-45	Ethylene-responsive transcription factor RAP2-3 OS=Arabidopsis thaliana GN=RAP2-3 PE=1 SV=2	--	--	--	--	--	K09286	2e-46	184	aly:ARALYDRAFT_897996	EREBP-like factor	-	-	-	--
CL10392.Contig2_All	482	21	104	3.0143	14.1764	2.2336	Up	1.07e-13	4.08e-12	gi|255545646|ref|XP_002513883.1|	75.1	4e-13	conserved hypothetical protein [Ricinus communis] >gi|223546969|gb|EEF48466.1| conserved hypothetical protein [Ricinus communis]	gi|30687726|ref|NM_102066.2|	81.8	6e-13	Arabidopsis thaliana uncharacterized protein (AT1G22160) mRNA, complete cds	--	--	--	--	--	--	--	--	--	--	--	--	--	--	-	-	GO:0005634//nucleus	--
CL4616.Contig1_All	1186	31	153	1.8084	8.4759	2.22865	Up	1.88e-19	1.02e-17	gi|340396652|gb|AEK32594.1|	547.4	1e-154	xyloglucan endotransglucosylase/hydrolase [Tagetes patula]	gi|82394882|gb|DQ235255.1|	674	0	Gerbera hybrid cultivar xyloglucan endotransglucosylase mRNA, complete cds	sp|Q8LF99|XTH6_ARATH	468	3e-132	Probable xyloglucan endotransglucosylase/hydrolase protein 6 OS=Arabidopsis thaliana GN=XTH6 PE=2 SV=2	YLR213c	70.1	7e-12	COG2273	Beta-glucanase/Beta-glucan synthetase	K08235	6e-140	495	pop:POPTR_718004	xyloglucan:xyloglucosyl transferase [EC:2.4.1.207]	GO:0006073//cellular glucan metabolic process	GO:0004553//hydrolase activity, hydrolyzing O-glycosyl compounds;GO:0016762//xyloglucan:xyloglucosyl transferase activity	GO:0048046//apoplast;GO:0005618//cell wall	--
CL6713.Contig1_All	484	20	98	2.8589	13.3033	2.21825	Up	6.89e-13	2.48e-11	gi|147768061|emb|CAN64915.1|	132.9	1e-30	hypothetical protein VITISV_030073 [Vitis vinifera]	--	--	--	--	--	--	--	--	--	--	--	--	--	--	--	--	--	--	-	-	-	--
CL9156.Contig1_All	787	8	39	0.7033	3.2559	2.21084	Up	7.52e-06	0.000122748	gi|357485855|ref|XP_003613215.1|	23.1	9e-75	Polygalacturonase [Medicago truncatula] >gi|355514550|gb|AES96173.1| Polygalacturonase [Medicago truncatula]	gi|356567641|ref|XM_003551978.1|	151	1e-33	PREDICTED: Glycine max polygalacturonase At1g48100-like (LOC100783813), mRNA	sp|Q949Z1|PGLR4_ARATH	181	2e-46	Polygalacturonase At1g48100 OS=Arabidopsis thaliana GN=At1g48100 PE=2 SV=1	YJR153w	48.9	1e-05	COG5434	Endopolygalacturonase	K01184	6e-60	228	rcu:RCOM_1063390	polygalacturonase [EC:3.2.1.15]	GO:0005975//carbohydrate metabolic process;GO:0016556//mRNA modification	GO:0047911;GO:0004650//polygalacturonase activity	GO:0005576//extracellular region	--
Unigene34773_All	531	14	68	1.8241	8.4138	2.20557	Up	2.77e-09	7.27e-08	gi|15215664|gb|AAK91377.1|	171.4	6e-42	AT5g25110/T11H3_120 [Arabidopsis thaliana] >gi|25090076|gb|AAN72221.1| At5g25110/T11H3_120 [Arabidopsis thaliana]	--	--	--	--	sp|Q8W1D5|CIPKP_ARATH	171	2e-43	CBL-interacting serine/threonine-protein kinase 25 OS=Arabidopsis thaliana GN=CIPK25 PE=2 SV=1	SPy1625_1	63.2	2e-10	COG0515	Serine/threonine protein kinase	K00924	2e-32	136	ath:AT1G30270	[EC:2.7.1.-]	GO:0050832//defense response to fungus;GO:0006468//protein phosphorylation;GO:0007165//signal transduction	GO:0004683//calmodulin-dependent protein kinase activity;GO:0005524//ATP binding	GO:0005886//plasma membrane	--
Unigene18708_All	860	33	159	2.6548	12.1473	2.19396	Up	8.45e-20	4.64e-18	gi|255541920|ref|XP_002512024.1|	77	4e-13	conserved hypothetical protein [Ricinus communis] >gi|223549204|gb|EEF50693.1| conserved hypothetical protein [Ricinus communis]	gi|82912059|gb|DQ259732.1|	69.9	4e-09	Picea glauca genotype 80130 homeobox transcription factor KN3 (KN3) gene, KN3-1 allele, partial cds	sp|Q9LXS1|MTPA2_ARATH	48.1	6e-06	Metal tolerance protein A2 OS=Arabidopsis thaliana GN=MTPA2 PE=2 SV=2	STM3024	64.3	3e-10	COG2215	ABC-type uncharacterized transport system, permease component	K12813	2e-11	68.2	vcn:VOLCADRAFT_92322	pre-mRNA-splicing factor ATP-dependent RNA helicase DHX16 [EC:3.6.4.13]	-	GO:0003677//DNA binding;GO:0000166//nucleotide binding;GO:0004386//helicase activity	-	--
Unigene12697_All	309	9	43	2.0151	9.143	2.18182	Up	3e-06	5.25e-05	--	--	--	--	--	--	--	--	--	--	--	--	--	--	--	--	--	--	--	--	--	--	-	-	-	--
Unigene2158_All	811	9	43	0.7678	3.4836	2.18178	Up	3e-06	5.25e-05	gi|225434522|ref|XP_002278620.1|	348.6	6e-95	PREDICTED: uncharacterized protein LOC100255293 [Vitis vinifera] >gi|297745864|emb|CBI15920.3| unnamed protein product [Vitis vinifera]	gi|225434521|ref|XM_002278584.1|	85.7	7e-14	PREDICTED: Vitis vinifera uncharacterized LOC100255293 (LOC100255293), mRNA	--	--	--	--	--	--	--	--	--	--	--	--	--	--	-	-	-	--
Unigene17802_All	547	22	105	2.7826	12.6119	2.18028	Up	1.88e-13	7.04e-12	--	--	--	--	--	--	--	--	--	--	--	--	--	--	--	--	--	--	--	--	--	--	-	-	-	--
CL5221.Contig2_All	1071	7	33	0.4522	2.0244	2.16246	Up	5.08e-05	0.00070294	gi|460398369|ref|XP_004244734.1|	499.6	3e-140	PREDICTED: probable aquaporin NIP5-1-like [Solanum lycopersicum]	gi|224056720|ref|XM_002298954.1|	381	1e-102	Populus trichocarpa aquaporin, MIP family, NIP subfamily, mRNA	sp|Q9SV84|NIP51_ARATH	459	2e-129	Probable aquaporin NIP5-1 OS=Arabidopsis thaliana GN=NIP5-1 PE=2 SV=1	AF1426	115	1e-25	COG0580	Glycerol uptake facilitator and related permeases (Major Intrinsic Protein Family)	K09874	3e-129	459	aly:ARALYDRAFT_911337	aquaporin NIP	GO:0015700//arsenite transport;GO:0015706//nitrate transport;GO:0035445//borate transmembrane transport;GO:0010106//cellular response to iron ion starvation;GO:0071918//urea transmembrane transport;GO:0006826//iron ion transport;GO:0010167//response to nitrate;GO:0015793//glycerol transport;GO:0046685//response to arsenic-containing substance;GO:0080029//cellular response to boron-containing subs…	GO:0015204//urea transmembrane transporter activity;GO:0015168//glycerol transmembrane transporter activity;GO:0015105//arsenite transmembrane transporter activity;GO:0015250//water channel activity;GO:0080138//borate uptake transmembrane transporter activity	GO:0016328//lateral plasma membrane;GO:0016021//integral to membrane	--
CL2868.Contig4_All	1136	209	975	12.7285	56.3905	2.14739	Up	2.22e-110	8.07e-108	gi|3702409|emb|CAA09765.1|	394	2e-108	beta-1,3-glucanase [Cichorium intybus x Cichorium endivia]	gi|3702408|emb|AJ011769.1|	60	5e-06	Cichorium intybus x Cichorium endivia mRNA for beta-1,3-glucanase	sp|A7PQW3|E13B_VITVI	356	1e-98	Glucan endo-1,3-beta-glucosidase OS=Vitis vinifera GN=VIT_06s0061g00120 PE=1 SV=2	--	--	--	--	--	--	--	--	--	--	-	GO:0016798//hydrolase activity, acting on glycosyl bonds	-	--
Unigene976_All	673	20	92	2.056	8.9816	2.12713	Up	1.24e-11	4.04e-10	--	--	--	--	--	--	--	--	--	--	--	--	--	--	--	--	--	--	--	--	--	--	-	-	-	--
Unigene26482_All	404	10	46	1.7125	7.4809	2.12711	Up	1.94e-06	3.51e-05	--	--	--	--	--	--	--	--	--	--	--	--	--	--	--	--	--	--	--	--	--	--	-	-	-	--
CL10387.Contig3_All	917	12	55	0.9054	3.9407	2.12182	Up	1.92e-07	4.04e-06	gi|89257448|gb|ABD64940.1|	78.6	1e-13	hypothetical protein 24.t00018 [Brassica oleracea]	--	--	--	--	sp|Q9FHE1|GSTT3_ARATH	68.6	5e-12	Glutathione S-transferase T3 OS=Arabidopsis thaliana GN=GSTT3 PE=2 SV=1	--	--	--	--	--	--	--	--	--	--	-	-	-	--
Unigene34128_All	489	137	626	19.383	84.1095	2.11748	Up	2.84e-70	6.41e-68	--	--	--	--	--	--	--	--	--	--	--	--	--	--	--	--	--	--	--	--	--	--	-	-	-	--
Unigene14582_All	2039	36	164	1.2215	5.2845	2.11311	Up	1.65e-19	8.95e-18	gi|255557635|ref|XP_002519847.1|	925.6	0	Peptide transporter, putative [Ricinus communis] >gi|223540893|gb|EEF42451.1| Peptide transporter, putative [Ricinus communis]	gi|470131639|ref|XM_004301652.1|	172	9e-40	PREDICTED: Fragaria vesca subsp. vesca nitrate transporter 1.5-like (LOC101311873), mRNA	sp|Q9LQL2|PTR14_ARATH	906	0	Nitrate transporter 1.5 OS=Arabidopsis thaliana GN=NRT1.5 PE=1 SV=2	ECU11g1050	132	2e-30	COG3104	Dipeptide/tripeptide permease	K14638	5e-139	493	smo:SELMODRAFT_135536	solute carrier family 15 (peptide/histidine transporter), member 3/4	GO:0006598//polyamine catabolic process;GO:0015706//nitrate transport;GO:0006857//oligopeptide transport;GO:0009698//phenylpropanoid metabolic process;GO:0010106//cellular response to iron ion starvation;GO:0042128//nitrate assimilation;GO:0042398//cellular modified amino acid biosynthetic process;GO:0006826//iron ion transport;GO:0010167//response to nitrate;GO:0009734//auxin mediated signaling …	GO:0015112//nitrate transmembrane transporter activity	GO:0005886//plasma membrane	--
CL2461.Contig1_All	1074	115	522	7.408	31.9334	2.10791	Up	1.49e-58	2.72e-56	gi|224123014|ref|XP_002330420.1|	640.2	0	predicted protein [Populus trichocarpa] >gi|222871805|gb|EEF08936.1| predicted protein [Populus trichocarpa]	gi|359493898|ref|XM_003634641.1|	365	6e-98	PREDICTED: Vitis vinifera cyclic nucleotide-gated ion channel 4-like (LOC100265816), mRNA	sp|Q94AS9|CNGC4_ARATH	624	2e-179	Cyclic nucleotide-gated ion channel 4 OS=Arabidopsis thaliana GN=CNGC4 PE=2 SV=2	--	--	--	--	--	K05391	3e-159	559	bdi:100823258	cyclic nucleotide gated channel, other eukaryote	GO:0009626//plant-type hypersensitive response;GO:0070838//divalent metal ion transport;GO:0030003//cellular cation homeostasis;GO:0055085//transmembrane transport	GO:0030551//cyclic nucleotide binding;GO:0005261//cation channel activity;GO:0005516//calmodulin binding	GO:0005886//plasma membrane;GO:0016021//integral to membrane	--
Unigene52985_All	214	8	36	2.5863	11.0527	2.09544	Up	3.24e-05	0.00046924	--	--	--	--	--	--	--	--	--	--	--	--	--	--	--	--	--	--	--	--	--	--	-	-	-	--
CL7426.Contig3_All	1364	36	161	1.826	7.7552	2.08648	Up	6.79e-19	3.51e-17	gi|397771302|gb|AFO64617.1|	654.4	0	cytochrome P450 mono-oxygenase [Artemisia annua]	gi|460414945|ref|XM_004252774.1|	71.9	2e-09	PREDICTED: Solanum lycopersicum isoflavone 2'-hydroxylase-like (LOC101256076), mRNA	sp|P93147|C81E1_GLYEC	410	1e-114	Isoflavone 2'-hydroxylase OS=Glycyrrhiza echinata GN=CYP81E1 PE=1 SV=2	BH0579	131	3e-30	COG2124	Cytochrome P450	K00517	6e-116	416	ath:AT4G37340	[EC:1.14.-.-]	-	GO:0046872//metal ion binding;GO:0016705//oxidoreductase activity, acting on paired donors, with incorporation or reduction of molecular oxygen;GO:0004497//monooxygenase activity	-	--
CL4616.Contig3_All	1288	84	372	4.512	18.9761	2.07234	Up	2.51e-41	3.13e-39	gi|82394883|gb|ABB72442.1|	556.6	3e-157	xyloglucan endotransglucosylase [Gerbera hybrid cultivar]	gi|82394882|gb|DQ235255.1|	676	0	Gerbera hybrid cultivar xyloglucan endotransglucosylase mRNA, complete cds	sp|Q8LF99|XTH6_ARATH	468	3e-132	Probable xyloglucan endotransglucosylase/hydrolase protein 6 OS=Arabidopsis thaliana GN=XTH6 PE=2 SV=2	YLR213c	68.9	2e-11	COG2273	Beta-glucanase/Beta-glucan synthetase	K08235	9e-140	494	pop:POPTR_718004	xyloglucan:xyloglucosyl transferase [EC:2.4.1.207]	GO:0009414//response to water deprivation;GO:0006073//cellular glucan metabolic process	GO:0016762//xyloglucan:xyloglucosyl transferase activity;GO:0004553//hydrolase activity, hydrolyzing O-glycosyl compounds	GO:0005618//cell wall;GO:0048046//apoplast	--
Unigene22465_All	852	48	212	3.8977	16.3484	2.06845	Up	3.66e-24	2.46e-22	gi|20385169|gb|AAM21199.1|AF364864_1	424.9	8e-118	pathogenesis-related protein 5-1 [Helianthus annuus]	gi|20385168|gb|AF364864.1|	383	1e-103	Helianthus annuus pathogenesis-related protein 5-1 (PR5-1) mRNA, complete cds	sp|P81370|TLP_ACTDE	394	4e-110	Thaumatin-like protein OS=Actinidia deliciosa GN=tlp PE=1 SV=2	--	--	--	--	--	--	--	--	--	--	-	-	-	--
CL2350.Contig3_All	545	15	66	1.9042	7.9566	2.06297	Up	1.99e-08	4.73e-07	--	--	--	--	--	--	--	--	--	--	--	--	--	--	--	--	--	--	--	--	--	--	-	-	-	--
Unigene37993_All	885	23	100	1.798	7.424	2.0458	Up	5.46e-12	1.83e-10	gi|255561164|ref|XP_002521594.1|	260.8	2e-68	conserved hypothetical protein [Ricinus communis] >gi|223539272|gb|EEF40865.1| conserved hypothetical protein [Ricinus communis]	--	--	--	--	--	--	--	--	YBR271w	58.9	1e-08	COG0500	SAM-dependent methyltransferases	K01051	8e-06	49.3	gmx:100776781	pectinesterase [EC:3.1.1.11]	-	-	-	--
Unigene24105_All	1318	18	78	0.9449	3.8883	2.04091	Up	1.29e-09	3.51e-08	gi|147766872|emb|CAN60947.1|	642.5	0	hypothetical protein VITISV_015758 [Vitis vinifera]	gi|289629348|gb|AC240089.1|	212	7e-52	Brassica oleracea clone BOT01-64A15, complete sequence	sp|P10978|POLX_TOBAC	260	1e-69	Retrovirus-related Pol polyprotein from transposon TNT 1-94 OS=Nicotiana tabacum PE=2 SV=1	--	--	--	--	--	K10760	1e-10	65.9	vvi:100247527	adenylate isopentenyltransferase (cytokinin synthase)	-	-	-	--
Unigene19229_All	558	37	160	4.5875	18.8393	2.03797	Up	2.85e-18	1.43e-16	--	--	--	--	--	--	--	--	--	--	--	--	--	--	--	--	--	--	--	--	--	--	-	-	-	--
Unigene14784_All	688	10	43	1.0056	4.1064	2.02982	Up	8.11e-06	0.000131589	gi|359475946|ref|XP_002278933.2|	73.6	3e-12	PREDICTED: zinc finger protein NUTCRACKER-like [Vitis vinifera]	--	--	--	--	--	--	--	--	--	--	--	--	--	--	--	--	--	--	-	-	-	--
Unigene37926_All	473	10	43	1.4627	5.9729	2.0298	Up	8.11e-06	0.000131608	gi|356526095|ref|XP_003531655.1|	92.4	2e-18	PREDICTED: dehydration-responsive element-binding protein 3-like [Glycine max]	--	--	--	--	sp|Q9LYD3|DREB3_ARATH	75.9	1e-14	Dehydration-responsive element-binding protein 3 OS=Arabidopsis thaliana GN=DREB3 PE=2 SV=1	--	--	--	--	--	K09286	4e-17	85.1	vvi:100252531	EREBP-like factor	-	-	-	--
Unigene36670_All	767	15	64	1.353	5.4823	2.01862	Up	5.07e-08	1.15e-06	gi|27804357|gb|AAO22980.1|	381.7	6e-105	MADS-box transcription factor CDM41 [Chrysanthemum x morifolium]	gi|27804356|gb|AY173055.1|	1142	0	Chrysanthemum x morifolium MADS-box transcription factor CDM41 (cdm41) mRNA, complete cds	sp|Q41276|AP1_SINAL	273	6e-74	Floral homeotic protein APETALA 1 OS=Sinapis alba GN=AP1 PE=2 SV=1	YMR043w	65.1	1e-10	COG5068	Regulator of arginine metabolism and related MADS box-containing transcription factors	K09264	3e-73	273	aly:ARALYDRAFT_476039	MADS-box transcription factor, plant	GO:0010076//maintenance of floral meristem identity;GO:0048830//adventitious root development;GO:0009933//meristem structural organization;GO:0006355//regulation of transcription, DNA-dependent;GO:0010582//floral meristem determinacy;GO:0010093//specification of floral organ identity	GO:0003677//DNA binding;GO:0003700//sequence-specific DNA binding transcription factor activity;GO:0046982//protein heterodimerization activity	GO:0005634//nucleus	--
Unigene36584_All	1044	13	55	0.8615	3.4613	2.00639	Up	5.07e-07	1.01e-05	gi|224055327|ref|XP_002298482.1|	315.8	7e-85	20G-Fe(II) oxidoreductase [Populus trichocarpa] >gi|222845740|gb|EEE83287.1| 20G-Fe(II) oxidoreductase [Populus trichocarpa]	gi|359478827|ref|XM_002277320.2|	79.8	5e-12	PREDICTED: Vitis vinifera gibberellin 2-beta-dioxygenase 8-like (LOC100258725), mRNA	sp|O49561|G2OX8_ARATH	142	4e-34	Gibberellin 2-beta-dioxygenase 8 OS=Arabidopsis thaliana GN=GA2OX7 PE=1 SV=2	PA0147	103	5e-22	COG3491	Isopenicillin N synthase and related dioxygenases	K06892	3e-27	120	pop:POPTR_845112		-	GO:0016491//oxidoreductase activity	-	--
CL3061.Contig2_All	1176	29	122	1.7061	6.816	1.99822	Up	6.09e-14	2.36e-12	gi|224113447|ref|XP_002332577.1|	144.1	4e-33	predicted protein [Populus trichocarpa] >gi|222832915|gb|EEE71392.1| predicted protein [Populus trichocarpa]	--	--	--	--	--	--	--	--	--	--	--	--	--	--	--	--	--	--	-	-	-	--
Unigene16202_All	596	17	71	1.9734	7.8269	1.98776	Up	1.29e-08	3.14e-07	gi|20149050|gb|AAM12780.1|	145.6	4e-34	auxin-induced SAUR-like protein [Capsicum annuum]	gi|460375520|ref|XM_004233506.1|	65.9	4e-08	PREDICTED: Solanum lycopersicum auxin-induced protein X10A-like (LOC101250954), mRNA	sp|P33080|AX10A_SOYBN	80.1	8e-16	Auxin-induced protein X10A OS=Glycine max PE=2 SV=1	--	--	--	--	--	K14488	6e-34	141	pop:POPTR_818150	SAUR family protein	GO:0009733//response to auxin stimulus	GO:0005516//calmodulin binding	GO:0005739//mitochondrion	--
Unigene29316_All	852	12	50	0.9744	3.8558	1.98444	Up	2.03e-06	3.65e-05	gi|297735559|emb|CBI18053.3|	143.7	3e-33	unnamed protein product [Vitis vinifera]	gi|460407205|ref|XM_004248997.1|	113	3e-22	PREDICTED: Solanum lycopersicum uncharacterized LOC101265492 (LOC101265492), mRNA	--	--	--	--	--	--	--	--	--	--	--	--	--	--	GO:0009987//cellular process	-	GO:0043229//intracellular organelle	--
CL2050.Contig1_All	311	28	115	6.2288	24.295	1.96363	Up	5.92e-13	2.15e-11	gi|217944|dbj|BAA03104.1|	141	5e-33	light-harvesting chlorophyll a/b-binding protein (LHCP) precursor [Lactuca sativa]	gi|210145301|dbj|AK243992.1|	119	2e-24	Glycine max cDNA, clone: GMFL01-01-M22	sp|P07370|CB2B_SOLLC	137	1e-33	Chlorophyll a-b binding protein 1B, chloroplastic OS=Solanum lycopersicum GN=CAB1B PE=3 SV=1	--	--	--	--	--	K08912	4e-31	130	rcu:RCOM_0633890	light-harvesting complex II chlorophyll a/b binding protein 1	-	-	-	--
CL260.Contig1_All	651	19	78	2.0192	7.8721	1.96296	Up	3.3e-09	8.57e-08	--	--	--	--	--	--	--	--	--	--	--	--	--	--	--	--	--	--	--	--	--	--	-	-	-	--
Unigene46676_All	203	10	41	3.4081	13.2699	1.96112	Up	2.07e-05	0.000311415	--	--	--	--	--	--	--	--	--	--	--	--	--	--	--	--	--	--	--	--	--	--	-	-	-	--
CL10191.Contig2_All	1189	51	209	2.9676	11.549	1.9604	Up	2.45e-22	1.51e-20	gi|224139258|ref|XP_002323024.1|	303.1	6e-81	predicted protein [Populus trichocarpa] >gi|222867654|gb|EEF04785.1| predicted protein [Populus trichocarpa]	gi|460378954|ref|XM_004235184.1|	79.8	6e-12	PREDICTED: Solanum lycopersicum abscisic acid receptor PYL4-like (LOC101256856), mRNA	sp|O80920|PYL4_ARATH	269	3e-72	Abscisic acid receptor PYL4 OS=Arabidopsis thaliana GN=PYL4 PE=1 SV=1	--	--	--	--	--	K14496	5e-82	303	pop:POPTR_907261	abscisic acid receptor PYR/PYL family	GO:0009738//abscisic acid mediated signaling pathway	GO:0004872//receptor activity;GO:0005515//protein binding	GO:0005634//nucleus	--
Unigene26281_All	790	21	86	1.8391	7.1524	1.95943	Up	5.34e-10	1.49e-08	gi|359477491|ref|XP_003631984.1|	113.6	3e-24	PREDICTED: uncharacterized protein LOC100854649 [Vitis vinifera] >gi|297736998|emb|CBI26199.3| unnamed protein product [Vitis vinifera]	gi|470121750|ref|XM_004296876.1|	61.9	9e-07	PREDICTED: Fragaria vesca subsp. vesca uncharacterized LOC101310110 (LOC101310110), mRNA	--	--	--	--	--	--	--	--	--	--	--	--	--	--	-	-	-	--
Unigene26180_All	353	97	397	19.0111	73.8916	1.95857	Up	5.46e-41	6.76e-39	gi|255545646|ref|XP_002513883.1|	82.4	2e-15	conserved hypothetical protein [Ricinus communis] >gi|223546969|gb|EEF48466.1| conserved hypothetical protein [Ricinus communis]	--	--	--	--	--	--	--	--	--	--	--	--	--	--	--	--	--	--	-	-	-	--
Unigene11484_All	1109	16	65	0.9982	3.8509	1.94779	Up	8.1e-08	1.8e-06	gi|296082949|emb|CBI22250.3|	97.4	4e-19	unnamed protein product [Vitis vinifera]	gi|357496498|ref|XM_003618490.1|	83.8	4e-13	Medicago truncatula Transmembrane emp24 domain-containing protein (MTR_6g012770) mRNA, complete cds	sp|O81045|P24D8_ARATH	86.7	2e-17	Transmembrane emp24 domain-containing protein p24delta8 OS=Arabidopsis thaliana GN=At2g03290 PE=1 SV=1	--	--	--	--	--	--	--	--	--	--	-	-	-	--
Unigene25853_All	1156	34	138	2.0348	7.8433	1.94657	Up	4.13e-15	1.72e-13	gi|460387130|ref|XP_004239242.1|	288.9	1e-76	PREDICTED: uncharacterized protein LOC101252392 [Solanum lycopersicum]	gi|147806244|emb|AM454206.2|	71.9	1e-09	Vitis vinifera contig VV78X076346.8, whole genome shotgun sequence	--	--	--	--	--	--	--	--	--	--	--	--	--	--	-	-	-	--
CL2341.Contig5_All	1273	19	77	1.0326	3.9741	1.94435	Up	5.21e-09	1.32e-07	--	--	--	--	--	--	--	--	--	--	--	--	--	--	--	--	--	--	--	--	--	--	-	-	-	--
Unigene29998_All	579	60	243	7.1694	27.5745	1.94341	Up	1.89e-25	1.35e-23	gi|225461183|ref|XP_002283133.1|	57.4	1e-07	PREDICTED: uncharacterized protein LOC100258992 [Vitis vinifera]	gi|33348780|gb|AY193444.1|	83.8	2e-13	Lactuca saligna genotype PI491204 cDNA368-like gene, partial sequence	--	--	--	--	--	--	--	--	--	--	--	--	--	--	-	-	-	--
CL12359.Contig3_All	861	21	84	1.6874	6.41	1.92552	Up	1.32e-09	3.59e-08	gi|462396836|gb|EMJ02635.1|	195.3	1e-48	hypothetical protein PRUPE_ppa013764mg [Prunus persica]	gi|42460025|emb|BX828565.1|	95.6	7e-17	Arabidopsis thaliana Full-length cDNA Complete sequence from clone GSLTSIL17ZF02 of Silique of strain col-0 of Arabidopsis thaliana (thale cress)	sp|P32295|ARG7_VIGRR	79.7	2e-15	Indole-3-acetic acid-induced protein ARG7 OS=Vigna radiata var. radiata GN=ARG7 PE=2 SV=1	--	--	--	--	--	K14488	4e-47	186	pop:POPTR_818150	SAUR family protein	GO:0009734//auxin mediated signaling pathway	GO:0005516//calmodulin binding	GO:0005739//mitochondrion	--
Unigene29749_All	793	43	172	3.7515	14.2506	1.92548	Up	3.07e-18	1.53e-16	--	--	--	--	gi|147781809|emb|AM453040.2|	60	4e-06	Vitis vinifera contig VV78X210095.13, whole genome shotgun sequence	--	--	--	--	--	--	--	--	--	--	--	--	--	--	-	-	-	--
Unigene25994_All	728	14	56	1.3305	5.054	1.92546	Up	8.03e-07	1.55e-05	gi|470133531|ref|XP_004302619.1|	238.8	6e-62	PREDICTED: uncharacterized protein LOC101304593 [Fragaria vesca subsp. vesca]	--	--	--	--	--	--	--	--	--	--	--	--	--	--	--	--	--	--	-	-	-	--
CL11948.Contig1_All	2555	226	901	6.1197	23.1693	1.92068	Up	1.39e-88	4.06e-86	gi|224138238|ref|XP_002322764.1|	1167.9	0	white-brown-complex ABC transporter family [Populus trichocarpa] >gi|222867394|gb|EEF04525.1| white-brown-complex ABC transporter family [Populus trichocarpa]	gi|356500544|ref|XM_003519044.1|	252	2e-63	PREDICTED: Glycine max ABC transporter G family member 22-like (LOC100798801), mRNA	sp|Q93YS4|AB22G_ARATH	1090	0	ABC transporter G family member 22 OS=Arabidopsis thaliana GN=ABCG22 PE=1 SV=1	YCR011c_2	199	3e-50	COG1131	ABC-type multidrug transport system, ATPase component	K05681	9e-87	320	cme:CMS467C	ATP-binding cassette, subfamily G (WHITE), member 2	GO:0009414//response to water deprivation;GO:0006200//ATP catabolic process;GO:0010148//transpiration	GO:0015412//molybdate transmembrane-transporting ATPase activity;GO:0005524//ATP binding	GO:0005739//mitochondrion;GO:0005886//plasma membrane	--
CL12080.Contig2_All	416	114	452	18.9593	71.3879	1.91277	Up	4.7e-45	6.45e-43	gi|359482133|ref|XP_003632717.1|	70.9	6e-12	PREDICTED: arabinogalactan peptide 14-like [Vitis vinifera]	--	--	--	--	sp|Q9LJD9|AGP12_ARATH	67.8	2e-12	Arabinogalactan peptide 12 OS=Arabidopsis thaliana GN=AGP12 PE=1 SV=1	--	--	--	--	--	--	--	--	--	--	GO:0006598//polyamine catabolic process;GO:0048767//root hair elongation;GO:0009698//phenylpropanoid metabolic process;GO:0042398//cellular modified amino acid biosynthetic process;GO:0019344//cysteine biosynthetic process	GO:0005515//protein binding	GO:0031225//anchored to membrane;GO:0005886//plasma membrane	--
Unigene29523_All	1087	58	229	3.6915	13.8416	1.90673	Up	1.66e-23	1.08e-21	gi|225446995|ref|XP_002266937.1|	311.2	1e-83	PREDICTED: fasciclin-like arabinogalactan protein 7 isoform 2 [Vitis vinifera] >gi|225446997|ref|XP_002266986.1| PREDICTED: fasciclin-like arabinogalactan protein 7 isoform 3 [Vitis vinifera] >gi|225446999|ref|XP_002266893.1| PREDICTED: fasciclin-like arabinogalactan protein 7 isoform 1 [Vitis vinifera] >gi|147823112|emb|CAN73020.1| hypothetical protein VITISV_004046 [Vitis vinifera]	--	--	--	--	sp|Q9SJ81|FLA7_ARATH	255	3e-68	Fasciclin-like arabinogalactan protein 7 OS=Arabidopsis thaliana GN=FLA7 PE=1 SV=1	all3797	50.1	7e-06	COG2335	Secreted and surface protein containing fasciclin-like repeats	--	--	--	--	--	GO:0016132//brassinosteroid biosynthetic process;GO:0010075//regulation of meristem growth;GO:0006084//acetyl-CoA metabolic process;GO:0009664//plant-type cell wall organization;GO:0009832//plant-type cell wall biogenesis;GO:0016126//sterol biosynthetic process	-	GO:0046658//anchored to plasma membrane	--
CL6234.Contig2_All	531	30	118	3.9087	14.6005	1.90126	Up	9.24e-13	3.31e-11	--	--	--	--	gi|397529809|gb|JX047547.1|	60	2e-06	Solanum lycopersicum TAS3-12 siRNA gene, complete sequence	--	--	--	--	--	--	--	--	--	--	--	--	--	--	-	-	-	--
CL12080.Contig3_All	435	45	177	7.157	26.734	1.90125	Up	1.94e-18	9.77e-17	gi|224125850|ref|XP_002319690.1|	70.9	7e-12	predicted protein [Populus trichocarpa] >gi|118481299|gb|ABK92593.1| unknown [Populus trichocarpa] >gi|222858066|gb|EEE95613.1| predicted protein [Populus trichocarpa]	--	--	--	--	sp|Q9LJD9|AGP12_ARATH	68.2	2e-12	Arabinogalactan peptide 12 OS=Arabidopsis thaliana GN=AGP12 PE=1 SV=1	--	--	--	--	--	--	--	--	--	--	GO:0006598//polyamine catabolic process;GO:0048767//root hair elongation;GO:0009698//phenylpropanoid metabolic process;GO:0042398//cellular modified amino acid biosynthetic process;GO:0019344//cysteine biosynthetic process	GO:0005515//protein binding	GO:0031225//anchored to membrane;GO:0005886//plasma membrane	--
Unigene479_All	658	42	164	4.416	16.3756	1.89074	Up	4.49e-17	2.11e-15	gi|21322711|emb|CAD22154.1|	81.6	1e-14	pherophorin-dz1 protein [Volvox carteri f. nagariensis]	--	--	--	--	sp|P10495|GRP1_PHAVU	121	3e-28	Glycine-rich cell wall structural protein 1.0 OS=Phaseolus vulgaris PE=2 SV=1	XF0818	112	5e-25	COG2730	Endoglucanase	K01115	9e-27	118	vcn:VOLCADRAFT_99471	phospholipase D [EC:3.1.4.4]	-	-	-	--
CL3698.Contig1_All	476	10	39	1.4535	5.3832	1.88893	Up	5.17e-05	0.000714881	gi|224081419|ref|XP_002306403.1|	68.6	4e-11	predicted protein [Populus trichocarpa] >gi|222855852|gb|EEE93399.1| predicted protein [Populus trichocarpa]	--	--	--	--	--	--	--	--	--	--	--	--	--	--	--	--	--	--	-	-	-	--
Unigene36951_All	677	38	148	3.8833	14.3632	1.88702	Up	1.65e-15	7.02e-14	gi|357520147|ref|XP_003630362.1|	125.6	6e-28	Filament-like plant protein [Medicago truncatula] >gi|355524384|gb|AET04838.1| Filament-like plant protein [Medicago truncatula]	--	--	--	--	sp|Q9MA92|FPP3_ARATH	111	3e-25	Filament-like plant protein 3 OS=Arabidopsis thaliana GN=FPP3 PE=2 SV=2	--	--	--	--	--	--	--	--	--	--	-	-	-	--
Unigene8779_All	1180	17	66	0.9967	3.6749	1.88247	Up	1.26e-07	2.72e-06	gi|359477037|ref|XP_002275355.2|	430.6	2e-119	PREDICTED: uncharacterized protein LOC100250623 [Vitis vinifera]	gi|225431534|ref|XM_002275347.1|	89.7	6e-15	PREDICTED: Vitis vinifera ankyrin repeat-containing protein At3g12360-like (LOC100245499), mRNA	sp|Q9C7A2|Y3236_ARATH	59.7	3e-09	Ankyrin repeat-containing protein At3g12360 OS=Arabidopsis thaliana GN=At3g12360 PE=2 SV=1	--	--	--	--	--	--	--	--	--	--	-	-	-	--
CL2050.Contig2_All	290	15	58	3.5785	13.1404	1.87658	Up	7.89e-07	1.52e-05	gi|217944|dbj|BAA03104.1|	141	5e-33	light-harvesting chlorophyll a/b-binding protein (LHCP) precursor [Lactuca sativa]	gi|210145301|dbj|AK243992.1|	119	2e-24	Glycine max cDNA, clone: GMFL01-01-M22	sp|P07370|CB2B_SOLLC	137	1e-33	Chlorophyll a-b binding protein 1B, chloroplastic OS=Solanum lycopersicum GN=CAB1B PE=3 SV=1	--	--	--	--	--	K08912	4e-31	130	rcu:RCOM_0633890	light-harvesting complex II chlorophyll a/b binding protein 1	-	-	-	--
Unigene5770_All	535	54	208	6.9831	25.544	1.87104	Up	5.48e-21	3.18e-19	gi|255546191|ref|XP_002514155.1|	95.9	3e-19	hypothetical protein RCOM_1048070 [Ricinus communis] >gi|223546611|gb|EEF48109.1| hypothetical protein RCOM_1048070 [Ricinus communis]	--	--	--	--	sp|P0CH30|RING1_GOSHI	63.5	7e-11	E3 ubiquitin-protein ligase RING1 OS=Gossypium hirsutum GN=RING1 PE=2 SV=1	ECU01g0750	49.7	3e-06	COG5243	HRD ubiquitin ligase complex, ER membrane component	K11982	1e-10	64.3	zma:100283413	E3 ubiquitin-protein ligase RNF115/126 [EC:6.3.2.19]	-	-	-	--
Unigene34818_All	606	12	46	1.37	4.9873	1.86408	Up	1.26e-05	0.000197746	gi|296086908|emb|CBI33089.3|	183	2e-45	unnamed protein product [Vitis vinifera]	--	--	--	--	--	--	--	--	--	--	--	--	--	--	--	--	--	--	-	-	-	--
CL8952.Contig2_All	477	23	87	3.3359	11.9834	1.84489	Up	1.99e-09	5.32e-08	gi|460379031|ref|XP_004235268.1|	34.3	6e-21	PREDICTED: uncharacterized protein LOC101243970 [Solanum lycopersicum]	--	--	--	--	--	--	--	--	--	--	--	--	--	--	--	--	--	--	-	-	-	--
Unigene31120_All	892	12	45	0.9307	3.3146	1.83245	Up	1.97e-05	0.000299174	gi|147855202|emb|CAN83835.1|	62.4	1e-08	hypothetical protein VITISV_009604 [Vitis vinifera]	--	--	--	--	--	--	--	--	--	--	--	--	--	--	--	--	--	--	-	-	-	--
CL12359.Contig2_All	838	24	90	1.9814	7.0563	1.83239	Up	1.25e-09	3.4e-08	gi|462396836|gb|EMJ02635.1|	195.3	1e-48	hypothetical protein PRUPE_ppa013764mg [Prunus persica]	gi|42460025|emb|BX828565.1|	95.6	7e-17	Arabidopsis thaliana Full-length cDNA Complete sequence from clone GSLTSIL17ZF02 of Silique of strain col-0 of Arabidopsis thaliana (thale cress)	sp|P32295|ARG7_VIGRR	79.7	2e-15	Indole-3-acetic acid-induced protein ARG7 OS=Vigna radiata var. radiata GN=ARG7 PE=2 SV=1	--	--	--	--	--	K14488	4e-47	186	pop:POPTR_818150	SAUR family protein	GO:0009734//auxin mediated signaling pathway	GO:0005516//calmodulin binding	GO:0005739//mitochondrion	--
CL11298.Contig2_All	1038	27	101	1.7996	6.393	1.82882	Up	1.27e-10	3.79e-09	--	--	--	--	--	--	--	--	--	--	--	--	--	--	--	--	--	--	--	--	--	--	-	-	-	--
Unigene37512_All	433	23	86	3.6749	13.0494	1.82821	Up	3.1e-09	8.08e-08	--	--	--	--	--	--	--	--	--	--	--	--	--	--	--	--	--	--	--	--	--	--	-	-	-	--
Unigene18567_All	1602	69	258	2.9799	10.5812	1.82817	Up	6.33e-25	4.43e-23	gi|100173145|gb|ABF69124.1|	588.6	1e-166	chalcone synthase [Chrysanthemum x morifolium]	gi|331272050|gb|JF694272.1|	188	1e-44	Erigeron breviscapus chalcone synthase (CHS) mRNA, partial cds	sp|P48385|CHSY_CALCH	587	8e-168	Chalcone synthase OS=Callistephus chinensis GN=CHS PE=2 SV=2	DRA0326	140	5e-33	COG3424	Predicted naringenin-chalcone synthase	K00660	1e-156	551	vvi:100263443	chalcone synthase [EC:2.3.1.74]	GO:0009813//flavonoid biosynthetic process	GO:0016210//naringenin-chalcone synthase activity	-	--
Unigene12827_All	575	15	56	1.8048	6.3988	1.82596	Up	1.92e-06	3.48e-05	--	--	--	--	--	--	--	--	--	--	--	--	--	--	--	--	--	--	--	--	--	--	-	-	-	--
Unigene15700_All	604	15	56	1.7182	6.0916	1.82592	Up	1.92e-06	3.48e-05	gi|460371227|ref|XP_004231444.1|	124.8	9e-28	PREDICTED: indole-3-acetic acid-induced protein ARG7-like [Solanum lycopersicum]	--	--	--	--	sp|P32295|ARG7_VIGRR	83.6	8e-17	Indole-3-acetic acid-induced protein ARG7 OS=Vigna radiata var. radiata GN=ARG7 PE=2 SV=1	--	--	--	--	--	K14488	9e-23	104	gmx:100781277	SAUR family protein	-	-	-	--
Unigene28892_All	289	40	149	9.5757	33.8741	1.82273	Up	5.87e-15	2.42e-13	gi|115770|sp|P12328.1|CB21_LEMGI	107.1	8e-23	RecName: Full=Chlorophyll a-b binding protein of LHCII type I, chloroplastic; Short=CAB; Short=LHCP; Flags: Precursor >gi|168290|gb|AAA33392.1| chlorophyll a/b apoprotein [Lemna gibba]	gi|283549608|emb|FN295566.1|	168	2e-39	Spinacia oleracea lhcb1.4 gene for major chlorophyll a/b binding protein LHCb1.4 precursor, cultivar America	sp|P12328|CB21_LEMGI	107	2e-24	Chlorophyll a-b binding protein of LHCII type I, chloroplastic OS=Lemna gibba PE=3 SV=1	--	--	--	--	--	K08912	9e-24	106	bdi:100822184	light-harvesting complex II chlorophyll a/b binding protein 1	GO:0009769//photosynthesis, light harvesting in photosystem II	GO:0016168//chlorophyll binding	GO:0010287//plastoglobule;GO:0009941//chloroplast envelope;GO:0005794//Golgi apparatus;GO:0030076//light-harvesting complex;GO:0009535//chloroplast thylakoid membrane	--
CL14527.Contig2_All	2485	32	119	0.8909	3.1463	1.82032	Up	3.32e-12	1.14e-10	gi|344178892|dbj|BAK64102.1|	241.1	7e-62	gag-pol polyprotein [Eustoma exaltatum subsp. russellianum]	gi|407339794|gb|AC235843.2|	91.7	3e-15	Glycine max clone GM_WBb0059O09, complete sequence	sp|P10978|POLX_TOBAC	215	1e-55	Retrovirus-related Pol polyprotein from transposon TNT 1-94 OS=Nicotiana tabacum PE=2 SV=1	--	--	--	--	--	K10760	3e-22	105	vvi:100247527	adenylate isopentenyltransferase (cytokinin synthase)	GO:0044238//primary metabolic process;GO:0071704	GO:0004553//hydrolase activity, hydrolyzing O-glycosyl compounds;GO:0005488//binding	-	--
Unigene22460_All	812	53	197	4.5157	15.94	1.81963	Up	2.85e-19	1.52e-17	gi|356509153|ref|XP_003523316.1|	298.1	1e-79	PREDICTED: protein NDR1-like [Glycine max]	gi|460378532|ref|XM_004234977.1|	83.8	3e-13	PREDICTED: Solanum lycopersicum uncharacterized LOC101250578 (LOC101250578), mRNA	--	--	--	--	--	--	--	--	--	--	--	--	--	--	-	-	GO:0005886//plasma membrane	--
Unigene15271_All	482	28	104	4.019	14.1764	1.81858	Up	7.97e-11	2.42e-09	--	--	--	--	--	--	--	--	--	--	--	--	--	--	--	--	--	--	--	--	--	--	-	-	-	--
Unigene29866_All	478	16	59	2.3158	8.1097	1.80814	Up	1.19e-06	2.23e-05	gi|225447268|ref|XP_002279142.1|	124	8e-28	PREDICTED: uncharacterized protein LOC100267059 [Vitis vinifera]	gi|470114480|ref|XM_004293395.1|	60	2e-06	PREDICTED: Fragaria vesca subsp. vesca uncharacterized LOC101312994 (LOC101312994), mRNA	--	--	--	--	--	--	--	--	--	--	--	--	--	--	GO:0006979//response to oxidative stress	-	-	--
Unigene33762_All	712	62	228	6.0245	21.0394	1.80418	Up	7.84e-22	4.73e-20	gi|460400111|ref|XP_004245579.1|	265.4	6e-70	PREDICTED: E3 ubiquitin-protein ligase RHA1B-like [Solanum lycopersicum]	gi|388500999|gb|BT138771.1|	81.8	9e-13	Medicago truncatula clone JCVI-FLMt-3M20 unknown mRNA	sp|Q9SUS5|RHA1B_ARATH	117	8e-27	E3 ubiquitin-protein ligase RHA1B OS=Arabidopsis thaliana GN=RHA1B PE=2 SV=1	SPAC57A7.09	49.3	6e-06	COG5540	RING-finger-containing ubiquitin ligase	K05283	5e-08	56.2	aly:ARALYDRAFT_354960	phosphatidylinositol glycan, class W [EC:2.3.-.-]	GO:0070838//divalent metal ion transport;GO:0010200//response to chitin;GO:0030003//cellular cation homeostasis;GO:0009741//response to brassinosteroid stimulus	GO:0008270//zinc ion binding	GO:0005634//nucleus	--
CL9282.Contig2_All	1592	15	55	0.6519	2.2699	1.79991	Up	2.98e-06	5.23e-05	gi|190192208|dbj|BAG48318.1|	794.3	0	gibberellin 20-oxidase1 [Chrysanthemum x morifolium]	gi|169403817|dbj|AB360381.1|	2724	0	Chrysanthemum x morifolium DgGA20ox mRNA for gibberellin 20-oxidase, complete cds	sp|Q39110|GAOX1_ARATH	496	1e-140	Gibberellin 20 oxidase 1 OS=Arabidopsis thaliana GN=20ox1 PE=2 SV=2	PA4191	107	6e-23	COG3491	Isopenicillin N synthase and related dioxygenases	K05282	6e-166	582	rcu:RCOM_1498120	gibberellin 20-oxidase [EC:1.14.11.12]	GO:0055114//oxidation-reduction process;GO:0009739//response to gibberellin stimulus;GO:0017000//antibiotic biosynthetic process;GO:0009908//flower development;GO:0048366//leaf development;GO:0009686//gibberellin biosynthetic process;GO:0009826//unidimensional cell growth;GO:0048575//short-day photoperiodism, flowering;GO:0080167//response to karrikin;GO:0009639//response to red or far red light	GO:0045544//gibberellin 20-oxidase activity;GO:0016216;GO:0016707//gibberellin 3-beta-dioxygenase activity;GO:0005506//iron ion binding	-	--
Unigene22725_All	578	12	44	1.4364	5.0015	1.7999	Up	3.07e-05	0.000446656	--	--	--	--	--	--	--	--	--	--	--	--	--	--	--	--	--	--	--	--	--	--	-	-	-	--
CL12080.Contig1_All	467	85	311	12.5925	43.7545	1.79687	Up	4.54e-29	3.76e-27	gi|359482133|ref|XP_003632717.1|	68.2	5e-11	PREDICTED: arabinogalactan peptide 14-like [Vitis vinifera]	--	--	--	--	sp|Q9LJD9|AGP12_ARATH	65.1	2e-11	Arabinogalactan peptide 12 OS=Arabidopsis thaliana GN=AGP12 PE=1 SV=1	--	--	--	--	--	--	--	--	--	--	GO:0006598//polyamine catabolic process;GO:0048767//root hair elongation;GO:0009698//phenylpropanoid metabolic process;GO:0042398//cellular modified amino acid biosynthetic process;GO:0019344//cysteine biosynthetic process	GO:0005515//protein binding	GO:0031225//anchored to membrane;GO:0005886//plasma membrane	--
Unigene1474_All	513	60	219	8.0918	28.0483	1.79338	Up	7.2e-21	4.16e-19	gi|224127983|ref|XP_002320212.1|	169.5	2e-41	predicted protein [Populus trichocarpa] >gi|222860985|gb|EEE98527.1| predicted protein [Populus trichocarpa]	gi|225470969|ref|XM_002267223.1|	71.9	6e-10	PREDICTED: Vitis vinifera calcium-binding protein KIC-like (LOC100260344), mRNA	sp|Q9ZPX9|KIC_ARATH	158	2e-39	Calcium-binding protein KIC OS=Arabidopsis thaliana GN=KIC PE=1 SV=2	YOR257w	53.1	2e-07	COG5126	Ca2+-binding protein (EF-Hand superfamily)	K02183	1e-07	54.3	bdi:100823858	calmodulin	GO:0042744//hydrogen peroxide catabolic process;GO:0010091//trichome branching	GO:0005515//protein binding;GO:0005509//calcium ion binding	GO:0005634//nucleus	--
Unigene25688_All	1279	48	175	2.5965	8.9897	1.7917	Up	5.96e-17	2.77e-15	gi|460369796|ref|XP_004230743.1|	464.2	2e-129	PREDICTED: brassinosteroid LRR receptor kinase-like [Solanum lycopersicum]	gi|460369795|ref|XM_004230695.1|	63.9	4e-07	PREDICTED: Solanum lycopersicum brassinosteroid LRR receptor kinase-like (LOC101253231), mRNA	sp|Q9SCT4|IMK2_ARATH	139	3e-33	Probably inactive leucine-rich repeat receptor-like protein kinase IMK2 OS=Arabidopsis thaliana GN=IMK2 PE=1 SV=1	MA2301_1	73.6	7e-13	COG4886	Leucine-rich repeat (LRR) protein	K13420	1e-39	162	sbi:SORBI_06g028760	LRR receptor-like serine/threonine-protein kinase FLS2 [EC:2.7.11.1]	GO:0007165//signal transduction;GO:0008152//metabolic process	GO:0016491//oxidoreductase activity	GO:0005886//plasma membrane	--
Unigene2723_All	671	14	51	1.4435	4.9938	1.79057	Up	7.5e-06	0.000122377	gi|462398221|gb|EMJ03889.1|	106.3	4e-22	hypothetical protein PRUPE_ppa012609mg [Prunus persica]	gi|224132377|ref|XM_002328218.1|	71.9	8e-10	Populus trichocarpa predicted protein, mRNA	--	--	--	--	--	--	--	--	--	--	--	--	--	--	GO:0009744//response to sucrose stimulus;GO:0010224//response to UV-B;GO:0009813//flavonoid biosynthetic process;GO:0007275//multicellular organismal development;GO:0080167//response to karrikin	-	GO:0005634//nucleus	--
Unigene8283_All	607	107	388	12.1957	41.9974	1.78393	Up	1.55e-35	1.63e-33	gi|255537711|ref|XP_002509922.1|	107.5	1e-22	conserved hypothetical protein [Ricinus communis] >gi|223549821|gb|EEF51309.1| conserved hypothetical protein [Ricinus communis]	gi|160955591|emb|CU230703.1|	69.9	3e-09	Populus EST from mild drought-stressed leaves	--	--	--	--	--	--	--	--	--	--	--	--	--	--	-	-	-	--
CL6164.Contig1_All	544	16	58	2.0348	7.005	1.7835	Up	1.84e-06	3.34e-05	gi|224284356|gb|ACN39913.1|	188.3	5e-47	unknown [Picea sitchensis]	gi|210143770|dbj|AK286552.1|	111	8e-22	Glycine max cDNA, clone: GMFL01-31-B19	sp|Q0J709|UP12_ORYSJ	171	2e-43	Unknown protein DS12 from 2D-PAGE of leaf, chloroplastic OS=Oryza sativa subsp. japonica GN=Os08g0242700 PE=2 SV=2	--	--	--	--	--	--	--	--	--	--	-	-	-	--
Unigene26664_All	591	96	346	11.2381	38.4652	1.77516	Up	1.18e-31	1.07e-29	gi|5102600|emb|CAB45241.1|	184.9	7e-46	GEG protein [Gerbera hybrid cultivar]	gi|5102599|emb|AJ005206.1|	254	9e-65	Gerbera hybrida mRNA for GEG protein	sp|Q93X17|SNAK2_SOLTU	134	3e-32	Snakin-2 OS=Solanum tuberosum GN=SN2 PE=1 SV=1	--	--	--	--	--	--	--	--	--	--	GO:0009739//response to gibberellin stimulus;GO:0009825//multidimensional cell growth;GO:0043481//anthocyanin accumulation in tissues in response to UV light;GO:0048767//root hair elongation;GO:0000271//polysaccharide biosynthetic process;GO:0006569//tryptophan catabolic process;GO:0009684//indoleacetic acid biosynthetic process;GO:0009737//response to abscisic acid stimulus;GO:0009932//cell tip …	-	GO:0009505//plant-type cell wall;GO:0005576//extracellular region	--
Unigene1124_All	995	20	72	1.3906	4.7543	1.77353	Up	1.13e-07	2.47e-06	gi|470129686|ref|XP_004300740.1|	306.2	5e-82	PREDICTED: uncharacterized protein LOC101293099 [Fragaria vesca subsp. vesca]	gi|81685827|emb|CR940308.12|	87.7	2e-14	M.truncatula DNA sequence from clone MTH2-17G23 on chromosome 3, complete sequence	--	--	--	--	--	--	--	--	--	--	--	--	--	--	-	-	-	--
CL2347.Contig2_All	803	59	212	5.0833	17.346	1.77077	Up	6.33e-20	3.5e-18	gi|462414898|gb|EMJ19635.1|	297	2e-79	hypothetical protein PRUPE_ppa011642mg [Prunus persica]	gi|359489214|ref|XM_002271100.2|	184	1e-43	PREDICTED: Vitis vinifera cyclin-U4-1-like (LOC100263322), mRNA	sp|O80513|CCU41_ARATH	267	6e-72	Cyclin-U4-1 OS=Arabidopsis thaliana GN=CYCU4-1 PE=1 SV=1	--	--	--	--	--	--	--	--	--	--	GO:0010440//stomatal lineage progression;GO:0000079//regulation of cyclin-dependent protein serine/threonine kinase activity	GO:0004693//cyclin-dependent protein kinase activity;GO:0019901//protein kinase binding	-	--
Unigene8766_All	939	12	43	0.8841	3.0087	1.76686	Up	4.77e-05	0.000665089	gi|147782326|emb|CAN63047.1|	350.1	3e-95	hypothetical protein VITISV_044031 [Vitis vinifera]	gi|460406599|ref|XM_004248702.1|	83.8	3e-13	PREDICTED: Solanum lycopersicum uncharacterized LOC101251133 (LOC101251133), mRNA	--	--	--	--	--	--	--	--	--	--	--	--	--	--	-	-	-	--
Unigene47073_All	569	12	43	1.4591	4.9652	1.76677	Up	4.77e-05	0.000665171	gi|147862031|emb|CAN80895.1|	229.2	3e-59	hypothetical protein VITISV_031817 [Vitis vinifera]	gi|312162728|gb|HQ379628.1|	125	5e-26	Arabidopsis lyrata haplotype Aly-Sb S-locus region genomic sequence	sp|P10978|POLX_TOBAC	83.2	9e-17	Retrovirus-related Pol polyprotein from transposon TNT 1-94 OS=Nicotiana tabacum PE=2 SV=1	--	--	--	--	--	K10760	5e-11	65.5	vvi:100247527	adenylate isopentenyltransferase (cytokinin synthase)	-	-	-	--
Unigene18494_All	1197	44	157	2.5431	8.6176	1.7607	Up	5.04e-15	2.09e-13	gi|462415962|gb|EMJ20699.1|	266.2	8e-70	hypothetical protein PRUPE_ppa022332mg [Prunus persica]	--	--	--	--	sp|Q9LR73|3AT2_ARATH	183	2e-46	Coumaroyl-CoA:anthocyanidin 3-O-glucoside-6"-O-coumaroyltransferase 2 OS=Arabidopsis thaliana GN=3AT2 PE=1 SV=1	--	--	--	--	--	K14329	1e-31	135	ath:AT5G61160	agmatine coumaroyltransferase [EC:2.3.1.64 2.3.1.-]	-	-	-	--
Unigene23524_All	673	18	64	1.8504	6.248	1.75556	Up	7.02e-07	1.37e-05	gi|460397180|ref|XP_004244146.1|	188.7	6e-47	PREDICTED: early nodulin-like protein 2-like [Solanum lycopersicum]	--	--	--	--	sp|Q9SK27|ENL1_ARATH	130	9e-31	Early nodulin-like protein 1 OS=Arabidopsis thaliana GN=At2g25060 PE=1 SV=2	--	--	--	--	--	--	--	--	--	--	-	-	GO:0031225//anchored to membrane	--
Unigene26499_All	575	13	46	1.5642	5.2562	1.7486	Up	2.92e-05	0.000425697	gi|224131838|ref|XP_002321191.1|	179.1	3e-44	predicted protein [Populus trichocarpa] >gi|222861964|gb|EEE99506.1| predicted protein [Populus trichocarpa]	--	--	--	--	sp|Q9LUB6|SNE_ARATH	145	2e-35	F-box protein SNE OS=Arabidopsis thaliana GN=SNE PE=1 SV=1	--	--	--	--	--	K14495	4e-15	79.3	vvi:100245654	F-box protein GID2	GO:0009937//regulation of gibberellic acid mediated signaling pathway;GO:0048831//regulation of shoot system development	GO:0005515//protein binding	GO:0019005//SCF ubiquitin ligase complex	--
Unigene22422_All	567	15	53	1.8303	6.1415	1.74651	Up	7.12e-06	0.000116683	gi|460414885|ref|XP_004252792.1|	141	1e-32	PREDICTED: protein RADIALIS-like 6-like [Solanum lycopersicum]	gi|225458276|ref|XM_002282425.1|	71.9	7e-10	PREDICTED: Vitis vinifera dnaJ homolog subfamily C member 2-like (LOC100255743), mRNA	sp|Q8GW75|RADL5_ARATH	125	1e-29	Protein RADIALIS-like 5 OS=Arabidopsis thaliana GN=RL5 PE=3 SV=1	--	--	--	--	--	--	--	--	--	--	GO:0010114//response to red light;GO:0006355//regulation of transcription, DNA-dependent;GO:0009630//gravitropism;GO:0009793//embryo development ending in seed dormancy	GO:0003677//DNA binding;GO:0003700//sequence-specific DNA binding transcription factor activity;GO:0003682//chromatin binding	GO:0005634//nucleus	--
CL11153.Contig1_All	1038	17	60	1.1331	3.7978	1.74489	Up	1.75e-06	3.19e-05	gi|449435752|ref|XP_004135658.1|	292.4	8e-78	PREDICTED: uncharacterized protein LOC101217561 [Cucumis sativus] >gi|449485804|ref|XP_004157278.1| PREDICTED: uncharacterized protein LOC101225513 [Cucumis sativus]	gi|225451202|ref|XM_002274403.1|	167	3e-38	PREDICTED: Vitis vinifera protein translocase subunit SecA 1-like (LOC100260646), mRNA	--	--	--	--	--	--	--	--	--	--	--	--	--	--	-	-	-	--
Unigene18758_All	571	19	67	2.3021	7.7094	1.74367	Up	4.33e-07	8.73e-06	gi|460392248|ref|XP_004241729.1|	63.9	1e-09	PREDICTED: uncharacterized protein LOC101247533 [Solanum lycopersicum]	--	--	--	--	--	--	--	--	--	--	--	--	--	--	--	--	--	--	-	-	-	--
CL12080.Contig4_All	455	52	183	7.9068	26.4252	1.74075	Up	5.01e-17	2.34e-15	gi|224125850|ref|XP_002319690.1|	70.9	7e-12	predicted protein [Populus trichocarpa] >gi|118481299|gb|ABK92593.1| unknown [Populus trichocarpa] >gi|222858066|gb|EEE95613.1| predicted protein [Populus trichocarpa]	--	--	--	--	sp|Q9LJD9|AGP12_ARATH	68.2	2e-12	Arabinogalactan peptide 12 OS=Arabidopsis thaliana GN=AGP12 PE=1 SV=1	--	--	--	--	--	--	--	--	--	--	GO:0006598//polyamine catabolic process;GO:0048767//root hair elongation;GO:0009698//phenylpropanoid metabolic process;GO:0042398//cellular modified amino acid biosynthetic process;GO:0019344//cysteine biosynthetic process	GO:0005515//protein binding	GO:0031225//anchored to membrane;GO:0005886//plasma membrane	--
Unigene33200_All	594	41	144	4.7754	15.9278	1.73785	Up	1.13e-13	4.32e-12	gi|460397254|ref|XP_004244183.1|	248.4	5e-65	PREDICTED: vesicle-associated protein 4-2-like [Solanum lycopersicum]	gi|349705973|emb|FQ384512.1|	119	3e-24	Vitis vinifera clone SS0AAG1YE20	sp|Q1ECE0|VAP41_ARATH	235	1e-62	Vesicle-associated protein 4-1 OS=Arabidopsis thaliana GN=PVA41 PE=2 SV=1	--	--	--	--	--	--	--	--	--	--	GO:0009739//response to gibberellin stimulus;GO:0006970//response to osmotic stress	GO:0005198//structural molecule activity	GO:0009536//plastid;GO:0005886//plasma membrane	--
Unigene25439_All	1145	18	63	1.0876	3.6151	1.73289	Up	1.08e-06	2.04e-05	--	--	--	--	--	--	--	--	--	--	--	--	--	--	--	--	--	--	--	--	--	--	-	-	-	--
CL10153.Contig1_All	711	16	56	1.5569	5.1749	1.73285	Up	4.37e-06	7.43e-05	--	--	--	--	--	--	--	--	--	--	--	--	--	--	--	--	--	--	--	--	--	--	-	-	-	--
Unigene33259_All	1288	172	601	9.2389	30.6576	1.73045	Up	5.81e-52	9.24e-50	gi|460391152|ref|XP_004241187.1|	480.3	3e-134	PREDICTED: peroxidase 47-like [Solanum lycopersicum]	gi|460391151|ref|XM_004241139.1|	147	3e-32	PREDICTED: Solanum lycopersicum peroxidase 47-like (LOC101263035), mRNA	sp|Q9SZB9|PER47_ARATH	440	8e-124	Peroxidase 47 OS=Arabidopsis thaliana GN=PER47 PE=2 SV=2	YKR066c	53.9	6e-07	COG0376	Catalase (peroxidase I)	K00430	8e-128	455	rcu:RCOM_1176840	peroxidase [EC:1.11.1.7]	GO:0006979//response to oxidative stress;GO:0006598//polyamine catabolic process;GO:0055114//oxidation-reduction process;GO:0015706//nitrate transport;GO:0009698//phenylpropanoid metabolic process;GO:0042398//cellular modified amino acid biosynthetic process;GO:0010167//response to nitrate	GO:0046872//metal ion binding;GO:0004601//peroxidase activity;GO:0020037//heme binding	GO:0005576//extracellular region	--
Unigene28976_All	1537	558	1941	25.1171	82.9719	1.72395	Up	5.93e-163	3.83e-160	gi|225426414|ref|XP_002273514.1|	871.7	0	PREDICTED: tubulin beta-1 chain [Vitis vinifera]	gi|470125606|ref|XM_004298745.1|	652	0	PREDICTED: Fragaria vesca subsp. vesca tubulin beta-1 chain-like (LOC101304093), mRNA	sp|Q9ZRB0|TBB3_WHEAT	859	0	Tubulin beta-3 chain OS=Triticum aestivum GN=TUBB3 PE=2 SV=1	ECU03g0820i	719	0	COG5023	Tubulin	K07375	0	857	bdi:100829397	tubulin beta	GO:0007017//microtubule-based process;GO:0006184//GTP catabolic process;GO:0051258//protein polymerization;GO:0046686//response to cadmium ion	GO:0005525//GTP binding;GO:0003924//GTPase activity;GO:0005200//structural constituent of cytoskeleton	GO:0009507//chloroplast;GO:0005618//cell wall;GO:0005874//microtubule;GO:0005886//plasma membrane	--
Unigene36922_All	749	23	80	2.1245	7.0176	1.72385	Up	4.12e-08	9.44e-07	--	--	--	--	--	--	--	--	--	--	--	--	--	--	--	--	--	--	--	--	--	--	-	-	-	--
CL12246.Contig1_All	710	21	73	2.0463	6.7553	1.723	Up	1.65e-07	3.51e-06	gi|356521811|ref|XP_003529544.1|	142.5	5e-33	PREDICTED: uncharacterized protein LOC100813860 [Glycine max]	gi|51535750|dbj|AP004792.3|	61.9	8e-07	Oryza sativa Japonica Group genomic DNA, chromosome 6, PAC clone:P0505A04	sp|Q9C6S1|FH14_ARATH	82.4	2e-16	Formin-like protein 14 OS=Arabidopsis thaliana GN=FH14 PE=3 SV=3	Rv1078	61.2	2e-09	COG1714	Predicted membrane protein/domain	K01115	2e-15	80.5	vcn:VOLCADRAFT_99471	phospholipase D [EC:3.1.4.4]	-	-	-	--
CL10183.Contig3_All	653	13	45	1.3773	4.5277	1.71694	Up	4.49e-05	0.00062998	--	--	--	--	gi|224127189|ref|XM_002329386.1|	60	3e-06	Populus trichocarpa predicted protein, mRNA	--	--	--	--	--	--	--	--	--	--	--	--	--	--	-	-	-	--
CL9156.Contig3_All	1904	65	225	2.3619	7.7642	1.71689	Up	3.11e-20	1.75e-18	gi|224100173|ref|XP_002311773.1|	737.3	0	predicted protein [Populus trichocarpa] >gi|222851593|gb|EEE89140.1| predicted protein [Populus trichocarpa]	gi|356567641|ref|XM_003551978.1|	214	3e-52	PREDICTED: Glycine max polygalacturonase At1g48100-like (LOC100783813), mRNA	sp|Q949Z1|PGLR4_ARATH	385	6e-107	Polygalacturonase At1g48100 OS=Arabidopsis thaliana GN=At1g48100 PE=2 SV=1	YJR153w	95.1	4e-19	COG5434	Endopolygalacturonase	K01184	1e-160	565	rcu:RCOM_1063390	polygalacturonase [EC:3.2.1.15]	GO:0005975//carbohydrate metabolic process;GO:0016556//mRNA modification	GO:0004650//polygalacturonase activity	GO:0005576//extracellular region	--
Unigene30758_All	479	13	45	1.8777	6.1724	1.71686	Up	4.49e-05	0.000629902	--	--	--	--	--	--	--	--	--	--	--	--	--	--	--	--	--	--	--	--	--	--	-	-	-	--
Unigene23326_All	1621	78	269	3.3291	10.9031	1.71153	Up	8.48e-24	5.6e-22	gi|225434604|ref|XP_002278495.1|	830.1	0	PREDICTED: ammonium transporter 1 member 3 [Vitis vinifera]	gi|225317739|dbj|AK323096.1|	178	1e-41	Solanum lycopersicum cDNA, clone: LEFL1049AH05, HTC in leaf	sp|Q9FVN0|AMT13_SOLLC	815	0	Ammonium transporter 1 member 3 OS=Solanum lycopersicum GN=AMT1-3 PE=2 SV=1	TM0402	287	4e-77	COG0004	Ammonia permease	K03320	0	830	vvi:100245069	ammonium transporter, Amt family	GO:0072488//ammonium transmembrane transport;GO:0009624//response to nematode;GO:0015843//methylammonium transport	GO:0008519//ammonium transmembrane transporter activity	GO:0005886//plasma membrane;GO:0016021//integral to membrane	--
Unigene26892_All	547	25	86	3.162	10.3298	1.7079	Up	1.57e-08	3.79e-07	gi|297742378|emb|CBI34527.3|	180.6	1e-44	unnamed protein product [Vitis vinifera]	--	--	--	--	sp|Q0WVN5|CSLG3_ARATH	134	3e-32	Cellulose synthase-like protein G3 OS=Arabidopsis thaliana GN=CSLG3 PE=2 SV=2	--	--	--	--	--	K10999	1e-08	57.4	zma:542685	cellulose synthase A [EC:2.4.1.12]	-	GO:0016757//transferase activity, transferring glycosyl groups	GO:0016020//membrane	--
Unigene30967_All	661	14	48	1.4653	4.7711	1.70313	Up	2.74e-05	0.000402443	gi|460390986|ref|XP_004241105.1|	268.1	8e-71	PREDICTED: abscisic acid receptor PYL6-like [Solanum lycopersicum]	--	--	--	--	sp|O80920|PYL4_ARATH	231	3e-61	Abscisic acid receptor PYL4 OS=Arabidopsis thaliana GN=PYL4 PE=1 SV=1	--	--	--	--	--	K14496	2e-66	250	pop:POPTR_907261	abscisic acid receptor PYR/PYL family	GO:0009738//abscisic acid mediated signaling pathway	-	-	--
CL13959.Contig2_All	460	14	48	2.1056	6.8559	1.70311	Up	2.74e-05	0.000402391	--	--	--	--	--	--	--	--	--	--	--	--	--	--	--	--	--	--	--	--	--	--	-	-	-	--
Unigene23586_All	1035	26	89	1.738	5.6497	1.70075	Up	9.71e-09	2.39e-07	gi|255546499|ref|XP_002514309.1|	283.9	3e-75	DNA binding protein, putative [Ricinus communis] >gi|223546765|gb|EEF48263.1| DNA binding protein, putative [Ricinus communis]	gi|449524381|ref|XM_004169154.1|	99.6	6e-18	PREDICTED: Cucumis sativus heat stress transcription factor C-1-like (LOC101211206), mRNA	sp|Q9LV52|HSFC1_ARATH	249	2e-66	Heat stress transcription factor C-1 OS=Arabidopsis thaliana GN=HSFC1 PE=2 SV=1	SPAC2E12.02.02	107	4e-23	COG5169	Heat shock transcription factor	--	--	--	--	--	GO:0006355//regulation of transcription, DNA-dependent	GO:0043565//sequence-specific DNA binding;GO:0003700//sequence-specific DNA binding transcription factor activity	GO:0005634//nucleus	--
Unigene37510_All	593	72	245	8.4002	27.1451	1.6922	Up	1.73e-21	1.03e-19	gi|350537357|ref|NP_001234290.1|	147.5	1e-34	transcription factor style2.1 [Solanum lycopersicum] >gi|162280539|gb|ABX82930.1| transcription factor style2.1 [Solanum lycopersicum] >gi|162280541|gb|ABX82931.1| transcription factor style2.1 [Solanum pennellii] >gi|162280543|gb|ABX82932.1| transcription factor style2.1 [Solanum lycopersicum] >gi|162280545|gb|ABX82933.1| transcription factor style2.1 [Solanum pennellii]	gi|460375125|ref|XM_004233310.1|	77.8	1e-11	PREDICTED: Solanum lycopersicum transcription factor bHLH135-like (LOC101266898), mRNA	sp|Q9CA64|BH135_ARATH	105	1e-23	Transcription factor bHLH135 OS=Arabidopsis thaliana GN=BHLH135 PE=1 SV=1	--	--	--	--	--	--	--	--	--	--	GO:0009826//unidimensional cell growth;GO:0048510//regulation of timing of transition from vegetative to reproductive phase;GO:0009640//photomorphogenesis;GO:0009741//response to brassinosteroid stimulus	GO:0046983//protein dimerization activity	GO:0005773//vacuole;GO:0009536//plastid;GO:0005739//mitochondrion	--
Unigene26480_All	609	25	85	2.8401	9.1702	1.69101	Up	2.39e-08	5.64e-07	gi|224064478|ref|XP_002301496.1|	89.7	3e-17	predicted protein [Populus trichocarpa] >gi|222843222|gb|EEE80769.1| predicted protein [Populus trichocarpa]	gi|470120324|ref|XM_004296207.1|	63.9	2e-07	PREDICTED: Fragaria vesca subsp. vesca uncharacterized LOC101292396 (LOC101292396), mRNA	sp|Q39264|ZFP5_ARATH	81.6	3e-16	Zinc finger protein 5 OS=Arabidopsis thaliana GN=ZFP5 PE=2 SV=1	--	--	--	--	--	--	--	--	--	--	GO:0010026//trichome differentiation;GO:0048510//regulation of timing of transition from vegetative to reproductive phase;GO:0044260;GO:0009740//gibberellic acid mediated signaling pathway	-	-	--
Unigene11052_All	1000	210	713	14.5288	46.8456	1.689	Up	2.5e-59	4.64e-57	gi|470115307|ref|XP_004293844.1|	228.4	1e-58	PREDICTED: plasma membrane-associated cation-binding protein 1-like isoform 2 [Fragaria vesca subsp. vesca]	gi|460215354|gb|GABL01048490.1|	83.8	3e-13	TSA: Camelina sativa comp53765_c0_seq1 transcribed RNA sequence	sp|Q96262|PCAP1_ARATH	191	6e-49	Plasma membrane-associated cation-binding protein 1 OS=Arabidopsis thaliana GN=PCAP1 PE=1 SV=1	PH0553	54.3	3e-07	COG3351	Putative archaeal flagellar protein D/E	K14306	1e-06	52	aly:ARALYDRAFT_483630	nuclear pore complex protein Nup62	-	GO:0043167//ion binding	-	--
Unigene38490_All	607	13	44	1.4817	4.7626	1.6845	Up	6.88e-05	0.000927776	--	--	--	--	--	--	--	--	--	--	--	--	--	--	--	--	--	--	--	--	--	--	-	-	-	--
Unigene36806_All	2710	389	1314	9.9309	31.857	1.68161	Up	3.59e-107	1.26e-104	gi|225456909|ref|XP_002277760.1|	857.4	0	PREDICTED: ferric reduction oxidase 8, mitochondrial [Vitis vinifera] >gi|297733716|emb|CBI14963.3| unnamed protein product [Vitis vinifera]	gi|225456908|ref|XM_002277724.1|	85.7	2e-13	PREDICTED: Vitis vinifera ferric reduction oxidase 8, mitochondrial-like (LOC100241516), mRNA	sp|Q8VY13|FRO8_ARATH	646	0	Ferric reduction oxidase 8, mitochondrial OS=Arabidopsis thaliana GN=FRO8 PE=2 SV=1	--	--	--	--	--	K13447	1e-24	114	vvi:100261299	respiratory burst oxidase [EC:1.6.3.- 1.11.1.-]	GO:0015688//iron chelate transport;GO:0009617//response to bacterium;GO:0055072//iron ion homeostasis;GO:0000023//maltose metabolic process;GO:0019252//starch biosynthetic process;GO:0019761//glucosinolate biosynthetic process;GO:0019745//pentacyclic triterpenoid biosynthetic process;GO:0016126//sterol biosynthetic process	GO:0000293//ferric-chelate reductase activity;GO:0005488//binding	GO:0005739//mitochondrion;GO:0005886//plasma membrane	--
CL12607.Contig2_All	1304	100	337	5.3056	16.9798	1.67823	Up	1.16e-28	9.42e-27	gi|296088280|emb|CBI36506.3|	282.3	1e-74	unnamed protein product [Vitis vinifera]	gi|460372767|ref|XM_004232149.1|	103	5e-19	PREDICTED: Solanum lycopersicum WRKY (LOC100191121), mRNA	sp|Q9ZQ70|WRKY3_ARATH	242	3e-64	Probable WRKY transcription factor 3 OS=Arabidopsis thaliana GN=WRKY3 PE=2 SV=1	--	--	--	--	--	K13423	7e-48	189	aly:ARALYDRAFT_481938	WRKY transcription factor 25	GO:0070370//cellular heat acclimation	-	-	--
CL13097.Contig2_All	713	20	67	1.9407	6.174	1.66963	Up	9.48e-07	1.81e-05	gi|255538684|ref|XP_002510407.1|	108.2	1e-22	conserved hypothetical protein [Ricinus communis] >gi|223551108|gb|EEF52594.1| conserved hypothetical protein [Ricinus communis]	--	--	--	--	--	--	--	--	--	--	--	--	--	--	--	--	--	--	GO:0009061//anaerobic respiration	-	-	--
Unigene23381_All	628	15	50	1.6525	5.2311	1.66246	Up	2.55e-05	0.000377311	gi|462414783|gb|EMJ19520.1|	251.5	7e-66	hypothetical protein PRUPE_ppa008412mg [Prunus persica]	gi|356517685|ref|XM_003527469.1|	69.9	3e-09	PREDICTED: Glycine max probable carboxylesterase 6-like (LOC100806530), mRNA	sp|Q9FG13|CXE15_ARATH	93.6	8e-20	Probable carboxylesterase 15 OS=Arabidopsis thaliana GN=CXE15 PE=2 SV=1	--	--	--	--	--	K14493	5e-21	99	ppp:PHYPADRAFT_118478	gibberellin receptor GID1 [EC:3.-.-.-]	GO:0008152//metabolic process	GO:0016787//hydrolase activity	-	--
CL14480.Contig2_All	570	750	2500	91.0325	288.167	1.66245	Up	6.22e-199	5.49e-196	--	--	--	--	--	--	--	--	--	--	--	--	--	--	--	--	--	--	--	--	--	--	-	-	-	--
Unigene8727_All	462	21	70	3.1448	9.9549	1.66244	Up	5.82e-07	1.15e-05	--	--	--	--	--	--	--	--	--	--	--	--	--	--	--	--	--	--	--	--	--	--	-	-	-	--
CL514.Contig2_All	657	21	70	2.2114	7.0002	1.66244	Up	5.82e-07	1.15e-05	gi|225454743|ref|XP_002273566.1|	158.3	9e-38	PREDICTED: S-norcoclaurine synthase [Vitis vinifera] >gi|297737294|emb|CBI26495.3| unnamed protein product [Vitis vinifera]	--	--	--	--	sp|Q67A25|NCS_THLFG	93.2	1e-19	S-norcoclaurine synthase OS=Thalictrum flavum subsp. glaucum PE=1 SV=1	--	--	--	--	--	--	--	--	--	--	-	-	-	--
Unigene32971_All	1110	30	100	1.8699	5.9191	1.66242	Up	2.14e-09	5.68e-08	gi|225430804|ref|XP_002267917.1|	295.8	8e-79	PREDICTED: uncharacterized protein LOC100263246 [Vitis vinifera]	gi|212658109|gb|FJ404770.1|	109	6e-21	Antirrhinum majus clone BAC 38j15 genomic sequence	--	--	--	--	--	--	--	--	--	--	--	--	--	--	-	-	-	--
CL6818.Contig1_All	2444	28	93	0.7926	2.5001	1.65732	Up	8.5e-09	2.11e-07	gi|359486600|ref|XP_002281887.2|	879	0	PREDICTED: cucumisin [Vitis vinifera]	gi|449516500|ref|XM_004165237.1|	93.7	8e-16	PREDICTED: Cucumis sativus cucumisin-like (LOC101216595), partial mRNA	sp|Q39547|CUCM1_CUCME	751	0	Cucumisin OS=Cucumis melo PE=1 SV=1	BH0831	132	2e-30	COG1404	Subtilisin-like serine proteases	K08653	2e-09	63.2	bdi:100822086	membrane-bound transcription factor site-1 protease [EC:3.4.21.112]	GO:0008152//metabolic process	GO:0008236//serine-type peptidase activity	-	--
Unigene15909_All	1481	160	530	7.4744	23.5126	1.6534	Up	2.92e-43	3.81e-41	gi|225444922|ref|XP_002282173.1|	233.8	6e-60	PREDICTED: uncharacterized protein LOC100261004 [Vitis vinifera] >gi|297738668|emb|CBI27913.3| unnamed protein product [Vitis vinifera]	gi|109134120|gb|BT025970.1|	115	1e-22	Arabidopsis thaliana At5g56860 mRNA, complete cds	sp|Q5HZ36|GAT21_ARATH	157	2e-38	GATA transcription factor 21 OS=Arabidopsis thaliana GN=GATA21 PE=1 SV=2	YER040w	56.2	1e-07	COG5641	GATA Zn-finger-containing transcription factor	--	--	--	--	--	GO:0044763;GO:0007275//multicellular organismal development;GO:0018130;GO:0051171//regulation of nitrogen compound metabolic process;GO:0010468//regulation of gene expression;GO:1901362;GO:0050896//response to stimulus;GO:0044271//cellular nitrogen compound biosynthetic process;GO:0019438//aromatic compound biosynthetic process;GO:0031326	GO:0005488//binding	-	--
CL1969.Contig1_All	319	63	208	13.6634	42.8403	1.64865	Up	7.47e-18	3.65e-16	--	--	--	--	--	--	--	--	--	--	--	--	--	--	--	--	--	--	--	--	--	--	-	-	-	--
CL5315.Contig4_All	919	125	408	9.4103	29.1692	1.63213	Up	4.31e-33	4.17e-31	gi|225441133|ref|XP_002265852.1|	259.6	5e-68	PREDICTED: thaumatin-like protein 1 [Vitis vinifera] >gi|297739994|emb|CBI30176.3| unnamed protein product [Vitis vinifera]	--	--	--	--	sp|O80327|TLP1_PYRPY	253	1e-67	Thaumatin-like protein 1 OS=Pyrus pyrifolia GN=TL1 PE=1 SV=1	--	--	--	--	--	--	--	--	--	--	-	-	-	--
Unigene26187_All	211	19	62	6.2299	19.3058	1.63175	Up	3.55e-06	6.13e-05	--	--	--	--	--	--	--	--	--	--	--	--	--	--	--	--	--	--	--	--	--	--	-	-	-	--
Unigene29779_All	535	40	130	5.1727	15.965	1.62592	Up	1.73e-11	5.56e-10	gi|255540235|ref|XP_002511182.1|	177.6	9e-44	nucleic acid binding protein, putative [Ricinus communis] >gi|223550297|gb|EEF51784.1| nucleic acid binding protein, putative [Ricinus communis]	gi|225456328|ref|XM_002283793.1|	73.8	2e-10	PREDICTED: Vitis vinifera uncharacterized LOC100242196 (LOC100242196), mRNA	--	--	--	--	--	--	--	--	--	--	--	--	--	--	-	-	GO:0005634//nucleus	--
CL4469.Contig2_All	898	16	52	1.2327	3.8046	1.62592	Up	2.36e-05	0.000350721	gi|255551064|ref|XP_002516580.1|	424.9	9e-118	monooxygenase, putative [Ricinus communis] >gi|223544400|gb|EEF45921.1| monooxygenase, putative [Ricinus communis]	gi|356563732|ref|XM_003550066.1|	216	3e-53	PREDICTED: Glycine max flavin-containing monooxygenase YUCCA6-like (LOC100780917), mRNA	sp|Q8VZ59|YUC6_ARATH	379	1e-105	Flavin-containing monooxygenase YUCCA6 OS=Arabidopsis thaliana GN=YUC6 PE=2 SV=1	mll7934	153	4e-37	COG2072	Predicted flavoprotein involved in K+ transport	K11816	7e-119	424	rcu:RCOM_0803140	YUCCA family monooxygenase [EC:1.14.13.-]	GO:0009851//auxin biosynthetic process;GO:0055114//oxidation-reduction process	GO:0050660//flavin adenine dinucleotide binding;GO:0004499//N,N-dimethylaniline monooxygenase activity;GO:0050661//NADP binding	-	--
Unigene8661_All	425	16	52	2.6046	8.0388	1.62592	Up	2.36e-05	0.000350675	--	--	--	--	--	--	--	--	--	--	--	--	--	--	--	--	--	--	--	--	--	--	-	-	-	--
Unigene18495_All	1382	137	444	6.8584	21.1084	1.62187	Up	1.46e-35	1.54e-33	gi|224077024|ref|XP_002305097.1|	385.6	1e-105	predicted protein [Populus trichocarpa] >gi|222848061|gb|EEE85608.1| predicted protein [Populus trichocarpa]	--	--	--	--	sp|Q9FJ41|GDL85_ARATH	322	3e-88	GDSL esterase/lipase At5g45950 OS=Arabidopsis thaliana GN=At5g45950 PE=2 SV=1	all3634	93.2	1e-18	COG3240	Phospholipase/lecithinase/hemolysin	K01206	6e-20	97.1	ath:AT1G67830	alpha-L-fucosidase [EC:3.2.1.51]	GO:0000038//very long-chain fatty acid metabolic process;GO:0042335//cuticle development	GO:0016788//hydrolase activity, acting on ester bonds	-	--
CL396.Contig3_All	435	86	278	13.6779	41.9889	1.61816	Up	8.77e-23	5.53e-21	gi|47026843|gb|AAT08647.1|	298.1	2e-80	chloroplast chlorophyll A-B binding protein 3C [Hyacinthus orientalis]	gi|146403795|gb|EF549584.1|	426	1e-117	Artemisia annua chloroplast light-harvesting chlorophyll a/b-binding protein mRNA, partial cds; nuclear gene for chloroplast product	sp|P12333|CB2A_SPIOL	295	9e-81	Chlorophyll a-b binding protein, chloroplastic OS=Spinacia oleracea PE=1 SV=1	--	--	--	--	--	K08912	1e-80	296	rcu:RCOM_1344080	light-harvesting complex II chlorophyll a/b binding protein 1	GO:0010114//response to red light;GO:0018298//protein-chromophore linkage;GO:0009637//response to blue light;GO:0010218//response to far red light;GO:0009765//photosynthesis, light harvesting	GO:0016168//chlorophyll binding;GO:0046872//metal ion binding	GO:0009522//photosystem I;GO:0005739//mitochondrion;GO:0016021//integral to membrane;GO:0009941//chloroplast envelope;GO:0009535//chloroplast thylakoid membrane;GO:0009523//photosystem II;GO:0010287//plastoglobule;GO:0048046//apoplast	--
CL5765.Contig1_All	597	31	100	3.5925	11.0054	1.61515	Up	4.51e-09	1.15e-07	gi|460379031|ref|XP_004235268.1|	149.1	4e-35	PREDICTED: uncharacterized protein LOC101243970 [Solanum lycopersicum]	gi|197252031|emb|CU861905.7|	60	3e-06	M.truncatula DNA sequence from clone MTE1-19E18 on chromosome 3, complete sequence	--	--	--	--	--	--	--	--	--	--	--	--	--	--	-	-	-	--
CL860.Contig2_All	1266	18	58	0.9837	3.01	1.61347	Up	8.77e-06	0.000141263	gi|255551489|ref|XP_002516790.1|	599	5e-170	ribonucleoside-diphosphate reductase small chain, putative [Ricinus communis] >gi|223543878|gb|EEF45404.1| ribonucleoside-diphosphate reductase small chain, putative [Ricinus communis]	gi|359477480|ref|XM_002279907.2|	373	1e-100	PREDICTED: Vitis vinifera ribonucleoside-diphosphate reductase small chain A-like (LOC100263189), mRNA	sp|P50651|RIR2A_ARATH	560	8e-160	Ribonucleoside-diphosphate reductase small chain A OS=Arabidopsis thaliana GN=RNR2A PE=1 SV=2	YJL026w	407	2e-113	COG0208	Ribonucleotide reductase, beta subunit	K10808	4e-171	598	rcu:RCOM_0678140	ribonucleoside-diphosphate reductase subunit M2 [EC:1.17.4.1]	GO:0012501//programmed cell death;GO:0055114//oxidation-reduction process;GO:0006281//DNA repair;GO:0051726//regulation of cell cycle;GO:0006260//DNA replication;GO:0009220//pyrimidine ribonucleotide biosynthetic process;GO:0009186//deoxyribonucleoside diphosphate metabolic process;GO:0007275//multicellular organismal development	GO:0046914//transition metal ion binding;GO:0004748//ribonucleoside-diphosphate reductase activity, thioredoxin disulfide as acceptor	GO:0005829//cytosol;GO:0005971//ribonucleoside-diphosphate reductase complex	--
CL396.Contig5_All	346	87	280	17.3961	53.1693	1.61183	Up	8.13e-23	5.15e-21	gi|470136186|ref|XP_004303878.1|	239.2	1e-62	PREDICTED: chlorophyll a-b binding protein 40, chloroplastic-like [Fragaria vesca subsp. vesca]	gi|81074612|gb|DQ252493.1|	287	4e-75	Solanum tuberosum clone 062G02 chlorophyll a-b binding protein 3C-like mRNA, complete cds	sp|P04159|CB21_PEA	236	2e-63	Chlorophyll a-b binding protein AB96 (Fragment) OS=Pisum sativum GN=AB96 PE=1 SV=1	--	--	--	--	--	K08912	3e-63	237	pop:POPTR_709740	light-harvesting complex II chlorophyll a/b binding protein 1	GO:0009765//photosynthesis, light harvesting;GO:0009637//response to blue light;GO:0010218//response to far red light;GO:0010114//response to red light	GO:0046872//metal ion binding	GO:0010287//plastoglobule;GO:0009941//chloroplast envelope;GO:0048046//apoplast;GO:0009535//chloroplast thylakoid membrane;GO:0005739//mitochondrion	--
Unigene8329_All	649	138	444	14.7111	44.9488	1.61138	Up	3.02e-35	3.14e-33	--	--	--	--	--	--	--	--	--	--	--	--	--	--	--	--	--	--	--	--	--	--	-	-	-	--
CL12018.Contig3_All	1994	62	199	2.1512	6.557	1.60789	Up	1.36e-16	6.17e-15	gi|359486369|ref|XP_002273875.2|	939.5	0	PREDICTED: laccase-12-like [Vitis vinifera] >gi|297736547|emb|CBI25418.3| unnamed protein product [Vitis vinifera]	gi|357492826|ref|XM_003616654.1|	264	3e-67	Medicago truncatula Laccase (MTR_5g083360) mRNA, complete cds	sp|Q9SIY8|LAC5_ARATH	884	0	Laccase-5 OS=Arabidopsis thaliana GN=LAC5 PE=2 SV=1	YFL041w	168	3e-41	COG2132	Putative multicopper oxidases	K00423	7e-69	260	rcu:RCOM_0657480	L-ascorbate oxidase [EC:1.10.3.3]	GO:0046688//response to copper ion;GO:0046274//lignin catabolic process;GO:0055114//oxidation-reduction process	GO:0005507//copper ion binding;GO:0052716//hydroquinone:oxygen oxidoreductase activity;GO:0008447//L-ascorbate oxidase activity	GO:0048046//apoplast	--
CL5539.Contig2_All	565	73	234	8.9389	27.2111	1.60603	Up	3.18e-19	1.69e-17	gi|224081419|ref|XP_002306403.1|	70.5	1e-11	predicted protein [Populus trichocarpa] >gi|222855852|gb|EEE93399.1| predicted protein [Populus trichocarpa]	--	--	--	--	--	--	--	--	--	--	--	--	--	--	--	--	--	--	-	-	-	--
Unigene8637_All	723	20	64	1.9138	5.816	1.60359	Up	3.27e-06	5.68e-05	gi|460394246|ref|XP_004242715.1|	74.7	1e-12	PREDICTED: uncharacterized protein LOC101253390 [Solanum lycopersicum]	gi|225463044|ref|XM_002267933.1|	71.9	9e-10	PREDICTED: Vitis vinifera uncharacterized LOC100249959 (LOC100249959), mRNA	--	--	--	--	--	--	--	--	--	--	--	--	--	--	-	-	-	--
Unigene25438_All	2032	85	272	2.894	8.7948	1.60359	Up	4.69e-22	2.86e-20	gi|147765426|emb|CAN78106.1|	101.3	6e-20	hypothetical protein VITISV_014414 [Vitis vinifera]	--	--	--	--	--	--	--	--	--	--	--	--	--	--	--	--	--	--	-	-	-	--
Unigene11656_All	622	21	67	2.3358	7.0772	1.59926	Up	2e-06	3.61e-05	--	--	--	--	--	--	--	--	--	--	--	--	--	--	--	--	--	--	--	--	--	--	-	-	-	--
Unigene2730_All	696	21	67	2.0875	6.3248	1.59924	Up	2e-06	3.61e-05	gi|460410585|ref|XP_004250706.1|	169.1	5e-41	PREDICTED: uncharacterized protein LOC101263079 [Solanum lycopersicum]	gi|255543758|ref|XM_002512896.1|	60	3e-06	Ricinus communis Sec14 cytosolic factor, putative, mRNA	--	--	--	--	--	--	--	--	--	--	--	--	--	--	GO:0006810//transport;GO:0009908//flower development	GO:0008526//phosphatidylinositol transporter activity	GO:0005622//intracellular	--
Unigene9000_All	359	16	51	3.0834	9.3337	1.59793	Up	3.56e-05	0.000511114	--	--	--	--	--	--	--	--	--	--	--	--	--	--	--	--	--	--	--	--	--	--	-	-	-	--
Unigene1611_All	638	29	92	3.1448	9.4743	1.59105	Up	2.67e-08	6.26e-07	gi|19073439|gb|AAL84816.1|AF477033_1	119.8	3e-26	tuber agglutinin [Helianthus tuberosus]	--	--	--	--	sp|P83304|LEC_PARPC	83.2	1e-16	Mannose/glucose-specific lectin (Fragment) OS=Parkia platycephala PE=1 SV=1	--	--	--	--	--	--	--	--	--	--	-	-	-	--
Unigene33176_All	535	18	57	2.3277	7	1.58845	Up	1.32e-05	0.000206135	gi|462422907|gb|EMJ27170.1|	139	3e-32	hypothetical protein PRUPE_ppa013805mg [Prunus persica]	--	--	--	--	sp|Q8L8Z8|GRXS2_ARATH	129	1e-30	Monothiol glutaredoxin-S2 OS=Arabidopsis thaliana GN=GRXS2 PE=3 SV=1	SPAC15E1.09	48.1	8e-06	COG0695	Glutaredoxin and related proteins	K03676	3e-19	92.4	bdi:100821530	glutaredoxin 3	GO:0019243//methylglyoxal catabolic process to D-lactate;GO:0045454//cell redox homeostasis	GO:0009055//electron carrier activity;GO:0008794//arsenate reductase (glutaredoxin) activity;GO:0015035//protein disulfide oxidoreductase activity	-	--
Unigene22438_All	758	37	117	3.3771	10.1414	1.5864	Up	3.69e-10	1.05e-08	gi|460412360|ref|XP_004251569.1|	205.3	8e-52	PREDICTED: uncharacterized protein LOC101264095 [Solanum lycopersicum]	gi|449493690|ref|XM_004159366.1|	85.7	6e-14	PREDICTED: Cucumis sativus uncharacterized LOC101230260 (LOC101230260), mRNA	sp|Q39580|DYL1_CHLRE	78.6	4e-15	Dynein 8 kDa light chain, flagellar outer arm OS=Chlamydomonas reinhardtii PE=1 SV=1	--	--	--	--	--	K10418	2e-16	84.3	cme:CMT356C	dynein light chain LC8-type	GO:0007017//microtubule-based process	-	GO:0005875//microtubule associated complex	--
CL11985.Contig2_All	1433	532	1682	25.6848	77.1186	1.58616	Up	7.92e-126	3.57e-123	gi|5732066|gb|AAD48965.1|AF147263_7	111.3	4e-23	contains similarity to Medicago truncatula N7 protein (GB:Y17613) [Arabidopsis thaliana] >gi|7267310|emb|CAB81092.1| AT4g05500 [Arabidopsis thaliana]	gi|401712175|gb|JX293720.1|	297	2e-77	Artemisia frigida chloroplast, complete genome	sp|Q9M0U9|SKI19_ARATH	94.4	2e-19	F-box protein SKIP19 OS=Arabidopsis thaliana GN=SKIP19 PE=1 SV=1	--	--	--	--	--	K10268	2e-08	58.9	smo:SELMODRAFT_118815	F-box and leucine-rich repeat protein 2/20	-	-	-	--
Unigene19443_All	413	19	60	3.1828	9.5451	1.58446	Up	8.04e-06	0.000130505	gi|225439823|ref|XP_002277319.1|	103.6	9e-22	PREDICTED: uncharacterized protein LOC100243200 [Vitis vinifera] >gi|147771778|emb|CAN66779.1| hypothetical protein VITISV_039550 [Vitis vinifera]	--	--	--	--	--	--	--	--	--	--	--	--	--	--	--	--	--	--	-	-	-	--
Unigene8274_All	665	19	60	1.9767	5.928	1.58445	Up	8.04e-06	0.000130542	gi|470138704|ref|XP_004305095.1|	209.1	4e-53	PREDICTED: uncharacterized protein LOC101302856 [Fragaria vesca subsp. vesca]	--	--	--	--	sp|P20144|WUN1_SOLTU	64.7	4e-11	Wound-induced protein 1 OS=Solanum tuberosum GN=WUN1 PE=2 SV=1	--	--	--	--	--	--	--	--	--	--	-	-	-	--
CL1205.Contig2_All	609	19	60	2.1585	6.4731	1.58443	Up	8.04e-06	0.000130524	gi|449518491|ref|XP_004166275.1|	133.7	2e-30	PREDICTED: auxin-induced protein 10A5-like [Cucumis sativus]	gi|357473726|ref|XM_003607100.1|	65.9	5e-08	Medicago truncatula Auxin-induced SAUR-like protein (MTR_4g072770) mRNA, complete cds	sp|P32295|ARG7_VIGRR	101	4e-22	Indole-3-acetic acid-induced protein ARG7 OS=Vigna radiata var. radiata GN=ARG7 PE=2 SV=1	--	--	--	--	--	K14488	7e-30	128	vvi:100261630	SAUR family protein	-	-	-	--
Unigene37940_All	445	22	69	3.4204	10.1875	1.57456	Up	1.83e-06	3.32e-05	--	--	--	--	--	--	--	--	--	--	--	--	--	--	--	--	--	--	--	--	--	--	-	-	-	--
CL3061.Contig1_All	1095	47	147	2.9696	8.8203	1.57056	Up	2.95e-12	1.02e-10	gi|224113447|ref|XP_002332577.1|	144.1	4e-33	predicted protein [Populus trichocarpa] >gi|222832915|gb|EEE71392.1| predicted protein [Populus trichocarpa]	--	--	--	--	--	--	--	--	--	--	--	--	--	--	--	--	--	--	-	-	-	--
Unigene32930_All	1004	26	81	1.7916	5.3007	1.56493	Up	2.57e-07	5.34e-06	gi|462412865|gb|EMJ17914.1|	256.9	3e-67	hypothetical protein PRUPE_ppa026381mg [Prunus persica]	--	--	--	--	--	--	--	--	--	--	--	--	--	--	--	--	--	--	-	-	-	--
CL3433.Contig1_All	1147	26	81	1.5683	4.6398	1.56486	Up	2.57e-07	5.34e-06	gi|462420289|gb|EMJ24552.1|	200.3	5e-50	hypothetical protein PRUPE_ppa007446mg [Prunus persica]	--	--	--	--	sp|O65373|BAG5_ARATH	92.8	3e-19	BAG family molecular chaperone regulator 5, mitochondrial OS=Arabidopsis thaliana GN=BAG5 PE=1 SV=1	--	--	--	--	--	--	--	--	--	--	-	-	-	--
Unigene27319_All	345	18	56	3.6096	10.6647	1.56293	Up	1.98e-05	0.000299829	--	--	--	--	gi|332002898|gb|CP002688.1|	99.6	2e-18	Arabidopsis thaliana chromosome 5, complete sequence	--	--	--	--	--	--	--	--	--	--	--	--	--	--	-	-	-	--
Unigene8288_All	432	19	59	3.0428	8.9732	1.56022	Up	1.2e-05	0.00018965	--	--	--	--	--	--	--	--	--	--	--	--	--	--	--	--	--	--	--	--	--	--	-	-	-	--
Unigene26225_All	955	38	118	2.7529	8.1182	1.56021	Up	5.04e-10	1.41e-08	gi|224142233|ref|XP_002324463.1|	486.5	2e-136	predicted protein [Populus trichocarpa] >gi|222865897|gb|EEF03028.1| predicted protein [Populus trichocarpa]	gi|145360091|ref|NM_127455.3|	79.8	5e-12	Arabidopsis thaliana peroxidase 16 (AT2G18980) mRNA, complete cds	sp|Q96518|PER16_ARATH	477	4e-135	Peroxidase 16 OS=Arabidopsis thaliana GN=PER16 PE=1 SV=2	--	--	--	--	--	K00430	2e-137	486	pop:POPTR_737716	peroxidase [EC:1.11.1.7]	GO:0006979//response to oxidative stress;GO:0055114//oxidation-reduction process;GO:0015706//nitrate transport;GO:0010359//regulation of anion channel activity;GO:0010106//cellular response to iron ion starvation;GO:0006826//iron ion transport;GO:0010167//response to nitrate;GO:0009736//cytokinin mediated signaling pathway	GO:0046872//metal ion binding;GO:0004601//peroxidase activity;GO:0020037//heme binding	GO:0005576//extracellular region	--
Unigene46369_All	214	19	59	6.1426	18.1141	1.56019	Up	1.2e-05	0.000189623	--	--	--	--	--	--	--	--	--	--	--	--	--	--	--	--	--	--	--	--	--	--	-	-	-	--
CL1727.Contig24_All	737	19	59	1.7836	5.2597	1.56019	Up	1.2e-05	0.000189676	gi|460403512|ref|XP_004247234.1|	297.4	1e-79	PREDICTED: hyoscyamine 6-dioxygenase-like [Solanum lycopersicum]	gi|21327036|gb|AF509338.1|	60	3e-06	Saussurea medusa putative flavanone 3-hydroxylase (F3H) mRNA, complete cds	sp|P24397|HY6H_HYONI	193	1e-49	Hyoscyamine 6-dioxygenase OS=Hyoscyamus niger GN=H6H PE=1 SV=1	PA4191	77.4	2e-14	COG3491	Isopenicillin N synthase and related dioxygenases	K06892	2e-40	163	pop:POPTR_550478		-	GO:0016491//oxidoreductase activity	-	--
Unigene1402_All	327	21	65	4.4431	13.0601	1.55553	Up	4.48e-06	7.59e-05	--	--	--	--	--	--	--	--	--	--	--	--	--	--	--	--	--	--	--	--	--	--	-	-	-	--
Unigene29539_All	611	285	881	32.2711	94.7358	1.55367	Up	7.54e-65	1.58e-62	gi|255583930|ref|XP_002532713.1|	151.4	9e-36	endomembrane-associated protein, putative [Ricinus communis] >gi|223527559|gb|EEF29680.1| endomembrane-associated protein, putative [Ricinus communis]	--	--	--	--	sp|Q96262|PCAP1_ARATH	114	6e-26	Plasma membrane-associated cation-binding protein 1 OS=Arabidopsis thaliana GN=PCAP1 PE=1 SV=1	--	--	--	--	--	--	--	--	--	--	-	GO:0043167//ion binding	-	--
Unigene22560_All	264	90	278	23.5857	69.1863	1.55257	Up	1.5e-21	8.95e-20	gi|312282045|dbj|BAJ33888.1|	87	9e-17	unnamed protein product [Thellungiella halophila]	--	--	--	--	sp|Q96262|PCAP1_ARATH	79.7	4e-16	Plasma membrane-associated cation-binding protein 1 OS=Arabidopsis thaliana GN=PCAP1 PE=1 SV=1	--	--	--	--	--	--	--	--	--	--	GO:0071472//cellular response to salt stress;GO:0051511//negative regulation of unidimensional cell growth;GO:0006499//N-terminal protein myristoylation;GO:0009414//response to water deprivation;GO:0071219//cellular response to molecule of bacterial origin;GO:0071325//cellular response to mannitol stimulus;GO:0010350//cellular response to magnesium starvation;GO:0043622//cortical microtubule orga…	GO:0005546//phosphatidylinositol-4,5-bisphosphate binding;GO:0005547//phosphatidylinositol-3,4,5-trisphosphate binding;GO:0005509//calcium ion binding;GO:0008017//microtubule binding;GO:0080025//phosphatidylinositol-3,5-bisphosphate binding;GO:0043325//phosphatidylinositol-3,4-bisphosphate binding;GO:0005507//copper ion binding;GO:0005516//calmodulin binding	GO:0046658//anchored to plasma membrane;GO:0005773//vacuole;GO:0009507//chloroplast;GO:0005881//cytoplasmic microtubule;GO:0009506//plasmodesma	--
CL1232.Contig2_All	1900	34	105	1.238	3.6309	1.55232	Up	5.21e-09	1.32e-07	gi|147786897|emb|CAN73299.1|	488	2e-136	hypothetical protein VITISV_005183 [Vitis vinifera]	gi|470121880|ref|XM_004296937.1|	226	7e-56	PREDICTED: Fragaria vesca subsp. vesca transcription factor bHLH78-like (LOC101303990), mRNA	sp|Q9SRT2|BH062_ARATH	275	7e-74	Transcription factor bHLH62 OS=Arabidopsis thaliana GN=BHLH62 PE=2 SV=1	--	--	--	--	--	K12126	8e-13	73.9	ath:AT1G09530	phytochrome-interacting factor 3	-	-	-	--
CL6524.Contig4_All	1299	80	246	4.2608	12.4424	1.54607	Up	3.91e-19	2.05e-17	gi|225456892|ref|XP_002280504.1|	579.3	4e-164	PREDICTED: serine/threonine-protein kinase HT1 [Vitis vinifera] >gi|147839295|emb|CAN63533.1| hypothetical protein VITISV_011081 [Vitis vinifera] >gi|297733702|emb|CBI14949.3| unnamed protein product [Vitis vinifera]	gi|363808049|ref|NM_001255027.1|	260	3e-66	Glycine max serine/threonine-protein kinase HT1-like (LOC100804884), mRNA	sp|Q2MHE4|HT1_ARATH	228	6e-60	Serine/threonine-protein kinase HT1 OS=Arabidopsis thaliana GN=HT1 PE=1 SV=1	L138452_1	102	1e-21	COG0515	Serine/threonine protein kinase	K04424	5e-38	157	ath:AT5G11850	sterile alpha motif and leucine zipper containing kinase AZK [EC:2.7.11.25]	GO:0000186//activation of MAPKK activity	GO:0005524//ATP binding;GO:0004709//MAP kinase kinase kinase activity	GO:0005739//mitochondrion	--
Unigene16397_All	1328	40	123	2.0839	6.0854	1.54607	Up	2.84e-10	8.17e-09	gi|358344028|ref|XP_003636096.1|	122.1	2e-26	hypothetical protein MTR_027s0011 [Medicago truncatula] >gi|355502031|gb|AES83234.1| hypothetical protein MTR_027s0011 [Medicago truncatula]	--	--	--	--	sp|P20075|LEAD8_DAUCA	109	3e-24	Embryonic protein DC-8 OS=Daucus carota PE=3 SV=1	aq_1006	133	8e-31	COG0419	ATPase involved in DNA repair	K11984	1e-25	115	ppp:PHYPADRAFT_233757	U4/U6.U5 tri-snRNP-associated protein 1	-	-	-	--
Unigene8982_All	212	28	86	9.1376	26.6527	1.54439	Up	1.44e-07	3.09e-06	--	--	--	--	--	--	--	--	--	--	--	--	--	--	--	--	--	--	--	--	--	--	-	-	-	--
CL396.Contig4_All	722	320	982	30.6636	89.3622	1.54314	Up	2.2e-71	5.08e-69	gi|217944|dbj|BAA03104.1|	387.1	1e-106	light-harvesting chlorophyll a/b-binding protein (LHCP) precursor [Lactuca sativa]	gi|81074612|gb|DQ252493.1|	527	1e-147	Solanum tuberosum clone 062G02 chlorophyll a-b binding protein 3C-like mRNA, complete cds	sp|P07369|CB2G_SOLLC	385	1e-107	Chlorophyll a-b binding protein 3C, chloroplastic OS=Solanum lycopersicum GN=CAB3C PE=3 SV=1	--	--	--	--	--	K08912	3e-107	385	bdi:100828241	light-harvesting complex II chlorophyll a/b binding protein 1	GO:0009765//photosynthesis, light harvesting;GO:0009637//response to blue light;GO:0010218//response to far red light;GO:0010114//response to red light	GO:0046872//metal ion binding	GO:0010287//plastoglobule;GO:0009941//chloroplast envelope;GO:0048046//apoplast;GO:0009535//chloroplast thylakoid membrane;GO:0005739//mitochondrion	--
Unigene37183_All	276	17	52	4.2614	12.3787	1.53846	Up	4.86e-05	0.000676454	--	--	--	--	--	--	--	--	--	--	--	--	--	--	--	--	--	--	--	--	--	--	-	-	-	--
Unigene33533_All	909	479	1461	36.4571	105.6	1.53434	Up	1.88e-104	6.44e-102	gi|20385169|gb|AAM21199.1|AF364864_1	338.6	8e-92	pathogenesis-related protein 5-1 [Helianthus annuus]	gi|20385168|gb|AF364864.1|	63.9	3e-07	Helianthus annuus pathogenesis-related protein 5-1 (PR5-1) mRNA, complete cds	sp|P81370|TLP_ACTDE	308	4e-84	Thaumatin-like protein OS=Actinidia deliciosa GN=tlp PE=1 SV=2	--	--	--	--	--	--	--	--	--	--	-	-	-	--
CL1135.Contig5_All	464	20	61	2.9821	8.6376	1.5343	Up	1.09e-05	0.000173433	--	--	--	--	--	--	--	--	--	--	--	--	--	--	--	--	--	--	--	--	--	--	-	-	-	--
CL10191.Contig1_All	1181	68	207	3.9835	11.516	1.53153	Up	3.94e-16	1.74e-14	gi|225439530|ref|XP_002264158.1|	302.8	7e-81	PREDICTED: abscisic acid receptor PYL4-like [Vitis vinifera]	gi|460378954|ref|XM_004235184.1|	79.8	6e-12	PREDICTED: Solanum lycopersicum abscisic acid receptor PYL4-like (LOC101256856), mRNA	sp|O80920|PYL4_ARATH	268	4e-72	Abscisic acid receptor PYL4 OS=Arabidopsis thaliana GN=PYL4 PE=1 SV=1	--	--	--	--	--	K14496	6e-82	302	vvi:100267073	abscisic acid receptor PYR/PYL family	GO:0009738//abscisic acid mediated signaling pathway	-	-	--
CL11690.Contig1_All	1292	52	158	2.7845	8.0348	1.52884	Up	1.27e-12	4.5e-11	gi|388493540|gb|AFK34836.1|	394	2e-108	unknown [Lotus japonicus]	gi|460400142|ref|XM_004245547.1|	75.8	1e-10	PREDICTED: Solanum lycopersicum short-chain dehydrogenase TIC 32, chloroplastic-like (LOC101255321), mRNA	sp|A2RVM0|TIC32_ARATH	379	2e-105	Short-chain dehydrogenase TIC 32, chloroplastic OS=Arabidopsis thaliana GN=TIC32 PE=2 SV=1	MT0074	170	6e-42	COG1028	Dehydrogenases with different specificities (related to short-chain alcohol dehydrogenases)	K00100	2e-32	138	olu:OSTLU_36252	[EC:1.1.1.-]	GO:0008152//metabolic process	GO:0016491//oxidoreductase activity	GO:0005886//plasma membrane;GO:0009706//chloroplast inner membrane	--
CL3827.Contig2_All	214	37	112	11.9618	34.3862	1.5234	Up	2.66e-09	6.99e-08	--	--	--	--	--	--	--	--	--	--	--	--	--	--	--	--	--	--	--	--	--	--	-	-	-	--
CL11015.Contig3_All	1815	40	121	1.5247	4.3801	1.52244	Up	6.2e-10	1.73e-08	gi|255557619|ref|XP_002519839.1|	652.9	0	conserved hypothetical protein [Ricinus communis] >gi|223540885|gb|EEF42443.1| conserved hypothetical protein [Ricinus communis]	gi|225427247|ref|XM_002278558.1|	103	6e-19	PREDICTED: Vitis vinifera aluminum-activated malate transporter 12-like (LOC100245421), mRNA	sp|O49696|ALMTC_ARATH	585	3e-167	Aluminum-activated malate transporter 12 OS=Arabidopsis thaliana GN=ALMT12 PE=2 SV=1	--	--	--	--	--	--	--	--	--	--	GO:0010118//stomatal movement	GO:0008509//anion transmembrane transporter activity	GO:0012505//endomembrane system;GO:0005886//plasma membrane	--
Unigene15542_All	329	70	211	14.7201	42.1372	1.51731	Up	3.27e-16	1.45e-14	gi|217944|dbj|BAA03104.1|	140.6	7e-33	light-harvesting chlorophyll a/b-binding protein (LHCP) precursor [Lactuca sativa]	gi|460376913|ref|XM_004234193.1|	135	3e-29	PREDICTED: Solanum lycopersicum uncharacterized LOC101245729 (LOC101245729), mRNA	sp|P27493|CB22_TOBAC	137	1e-33	Chlorophyll a-b binding protein 21, chloroplastic OS=Nicotiana tabacum GN=CAB21 PE=2 SV=1	--	--	--	--	--	K08912	7e-33	136	rcu:RCOM_1214080	light-harvesting complex II chlorophyll a/b binding protein 1	GO:0009765//photosynthesis, light harvesting	GO:0046872//metal ion binding	GO:0016020//membrane;GO:0009507//chloroplast	--
Unigene35685_All	1137	84	253	5.1113	14.6197	1.51615	Up	3.99e-19	2.1e-17	gi|225432856|ref|XP_002283882.1|	281.6	1e-74	PREDICTED: uncharacterized protein LOC100251040 isoform 1 [Vitis vinifera] >gi|359477588|ref|XP_003632000.1| PREDICTED: uncharacterized protein LOC100251040 isoform 2 [Vitis vinifera]	gi|359477587|ref|XM_003631952.1|	75.8	9e-11	PREDICTED: Vitis vinifera uncharacterized LOC100251040, transcript variant 2 (LOC100251040), mRNA	--	--	--	--	--	--	--	--	--	--	--	--	--	--	-	-	-	--
Unigene28893_All	236	29	87	8.5015	24.2207	1.51045	Up	1.94e-07	4.08e-06	gi|115770|sp|P12328.1|CB21_LEMGI	93.6	1e-18	RecName: Full=Chlorophyll a-b binding protein of LHCII type I, chloroplastic; Short=CAB; Short=LHCP; Flags: Precursor >gi|168290|gb|AAA33392.1| chlorophyll a/b apoprotein [Lemna gibba]	gi|283549608|emb|FN295566.1|	145	2e-32	Spinacia oleracea lhcb1.4 gene for major chlorophyll a/b binding protein LHCb1.4 precursor, cultivar America	sp|P12328|CB21_LEMGI	93.6	2e-20	Chlorophyll a-b binding protein of LHCII type I, chloroplastic OS=Lemna gibba PE=3 SV=1	--	--	--	--	--	K08912	1e-19	92.8	bdi:100822184	light-harvesting complex II chlorophyll a/b binding protein 1	GO:0009769//photosynthesis, light harvesting in photosystem II	GO:0016168//chlorophyll binding	GO:0010287//plastoglobule;GO:0009941//chloroplast envelope;GO:0005794//Golgi apparatus;GO:0030076//light-harvesting complex;GO:0009535//chloroplast thylakoid membrane	--
CL4426.Contig4_All	1219	23	69	1.3054	3.719	1.51042	Up	3.69e-06	6.34e-05	gi|225445722|ref|XP_002270621.1|	213.4	6e-54	PREDICTED: uncharacterized protein LOC100258663 [Vitis vinifera]	gi|225445721|ref|XM_002270585.1|	67.9	2e-08	PREDICTED: Vitis vinifera uncharacterized LOC100258663 (LOC100258663), mRNA	--	--	--	--	--	--	--	--	--	--	--	--	--	--	-	-	-	--
Unigene11191_All	1649	43	128	1.8041	5.1	1.49922	Up	3.14e-10	9.02e-09	gi|169659103|dbj|BAG12742.1|	843.6	0	ABA 8-oxidase [Lactuca sativa]	gi|169659102|dbj|AB235918.1|	1223	0	Lactuca sativa LsABA8ox2 mRNA for ABA 8-oxidase, complete cds	sp|Q9LJK2|ABAH4_ARATH	643	0	Abscisic acid 8'-hydroxylase 4 OS=Arabidopsis thaliana GN=CYP707A4 PE=2 SV=2	slr0574	219	1e-56	COG2124	Cytochrome P450	K09843	0	734	vvi:100245540	(+)-abscisic acid 8'-hydroxylase [EC:1.14.13.93]	GO:0048838//release of seed from dormancy;GO:0010114//response to red light;GO:0009687//abscisic acid metabolic process;GO:0055114//oxidation-reduction process	GO:0009055//electron carrier activity;GO:0005506//iron ion binding;GO:0020037//heme binding;GO:0010295//(+)-abscisic acid 8'-hydroxylase activity	-	--
CL8412.Contig2_All	1219	40	119	2.2702	6.4139	1.49838	Up	1.34e-09	3.64e-08	gi|462395264|gb|EMJ01063.1|	273.9	4e-72	hypothetical protein PRUPE_ppa005829mg [Prunus persica]	gi|357467300|ref|XM_003603887.1|	163	5e-37	Medicago truncatula Transcription factor BEE (MTR_3g116770) mRNA, complete cds	sp|Q8GY61|BH063_ARATH	175	5e-44	Transcription factor bHLH63 OS=Arabidopsis thaliana GN=BHLH63 PE=2 SV=1	--	--	--	--	--	K12126	2e-12	71.6	ath:AT1G09530	phytochrome-interacting factor 3	-	-	-	--
Unigene25952_All	1006	37	110	2.5446	7.1841	1.49737	Up	5.77e-09	1.46e-07	gi|255565834|ref|XP_002523906.1|	289.7	5e-77	RNA-binding region-containing protein, putative [Ricinus communis] >gi|223536836|gb|EEF38475.1| RNA-binding region-containing protein, putative [Ricinus communis]	gi|255565833|ref|XM_002523860.1|	61.9	1e-06	Ricinus communis RNA-binding region-containing protein, putative, mRNA	sp|Q9LIS2|RBG4_ARATH	78.6	5e-15	Glycine-rich RNA-binding protein 4, mitochondrial OS=Arabidopsis thaliana GN=RBG4 PE=2 SV=1	SPAC140.02	63.9	4e-10	COG0724	RNA-binding proteins (RRM domain)	K14411	7e-15	79.7	rcu:RCOM_1217940	RNA-binding protein Musashi	GO:0010029//regulation of seed germination;GO:0009414//response to water deprivation;GO:0009651//response to salt stress;GO:0000398//mRNA splicing, via spliceosome;GO:0009737//response to abscisic acid stimulus	GO:0003676//nucleic acid binding	GO:0005634//nucleus	--
CL7671.Contig2_All	1017	34	101	2.313	6.525	1.49621	Up	2.48e-08	5.85e-07	gi|147768061|emb|CAN64915.1|	203.8	3e-51	hypothetical protein VITISV_030073 [Vitis vinifera]	gi|225442492|ref|XM_002283940.1|	79.8	5e-12	PREDICTED: Vitis vinifera uncharacterized LOC100248099 (LOC100248099), mRNA	--	--	--	--	--	--	--	--	--	--	--	--	--	--	-	-	-	--
Unigene15020_All	807	27	80	2.3147	6.5132	1.49254	Up	7.61e-07	1.47e-05	gi|356501811|ref|XP_003519717.1|	87	3e-16	PREDICTED: uncharacterized protein LOC100779507 [Glycine max]	--	--	--	--	--	--	--	--	--	--	--	--	--	--	--	--	--	--	-	-	-	--
CL1969.Contig2_All	734	162	479	15.2696	42.8765	1.48952	Up	5.78e-34	5.79e-32	gi|118481471|gb|ABK92678.1|	77.4	2e-13	unknown [Populus trichocarpa]	--	--	--	--	sp|P43393|K501_ACTDE	67.8	6e-12	Fruit protein pKIWI501 OS=Actinidia deliciosa GN=pKIWI501 PE=2 SV=1	Cgl2013	61.2	2e-09	COG0552	Signal recognition particle GTPase	K14317	1e-10	64.7	olu:OSTLU_15396	nuclear pore complex protein Nup214	-	-	-	--
Unigene22526_All	1757	428	1265	16.8532	47.304	1.48894	Up	7.74e-87	2.21e-84	gi|441403300|ref|YP_007353774.1|	1001.9	0	ribulose-1,5-bisphosphate carboxylase/oxygenase large subunit (chloroplast) [Chrysanthemum x morifolium] >gi|375298843|gb|AFA45282.1| ribulose-1,5-bisphosphate carboxylase/oxygenase large subunit (chloroplast) [Chrysanthemum x morifolium]	gi|375298814|gb|JQ362483.1|	3483	0	Chrysanthemum x morifolium chloroplast, complete genome	sp|Q37192|RBL_BARSO	982	0	Ribulose bisphosphate carboxylase large chain OS=Bartlettina sordida GN=rbcL PE=3 SV=1	alr1524	846	0	COG1850	Ribulose 1,5-bisphosphate carboxylase, large subunit	K01601	0	962	gmx:3989271	ribulose-bisphosphate carboxylase large chain [EC:4.1.1.39]	GO:0019253//reductive pentose-phosphate cycle;GO:0055114//oxidation-reduction process	GO:0016984//ribulose-bisphosphate carboxylase activity;GO:0004497//monooxygenase activity;GO:0000287//magnesium ion binding	GO:0009507//chloroplast	--
CL6111.Contig2_All	1019	62	183	4.2095	11.7993	1.48698	Up	7.06e-14	2.73e-12	gi|460401509|ref|XP_004246265.1|	256.9	3e-67	PREDICTED: gamma-interferon-inducible lysosomal thiol reductase-like isoform 1 [Solanum lycopersicum]	--	--	--	--	--	--	--	--	--	--	--	--	--	K08059	3e-49	193	aly:ARALYDRAFT_659982	interferon, gamma-inducible protein 30	-	-	-	--
CL3175.Contig1_All	802	20	59	1.7253	4.8334	1.48619	Up	2.4e-05	0.000356991	gi|238055376|sp|B9RT03.1|CSPL5_RICCO	189.9	4e-47	RecName: Full=CASP-like protein RCOM_0679870	--	--	--	--	sp|B9RT03|CSPL5_RICCO	189	1e-48	CASP-like protein RCOM_0679870 OS=Ricinus communis GN=RCOM_0679870 PE=2 SV=1	--	--	--	--	--	--	--	--	--	--	-	-	GO:0016020//membrane	--
CL1051.Contig5_All	1488	19	56	0.8834	2.4727	1.48495	Up	3.95e-05	0.00056173	gi|224126987|ref|XP_002329355.1|	193	1e-47	predicted protein [Populus trichocarpa] >gi|222870405|gb|EEF07536.1| predicted protein [Populus trichocarpa]	--	--	--	--	sp|Q9SD53|Y3720_ARATH	101	1e-21	UPF0481 protein At3g47200 OS=Arabidopsis thaliana GN=At3g47200 PE=1 SV=1	--	--	--	--	--	--	--	--	--	--	-	-	-	--
Unigene33253_All	652	19	56	2.0161	5.6431	1.48492	Up	3.95e-05	0.0005618	gi|225435070|ref|XP_002284400.1|	161.8	8e-39	PREDICTED: transcription factor MYB59-like [Vitis vinifera]	gi|225316172|dbj|AK322126.1|	123	2e-25	Solanum lycopersicum cDNA, clone: LEFL1033CC02, HTC in leaf	sp|Q9LX82|MYB48_ARATH	139	2e-33	Transcription factor MYB48 OS=Arabidopsis thaliana GN=MYB48 PE=2 SV=1	ECU11g1690	64.7	1e-10	COG5147	Myb superfamily proteins, including transcription factors and mRNA splicing factors	K09422	7e-40	161	vvi:100260318	myb proto-oncogene protein, plant	GO:0009719;GO:0009751//response to salicylic acid stimulus	-	GO:0005634//nucleus	--
Unigene11703_All	914	190	560	14.3819	40.2551	1.48492	Up	2.94e-39	3.48e-37	gi|422898329|dbj|BAM67030.1|	463.8	1e-129	gigantea-like [Chrysanthemum seticuspe f. boreale]	gi|422898328|dbj|AB733627.1|	1296	0	Chrysanthemum seticuspe f. boreale CsGI mRNA for gigantea-like, complete cds	sp|Q9SQI2|GIGAN_ARATH	344	5e-95	Protein GIGANTEA OS=Arabidopsis thaliana GN=GI PE=1 SV=2	--	--	--	--	--	K12124	5e-107	385	rcu:RCOM_0961910	GIGANTEA	GO:0009409//response to cold;GO:0010229//inflorescence development;GO:0009637//response to blue light;GO:0010378//temperature compensation of the circadian clock;GO:0010218//response to far red light;GO:0042542//response to hydrogen peroxide;GO:0080167//response to karrikin;GO:0048578//positive regulation of long-day photoperiodism, flowering	-	GO:0005654//nucleoplasm	--
Unigene26135_All	847	19	56	1.552	4.3439	1.48486	Up	3.95e-05	0.00056166	gi|225430380|ref|XP_002282938.1|	225.3	9e-58	PREDICTED: zinc finger protein 3-like [Vitis vinifera]	gi|470111422|ref|XM_004291899.1|	101	1e-18	PREDICTED: Fragaria vesca subsp. vesca zinc finger protein 1-like (LOC101295304), mRNA	sp|Q39262|ZFP3_ARATH	138	3e-33	Zinc finger protein 3 OS=Arabidopsis thaliana GN=ZFP3 PE=2 SV=1	--	--	--	--	--	--	--	--	--	--	-	-	-	--
Unigene15270_All	753	45	132	4.1345	11.5175	1.47804	Up	2.57e-10	7.43e-09	gi|255548756|ref|XP_002515434.1|	211.1	1e-53	CBL-interacting serine/threonine-protein kinase, putative [Ricinus communis] >gi|223545378|gb|EEF46883.1| CBL-interacting serine/threonine-protein kinase, putative [Ricinus communis]	gi|345104088|gb|JF722189.1|	73.8	2e-10	Gossypium trilobum calcineurin B-like protein-interacting protein kinase gene, complete cds	sp|Q9LEU7|CIPK5_ARATH	188	2e-48	CBL-interacting serine/threonine-protein kinase 5 OS=Arabidopsis thaliana GN=CIPK5 PE=2 SV=1	--	--	--	--	--	K00924	4e-21	99.8	ath:AT1G30270	[EC:2.7.1.-]	GO:0016310//phosphorylation	GO:0004674//protein serine/threonine kinase activity;GO:0000166//nucleotide binding	-	--
Unigene916_All	1060	44	129	2.8718	7.9958	1.47729	Up	4.16e-10	1.18e-08	gi|224141799|ref|XP_002324250.1|	300.4	3e-80	predicted protein [Populus trichocarpa] >gi|222865684|gb|EEF02815.1| predicted protein [Populus trichocarpa]	gi|392932952|gb|JN231489.1|	61.9	1e-06	Helianthus annuus genotype RHA801 RD-22 like protein gene, partial cds	sp|Q08298|RD22_ARATH	229	3e-60	Dehydration-responsive protein RD22 OS=Arabidopsis thaliana GN=RD22 PE=2 SV=1	--	--	--	--	--	--	--	--	--	--	-	-	-	--
Unigene2217_All	705	24	70	2.3552	6.5236	1.46982	Up	4.89e-06	8.24e-05	gi|356522039|ref|XP_003529657.1|	166	5e-40	PREDICTED: uncharacterized protein LOC100786562 [Glycine max]	gi|346426327|gb|JN602047.1|	65.9	5e-08	Gossypium raimondii seed storage protein vicilin B (vicB_D) gene, partial cds	--	--	--	--	--	--	--	--	--	--	--	--	--	--	-	-	-	--
Unigene55750_All	212	24	70	7.8322	21.6941	1.46981	Up	4.89e-06	8.24e-05	gi|115770|sp|P12328.1|CB21_LEMGI	83.2	1e-15	RecName: Full=Chlorophyll a-b binding protein of LHCII type I, chloroplastic; Short=CAB; Short=LHCP; Flags: Precursor >gi|168290|gb|AAA33392.1| chlorophyll a/b apoprotein [Lemna gibba]	gi|3928139|emb|AJ131044.1|	125	2e-26	Cicer arietinum mRNA for chlorophyll a/b binding protein	sp|P12328|CB21_LEMGI	83.2	3e-17	Chlorophyll a-b binding protein of LHCII type I, chloroplastic OS=Lemna gibba PE=3 SV=1	--	--	--	--	--	K08912	1e-16	82.4	bdi:100822184	light-harvesting complex II chlorophyll a/b binding protein 1	GO:0009769//photosynthesis, light harvesting in photosystem II	GO:0016168//chlorophyll binding	GO:0010287//plastoglobule;GO:0009941//chloroplast envelope;GO:0005794//Golgi apparatus;GO:0030076//light-harvesting complex;GO:0009535//chloroplast thylakoid membrane	--
CL434.Contig1_All	1303	69	201	3.6637	10.1352	1.468	Up	7.62e-15	3.12e-13	gi|224142317|ref|XP_002324505.1|	410.2	3e-113	predicted protein [Populus trichocarpa] >gi|222865939|gb|EEF03070.1| predicted protein [Populus trichocarpa]	--	--	--	--	sp|Q9M0B8|WTR37_ARATH	377	1e-104	WAT1-related protein At4g30420 OS=Arabidopsis thaliana GN=At4g30420 PE=3 SV=1	--	--	--	--	--	--	--	--	--	--	-	-	GO:0016020//membrane	--
Unigene8638_All	705	23	67	2.2571	6.244	1.468	Up	8.02e-06	0.00013017	gi|40644190|emb|CAC95126.1|	62.8	5e-09	gag-pol polyprotein [Populus deltoides]	gi|189163157|dbj|AP010391.1|	67.9	1e-08	Lotus japonicus genomic DNA, chromosome 4, clone: LjT10H08, TM1978, complete sequence	sp|P92520|M820_ARATH	66.6	1e-11	Uncharacterized mitochondrial protein AtMg00820 OS=Arabidopsis thaliana GN=AtMg00820 PE=4 SV=1	--	--	--	--	--	--	--	--	--	--	-	-	-	--
CL2868.Contig2_All	484	40	116	5.7177	15.7468	1.46155	Up	4.23e-09	1.09e-07	gi|460365241|ref|XP_004228512.1|	154.5	6e-37	PREDICTED: glucan endo-1,3-beta-glucosidase-like [Solanum lycopersicum]	--	--	--	--	sp|P52396|E13I_TOBAC	150	3e-37	Glucan endo-1,3-beta-glucosidase, acidic isoform PR-N (Fragment) OS=Nicotiana tabacum GN=PRN PE=1 SV=1	--	--	--	--	--	--	--	--	--	--	GO:0008152//metabolic process	GO:0004553//hydrolase activity, hydrolyzing O-glycosyl compounds	GO:0005576//extracellular region	--
Unigene22618_All	738	76	220	7.1247	19.586	1.45892	Up	5.63e-16	2.46e-14	gi|460371571|ref|XP_004231609.1|	203	4e-51	PREDICTED: uncharacterized protein LOC101255844 [Solanum lycopersicum]	gi|149192954|gb|AC202500.5|	87.7	2e-14	Medicago truncatula clone mth2-34m15, complete sequence	--	--	--	--	--	--	--	--	--	--	--	--	--	--	-	-	GO:0009507//chloroplast	--
Unigene28152_All	273	83	240	21.0342	57.7601	1.45734	Up	2.86e-17	1.36e-15	gi|373882292|gb|AEY78525.1|	65.1	3e-10	chlorophyll a/b-binding protein [Tagetes erecta]	gi|373882291|gb|JQ083583.1|	79.8	1e-12	Tagetes erecta chlorophyll a/b-binding protein mRNA, complete cds	sp|P27494|CB23_TOBAC	57.4	2e-09	Chlorophyll a-b binding protein 36, chloroplastic OS=Nicotiana tabacum GN=CAB36 PE=3 SV=1	--	--	--	--	--	K08913	1e-08	55.8	rcu:RCOM_0483250	light-harvesting complex II chlorophyll a/b binding protein 2	GO:0009765//photosynthesis, light harvesting	GO:0046872//metal ion binding	GO:0016020//membrane;GO:0009507//chloroplast	--
Unigene10675_All	883	27	78	2.1155	5.8038	1.456	Up	1.64e-06	3e-05	gi|225452777|ref|XP_002283284.1|	190.7	2e-47	PREDICTED: transcription factor bHLH47-like isoform 1 [Vitis vinifera] >gi|225452779|ref|XP_002283289.1| PREDICTED: transcription factor bHLH47-like isoform 2 [Vitis vinifera]	--	--	--	--	sp|Q9SN74|BH047_ARATH	129	2e-30	Transcription factor bHLH47 OS=Arabidopsis thaliana GN=BHLH47 PE=2 SV=1	--	--	--	--	--	--	--	--	--	--	GO:0010106//cellular response to iron ion starvation;GO:0055072//iron ion homeostasis	GO:0003700//sequence-specific DNA binding transcription factor activity	-	--
Unigene12273_All	1220	1340	3863	75.9897	208.039	1.45298	Up	6.04e-252	7.65e-249	gi|383081913|dbj|BAM05609.1|	501.5	1e-140	phenylcoumaran benzylic ether reductase [Eucalyptus pyrocarpa]	gi|359474929|ref|XM_002283970.2|	212	6e-52	PREDICTED: Vitis vinifera isoflavone reductase homolog-like (LOC100255484), mRNA	sp|E1U332|ALL12_OLEEU	493	9e-140	Isoflavone reductase-like protein OS=Olea europaea PE=1 SV=1	mll1871	57.8	4e-08	COG0702	Predicted nucleoside-diphosphate-sugar epimerases	K00224	1e-129	461	aly:ARALYDRAFT_476671	[EC:1.3.1.-]	GO:0055114//oxidation-reduction process	GO:0016491//oxidoreductase activity;GO:0000166//nucleotide binding	GO:0005737//cytoplasm	--
Unigene18853_All	694	46	132	4.5857	12.4967	1.44633	Up	4.92e-10	1.38e-08	gi|460382611|ref|XP_004237032.1|	113.2	3e-24	PREDICTED: uncharacterized protein LOC101243697 [Solanum lycopersicum]	--	--	--	--	--	--	--	--	--	--	--	--	--	--	--	--	--	--	-	-	-	--
CL9471.Contig1_All	716	23	66	2.2224	6.0563	1.44632	Up	1.18e-05	0.000185632	gi|359474373|ref|XP_003631446.1|	67.8	1e-10	PREDICTED: uncharacterized protein LOC100855263 [Vitis vinifera]	--	--	--	--	--	--	--	--	--	--	--	--	--	--	--	--	--	--	-	-	-	--
CL2927.Contig3_All	1739	237	679	9.4288	25.6537	1.44402	Up	2.18e-45	3e-43	gi|460415630|ref|XP_004253161.1|	55.1	4e-06	PREDICTED: uncharacterized protein LOC101261503 [Solanum lycopersicum]	gi|164498902|gb|AC216413.1|	182	8e-43	Populus trichocarpa clone POP035-J17, complete sequence	sp|Q9M1G9|EXTN2_ARATH	355	3e-98	Extensin-2 OS=Arabidopsis thaliana GN=EXT2 PE=2 SV=1	YPO2725	99.4	2e-20	COG3501	Uncharacterized protein conserved in bacteria	K01115	3e-50	198	vcn:VOLCADRAFT_99471	phospholipase D [EC:3.1.4.4]	-	-	-	--
CL8596.Contig1_All	2505	546	1561	15.0798	40.9425	1.44098	Up	9.95e-102	3.33e-99	gi|226235311|dbj|BAH47611.1|	1063.1	0	auxin:hydrogen symporter/transporter [Zinnia violacea]	gi|226235310|dbj|AB477374.1|	480	1e-132	Zinnia violacea ZePINe mRNA for auxin:hydrogen symporter/transporter, complete cds	sp|Q9S7Z8|PIN3_ARATH	915	0	Auxin efflux carrier component 3 OS=Arabidopsis thaliana GN=PIN3 PE=1 SV=1	BMEI0560	58.5	5e-08	COG0679	Predicted permeases	K13947	0	989	pop:POPTR_803601	auxin efflux carrier family	GO:0055085//transmembrane transport;GO:0048767//root hair elongation;GO:0009942//longitudinal axis specification;GO:0009606//tropism;GO:0048766//root hair initiation;GO:0010082//regulation of root meristem growth;GO:0010315//auxin efflux	GO:0010329//auxin efflux transmembrane transporter activity	GO:0016328//lateral plasma membrane;GO:0016021//integral to membrane;GO:0009986//cell surface;GO:0012506//vesicle membrane	--
CL1969.Contig4_All	1084	2660	7592	169.77	460.157	1.43854	Up	0	0	gi|348676656|gb|EGZ16473.1|	60.8	4e-08	hypothetical protein PHYSODRAFT_314261 [Phytophthora sojae]	--	--	--	--	sp|P33191|TUB8_SOLTU	78.6	6e-15	Induced stolen tip protein TUB8 (Fragment) OS=Solanum tuberosum GN=TUB8 PE=2 SV=1	Cgl2013	73.9	4e-13	COG0552	Signal recognition particle GTPase	K14306	1e-12	72.4	gmx:100781711	nuclear pore complex protein Nup62	-	-	-	--
CL12098.Contig2_All	889	39	111	3.0351	8.2035	1.4345	Up	1.46e-08	3.53e-07	gi|257831441|gb|ACV71021.1|	138.3	1e-31	UPA22 [Capsicum annuum]	gi|317174008|gb|HQ526227.1|	73.8	3e-10	Gossypium herbaceum clone NBRI_A2_1200 simple sequence repeat marker, mRNA sequence	sp|Q03200|LIRP1_ORYSJ	92.4	3e-19	Light-regulated protein OS=Oryza sativa subsp. japonica GN=LIR1 PE=2 SV=1	--	--	--	--	--	--	--	--	--	--	-	-	-	--
CL5333.Contig5_All	1028	45	128	3.0285	8.1808	1.43364	Up	1.16e-09	3.17e-08	gi|356542152|ref|XP_003539534.1|	172.9	7e-42	PREDICTED: uncharacterized protein LOC100819841 [Glycine max]	gi|359485347|ref|XM_002273642.2|	69.9	5e-09	PREDICTED: Vitis vinifera uncharacterized LOC100243770 (LOC100243770), mRNA	--	--	--	--	--	--	--	--	--	--	--	--	--	--	-	-	GO:0009536//plastid	--
Unigene25873_All	1785	70	199	2.7131	7.3248	1.43285	Up	3.06e-14	1.21e-12	gi|470114323|ref|XP_004293365.1|	827	0	PREDICTED: tonoplast dicarboxylate transporter-like [Fragaria vesca subsp. vesca]	gi|224086412|ref|XM_002307850.1|	188	1e-44	Populus trichocarpa sodium-dicarboxylate cotransporter, mRNA	sp|Q8LG88|TDT_ARATH	761	0	Tonoplast dicarboxylate transporter OS=Arabidopsis thaliana GN=TDT PE=2 SV=2	SA1732	282	2e-75	COG0471	Di- and tricarboxylate transporters	K14445	0	826	vvi:100255398	solute carrier family 13 (sodium-dependent dicarboxylate transporter), member 2/3/5	GO:0006635//fatty acid beta-oxidation;GO:0035725//sodium ion transmembrane transport;GO:0051453//regulation of intracellular pH;GO:0016558//protein import into peroxisome matrix;GO:0031087//deadenylation-independent decapping of nuclear-transcribed mRNA;GO:0016441//posttranscriptional gene silencing;GO:0010072//primary shoot apical meristem specification;GO:0071423//malate transmembrane transport	GO:0015140//malate transmembrane transporter activity;GO:0050072//m7G(5')pppN diphosphatase activity;GO:0030145//manganese ion binding;GO:0000287//magnesium ion binding;GO:0017153//sodium:dicarboxylate symporter activity;GO:0042803//protein homodimerization activity;GO:0003729//mRNA binding	GO:0016020//membrane;GO:0005773//vacuole;GO:0000932//cytoplasmic mRNA processing body;GO:0005634//nucleus	--
Unigene15384_All	893	74	210	5.7331	15.4507	1.43028	Up	6.52e-15	2.68e-13	gi|224053735|ref|XP_002297953.1|	205.3	1e-51	predicted protein [Populus trichocarpa] >gi|222845211|gb|EEE82758.1| predicted protein [Populus trichocarpa]	gi|449495018|ref|XM_004159663.1|	69.9	4e-09	PREDICTED: Cucumis sativus early nodulin-like protein 1-like (LOC101224546), mRNA	sp|Q9SK27|ENL1_ARATH	99.4	3e-21	Early nodulin-like protein 1 OS=Arabidopsis thaliana GN=At2g25060 PE=1 SV=2	--	--	--	--	--	--	--	--	--	--	-	GO:0005507//copper ion binding	GO:0031225//anchored to membrane;GO:0005886//plasma membrane	--
Unigene1575_All	495	218	618	30.4692	82.0281	1.42877	Up	7.82e-41	9.63e-39	gi|21618268|gb|AAM67318.1|	65.5	4e-10	unknown [Arabidopsis thaliana] >gi|62320190|dbj|BAD94411.1| hypothetical protein [Arabidopsis thaliana]	--	--	--	--	--	--	--	--	--	--	--	--	--	--	--	--	--	--	-	-	-	--
CL5074.Contig2_All	991	24	68	1.6755	4.5083	1.42799	Up	1.05e-05	0.000166984	gi|356496116|ref|XP_003516916.1|	182.6	9e-45	PREDICTED: uncharacterized protein LOC100812277 [Glycine max]	gi|460408480|ref|XM_004249625.1|	79.8	5e-12	PREDICTED: Solanum lycopersicum uncharacterized LOC101251531 (LOC101251531), mRNA	--	--	--	--	--	--	--	--	--	--	--	--	--	--	-	-	-	--
Unigene11622_All	361	23	65	4.4079	11.83	1.42429	Up	1.72e-05	0.000263654	--	--	--	--	--	--	--	--	--	--	--	--	--	--	--	--	--	--	--	--	--	--	-	-	-	--
CL8306.Contig2_All	1545	22	62	0.9852	2.6366	1.42019	Up	2.82e-05	0.000412705	gi|460371074|ref|XP_004231370.1|	497.3	3e-139	PREDICTED: L-type lectin-domain containing receptor kinase IX.1-like [Solanum lycopersicum]	gi|449460749|ref|XM_004148060.1|	97.6	3e-17	PREDICTED: Cucumis sativus L-type lectin-domain containing receptor kinase IX.1-like (LOC101203586), mRNA >gi|449484069|ref|XM_004156727.1| PREDICTED: Cucumis sativus L-type lectin-domain containing receptor kinase IX.1-like (LOC101203586), mRNA	sp|Q9LXA5|LRK91_ARATH	418	5e-117	L-type lectin-domain containing receptor kinase IX.1 OS=Arabidopsis thaliana GN=LECRK91 PE=2 SV=1	YAR019c	107	7e-23	COG0515	Serine/threonine protein kinase	K04733	5e-61	233	smo:SELMODRAFT_159261	interleukin-1 receptor-associated kinase 4 [EC:2.7.11.1]	GO:0016310//phosphorylation	GO:0004672//protein kinase activity;GO:0000166//nucleotide binding	-	--
Unigene33724_All	511	71	200	9.6127	25.7151	1.4196	Up	3.97e-14	1.56e-12	gi|413968484|gb|AFW90579.1|	89.4	2e-17	hypothetical protein [Solanum tuberosum]	--	--	--	--	--	--	--	--	--	--	--	--	--	--	--	--	--	--	-	-	-	--
CL4144.Contig4_All	968	38	107	2.7159	7.2625	1.41904	Up	3.45e-08	7.98e-07	gi|449432898|ref|XP_004134235.1|	150.2	4e-35	PREDICTED: GATA transcription factor 16-like isoform 2 [Cucumis sativus]	gi|449432897|ref|XM_004134187.1|	93.7	3e-16	PREDICTED: Cucumis sativus GATA transcription factor 16-like, transcript variant 2 (LOC101209503), mRNA	sp|Q9FJ10|GAT16_ARATH	114	1e-25	GATA transcription factor 16 OS=Arabidopsis thaliana GN=GATA16 PE=2 SV=1	--	--	--	--	--	--	--	--	--	--	-	-	-	--
CL6818.Contig3_All	2469	43	121	1.2049	3.2199	1.4181	Up	4.44e-09	1.14e-07	gi|224112661|ref|XP_002316254.1|	868.6	0	predicted protein [Populus trichocarpa] >gi|222865294|gb|EEF02425.1| predicted protein [Populus trichocarpa]	gi|449516500|ref|XM_004165237.1|	93.7	8e-16	PREDICTED: Cucumis sativus cucumisin-like (LOC101216595), partial mRNA	sp|Q39547|CUCM1_CUCME	734	0	Cucumisin OS=Cucumis melo PE=1 SV=1	BH0831	139	3e-32	COG1404	Subtilisin-like serine proteases	K08653	4e-10	65.5	bdi:100822086	membrane-bound transcription factor site-1 protease [EC:3.4.21.112]	GO:0008152//metabolic process	GO:0008236//serine-type peptidase activity	-	--
CL9784.Contig2_All	1751	290	816	11.4583	30.6185	1.41801	Up	8.7e-53	1.42e-50	gi|356548252|ref|XP_003542517.1|	703.7	0	PREDICTED: glucan 1,3-beta-glucosidase A-like [Glycine max]	gi|75755952|gb|DQ160091.1|	180	3e-42	Taraxacum officinale TO67a-1 (To67a-1) mRNA, partial cds	--	--	--	--	SPBC1105.05	120	1e-26	COG2730	Endoglucanase	--	--	--	--	--	GO:0005975//carbohydrate metabolic process	GO:0004553//hydrolase activity, hydrolyzing O-glycosyl compounds;GO:0030674//protein binding, bridging;GO:0051015//actin filament binding	-	--
CL6625.Contig1_All	595	36	101	4.186	11.1528	1.41376	Up	9.12e-08	2.01e-06	gi|462421116|gb|EMJ25379.1|	55.5	6e-07	hypothetical protein PRUPE_ppa016964mg [Prunus persica]	--	--	--	--	--	--	--	--	--	--	--	--	--	--	--	--	--	--	-	-	-	--
Unigene26982_All	1540	5098	14287	229.028	609.537	1.41219	Up	0	0	gi|357479883|ref|XP_003610227.1|	68.2	4e-10	Ycf68 [Medicago truncatula] >gi|355511282|gb|AES92424.1| Ycf68 [Medicago truncatula]	gi|401712175|gb|JX293720.1|	3053	0	Artemisia frigida chloroplast, complete genome	--	--	--	--	--	--	--	--	--	--	--	--	--	--	GO:0006810//transport;GO:0044237//cellular metabolic process;GO:0055114//oxidation-reduction process	GO:0020037//heme binding;GO:0009055//electron carrier activity;GO:0016705//oxidoreductase activity, acting on paired donors, with incorporation or reduction of molecular oxygen;GO:0004497//monooxygenase activity;GO:0005506//iron ion binding	GO:0009507//chloroplast	--
Unigene763_All	1522	70	196	3.1819	8.461	1.41094	Up	9.26e-14	3.56e-12	gi|225426249|ref|XP_002264149.1|	198	3e-49	PREDICTED: RING-H2 zinc finger protein RHA4a [Vitis vinifera] >gi|297742383|emb|CBI34532.3| unnamed protein product [Vitis vinifera]	gi|356577482|ref|XM_003556806.1|	79.8	8e-12	PREDICTED: Glycine max RING-H2 zinc finger protein RHA4a-like (LOC100794298), mRNA	sp|Q84TF5|RHA4A_ARATH	172	4e-43	RING-H2 zinc finger protein RHA4a OS=Arabidopsis thaliana GN=RHA4A PE=2 SV=1	--	--	--	--	--	K13148	3e-10	65.1	vvi:100261060	integrator complex subunit 11 [EC:3.1.27.-]	-	GO:0046872//metal ion binding	-	--
Unigene36428_All	1538	40	112	1.7993	4.7845	1.41093	Up	1.9e-08	4.52e-07	gi|413952523|gb|AFW85172.1|	117.1	8e-25	hypothetical protein ZEAMMB73_007991 [Zea mays]	--	--	--	--	--	--	--	--	SPBC660.13c	50.8	6e-06	COG1599	Single-stranded DNA-binding replication protein A (RPA), large (70 kD) subunit and related ssDNA-binding proteins	K07466	7e-15	80.5	smo:SELMODRAFT_114787	replication factor A1	-	-	-	--
CL6310.Contig2_All	759	25	70	2.2788	6.0595	1.41092	Up	9.35e-06	0.000150186	gi|460373370|ref|XP_004232493.1|	138.3	1e-31	PREDICTED: chaperone protein dnaJ 11, chloroplastic-like [Solanum lycopersicum]	--	--	--	--	sp|Q9FYB5|DNJ11_ARATH	113	1e-25	Chaperone protein dnaJ 11, chloroplastic OS=Arabidopsis thaliana GN=ATJ11 PE=1 SV=2	lin1509	67.8	2e-11	COG0484	DnaJ-class molecular chaperone with C-terminal Zn finger domain	K03686	9e-11	65.5	rcu:RCOM_0219890	molecular chaperone DnaJ	GO:0009743//response to carbohydrate stimulus	-	GO:0005634//nucleus;GO:0009536//plastid	--
CL1969.Contig3_All	833	230	641	19.1026	50.5583	1.40418	Up	3.04e-41	3.79e-39	gi|118481471|gb|ABK92678.1|	69.3	8e-11	unknown [Populus trichocarpa]	--	--	--	--	sp|P43393|K501_ACTDE	72.4	3e-13	Fruit protein pKIWI501 OS=Actinidia deliciosa GN=pKIWI501 PE=2 SV=1	Cgl2013	64.7	2e-10	COG0552	Signal recognition particle GTPase	K14317	3e-10	63.9	olu:OSTLU_15396	nuclear pore complex protein Nup214	-	-	-	--
CL7736.Contig2_All	1223	28	78	1.584	4.1903	1.40348	Up	3.12e-06	5.44e-05	gi|460403257|ref|XP_004247109.1|	262.3	1e-68	PREDICTED: transcription factor PIF1-like [Solanum lycopersicum]	gi|356545929|ref|XM_003541338.1|	161	2e-36	PREDICTED: Glycine max transcription factor PIF1-like (LOC100788491), mRNA	sp|Q8GZM7|PIF1_ARATH	191	6e-49	Transcription factor PIF1 OS=Arabidopsis thaliana GN=PIF1 PE=1 SV=1	--	--	--	--	--	K12126	1e-29	129	ath:AT1G09530	phytochrome-interacting factor 3	GO:0006779//porphyrin-containing compound biosynthetic process;GO:0010099//regulation of photomorphogenesis;GO:0046148//pigment biosynthetic process;GO:0010029//regulation of seed germination;GO:0007165//signal transduction;GO:0044238//primary metabolic process;GO:0048581	GO:0005515//protein binding	-	--
Unigene23705_All	782	23	64	2.0348	5.3772	1.40197	Up	2.51e-05	0.000371154	gi|113374278|gb|ABI34703.1|	157.9	1e-37	DnaJ-like protein isoform [Solanum phureja]	--	--	--	--	sp|Q9SDN0|DNJ20_ARATH	152	3e-37	Chaperone protein dnaJ 20, chloroplastic OS=Arabidopsis thaliana GN=ATJ20 PE=2 SV=2	SP0519	71.6	1e-12	COG0484	DnaJ-class molecular chaperone with C-terminal Zn finger domain	K09510	7e-13	72.4	vcn:VOLCADRAFT_57911	DnaJ homolog subfamily B member 4	GO:0015996//chlorophyll catabolic process	-	GO:0005634//nucleus	--
Unigene25222_All	1435	58	161	2.7963	7.3715	1.39844	Up	2.03e-11	6.46e-10	gi|1015937|emb|CAA62943.1|	619.8	3e-176	extensin class 1 protein [Vigna unguiculata]	gi|164498902|gb|AC216413.1|	176	4e-41	Populus trichocarpa clone POP035-J17, complete sequence	sp|Q9M1G9|EXTN2_ARATH	541	4e-154	Extensin-2 OS=Arabidopsis thaliana GN=EXT2 PE=2 SV=1	YPO2725	116	8e-26	COG3501	Uncharacterized protein conserved in bacteria	K14709	5e-51	200	vcn:VOLCADRAFT_104214	solute carrier family 39 (zinc transporter), member 1/2/3	GO:0044763	-	-	--
Unigene23013_All	701	71	197	7.0073	18.4641	1.39779	Up	1.19e-13	4.55e-12	--	--	--	--	--	--	--	--	--	--	--	--	--	--	--	--	--	--	--	--	--	--	-	-	-	--
Unigene32894_All	1326	30	83	1.5653	4.1126	1.39361	Up	1.7e-06	3.1e-05	gi|225462729|ref|XP_002267886.1|	322	1e-86	PREDICTED: bidirectional sugar transporter SWEET3 [Vitis vinifera] >gi|302143683|emb|CBI22544.3| unnamed protein product [Vitis vinifera]	gi|460376787|ref|XM_004234130.1|	83.8	4e-13	PREDICTED: Solanum lycopersicum bidirectional sugar transporter SWEET3-like (LOC101252361), mRNA	sp|Q6NQN5|SWET3_ARATH	280	1e-75	Bidirectional sugar transporter SWEET3 OS=Arabidopsis thaliana GN=SWEET3 PE=2 SV=1	--	--	--	--	--	K15382	1e-87	322	vvi:100246651	solute carrier family 50 (sugar transporter)	GO:0008643//carbohydrate transport	GO:0051119//sugar transmembrane transporter activity	GO:0005887//integral to plasma membrane	--
Unigene25997_All	941	21	58	1.544	4.0497	1.39114	Up	6.75e-05	0.000911174	gi|359481133|ref|XP_002263633.2|	528.1	8e-149	PREDICTED: uncharacterized protein LOC100255845 [Vitis vinifera]	gi|356568113|ref|XM_003552210.1|	155	1e-34	PREDICTED: Glycine max uncharacterized protein LOC100777555 (LOC100777555), mRNA	--	--	--	--	--	--	--	--	--	--	--	--	--	--	GO:0010413//glucuronoxylan metabolic process;GO:0045489//pectin biosynthetic process;GO:0030244//cellulose biosynthetic process;GO:0010014//meristem initiation;GO:0010089//xylem development;GO:0045492//xylan biosynthetic process;GO:0009827//plant-type cell wall modification	-	GO:0005739//mitochondrion;GO:0005794//Golgi apparatus;GO:0005886//plasma membrane	--
Unigene19658_All	411	29	80	4.8816	12.7887	1.38944	Up	2.77e-06	4.88e-05	gi|404028|gb|AAA33020.1|	178.3	3e-44	oleoyl-acyl carrier protein thioesterase [Carthamus tinctorius] >gi|445624|prf||1909371A oleoyl acyl carrier protein thioesterase	gi|404027|gb|M96569.1|CAHOACPTB	190	8e-46	Carthamus tinctorius (clone pCGN3264) oleoyl-acyl carrier protein thioesterase mRNA, complete cds	sp|Q42561|FATA1_ARATH	162	8e-41	Oleoyl-acyl carrier protein thioesterase 1, chloroplastic OS=Arabidopsis thaliana GN=FATA PE=1 SV=1	CAC3591	60.5	8e-10	COG3884	Acyl-ACP thioesterase	K10782	1e-41	166	rcu:RCOM_1750180	fatty acyl-ACP thioesterase A [EC:3.1.2.14 3.1.2.-]	GO:0006633//fatty acid biosynthetic process	GO:0000036//ACP phosphopantetheine attachment site binding involved in fatty acid biosynthetic process;GO:0016297//acyl-[acyl-carrier-protein] hydrolase activity	GO:0009507//chloroplast	--
Unigene11507_All	795	33	91	2.8718	7.5206	1.38889	Up	5.68e-07	1.12e-05	gi|356550819|ref|XP_003543781.1|	89.7	5e-17	PREDICTED: uncharacterized protein LOC100806174 [Glycine max]	--	--	--	--	--	--	--	--	--	--	--	--	--	--	--	--	--	--	-	-	-	--
Unigene35877_All	895	53	146	4.097	10.7179	1.38738	Up	2.24e-10	6.52e-09	gi|224159332|ref|XP_002338070.1|	118.2	1e-25	predicted protein [Populus trichocarpa] >gi|222870666|gb|EEF07797.1| predicted protein [Populus trichocarpa]	--	--	--	--	sp|Q9C9H7|RLP12_ARATH	61.6	6e-12	Receptor-like protein 12 OS=Arabidopsis thaliana GN=RLP12 PE=2 SV=2	--	--	--	--	--	K13428	1e-06	52.4	ath:AT5G20480	LRR receptor-like serine/threonine-protein kinase EFR [EC:2.7.11.1]	-	-	-	--
Unigene26221_All	713	85	234	8.2478	21.5628	1.38646	Up	9.15e-16	3.96e-14	gi|15724357|gb|AAL06571.1|AF412119_1	150.6	2e-35	At1g47960/T2J15_13 [Arabidopsis thaliana] >gi|15810209|gb|AAL07005.1| At1g47960/T2J15_13 [Arabidopsis thaliana] >gi|19699120|gb|AAL90926.1| At1g47960/T2J15_13 [Arabidopsis thaliana]	--	--	--	--	sp|F4HWQ8|CVIF1_ARATH	142	2e-34	Cell wall / vacuolar inhibitor of fructosidase 1 OS=Arabidopsis thaliana GN=C/VIF1 PE=1 SV=1	--	--	--	--	--	--	--	--	--	--	-	-	GO:0005618//cell wall	--
Unigene36936_All	1077	62	170	3.9828	10.3708	1.38067	Up	8.88e-12	2.93e-10	gi|225452924|ref|XP_002284130.1|	424.5	1e-117	PREDICTED: UPF0301 protein Cpha266_0885-like isoform 1 [Vitis vinifera]	gi|356568697|ref|XM_003552499.1|	202	5e-49	PREDICTED: Glycine max UPF0301 protein BT_1078-like (LOC100797766), mRNA	--	--	--	--	Cgl3023	59.7	8e-09	COG1678	Putative transcriptional regulator	K07735	4e-113	405	gmx:100783218	putative transcriptional regulator	-	-	GO:0009543//chloroplast thylakoid lumen	--
Unigene1036_All	911	23	63	1.7467	4.5436	1.3792	Up	3.64e-05	0.000521164	gi|147767257|emb|CAN62447.1|	43.5	3e-15	hypothetical protein VITISV_024007 [Vitis vinifera]	--	--	--	--	--	--	--	--	--	--	--	--	--	--	--	--	--	--	-	-	-	--
Unigene21720_All	2337	30	82	0.8881	2.3053	1.37616	Up	2.45e-06	4.36e-05	gi|359480578|ref|XP_002284242.2|	810.1	0	PREDICTED: BTB/POZ domain-containing protein At5g67385-like isoform 1 [Vitis vinifera]	gi|359480577|ref|XM_002284206.2|	194	3e-46	PREDICTED: Vitis vinifera BTB/POZ domain-containing protein At5g67385-like, transcript variant 1 (LOC100244116), mRNA	sp|Q66GP0|Y5738_ARATH	745	0	BTB/POZ domain-containing protein At5g67385 OS=Arabidopsis thaliana GN=At5g67385 PE=2 SV=2	--	--	--	--	--	--	--	--	--	--	GO:0009416//response to light stimulus	GO:0004871//signal transducer activity	GO:0005886//plasma membrane	--
CL2403.Contig8_All	550	30	82	3.7737	9.7956	1.37615	Up	2.45e-06	4.36e-05	gi|296087932|emb|CBI35215.3|	60.5	1e-08	unnamed protein product [Vitis vinifera]	--	--	--	--	--	--	--	--	--	--	--	--	--	--	--	--	--	--	-	-	-	--
Unigene33733_All	561	37	101	4.563	11.8287	1.37424	Up	1.69e-07	3.6e-06	--	--	--	--	--	--	--	--	--	--	--	--	--	--	--	--	--	--	--	--	--	--	-	-	-	--
Unigene1481_All	536	336	914	43.3695	112.037	1.36922	Up	5.76e-56	9.93e-54	gi|6714402|gb|AAF26091.1|AC012393_17	102.4	3e-21	low temperature and salt responsive protein LTI6B [Arabidopsis thaliana]	gi|24745953|dbj|AB061265.1|	89.7	3e-15	Solanum tuberosum StLTSR mRNA for low temperature and salt responsive protein, complete cds	sp|Q9ZNS6|RCI2B_ARATH	102	1e-22	Hydrophobic protein RCI2B OS=Arabidopsis thaliana GN=RCI2B PE=2 SV=1	PA0567	63.2	2e-10	COG0401	Uncharacterized homolog of Blt101	--	--	--	--	--	GO:0042538//hyperosmotic salinity response;GO:0007030//Golgi organization;GO:0009409//response to cold;GO:0006833//water transport;GO:0046686//response to cadmium ion;GO:0009737//response to abscisic acid stimulus;GO:0006096//glycolysis	-	GO:0016021//integral to membrane	--
Unigene26430_All	522	32	87	4.2412	10.9504	1.36844	Up	1.34e-06	2.48e-05	--	--	--	--	gi|131086115|gb|EF461518.1|	60	2e-06	Helianthus annuus clone ZVG46_ANN1238-F ZVG46 locus putative ribulose-1,5-bisphosphate carboxylase/oxygenase activase genomic sequence	--	--	--	--	--	--	--	--	--	--	--	--	--	--	-	-	-	--
Unigene11252_All	769	27	73	2.4291	6.237	1.36043	Up	1.06e-05	0.000169159	--	--	--	--	--	--	--	--	--	--	--	--	--	--	--	--	--	--	--	--	--	--	-	-	-	--
Unigene11404_All	1148	108	292	6.5087	16.7117	1.36042	Up	8.43e-19	4.33e-17	gi|460379176|ref|XP_004235340.1|	346.3	5e-94	PREDICTED: bidirectional sugar transporter SWEET14-like [Solanum lycopersicum]	gi|460391689|ref|XM_004241404.1|	111	2e-21	PREDICTED: Solanum lycopersicum bidirectional sugar transporter SWEET11-like (LOC101265550), mRNA	sp|Q2R3P9|SWT14_ORYSJ	276	1e-74	Bidirectional sugar transporter SWEET14 OS=Oryza sativa subsp. japonica GN=SWEET14 PE=2 SV=1	MYPU_0120	50.1	7e-06	COG4095	Uncharacterized conserved protein	K15382	1e-83	308	vvi:100267921	solute carrier family 50 (sugar transporter)	GO:0010150//leaf senescence;GO:0071446//cellular response to salicylic acid stimulus;GO:0071470//cellular response to osmotic stress;GO:0008643//carbohydrate transport;GO:0071215//cellular response to abscisic acid stimulus	-	GO:0005887//integral to plasma membrane	--
CL10392.Contig1_All	476	30	81	4.3604	11.1804	1.35844	Up	3.54e-06	6.12e-05	gi|255545646|ref|XP_002513883.1|	77	1e-13	conserved hypothetical protein [Ricinus communis] >gi|223546969|gb|EEF48466.1| conserved hypothetical protein [Ricinus communis]	gi|30687726|ref|NM_102066.2|	81.8	6e-13	Arabidopsis thaliana uncharacterized protein (AT1G22160) mRNA, complete cds	--	--	--	--	--	--	--	--	--	--	--	--	--	--	-	-	-	--
CL10219.Contig1_All	1039	26	70	1.7313	4.4265	1.35431	Up	1.74e-05	0.000266111	gi|449438371|ref|XP_004136962.1|	344.4	1e-93	PREDICTED: probable LRR receptor-like serine/threonine-protein kinase At4g36180-like [Cucumis sativus] >gi|449533824|ref|XP_004173871.1| PREDICTED: probable LRR receptor-like serine/threonine-protein kinase At4g36180-like [Cucumis sativus]	--	--	--	--	sp|C0LGK4|Y2165_ARATH	119	4e-27	Probable LRR receptor-like serine/threonine-protein kinase At2g16250 OS=Arabidopsis thaliana GN=At2g16250 PE=1 SV=1	MA2301_1	62	2e-09	COG4886	Leucine-rich repeat (LRR) protein	K13420	2e-30	131	sbi:SORBI_06g028760	LRR receptor-like serine/threonine-protein kinase FLS2 [EC:2.7.11.1]	GO:0007165//signal transduction;GO:0008152//metabolic process	GO:0016491//oxidoreductase activity	GO:0005886//plasma membrane	--
CL396.Contig9_All	975	622	1673	44.1363	112.738	1.35294	Up	3.78e-99	1.23e-96	gi|373882292|gb|AEY78525.1|	527.7	1e-148	chlorophyll a/b-binding protein [Tagetes erecta]	gi|373882291|gb|JQ083583.1|	769	0	Tagetes erecta chlorophyll a/b-binding protein mRNA, complete cds	sp|P27494|CB23_TOBAC	516	1e-146	Chlorophyll a-b binding protein 36, chloroplastic OS=Nicotiana tabacum GN=CAB36 PE=3 SV=1	--	--	--	--	--	K08913	7e-145	511	rcu:RCOM_0483250	light-harvesting complex II chlorophyll a/b binding protein 2	GO:0009765//photosynthesis, light harvesting;GO:0009637//response to blue light;GO:0010218//response to far red light;GO:0010114//response to red light	GO:0046872//metal ion binding	GO:0010287//plastoglobule;GO:0009941//chloroplast envelope;GO:0005886//plasma membrane;GO:0009535//chloroplast thylakoid membrane	--
CL8412.Contig1_All	1237	29	78	1.622	4.1429	1.35287	Up	5.76e-06	9.59e-05	gi|462395264|gb|EMJ01063.1|	273.9	4e-72	hypothetical protein PRUPE_ppa005829mg [Prunus persica]	gi|357467300|ref|XM_003603887.1|	163	5e-37	Medicago truncatula Transcription factor BEE (MTR_3g116770) mRNA, complete cds	sp|Q8GY61|BH063_ARATH	175	6e-44	Transcription factor bHLH63 OS=Arabidopsis thaliana GN=BHLH63 PE=2 SV=1	--	--	--	--	--	K12126	2e-12	71.6	ath:AT1G09530	phytochrome-interacting factor 3	-	-	-	--
CL3418.Contig2_All	1207	48	129	2.7513	7.022	1.35177	Up	5.12e-09	1.3e-07	gi|255540667|ref|XP_002511398.1|	122.1	1e-26	conserved hypothetical protein [Ricinus communis] >gi|223550513|gb|EEF52000.1| conserved hypothetical protein [Ricinus communis]	--	--	--	--	--	--	--	--	--	--	--	--	--	--	--	--	--	--	-	-	-	--
CL6667.Contig2_All	679	32	86	3.2605	8.3216	1.35177	Up	1.92e-06	3.48e-05	gi|462412823|gb|EMJ17872.1|	52.8	5e-06	hypothetical protein PRUPE_ppb004684mg [Prunus persica]	--	--	--	--	sp|Q00451|PRF1_SOLLC	156	9e-39	36.4 kDa proline-rich protein OS=Solanum lycopersicum GN=TPRP-F1 PE=2 SV=1	XF0818	77.8	2e-14	COG2730	Endoglucanase	K14709	8e-29	125	vcn:VOLCADRAFT_104214	solute carrier family 39 (zinc transporter), member 1/2/3	GO:0044763;GO:0033036;GO:0016043//cellular component organization	-	-	--
Unigene37163_All	957	114	306	8.2414	21.0082	1.34999	Up	2.03e-19	1.1e-17	gi|225434333|ref|XP_002266740.1|	184.9	1e-45	PREDICTED: RING-H2 finger protein ATL72 [Vitis vinifera]	--	--	--	--	sp|Q9FLC6|ATL73_ARATH	152	3e-37	RING-H2 finger protein ATL73 OS=Arabidopsis thaliana GN=ATL73 PE=2 SV=1	ECU07g0330	64.7	2e-10	COG5540	RING-finger-containing ubiquitin ligase	K05283	4e-16	83.6	aly:ARALYDRAFT_354960	phosphatidylinositol glycan, class W [EC:2.3.-.-]	-	GO:0046872//metal ion binding	-	--
CL10118.Contig1_All	516	38	102	5.095	12.9876	1.34998	Up	2.16e-07	4.51e-06	gi|462406801|gb|EMJ12265.1|	52.4	4e-06	hypothetical protein PRUPE_ppa018164mg [Prunus persica]	--	--	--	--	--	--	--	--	--	--	--	--	--	--	--	--	--	--	-	-	-	--
CL10433.Contig2_All	519	471	1262	62.7861	159.761	1.3474	Up	8.74e-75	2.13e-72	--	--	--	--	gi|151419411|dbj|AK250762.1|	60	2e-06	Hordeum vulgare subsp. vulgare cDNA clone: FLbaf88f15, mRNA sequence	--	--	--	--	--	--	--	--	--	--	--	--	--	--	-	-	-	--
CL10177.Contig2_All	770	31	83	2.7854	7.0822	1.34631	Up	3.13e-06	5.45e-05	gi|460400932|ref|XP_004245985.1|	189.9	3e-47	PREDICTED: uncharacterized protein LOC101244515 [Solanum lycopersicum]	gi|371913417|dbj|AB610069.1|	139	5e-30	Castanea crenata mRNA, microsatellite: PEB47, complete sequence	--	--	--	--	--	--	--	--	--	--	--	--	--	--	-	-	GO:0005634//nucleus;GO:0005886//plasma membrane	--
CL12484.Contig1_All	1631	40	107	1.6967	4.3103	1.34506	Up	1.18e-07	2.56e-06	gi|50878420|gb|AAT85194.1|	742.7	0	putative polyprotein [Oryza sativa Japonica Group]	gi|46805672|dbj|AP004814.3|	696	0	Oryza sativa Japonica Group genomic DNA, chromosome 2, PAC clone:P0471A11	sp|P10978|POLX_TOBAC	538	5e-153	Retrovirus-related Pol polyprotein from transposon TNT 1-94 OS=Nicotiana tabacum PE=2 SV=1	--	--	--	--	--	K10760	1e-36	152	vvi:100247527	adenylate isopentenyltransferase (cytokinin synthase)	GO:0015074//DNA integration	GO:0004527//exonuclease activity;GO:0003676//nucleic acid binding;GO:0008270//zinc ion binding	GO:0005622//intracellular	--
Unigene35990_All	872	49	130	3.8877	9.795	1.33313	Up	6.47e-09	1.62e-07	gi|229002017|dbj|BAH57855.1|	77.8	2e-13	tracheary element differentiation-related 7B [Zinnia violacea]	gi|229002014|dbj|AB377515.1|	83.8	3e-13	Zinnia violacea TED7A mRNA for tracheary element differentiation-related 7A, complete cds	sp|Q9T0K5|LRX3_ARATH	103	2e-22	Leucine-rich repeat extensin-like protein 3 OS=Arabidopsis thaliana GN=LRX3 PE=1 SV=1	XF0818	67.4	3e-11	COG2730	Endoglucanase	K14709	1e-20	98.2	vcn:VOLCADRAFT_104214	solute carrier family 39 (zinc transporter), member 1/2/3	GO:0009834//secondary cell wall biogenesis	-	-	--
CL9952.Contig2_All	559	57	151	7.0546	17.7478	1.331	Up	4.07e-10	1.15e-08	gi|219363739|gb|AAX44001.2|	267.7	7e-71	putative secretory peroxidase [Catharanthus roseus]	gi|222159966|gb|FJ596178.1|	97.6	1e-17	Capsicum annuum peroxidase (POD) mRNA, complete cds	sp|Q9FLC0|PER52_ARATH	249	5e-67	Peroxidase 52 OS=Arabidopsis thaliana GN=PER52 PE=2 SV=1	--	--	--	--	--	K00430	8e-70	260	gmx:100790279	peroxidase [EC:1.11.1.7]	GO:0055114//oxidation-reduction process;GO:0006979//response to oxidative stress	GO:0020037//heme binding;GO:0046872//metal ion binding;GO:0004601//peroxidase activity	GO:0048046//apoplast;GO:0005618//cell wall	--
CL1831.Contig7_All	1172	28	74	1.6529	4.1484	1.32756	Up	1.35e-05	0.000210458	gi|460402950|ref|XP_004246970.1|	183	3e-116	PREDICTED: KH domain-containing protein At2g38610-like [Solanum lycopersicum]	gi|349723453|emb|FQ382112.1|	214	2e-52	Vitis vinifera clone SS0ABG70YN11	sp|Q9ZVI3|QKIL3_ARATH	238	5e-111	KH domain-containing protein At2g38610 OS=Arabidopsis thaliana GN=At2g38610 PE=1 SV=1	SPCC962.06c_1	74.7	3e-13	COG5176	Splicing factor (branch point binding protein)	K14945	8e-114	251	pop:POPTR_577223	protein quaking	-	GO:0003723//RNA binding	GO:0005829//cytosol;GO:0005634//nucleus	--
Unigene15014_All	521	25	66	3.3198	8.3231	1.32602	Up	4.08e-05	0.000577107	--	--	--	--	--	--	--	--	--	--	--	--	--	--	--	--	--	--	--	--	--	--	-	-	-	--
Unigene11502_All	1082	50	132	3.1971	8.0154	1.32601	Up	5.71e-09	1.45e-07	gi|345104742|gb|AEN71141.1|	624.4	1e-177	constans-like protein [Chrysanthemum x morifolium]	gi|345104741|gb|JF488070.1|	1788	0	Chrysanthemum x morifolium constans-like protein (CO) mRNA, complete cds	sp|Q96502|COL2_ARATH	269	2e-72	Zinc finger protein CONSTANS-LIKE 2 OS=Arabidopsis thaliana GN=COL2 PE=1 SV=1	--	--	--	--	--	K12135	2e-65	247	aly:ARALYDRAFT_488429	zinc finger protein CONSTANS	GO:0009648//photoperiodism;GO:0050789//regulation of biological process;GO:0044699	GO:0005488//binding	GO:0005622//intracellular	--
Unigene834_All	489	55	145	7.7815	19.4822	1.32404	Up	1.06e-09	2.9e-08	gi|462420449|gb|EMJ24712.1|	168.7	3e-41	hypothetical protein PRUPE_ppa011892mg [Prunus persica] >gi|462420450|gb|EMJ24713.1| hypothetical protein PRUPE_ppa011892mg [Prunus persica]	gi|460232297|gb|GABL01035139.1|	87.7	1e-14	TSA: Camelina sativa comp47410_c0_seq1 transcribed RNA sequence	--	--	--	--	--	--	--	--	--	--	--	--	--	--	-	-	GO:0005634//nucleus;GO:0009507//chloroplast	--
Unigene25845_All	1336	41	108	2.1232	5.3112	1.3228	Up	1.48e-07	3.18e-06	gi|357471461|ref|XP_003606015.1|	109.4	5e-65	Cytochrome b559 subunit alpha [Medicago truncatula] >gi|355507070|gb|AES88212.1| Cytochrome b559 subunit alpha [Medicago truncatula]	gi|375298814|gb|JQ362483.1|	2633	0	Chrysanthemum x morifolium chloroplast, complete genome	sp|Q332W1|PSBE_LACSA	171	9e-43	Cytochrome b559 subunit alpha OS=Lactuca sativa GN=psbE PE=3 SV=1	--	--	--	--	--	K02707	1e-41	169	mtr:MetrCp041	photosystem II cytochrome b559 subunit alpha	GO:0009767//photosynthetic electron transport chain;GO:0006354//DNA-dependent transcription, elongation;GO:0009769//photosynthesis, light harvesting in photosystem II	GO:0009055//electron carrier activity;GO:0020037//heme binding;GO:0005506//iron ion binding	GO:0030096;GO:0016021//integral to membrane;GO:0009539//photosystem II reaction center;GO:0009535//chloroplast thylakoid membrane;GO:0009654//oxygen evolving complex	--
CL3433.Contig2_All	1261	30	79	1.6459	4.1162	1.32244	Up	7.29e-06	0.000119122	gi|269838632|gb|ACZ48681.1|	222.6	1e-56	Bcl-2-associated athanogene-like protein [Vitis vinifera]	--	--	--	--	sp|O65373|BAG5_ARATH	93.6	2e-19	BAG family molecular chaperone regulator 5, mitochondrial OS=Arabidopsis thaliana GN=BAG5 PE=1 SV=1	--	--	--	--	--	K14306	3e-06	51.2	aly:ARALYDRAFT_483630	nuclear pore complex protein Nup62	-	-	-	--
Unigene21978_All	655	51	134	5.3869	13.4413	1.31915	Up	5.04e-09	1.28e-07	gi|5668669|dbj|BAA82638.1|	283.1	2e-75	Beta-tubulin [Zinnia elegans]	gi|5668668|dbj|D63137.1|	410	1e-112	Zinnia elegans mRNA for Beta-tubulin, clone ZeTubB2, complete cds	sp|P29500|TBB1_PEA	276	7e-75	Tubulin beta-1 chain OS=Pisum sativum GN=TUBB1 PE=3 SV=1	SPBC26H8.07c	223	2e-58	COG5023	Tubulin	K07375	3e-74	275	vvi:100259534	tubulin beta	GO:0051258//protein polymerization;GO:0006184//GTP catabolic process;GO:0007017//microtubule-based process	GO:0003924//GTPase activity;GO:0005200//structural constituent of cytoskeleton;GO:0005525//GTP binding	GO:0005874//microtubule;GO:0005737//cytoplasm	--
CL3652.Contig1_All	569	96	252	11.6726	29.0983	1.31781	Up	1.02e-15	4.39e-14	gi|22653807|sp|P83442.1|LEAD3_DAUCA	53.5	2e-06	RecName: Full=Late embryogenesis abundant protein Dc3	--	--	--	--	sp|P83442|LEAD3_DAUCA	91.3	3e-19	Late embryogenesis abundant protein Dc3 OS=Daucus carota PE=2 SV=1	--	--	--	--	--	--	--	--	--	--	-	-	-	--
Unigene29478_All	1005	50	131	3.442	8.5642	1.31507	Up	8.13e-09	2.02e-07	gi|147811198|emb|CAN70161.1|	281.2	1e-74	hypothetical protein VITISV_030020 [Vitis vinifera]	gi|255557336|ref|XM_002519653.1|	60	5e-06	Ricinus communis dopamine beta-monooxygenase, putative, mRNA	--	--	--	--	--	--	--	--	--	--	--	--	--	--	-	-	-	--
Unigene25815_All	665	47	123	4.8897	12.1524	1.31342	Up	2.4e-08	5.67e-07	--	--	--	--	--	--	--	--	--	--	--	--	--	--	--	--	--	--	--	--	--	--	-	-	-	--
Unigene841_All	1896	141	369	5.1451	12.787	1.31341	Up	3.26e-22	2.01e-20	gi|225450232|ref|XP_002266606.1|	798.1	0	PREDICTED: DUF246 domain-containing protein At1g04910 [Vitis vinifera] >gi|297736200|emb|CBI24838.3| unnamed protein product [Vitis vinifera]	gi|225450231|ref|XM_002266570.1|	262	1e-66	PREDICTED: Vitis vinifera DUF246 domain-containing protein At1g04910-like (LOC100264773), mRNA	sp|Q8W486|Y1491_ARATH	209	6e-54	Uncharacterized protein At1g04910 OS=Arabidopsis thaliana GN=At1g04910 PE=1 SV=1	--	--	--	--	--	--	--	--	--	--	GO:0048765//root hair cell differentiation	GO:0016757//transferase activity, transferring glycosyl groups	GO:0005794//Golgi apparatus;GO:0009507//chloroplast	--
Unigene29933_All	829	72	188	6.0088	14.8999	1.31015	Up	5.37e-12	1.81e-10	--	--	--	--	--	--	--	--	--	--	--	--	--	--	--	--	--	--	--	--	--	--	-	-	-	--
Unigene34062_All	1846	410	1070	15.366	38.083	1.30941	Up	5.11e-61	9.87e-59	gi|225423977|ref|XP_002282578.1|	470.7	3e-131	PREDICTED: zinc finger protein CONSTANS-LIKE 16 [Vitis vinifera] >gi|297737819|emb|CBI27020.3| unnamed protein product [Vitis vinifera]	gi|470126195|ref|XM_004299030.1|	103	7e-19	PREDICTED: Fragaria vesca subsp. vesca zinc finger protein CONSTANS-LIKE 16-like (LOC101292019), mRNA	sp|Q8RWD0|COL16_ARATH	328	8e-90	Zinc finger protein CONSTANS-LIKE 16 OS=Arabidopsis thaliana GN=COL16 PE=2 SV=2	SMc02978	52.4	3e-06	COG0523	Putative GTPases (G3E family)	K12135	1e-10	66.6	ath:AT5G15840	zinc finger protein CONSTANS	-	-	GO:0016020//membrane	--
CL11393.Contig2_All	1014	66	172	4.5031	11.1447	1.30737	Up	4.61e-11	1.43e-09	gi|225470169|ref|XP_002267609.1|	230.7	3e-59	PREDICTED: remorin [Vitis vinifera] >gi|147840877|emb|CAN73187.1| hypothetical protein VITISV_041529 [Vitis vinifera] >gi|302143892|emb|CBI22753.3| unnamed protein product [Vitis vinifera]	gi|1881584|gb|U72489.1|STU72489	99.6	6e-18	Solanum tuberosum remorin mRNA, complete cds	sp|P93788|REMO_SOLTU	211	5e-55	Remorin OS=Solanum tuberosum PE=1 SV=1	--	--	--	--	--	K08818	5e-15	80.1	vvi:100246062	cell division cycle 2-like [EC:2.7.11.22]	GO:0042546//cell wall biogenesis	GO:0003677//DNA binding	GO:0005634//nucleus	--
CL7606.Contig2_All	1068	53	138	3.4333	8.4896	1.3061	Up	3.91e-09	1.01e-07	gi|255547367|ref|XP_002514741.1|	443	4e-123	chlorophyll A/B binding protein, putative [Ricinus communis] >gi|223546345|gb|EEF47847.1| chlorophyll A/B binding protein, putative [Ricinus communis]	gi|100801743|emb|AM265630.1|	357	2e-95	Solanum tuberosum mRNA for chlorophyll a/b binding protein (cab1 gene)	sp|Q9SQL2|CB24_PEA	422	2e-118	Chlorophyll a-b binding protein P4, chloroplastic OS=Pisum sativum GN=lhcA-P4 PE=1 SV=1	--	--	--	--	--	K08910	3e-124	442	rcu:RCOM_1471590	light-harvesting complex I chlorophyll a/b binding protein 4	GO:0030003//cellular cation homeostasis;GO:0070838//divalent metal ion transport;GO:0009765//photosynthesis, light harvesting;GO:0019344//cysteine biosynthetic process;GO:0080167//response to karrikin	GO:0016168//chlorophyll binding;GO:0046872//metal ion binding	GO:0030076//light-harvesting complex;GO:0009941//chloroplast envelope;GO:0009535//chloroplast thylakoid membrane;GO:0010287//plastoglobule	--
CL11593.Contig2_All	1279	45	117	2.4342	6.0103	1.30399	Up	6.27e-08	1.41e-06	gi|224085483|ref|XP_002307590.1|	397.9	1e-109	predicted protein [Populus trichocarpa] >gi|222857039|gb|EEE94586.1| predicted protein [Populus trichocarpa]	--	--	--	--	--	--	--	--	--	--	--	--	--	--	--	--	--	--	-	-	-	--
Unigene16321_All	796	25	65	2.1729	5.3651	1.30398	Up	5.84e-05	0.000799704	gi|359497194|ref|XP_003635450.1|	92.8	6e-18	PREDICTED: uncharacterized protein LOC100853798 [Vitis vinifera] >gi|296084652|emb|CBI25775.3| unnamed protein product [Vitis vinifera]	--	--	--	--	--	--	--	--	--	--	--	--	--	--	--	--	--	--	-	-	-	--
CL1232.Contig1_All	1939	47	122	1.677	4.1339	1.30162	Up	3.41e-08	7.9e-07	gi|147786897|emb|CAN73299.1|	488	2e-136	hypothetical protein VITISV_005183 [Vitis vinifera]	gi|470121880|ref|XM_004296937.1|	226	7e-56	PREDICTED: Fragaria vesca subsp. vesca transcription factor bHLH78-like (LOC101303990), mRNA	sp|Q9SRT2|BH062_ARATH	275	7e-74	Transcription factor bHLH62 OS=Arabidopsis thaliana GN=BHLH62 PE=2 SV=1	--	--	--	--	--	K12126	8e-13	73.9	ath:AT1G09530	phytochrome-interacting factor 3	-	-	-	--
CL12364.Contig2_All	949	37	96	2.6974	6.6464	1.301	Up	1.02e-06	1.93e-05	gi|460407271|ref|XP_004249077.1|	229.9	4e-59	PREDICTED: 21 kDa protein-like [Solanum lycopersicum]	gi|297850775|ref|XM_002893223.1|	61.9	1e-06	Arabidopsis lyrata subsp. lyrata hypothetical protein, mRNA	sp|P17407|21KD_DAUCA	124	8e-29	21 kDa protein OS=Daucus carota PE=2 SV=1	--	--	--	--	--	K01051	9e-17	85.9	aly:ARALYDRAFT_892433	pectinesterase [EC:3.1.1.11]	-	GO:0004857//enzyme inhibitor activity	-	--
Unigene963_All	647	32	83	3.4218	8.4286	1.30054	Up	5.62e-06	9.38e-05	gi|255550818|ref|XP_002516457.1|	294.7	7e-79	conserved hypothetical protein [Ricinus communis] >gi|223544277|gb|EEF45798.1| conserved hypothetical protein [Ricinus communis]	gi|356554069|ref|XM_003545324.1|	77.8	1e-11	PREDICTED: Glycine max abscisic acid receptor PYL2-like (LOC100778183), mRNA	sp|O80992|PYL2_ARATH	251	2e-67	Abscisic acid receptor PYL2 OS=Arabidopsis thaliana GN=PYL2 PE=1 SV=1	--	--	--	--	--	K14496	7e-80	294	rcu:RCOM_0797770	abscisic acid receptor PYR/PYL family	GO:0009062//fatty acid catabolic process;GO:0009738//abscisic acid mediated signaling pathway	GO:0004872//receptor activity;GO:0042803//protein homodimerization activity	GO:0005634//nucleus	--
CL6423.Contig3_All	826	81	210	6.7845	16.7039	1.29987	Up	4.3e-13	1.58e-11	gi|15235768|ref|NP_194825.1|	321.6	9e-87	CBL-interacting serine/threonine-protein kinase 6 [Arabidopsis thaliana] >gi|75318580|sp|O65554.1|CIPK6_ARATH RecName: Full=CBL-interacting serine/threonine-protein kinase 6; AltName: Full=SNF1-related kinase 3.14; AltName: Full=SOS2-like protein kinase PKS4; AltName: Full=SOS3-interacting protein 3 >gi|9280634|gb|AAF86505.1|AF285106_1 CBL-interacting protein kinase 6 [Arabidopsis thaliana] >gi|1…	gi|17224923|gb|AF319169.1|AF319169	119	5e-24	Brassica napus CBL-interacting protein kinase (CIPK) mRNA, complete cds	sp|O65554|CIPK6_ARATH	321	3e-88	CBL-interacting serine/threonine-protein kinase 6 OS=Arabidopsis thaliana GN=CIPK6 PE=1 SV=1	YBL105c_2	103	4e-22	COG0515	Serine/threonine protein kinase	K00924	7e-65	245	osa:4342410	[EC:2.7.1.-]	GO:0010540//basipetal auxin transport;GO:0010118//stomatal movement;GO:0006468//protein phosphorylation;GO:0009414//response to water deprivation;GO:0042538//hyperosmotic salinity response;GO:0007275//multicellular organismal development;GO:0019722//calcium-mediated signaling	GO:0005524//ATP binding;GO:0005515//protein binding;GO:0004683//calmodulin-dependent protein kinase activity	GO:0005886//plasma membrane	--
CL13895.Contig2_All	2049	257	665	8.6776	21.3235	1.29708	Up	4.9e-38	5.64e-36	gi|460367078|ref|XP_004229402.1|	778.1	0	PREDICTED: uncharacterized protein LOC101245693 [Solanum lycopersicum]	gi|449531618|ref|XM_004172735.1|	85.7	2e-13	PREDICTED: Cucumis sativus uncharacterized LOC101230551 (LOC101230551), mRNA	--	--	--	--	--	--	--	--	--	--	--	--	--	--	GO:0006457//protein folding;GO:0006950//response to stress	GO:0031072//heat shock protein binding	GO:0005773//vacuole;GO:0005634//nucleus	--
CL10579.Contig5_All	1753	106	273	4.1834	10.232	1.29034	Up	2.06e-16	9.24e-15	gi|470133379|ref|XP_004302544.1|	620.5	2e-176	PREDICTED: vacuolar cation/proton exchanger 1-like [Fragaria vesca subsp. vesca]	gi|134303499|gb|EF469887.1|	1043	0	Helianthus annuus RFLP probe ZVG28 mRNA sequence	sp|Q93Z81|CAX3_ARATH	595	3e-170	Vacuolar cation/proton exchanger 3 OS=Arabidopsis thaliana GN=CAX3 PE=1 SV=1	YDL128w	254	4e-67	COG0387	Ca2+/H+ antiporter	K07300	4e-175	612	mtr:MTR_7g068380	Ca2+:H+ antiporter	GO:0006816//calcium ion transport;GO:0055085//transmembrane transport	GO:0015369//calcium:hydrogen antiporter activity	GO:0016021//integral to membrane	--
Unigene8361_All	556	106	273	13.1899	32.2602	1.29032	Up	2.06e-16	9.24e-15	gi|217944|dbj|BAA03104.1|	283.5	1e-75	light-harvesting chlorophyll a/b-binding protein (LHCP) precursor [Lactuca sativa]	gi|379069811|gb|JN986719.1|	280	1e-72	Hevea brasiliensis chloroplast chlorophyll A/B binding protein (Cab) gene, complete cds; nuclear gene for chloroplast product	sp|P07370|CB2B_SOLLC	281	2e-76	Chlorophyll a-b binding protein 1B, chloroplastic OS=Solanum lycopersicum GN=CAB1B PE=3 SV=1	--	--	--	--	--	K08912	3e-73	272	rcu:RCOM_0633890	light-harvesting complex II chlorophyll a/b binding protein 1	-	-	-	--
Unigene37107_All	719	176	451	16.9353	41.2123	1.28304	Up	6.62e-26	4.8e-24	gi|225459203|ref|XP_002285736.1|	189.1	5e-47	PREDICTED: blue copper protein-like [Vitis vinifera]	--	--	--	--	sp|Q41001|BCP_PEA	158	3e-39	Blue copper protein OS=Pisum sativum PE=2 SV=1	--	--	--	--	--	--	--	--	--	--	-	-	-	--
CL8998.Contig1_All	855	73	187	5.907	14.3699	1.28255	Up	1.34e-11	4.34e-10	--	--	--	--	--	--	--	--	--	--	--	--	--	--	--	--	--	--	--	--	--	--	-	-	-	--
Unigene11528_All	697	41	105	4.0697	9.8977	1.28217	Up	4.26e-07	8.59e-06	gi|225455094|ref|XP_002267997.1|	233.8	1e-60	PREDICTED: vesicle transport protein SFT2B [Vitis vinifera] >gi|302144038|emb|CBI23143.3| unnamed protein product [Vitis vinifera]	gi|225455093|ref|XM_002267961.1|	139	4e-30	PREDICTED: Vitis vinifera vesicle transport protein SFT2B-like (LOC100258855), mRNA	--	--	--	--	YBL102w	63.2	4e-10	COG5102	Membrane protein involved in ER to Golgi transport	--	--	--	--	--	GO:0016192//vesicle-mediated transport;GO:0006661//phosphatidylinositol biosynthetic process	-	GO:0016021//integral to membrane	--
CL5842.Contig1_All	642	34	87	3.664	8.9036	1.28097	Up	4.32e-06	7.35e-05	gi|225430428|ref|XP_002285428.1|	172.9	3e-42	PREDICTED: uncharacterized protein LOC100266438 [Vitis vinifera]	gi|359482415|ref|XM_002271329.2|	67.9	1e-08	PREDICTED: Vitis vinifera uncharacterized LOC100242170 (LOC100242170), mRNA	--	--	--	--	--	--	--	--	--	--	--	--	--	--	-	-	-	--
Unigene33119_All	1410	34	87	1.6683	4.054	1.28097	Up	4.32e-06	7.35e-05	gi|359480057|ref|XP_003632392.1|	107.8	4e-22	PREDICTED: leucine-rich repeat receptor-like protein kinase PXL2-like [Vitis vinifera]	gi|460403303|ref|XM_004247084.1|	97.6	3e-17	PREDICTED: Solanum lycopersicum leucine-rich repeat receptor-like protein kinase PXL2-like (LOC101246467), mRNA	sp|Q9M0G7|PXL2_ARATH	665	0	Leucine-rich repeat receptor-like protein kinase PXL2 OS=Arabidopsis thaliana GN=PXL2 PE=2 SV=1	YAR019c	90.1	8e-18	COG0515	Serine/threonine protein kinase	K00924	3e-94	343	aly:ARALYDRAFT_476729	[EC:2.7.1.-]	GO:0006468//protein phosphorylation;GO:0055114//oxidation-reduction process;GO:0010103//stomatal complex morphogenesis;GO:0007169//transmembrane receptor protein tyrosine kinase signaling pathway;GO:0048443//stamen development;GO:0002237//response to molecule of bacterial origin;GO:0010067//procambium histogenesis;GO:0000165//MAPK cascade	GO:0004707//MAP kinase activity;GO:0005524//ATP binding;GO:0032440//2-alkenal reductase [NAD(P)] activity	GO:0016021//integral to membrane;GO:0005886//plasma membrane	--
Unigene26401_All	322	27	69	5.8012	14.079	1.27912	Up	4.47e-05	0.000627852	--	--	--	--	--	--	--	--	--	--	--	--	--	--	--	--	--	--	--	--	--	--	-	-	-	--
Unigene26226_All	739	193	493	18.0685	43.831	1.27847	Up	5.05e-28	3.96e-26	gi|255552408|ref|XP_002517248.1|	223	3e-57	Pectinesterase inhibitor, putative [Ricinus communis] >gi|223543619|gb|EEF45148.1| Pectinesterase inhibitor, putative [Ricinus communis]	gi|158854073|gb|AC213493.1|	60	3e-06	Populus trichocarpa clone POP014-L13, complete sequence	sp|O49603|CVIF2_ARATH	171	4e-43	Cell wall / vacuolar inhibitor of fructosidase 2 OS=Arabidopsis thaliana GN=C/VIF2 PE=1 SV=1	--	--	--	--	--	--	--	--	--	--	GO:0080167//response to karrikin;GO:0043086//negative regulation of catalytic activity	GO:0030599//pectinesterase activity;GO:0004857//enzyme inhibitor activity	-	--
CL211.Contig9_All	1664	29	74	1.2057	2.9218	1.27699	Up	2.41e-05	0.000357256	gi|359494069|ref|XP_002277415.2|	563.9	2e-159	PREDICTED: aspartate carbamoyltransferase 2, chloroplastic-like [Vitis vinifera]	gi|359494068|ref|XM_002277379.2|	577	1e-161	PREDICTED: Vitis vinifera aspartate carbamoyltransferase 2, chloroplastic-like (LOC100246977), mRNA	sp|Q43086|PYRB1_PEA	553	8e-158	Aspartate carbamoyltransferase 1, chloroplastic OS=Pisum sativum GN=PYRB1 PE=2 SV=1	PH0720	287	3e-77	COG0540	Aspartate carbamoyltransferase, catalytic chain	K00609	2e-160	563	vvi:100246977	aspartate carbamoyltransferase catalytic subunit [EC:2.1.3.2]	GO:0006164//purine nucleotide biosynthetic process;GO:0009220//pyrimidine ribonucleotide biosynthetic process;GO:0006520//cellular amino acid metabolic process;GO:0006207//'de novo' pyrimidine nucleobase biosynthetic process;GO:0016036//cellular response to phosphate starvation	GO:0004070//aspartate carbamoyltransferase activity;GO:0005515//protein binding;GO:0016597//amino acid binding	GO:0005829//cytosol;GO:0009570//chloroplast stroma	--
CL11002.Contig1_All	892	68	173	5.2742	12.7427	1.27265	Up	1.01e-10	3.03e-09	gi|297745649|emb|CBI40860.3|	157.1	3e-37	unnamed protein product [Vitis vinifera]	--	--	--	--	--	--	--	--	--	--	--	--	--	--	--	--	--	--	-	-	GO:0009570//chloroplast stroma	--
CL3557.Contig1_All	1421	160	407	7.79	18.8183	1.27244	Up	2.99e-23	1.93e-21	gi|460394321|ref|XP_004242752.1|	454.5	2e-126	PREDICTED: ADIPOR-like receptor CG5315-like [Solanum lycopersicum]	gi|460412690|ref|XM_004251683.1|	125	1e-25	PREDICTED: Solanum lycopersicum ADIPOR-like receptor CG5315-like (LOC101261890), mRNA	--	--	--	--	SPBC12C2.09c	154	4e-37	COG1272	Predicted membrane protein, hemolysin III homolog	K07297	4e-126	449	vvi:100262689	adiponectin receptor	GO:0050896//response to stimulus	-	GO:0016020//membrane	--
CL7915.Contig2_All	967	37	94	2.6472	6.3868	1.27063	Up	2.05e-06	3.68e-05	gi|224120622|ref|XP_002330911.1|	402.9	4e-111	predicted protein [Populus trichocarpa] >gi|222873105|gb|EEF10236.1| predicted protein [Populus trichocarpa]	gi|202070634|gb|AC189627.2|	85.7	8e-14	Brassica rapa subsp. pekinensis clone KBrS001M03, complete sequence	sp|Q9SCZ4|FERON_ARATH	363	6e-101	Receptor-like protein kinase FERONIA OS=Arabidopsis thaliana GN=FER PE=1 SV=1	BS_yloP_1	93.2	6e-19	COG0515	Serine/threonine protein kinase	K04733	3e-88	323	aly:ARALYDRAFT_916421	interleukin-1 receptor-associated kinase 4 [EC:2.7.11.1]	GO:0006468//protein phosphorylation;GO:0000165//MAPK cascade	GO:0004674//protein serine/threonine kinase activity;GO:0005524//ATP binding	-	--
Unigene22797_All	547	100	254	12.648	30.5088	1.27032	Up	4.85e-15	2.01e-13	gi|116294315|gb|ABJ98314.1|	237.7	7e-62	monosaccharide transporter 2 [Olea europaea]	gi|19884|emb|X66856.1|	161	9e-37	N.tabacum MST1 mRNA	sp|Q41144|STC_RICCO	217	4e-57	Sugar carrier protein C OS=Ricinus communis GN=STC PE=2 SV=1	sll0771	58.5	6e-09	COG0477	Permeases of the major facilitator superfamily	K08150	4e-13	72.4	vvi:100268023	MFS transporter, SP family, solute carrier family 2 (myo-inositol transporter), member 13	GO:0009624//response to nematode;GO:0055085//transmembrane transport;GO:0008643//carbohydrate transport;GO:0055114//oxidation-reduction process	GO:0032440//2-alkenal reductase [NAD(P)] activity;GO:0015144//carbohydrate transmembrane transporter activity	GO:0005773//vacuole;GO:0005886//plasma membrane;GO:0016021//integral to membrane;GO:0005634//nucleus	--
Unigene11680_All	813	39	99	3.3188	8.0006	1.26945	Up	1.11e-06	2.09e-05	gi|225428418|ref|XP_002283820.1|	145.2	1e-33	PREDICTED: uncharacterized protein LOC100264004 [Vitis vinifera]	--	--	--	--	--	--	--	--	--	--	--	--	--	--	--	--	--	--	-	-	-	--
CL1391.Contig1_All	1766	83	210	3.2516	7.8128	1.26469	Up	1.31e-12	4.63e-11	gi|2443320|dbj|BAA22288.1|	60.1	6e-70	polyprotein [Oryza australiensis]	gi|123687202|emb|AM453759.1|	103	6e-19	Vitis vinifera, whole genome shotgun sequence, contig VV78X249169.42, clone ENTAV 115	sp|Q9SUS3|APBLB_ARATH	73.6	1e-18	Beta-adaptin-like protein B OS=Arabidopsis thaliana GN=BETAB-AD PE=1 SV=1	SPBC947.02	55.5	1e-11	COG5096	Vesicle coat complex, various subunits	K12392	4e-18	73.6	pop:POPTR_757540	AP-1 complex subunit beta-1	-	-	-	--
CL6310.Contig1_All	776	34	86	3.0313	7.2814	1.26428	Up	6.12e-06	0.000101488	gi|460373370|ref|XP_004232493.1|	138.3	1e-31	PREDICTED: chaperone protein dnaJ 11, chloroplastic-like [Solanum lycopersicum]	--	--	--	--	sp|Q9FYB5|DNJ11_ARATH	113	1e-25	Chaperone protein dnaJ 11, chloroplastic OS=Arabidopsis thaliana GN=ATJ11 PE=1 SV=2	lin1509	67.8	2e-11	COG0484	DnaJ-class molecular chaperone with C-terminal Zn finger domain	K03686	9e-11	65.5	rcu:RCOM_0219890	molecular chaperone DnaJ	GO:0009743//response to carbohydrate stimulus	-	GO:0005634//nucleus;GO:0009536//plastid	--
Unigene1371_All	930	44	111	3.2733	7.8419	1.26046	Up	2.86e-07	5.9e-06	gi|462412754|gb|EMJ17803.1|	245.4	1e-63	hypothetical protein PRUPE_ppa026894mg [Prunus persica]	gi|225442494|ref|XM_002278344.1|	87.7	2e-14	PREDICTED: Vitis vinifera uncharacterized LOC100254824 (LOC100254824), mRNA	--	--	--	--	--	--	--	--	--	--	--	--	--	--	-	-	-	--
Unigene15416_All	750	46	116	4.2433	10.1619	1.25991	Up	1.56e-07	3.33e-06	gi|460382259|ref|XP_004236857.1|	184.5	1e-45	PREDICTED: putative GEM-like protein 8-like [Solanum lycopersicum]	gi|225313683|dbj|AK320629.1|	60	3e-06	Solanum lycopersicum cDNA, clone: LEFL1011DA01, HTC in leaf	sp|Q9FMW6|GEML6_ARATH	163	8e-41	GEM-like protein 6 OS=Arabidopsis thaliana GN=At5g23350 PE=2 SV=2	--	--	--	--	--	--	--	--	--	--	-	-	-	--
CL10096.Contig2_All	243	102	257	29.0405	69.4874	1.25869	Up	5.25e-15	2.17e-13	gi|15239602|ref|NP_200238.1|	65.1	3e-10	light-harvesting chlorophyll B-binding protein 3 [Arabidopsis thaliana] >gi|4741952|gb|AAD28773.1|AF134126_1 Lhcb3 protein [Arabidopsis thaliana] >gi|5002210|gb|AAD37362.1|AF143691_1 type III chlorophyll a/b binding protein [Arabidopsis thaliana] >gi|13605754|gb|AAK32870.1|AF361858_1 AT5g54270/MDK4_9 [Arabidopsis thaliana] >gi|13926339|gb|AAK49633.1|AF372917_1 AT5g54270/MDK4_9 [Arabidopsis thalia…	--	--	--	--	sp|P27489|CB23_SOLLC	60.8	2e-10	Chlorophyll a-b binding protein 13, chloroplastic OS=Solanum lycopersicum GN=CAB13 PE=1 SV=1	--	--	--	--	--	K08914	2e-11	65.1	aly:ARALYDRAFT_495512	light-harvesting complex II chlorophyll a/b binding protein 3	GO:0009765//photosynthesis, light harvesting	GO:0046872//metal ion binding;GO:0005198//structural molecule activity	GO:0030076//light-harvesting complex;GO:0009535//chloroplast thylakoid membrane	--
CL5736.Contig1_All	582	52	131	6.1814	14.7886	1.25848	Up	2.51e-08	5.91e-07	--	--	--	--	--	--	--	--	--	--	--	--	--	--	--	--	--	--	--	--	--	--	-	-	-	--
Unigene19177_All	1162	60	151	3.5724	8.5379	1.25699	Up	2.23e-09	5.9e-08	gi|225426249|ref|XP_002264149.1|	213.8	4e-54	PREDICTED: RING-H2 zinc finger protein RHA4a [Vitis vinifera] >gi|297742383|emb|CBI34532.3| unnamed protein product [Vitis vinifera]	gi|356577482|ref|XM_003556806.1|	103	4e-19	PREDICTED: Glycine max RING-H2 zinc finger protein RHA4a-like (LOC100794298), mRNA	sp|Q84TF5|RHA4A_ARATH	183	2e-46	RING-H2 zinc finger protein RHA4a OS=Arabidopsis thaliana GN=RHA4A PE=2 SV=1	YOL013c	51.6	3e-06	COG5243	HRD ubiquitin ligase complex, ER membrane component	K05283	1e-10	65.9	aly:ARALYDRAFT_354960	phosphatidylinositol glycan, class W [EC:2.3.-.-]	-	GO:0046872//metal ion binding	-	--
Unigene26734_All	1009	153	385	10.4908	25.0697	1.25682	Up	1.1e-21	6.57e-20	gi|147855202|emb|CAN83835.1|	184.5	2e-45	hypothetical protein VITISV_009604 [Vitis vinifera]	gi|224071606|ref|XM_002303502.1|	61.9	1e-06	Populus trichocarpa predicted protein, mRNA	sp|Q56XJ7|Y4276_ARATH	59.7	3e-09	Uncharacterized protein At4g22758 OS=Arabidopsis thaliana GN=At4g22758 PE=2 SV=1	--	--	--	--	--	--	--	--	--	--	GO:0006914//autophagy	-	-	--
Unigene23267_All	1037	1801	4528	120.156	286.885	1.25556	Up	2.58e-236	3.03e-233	gi|462407676|gb|EMJ13010.1|	508.8	5e-143	hypothetical protein PRUPE_ppa009987mg [Prunus persica]	gi|359806175|ref|NM_001254271.1|	496	1e-137	Glycine max chlorophyll a-b binding protein 13, chloroplastic-like (LOC100790960), mRNA	sp|P27489|CB23_SOLLC	495	2e-140	Chlorophyll a-b binding protein 13, chloroplastic OS=Solanum lycopersicum GN=CAB13 PE=1 SV=1	--	--	--	--	--	K08914	6e-144	508	vvi:100260599	light-harvesting complex II chlorophyll a/b binding protein 3	GO:0009765//photosynthesis, light harvesting	GO:0046872//metal ion binding;GO:0005198//structural molecule activity	GO:0030076//light-harvesting complex;GO:0009535//chloroplast thylakoid membrane	--
CL6423.Contig4_All	1782	1264	3172	49.0738	116.951	1.25288	Up	1.32e-165	8.63e-163	gi|449457907|ref|XP_004146689.1|	692.6	0	PREDICTED: CBL-interacting serine/threonine-protein kinase 6-like isoform 1 [Cucumis sativus]	gi|116265935|gb|DQ997699.1|	176	5e-41	Populus trichocarpa CBL-interacting protein kinase 9 (CIPK9) mRNA, complete cds	sp|O65554|CIPK6_ARATH	645	0	CBL-interacting serine/threonine-protein kinase 6 OS=Arabidopsis thaliana GN=CIPK6 PE=1 SV=1	ECU01g0630	152	2e-36	COG0515	Serine/threonine protein kinase	K00924	1e-132	471	ath:AT1G30270	[EC:2.7.1.-]	GO:0010540//basipetal auxin transport;GO:0010118//stomatal movement;GO:0006468//protein phosphorylation;GO:0009414//response to water deprivation;GO:0042538//hyperosmotic salinity response;GO:0007275//multicellular organismal development;GO:0019722//calcium-mediated signaling	GO:0005524//ATP binding;GO:0005515//protein binding;GO:0004683//calmodulin-dependent protein kinase activity	GO:0005886//plasma membrane	--
Unigene37144_All	724	89	223	8.5047	20.237	1.25066	Up	4.27e-13	1.57e-11	gi|449442763|ref|XP_004139150.1|	127.1	2e-28	PREDICTED: 23 kDa jasmonate-induced protein-like [Cucumis sativus]	--	--	--	--	sp|P32024|JI23_HORVU	96.7	1e-20	23 kDa jasmonate-induced protein OS=Hordeum vulgare PE=2 SV=1	--	--	--	--	--	--	--	--	--	--	-	-	-	--
CL5455.Contig2_All	1488	52	130	2.4177	5.7401	1.24744	Up	3.53e-08	8.15e-07	gi|159025723|emb|CAN88862.1|	263.1	9e-69	D5-type cyclin [Populus trichocarpa]	--	--	--	--	sp|Q2V3B2|CCD51_ARATH	168	7e-42	Cyclin-D5-1 OS=Arabidopsis thaliana GN=CYCD5-1 PE=2 SV=2	--	--	--	--	--	K14505	4e-27	120	ath:AT3G50070	cyclin D3, plant	GO:0000079//regulation of cyclin-dependent protein serine/threonine kinase activity;GO:0042023//DNA endoreduplication	GO:0005515//protein binding	GO:0005634//nucleus	--
CL4144.Contig2_All	1006	28	70	1.9256	4.5717	1.24742	Up	5.53e-05	0.000761385	gi|460415140|ref|XP_004252918.1|	148.7	1e-34	PREDICTED: GATA transcription factor 16-like [Solanum lycopersicum]	gi|359477135|ref|XM_002275462.2|	97.6	2e-17	PREDICTED: Vitis vinifera GATA transcription factor 16-like (LOC100253375), mRNA	sp|Q9FJ10|GAT16_ARATH	117	8e-27	GATA transcription factor 16 OS=Arabidopsis thaliana GN=GATA16 PE=2 SV=1	--	--	--	--	--	--	--	--	--	--	-	-	-	--
Unigene14297_All	632	52	130	5.6924	13.5147	1.24742	Up	3.53e-08	8.15e-07	gi|21322711|emb|CAD22154.1|	66.2	4e-10	pherophorin-dz1 protein [Volvox carteri f. nagariensis]	gi|297592032|gb|GU784915.1|	79.8	3e-12	Volvox carteri f. nagariensis female mating type locus, complete sequence	sp|P09789|GRP1_PETHY	209	1e-54	Glycine-rich cell wall structural protein 1 OS=Petunia hybrida GN=GRP-1 PE=1 SV=1	XF0818	167	1e-41	COG2730	Endoglucanase	K14709	4e-42	169	vcn:VOLCADRAFT_104214	solute carrier family 39 (zinc transporter), member 1/2/3	-	-	GO:0016020//membrane	--
CL6586.Contig1_All	695	60	150	5.9728	14.1803	1.24741	Up	3.13e-09	8.16e-08	gi|145361022|ref|NP_566042.2|	81.3	1e-14	little zipper 1 protein [Arabidopsis thaliana] >gi|330255461|gb|AEC10555.1| little zipper 1 protein [Arabidopsis thaliana]	gi|470142421|ref|XR_185191.1|	63.9	2e-07	PREDICTED: Fragaria vesca subsp. vesca uncharacterized LOC101314600, transcript variant 2 (LOC101314600), misc_RNA	--	--	--	--	--	--	--	--	--	--	--	--	--	--	GO:0010075//regulation of meristem growth;GO:0010014//meristem initiation;GO:0009944//polarity specification of adaxial/abaxial axis;GO:0010358//leaf shaping;GO:0009855//determination of bilateral symmetry	GO:0005515//protein binding	-	--
Unigene1704_All	674	66	165	6.7748	16.0843	1.2474	Up	5.1e-10	1.43e-08	gi|493721|dbj|BAA06462.1|	135.2	8e-31	TED4 [Zinnia elegans]	--	--	--	--	sp|P82353|NLTP2_PRUAR	96.3	1e-20	Non-specific lipid-transfer protein 2 OS=Prunus armeniaca PE=1 SV=1	--	--	--	--	--	--	--	--	--	--	GO:0010363//regulation of plant-type hypersensitive response;GO:0009963//positive regulation of flavonoid biosynthetic process;GO:0006869//lipid transport;GO:0006612//protein targeting to membrane	GO:0008289//lipid binding	GO:0005576//extracellular region	--
Unigene37819_All	1053	227	567	14.9145	35.3781	1.24614	Up	8.45e-31	7.43e-29	gi|413939054|gb|AFW73605.1|	68.9	1e-10	hypothetical protein ZEAMMB73_117146 [Zea mays]	gi|375298814|gb|JQ362483.1|	1980	0	Chrysanthemum x morifolium chloroplast, complete genome	--	--	--	--	--	--	--	--	--	--	--	--	--	--	-	-	-	--
Unigene32809_All	1695	144	359	5.8776	13.9157	1.24341	Up	5.16e-20	2.86e-18	gi|255539853|ref|XP_002510991.1|	797.7	0	sugar transporter, putative [Ricinus communis] >gi|223550106|gb|EEF51593.1| sugar transporter, putative [Ricinus communis]	gi|356517749|ref|XM_003527501.1|	131	3e-27	PREDICTED: Glycine max hexose carrier protein HEX6-like (LOC100777631), mRNA	sp|Q07423|HEX6_RICCO	795	0	Hexose carrier protein HEX6 OS=Ricinus communis GN=HEX6 PE=2 SV=1	L140856	234	3e-61	COG0477	Permeases of the major facilitator superfamily	K08150	6e-52	203	vvi:100268023	MFS transporter, SP family, solute carrier family 2 (myo-inositol transporter), member 13	GO:0055114//oxidation-reduction process;GO:0055085//transmembrane transport;GO:0008643//carbohydrate transport	GO:0022891//substrate-specific transmembrane transporter activity;GO:0032440//2-alkenal reductase [NAD(P)] activity	GO:0016021//integral to membrane	--
CL9784.Contig1_All	1647	151	376	6.343	14.9994	1.24167	Up	7.57e-21	4.37e-19	gi|356548252|ref|XP_003542517.1|	698.7	0	PREDICTED: glucan 1,3-beta-glucosidase A-like [Glycine max]	gi|75755952|gb|DQ160091.1|	125	2e-25	Taraxacum officinale TO67a-1 (To67a-1) mRNA, partial cds	--	--	--	--	SPBC1105.05	115	3e-25	COG2730	Endoglucanase	--	--	--	--	--	GO:0005975//carbohydrate metabolic process	GO:0004553//hydrolase activity, hydrolyzing O-glycosyl compounds;GO:0030674//protein binding, bridging;GO:0051015//actin filament binding	-	--
Unigene38229_All	276	39	97	9.7761	23.091	1.24	Up	2.21e-06	3.95e-05	gi|255567693|ref|XP_002524825.1|	58.5	3e-08	Glycine-rich cell wall structural protein 1 precursor, putative [Ricinus communis] >gi|223535885|gb|EEF37545.1| Glycine-rich cell wall structural protein 1 precursor, putative [Ricinus communis]	--	--	--	--	sp|P09789|GRP1_PETHY	50.4	2e-07	Glycine-rich cell wall structural protein 1 OS=Petunia hybrida GN=GRP-1 PE=1 SV=1	--	--	--	--	--	--	--	--	--	--	-	-	-	--
Unigene22207_All	1119	31	77	1.9166	4.5211	1.23812	Up	2.59e-05	0.000382752	gi|462421626|gb|EMJ25889.1|	182.6	1e-44	hypothetical protein PRUPE_ppa025477mg [Prunus persica]	gi|123708781|emb|AM460727.1|	93.7	4e-16	Vitis vinifera, whole genome shotgun sequence, contig VV78X040248.2, clone ENTAV 115	--	--	--	--	--	--	--	--	--	--	--	--	--	--	-	-	-	--
Unigene15238_All	931	62	154	4.6074	10.868	1.23806	Up	2.39e-09	6.32e-08	gi|225455533|ref|XP_002266318.1|	263.1	4e-69	PREDICTED: uncharacterized protein LOC100265251 [Vitis vinifera] >gi|296084137|emb|CBI24525.3| unnamed protein product [Vitis vinifera]	gi|225455532|ref|XM_002266282.1|	69.9	5e-09	PREDICTED: Vitis vinifera uncharacterized LOC100265251 (LOC100265251), mRNA	--	--	--	--	--	--	--	--	--	--	--	--	--	--	-	-	-	--
Unigene33664_All	923	150	371	11.2434	26.409	1.23195	Up	2.34e-20	1.32e-18	gi|257480319|gb|ACV60358.1|	398.7	7e-110	putative tonoplast intrinsic protein [Camellia sinensis]	gi|449511726|ref|XM_004163989.1|	163	4e-37	PREDICTED: Cucumis sativus aquaporin TIP4-1-like (LOC101224113), mRNA	sp|O82316|TIP41_ARATH	370	5e-103	Aquaporin TIP4-1 OS=Arabidopsis thaliana GN=TIP4-1 PE=2 SV=1	AGc841	102	1e-21	COG0580	Glycerol uptake facilitator and related permeases (Major Intrinsic Protein Family)	K09873	1e-102	370	ath:AT2G25810	aquaporin TIP	GO:0006833//water transport;GO:0055085//transmembrane transport;GO:0009736//cytokinin mediated signaling pathway	GO:0015250//water channel activity	GO:0009705//plant-type vacuole membrane;GO:0042807//central vacuole;GO:0016021//integral to membrane	--
CL10227.Contig1_All	1244	34	84	1.8909	4.4365	1.23035	Up	1.22e-05	0.000191338	gi|297733906|emb|CBI15153.3|	280.4	4e-74	unnamed protein product [Vitis vinifera]	gi|134303387|gb|EF469872.1|	87.7	3e-14	Helianthus annuus RFLP probe ZVG13 mRNA sequence	sp|Q570R7|PIF7_ARATH	215	4e-56	Transcription factor PIF7 OS=Arabidopsis thaliana GN=BHLH72 PE=1 SV=2	--	--	--	--	--	K12126	1e-21	102	aly:ARALYDRAFT_471048	phytochrome-interacting factor 3	GO:0009704//de-etiolation	GO:0003690//double-stranded DNA binding;GO:0003700//sequence-specific DNA binding transcription factor activity	GO:0016607//nuclear speck	--
CL5179.Contig2_All	1811	118	291	4.5079	10.5573	1.22771	Up	3.26e-16	1.45e-14	gi|225458768|ref|XP_002285105.1|	502.7	8e-141	PREDICTED: isoflavone 2&apos;-hydroxylase-like [Vitis vinifera]	gi|308190453|gb|GU318237.1|	634	1e-179	Artemisia annua cytochrome P450 mono-oxygenase (cyp12a) mRNA, partial cds	sp|Q9FG65|C81D1_ARATH	371	6e-103	Cytochrome P450 81D1 OS=Arabidopsis thaliana GN=CYP81D1 PE=2 SV=1	alr1450	117	7e-26	COG2124	Cytochrome P450	K00517	2e-102	371	ath:AT5G36220	[EC:1.14.-.-]	-	GO:0016491//oxidoreductase activity;GO:0005488//binding	-	--
Unigene23148_All	686	54	133	5.446	12.7382	1.22589	Up	3.78e-08	8.69e-07	gi|225428223|ref|XP_002279270.1|	124.4	1e-27	PREDICTED: indole-3-acetic acid-induced protein ARG7-like [Vitis vinifera]	--	--	--	--	sp|P33083|AX6B_SOYBN	50.8	7e-07	Auxin-induced protein 6B OS=Glycine max PE=2 SV=1	--	--	--	--	--	K14488	5e-09	59.3	vvi:100266954	SAUR family protein	-	-	-	--
CL4283.Contig2_All	1325	39	96	2.0364	4.7603	1.22503	Up	3.1e-06	5.41e-05	gi|470124517|ref|XP_004298259.1|	66.6	1e-09	PREDICTED: uncharacterized protein LOC101295415 [Fragaria vesca subsp. vesca]	--	--	--	--	sp|Q84WU2|UBP13_ARATH	91.3	1e-18	Ubiquitin carboxyl-terminal hydrolase 13 OS=Arabidopsis thaliana GN=UBP13 PE=1 SV=1	--	--	--	--	--	K11838	2e-19	95.1	pop:POPTR_820184	ubiquitin carboxyl-terminal hydrolase 7 [EC:3.1.2.15]	-	-	GO:0005634//nucleus	--
Unigene18651_All	895	37	91	2.8601	6.6803	1.22385	Up	5.72e-06	9.53e-05	gi|296089131|emb|CBI38834.3|	206.5	5e-52	unnamed protein product [Vitis vinifera]	gi|357503700|ref|XM_003622091.1|	97.6	2e-17	Medicago truncatula Transcription factor PCF2 (MTR_7g028160) mRNA, complete cds	sp|O64647|TCP9_ARATH	181	4e-46	Transcription factor TCP9 OS=Arabidopsis thaliana GN=TCP9 PE=2 SV=1	--	--	--	--	--	--	--	--	--	--	GO:0048364//root development;GO:0006355//regulation of transcription, DNA-dependent;GO:0008361//regulation of cell size;GO:1900056//negative regulation of leaf senescence	-	GO:0005634//nucleus	--
CL11393.Contig1_All	908	140	344	10.6672	24.8916	1.22248	Up	8.91e-19	4.58e-17	gi|225470169|ref|XP_002267609.1|	230.7	2e-59	PREDICTED: remorin [Vitis vinifera] >gi|147840877|emb|CAN73187.1| hypothetical protein VITISV_041529 [Vitis vinifera] >gi|302143892|emb|CBI22753.3| unnamed protein product [Vitis vinifera]	gi|1881584|gb|U72489.1|STU72489	99.6	5e-18	Solanum tuberosum remorin mRNA, complete cds	sp|P93788|REMO_SOLTU	211	5e-55	Remorin OS=Solanum tuberosum PE=1 SV=1	--	--	--	--	--	K08818	4e-15	80.1	vvi:100246062	cell division cycle 2-like [EC:2.7.11.22]	GO:0042546//cell wall biogenesis	GO:0003677//DNA binding	GO:0005634//nucleus	--
CL6688.Contig1_All	874	33	81	2.6122	6.0891	1.22096	Up	1.96e-05	0.000297871	gi|225456658|ref|XP_002271524.1|	302.4	6e-81	PREDICTED: momilactone A synthase [Vitis vinifera]	--	--	--	--	sp|Q94K41|SDR3B_ARATH	234	5e-62	Short-chain dehydrogenase reductase 3b OS=Arabidopsis thaliana GN=SDR3b PE=2 SV=1	XF1726	119	9e-27	COG1028	Dehydrogenases with different specificities (related to short-chain alcohol dehydrogenases)	K13070	3e-45	180	osa:4335093	momilactone-A synthase [EC:1.1.1.295]	GO:0044710	GO:0016491//oxidoreductase activity	-	--
Unigene601_All	2057	55	135	1.8499	4.312	1.22091	Up	3.3e-08	7.64e-07	gi|224080986|ref|XP_002306254.1|	887.9	0	white-brown-complex ABC transporter family [Populus trichocarpa] >gi|222855703|gb|EEE93250.1| white-brown-complex ABC transporter family [Populus trichocarpa]	gi|224093443|ref|XM_002309885.1|	188	2e-44	Populus trichocarpa white-brown-complex ABC transporter family (PtrWBC5-2), mRNA	sp|Q9SIT6|AB5G_ARATH	823	0	ABC transporter G family member 5 OS=Arabidopsis thaliana GN=ABCG5 PE=2 SV=1	YCR011c_2	162	2e-39	COG1131	ABC-type multidrug transport system, ATPase component	K12843	3e-100	364	vvi:100248403	U4/U6 small nuclear ribonucleoprotein PRP3	GO:0010103//stomatal complex morphogenesis;GO:0006200//ATP catabolic process	GO:0015416//organic phosphonate transmembrane-transporting ATPase activity;GO:0005524//ATP binding	GO:0016020//membrane	--
Unigene37342_All	576	31	76	3.7235	8.669	1.21921	Up	3.65e-05	0.000521826	gi|388504832|gb|AFK40482.1|	166	3e-40	unknown [Lotus japonicus]	gi|460390870|ref|XM_004241000.1|	67.9	1e-08	PREDICTED: Solanum lycopersicum uncharacterized LOC101260350 (LOC101260350), mRNA	--	--	--	--	--	--	--	--	--	--	--	--	--	--	-	-	-	--
Unigene32852_All	1720	129	316	5.1889	12.0709	1.21803	Up	2.79e-17	1.33e-15	gi|359473934|ref|XP_002265085.2|	664.5	0	PREDICTED: cellulose synthase-like protein G3-like [Vitis vinifera]	gi|359473939|ref|XM_002264568.2|	77.8	3e-11	PREDICTED: Vitis vinifera cellulose synthase-like protein G3-like (LOC100265058), partial mRNA	sp|Q8VYR4|CSLG2_ARATH	620	7e-178	Cellulose synthase-like protein G2 OS=Arabidopsis thaliana GN=CSLG2 PE=2 SV=1	alr3757	101	4e-21	COG1215	Glycosyltransferases, probably involved in cell wall biogenesis	K10999	6e-92	336	vvi:100248512	cellulose synthase A [EC:2.4.1.12]	-	GO:0016740//transferase activity	-	--
CL12364.Contig1_All	816	54	132	4.5784	10.6283	1.215	Up	5.28e-08	1.2e-06	gi|460407271|ref|XP_004249077.1|	232.6	5e-60	PREDICTED: 21 kDa protein-like [Solanum lycopersicum]	gi|297850775|ref|XM_002893223.1|	61.9	1e-06	Arabidopsis lyrata subsp. lyrata hypothetical protein, mRNA	sp|P17407|21KD_DAUCA	125	3e-29	21 kDa protein OS=Daucus carota PE=2 SV=1	--	--	--	--	--	K01051	9e-17	85.5	aly:ARALYDRAFT_892433	pectinesterase [EC:3.1.1.11]	-	GO:0004857//enzyme inhibitor activity	-	--
CL2044.Contig8_All	279	34	83	8.4311	19.5458	1.21307	Up	1.71e-05	0.000261754	gi|469647093|gb|AGH68504.1|	183.7	7e-46	ADP-ribosylation factor, partial [Ipomoea batatas]	gi|76160983|gb|DQ191654.1|	216	9e-54	Solanum tuberosum ARF-like small GTPase-like protein mRNA, complete cds	sp|P0DH91|ARF2B_ARATH	183	2e-47	ADP-ribosylation factor 2-B OS=Arabidopsis thaliana GN=ARF2-B PE=2 SV=1	YDL137w	152	2e-37	COG1100	GTPase SAR1 and related small G proteins	K07977	5e-47	183	aly:ARALYDRAFT_888339	Arf/Sar family, other	GO:0006499//N-terminal protein myristoylation;GO:0006346//methylation-dependent chromatin silencing;GO:0007267//cell-cell signaling;GO:0006007//glucose catabolic process;GO:0006306//DNA methylation;GO:0007264//small GTPase mediated signal transduction;GO:0010150//leaf senescence;GO:0046686//response to cadmium ion;GO:0035196//production of miRNAs involved in gene silencing by miRNA;GO:0010267//pr…	GO:0005525//GTP binding;GO:0016787//hydrolase activity;GO:0046983//protein dimerization activity;GO:0016004//phospholipase activator activity;GO:0003677//DNA binding;GO:0003700//sequence-specific DNA binding transcription factor activity	GO:0009536//plastid;GO:0005773//vacuole;GO:0005794//Golgi apparatus;GO:0005829//cytosol;GO:0005886//plasma membrane;GO:0005634//nucleus	--
CL7020.Contig2_All	1532	738	1801	33.3279	77.2386	1.21259	Up	3.29e-90	9.72e-88	gi|356535337|ref|XP_003536203.1|	564.7	1e-159	PREDICTED: uncharacterized protein LOC100782566 [Glycine max]	gi|359474956|ref|XM_003631510.1|	97.6	3e-17	PREDICTED: Vitis vinifera uncharacterized LOC100853859 (LOC100853859), mRNA	--	--	--	--	--	--	--	--	--	--	--	--	--	--	-	-	GO:0005576//extracellular region	--
CL7122.Contig3_All	1503	96	234	4.419	10.2291	1.21089	Up	4.55e-13	1.66e-11	gi|462419601|gb|EMJ23864.1|	775	0	hypothetical protein PRUPE_ppa004980mg [Prunus persica]	gi|225320496|dbj|AK324969.1|	182	7e-43	Solanum lycopersicum cDNA, clone: LEFL1089BC04, HTC in leaf	sp|P92934|AAP6_ARATH	750	0	Amino acid permease 6 OS=Arabidopsis thaliana GN=AAP6 PE=1 SV=1	YKL146w	66.6	1e-10	COG0814	Amino acid permeases	K14209	2e-13	75.5	ppp:PHYPADRAFT_115714	solute carrier family 36 (proton-coupled amino acid transporter)	GO:0015810//aspartate transport;GO:0009624//response to nematode;GO:0015804//neutral amino acid transport;GO:0043090//amino acid import;GO:0015827//tryptophan transport	GO:0015175//neutral amino acid transmembrane transporter activity;GO:0015172//acidic amino acid transmembrane transporter activity	GO:0005886//plasma membrane;GO:0016021//integral to membrane	--
CL1001.Contig15_All	3930	48	117	0.845	1.956	1.21088	Up	3.27e-07	6.7e-06	gi|4206763|gb|AAD11796.1|	77	2e-12	cell wall-plasma membrane linker protein homolog [Arabidopsis thaliana]	--	--	--	--	sp|Q9LJ64|PLRX1_ARATH	65.9	2e-10	Pollen-specific leucine-rich repeat extensin-like protein 1 OS=Arabidopsis thaliana GN=PEX1 PE=2 SV=1	--	--	--	--	--	K01115	7e-09	62	vcn:VOLCADRAFT_99471	phospholipase D [EC:3.1.4.4]	GO:0044763	-	-	--
Unigene28430_All	1115	32	78	1.9856	4.5962	1.21087	Up	3.17e-05	0.000459313	gi|462411057|gb|EMJ16106.1|	407.1	2e-112	hypothetical protein PRUPE_ppa000478mg [Prunus persica]	gi|356526241|ref|XM_003531679.1|	163	5e-37	PREDICTED: Glycine max protein TOPLESS-like (LOC100795759), mRNA	sp|Q94AI7|TPL_ARATH	369	2e-102	Protein TOPLESS OS=Arabidopsis thaliana GN=TPL PE=1 SV=1	--	--	--	--	--	K14558	4e-08	57.4	aly:ARALYDRAFT_901180	periodic tryptophan protein 2	GO:0009867//jasmonic acid mediated signaling pathway;GO:0010072//primary shoot apical meristem specification;GO:0010051//xylem and phloem pattern formation;GO:0009733//response to auxin stimulus	GO:0042803//protein homodimerization activity	GO:0005829//cytosol;GO:0005634//nucleus	--
CL9259.Contig2_All	1014	39	95	2.6609	6.1555	1.20996	Up	4.34e-06	7.37e-05	gi|462423613|gb|EMJ27876.1|	176.4	6e-43	hypothetical protein PRUPE_ppa020966mg [Prunus persica]	gi|470149439|ref|XM_004310198.1|	65.9	8e-08	PREDICTED: Fragaria vesca subsp. vesca uncharacterized LOC101315405 (LOC101315405), mRNA	--	--	--	--	--	--	--	--	--	--	--	--	--	--	-	-	-	--
Unigene30136_All	309	90	219	20.1509	46.5656	1.20842	Up	2.75e-12	9.5e-11	gi|224138928|ref|XP_002326725.1|	64.3	6e-10	predicted protein [Populus trichocarpa] >gi|222834047|gb|EEE72524.1| predicted protein [Populus trichocarpa]	gi|147865995|emb|AM452875.2|	58	5e-06	Vitis vinifera contig VV78X008298.7, whole genome shotgun sequence	sp|P10496|GRP2_PHAVU	101	9e-23	Glycine-rich cell wall structural protein 1.8 OS=Phaseolus vulgaris PE=2 SV=1	XF0818	82.4	2e-16	COG2730	Endoglucanase	K01115	2e-18	88.6	vcn:VOLCADRAFT_99471	phospholipase D [EC:3.1.4.4]	-	-	-	--
Unigene25358_All	3690	208	506	3.8998	9.0096	1.20806	Up	2.03e-26	1.5e-24	gi|359496174|ref|XP_002267490.2|	956.8	0	PREDICTED: probable ubiquitin-conjugating enzyme E2 24-like [Vitis vinifera] >gi|297735992|emb|CBI23966.3| unnamed protein product [Vitis vinifera]	gi|470115674|ref|XM_004293972.1|	83.8	1e-12	PREDICTED: Fragaria vesca subsp. vesca probable ubiquitin-conjugating enzyme E2 24-like (LOC101294540), mRNA	sp|Q8VY10|UBC24_ARATH	816	0	Probable ubiquitin-conjugating enzyme E2 24 OS=Arabidopsis thaliana GN=UBC24 PE=2 SV=1	SPBC119.02	60.8	2e-08	COG5078	Ubiquitin-protein ligase	K10581	0	868	gmx:100805463	ubiquitin-conjugating enzyme E2 O [EC:6.3.2.19]	GO:0006301//postreplication repair;GO:0009640//photomorphogenesis;GO:0055062//phosphate ion homeostasis;GO:0016036//cellular response to phosphate starvation;GO:0006817//phosphate ion transport	GO:0016881//acid-amino acid ligase activity	-	--
Unigene21722_All	2419	37	90	1.0582	2.4445	1.20793	Up	8.02e-06	0.000130179	gi|359480578|ref|XP_002284242.2|	792.7	0	PREDICTED: BTB/POZ domain-containing protein At5g67385-like isoform 1 [Vitis vinifera]	gi|359480577|ref|XM_002284206.2|	194	3e-46	PREDICTED: Vitis vinifera BTB/POZ domain-containing protein At5g67385-like, transcript variant 1 (LOC100244116), mRNA	sp|Q66GP0|Y5738_ARATH	730	0	BTB/POZ domain-containing protein At5g67385 OS=Arabidopsis thaliana GN=At5g67385 PE=2 SV=2	--	--	--	--	--	--	--	--	--	--	GO:0009416//response to light stimulus	GO:0004871//signal transducer activity	GO:0005886//plasma membrane	--
Unigene37468_All	438	197	479	31.1173	71.8523	1.20732	Up	4.51e-25	3.17e-23	gi|255585090|ref|XP_002533251.1|	194.5	4e-49	chlorophyll A/B binding protein, putative [Ricinus communis] >gi|223526931|gb|EEF29136.1| chlorophyll A/B binding protein, putative [Ricinus communis]	gi|356559471|ref|XM_003547975.1|	129	3e-27	PREDICTED: Glycine max chlorophyll a-b binding protein 6A, chloroplastic-like (LOC100800350), mRNA	sp|P12360|CB11_SOLLC	185	8e-48	Chlorophyll a-b binding protein 6A, chloroplastic OS=Solanum lycopersicum GN=CAB6A PE=2 SV=1	--	--	--	--	--	K08907	4e-50	194	rcu:RCOM_0333020	light-harvesting complex I chlorophyll a/b binding protein 1	GO:0010114//response to red light;GO:0018298//protein-chromophore linkage;GO:0009637//response to blue light;GO:0009768//photosynthesis, light harvesting in photosystem I;GO:0010218//response to far red light	GO:0016168//chlorophyll binding;GO:0046872//metal ion binding	GO:0009522//photosystem I;GO:0016021//integral to membrane;GO:0009941//chloroplast envelope;GO:0009535//chloroplast thylakoid membrane;GO:0009523//photosystem II;GO:0010287//plastoglobule	--
CL396.Contig11_All	1076	709	1721	45.5873	105.087	1.20488	Up	1.94e-85	5.45e-83	gi|373882292|gb|AEY78525.1|	528.5	7e-149	chlorophyll a/b-binding protein [Tagetes erecta]	gi|373882291|gb|JQ083583.1|	769	0	Tagetes erecta chlorophyll a/b-binding protein mRNA, complete cds	sp|P27494|CB23_TOBAC	519	1e-147	Chlorophyll a-b binding protein 36, chloroplastic OS=Nicotiana tabacum GN=CAB36 PE=3 SV=1	--	--	--	--	--	K08913	7e-146	514	rcu:RCOM_0483250	light-harvesting complex II chlorophyll a/b binding protein 2	GO:0009765//photosynthesis, light harvesting;GO:0009637//response to blue light;GO:0010218//response to far red light;GO:0010114//response to red light	GO:0046872//metal ion binding	GO:0010287//plastoglobule;GO:0009941//chloroplast envelope;GO:0005886//plasma membrane;GO:0009535//chloroplast thylakoid membrane	--
CL10118.Contig2_All	494	38	92	5.3219	12.236	1.20112	Up	6.97e-06	0.00011443	gi|462406801|gb|EMJ12265.1|	55.5	4e-07	hypothetical protein PRUPE_ppa018164mg [Prunus persica]	--	--	--	--	--	--	--	--	--	--	--	--	--	--	--	--	--	--	-	-	-	--
CL4116.Contig1_All	268	197	476	50.8559	116.695	1.19825	Up	1.19e-24	8.22e-23	gi|224100797|ref|XP_002312019.1|	176	1e-43	light-harvesting complex I protein Lhca1 [Populus trichocarpa] >gi|222851839|gb|EEE89386.1| light-harvesting complex I protein Lhca1 [Populus trichocarpa]	gi|470143463|ref|XM_004307347.1|	172	1e-40	PREDICTED: Fragaria vesca subsp. vesca chlorophyll a-b binding protein 6A, chloroplastic-like (LOC101299419), mRNA	sp|Q01667|CAB6_ARATH	172	5e-44	Chlorophyll a-b binding protein 6, chloroplastic OS=Arabidopsis thaliana GN=LHCA1 PE=1 SV=1	--	--	--	--	--	K08907	1e-44	176	pop:POPTR_820261	light-harvesting complex I chlorophyll a/b binding protein 1	GO:0009744//response to sucrose stimulus;GO:0010114//response to red light;GO:0006364//rRNA processing;GO:0009637//response to blue light;GO:0010155//regulation of proton transport;GO:0009768//photosynthesis, light harvesting in photosystem I;GO:0010218//response to far red light;GO:0009644//response to high light intensity	GO:0016168//chlorophyll binding;GO:0046872//metal ion binding	GO:0030076//light-harvesting complex;GO:0009941//chloroplast envelope;GO:0009535//chloroplast thylakoid membrane;GO:0010287//plastoglobule	--
Unigene22007_All	1904	53	128	1.9258	4.4169	1.19758	Up	1.18e-07	2.56e-06	gi|19913128|emb|CAD12104.1|	1088.6	0	beta-fructofuranosidase [Cichorium intybus]	gi|19913127|emb|AJ419971.1|	1193	0	Cichorium intybus mRNA for beta-fructofuranosidase	sp|P29001|INVA_VIGRR	837	0	Acid beta-fructofuranosidase OS=Vigna radiata var. radiata GN=INVA PE=1 SV=1	BS_sacC	184	5e-46	COG1621	Beta-fructosidases (levanase/invertase)	K01193	0	860	vvi:100241232	beta-fructofuranosidase [EC:3.2.1.26]	GO:0005975//carbohydrate metabolic process	GO:0050306;GO:0004575//sucrose alpha-glucosidase activity;GO:0051669	GO:0000325//plant-type vacuole;GO:0009505//plant-type cell wall	--
CL396.Contig14_All	968	1370	3306	97.9163	224.392	1.1964	Up	1.41e-160	8.75e-158	gi|217944|dbj|BAA03104.1|	510.4	1e-143	light-harvesting chlorophyll a/b-binding protein (LHCP) precursor [Lactuca sativa]	gi|146403795|gb|EF549584.1|	1015	0	Artemisia annua chloroplast light-harvesting chlorophyll a/b-binding protein mRNA, partial cds; nuclear gene for chloroplast product	sp|P07369|CB2G_SOLLC	490	4e-139	Chlorophyll a-b binding protein 3C, chloroplastic OS=Solanum lycopersicum GN=CAB3C PE=3 SV=1	--	--	--	--	--	K08912	5e-139	491	gmx:547819	light-harvesting complex II chlorophyll a/b binding protein 1	GO:0009765//photosynthesis, light harvesting	GO:0046872//metal ion binding	GO:0016020//membrane;GO:0009507//chloroplast	--
CL11713.Contig2_All	1579	34	82	1.4897	3.412	1.1956	Up	2.39e-05	0.0003548	gi|363814354|ref|NP_001242816.1|	630.9	1e-179	uncharacterized protein LOC100777963 [Glycine max]	gi|225581222|gb|FJ809744.1|	79.8	8e-12	Solanum pennellii chromosome 7 clone C07SpCP034K014.P4H06, complete sequence	sp|P92934|AAP6_ARATH	605	3e-173	Amino acid permease 6 OS=Arabidopsis thaliana GN=AAP6 PE=1 SV=1	YKL146w	64.3	6e-10	COG0814	Amino acid permeases	K14209	2e-19	95.5	ath:AT4G38250	solute carrier family 36 (proton-coupled amino acid transporter)	GO:0015810//aspartate transport;GO:0015827//tryptophan transport	GO:0015175//neutral amino acid transmembrane transporter activity;GO:0015172//acidic amino acid transmembrane transporter activity	GO:0005886//plasma membrane;GO:0016021//integral to membrane	--
Unigene39862_All	1732	67	161	2.6763	6.1074	1.19032	Up	3.27e-09	8.51e-08	gi|359477937|ref|XP_002264969.2|	113.2	1e-23	PREDICTED: transcription factor bHLH62-like [Vitis vinifera]	gi|470121880|ref|XM_004296937.1|	194	2e-46	PREDICTED: Fragaria vesca subsp. vesca transcription factor bHLH78-like (LOC101303990), mRNA	sp|Q9FJL4|BH078_ARATH	240	2e-63	Transcription factor bHLH78 OS=Arabidopsis thaliana GN=BHLH78 PE=2 SV=1	--	--	--	--	--	K12126	7e-13	73.9	ath:AT1G09530	phytochrome-interacting factor 3	-	-	-	--
Unigene26244_All	415	67	161	11.1696	25.4893	1.19031	Up	3.27e-09	8.51e-08	gi|62867582|emb|CAI84656.1|	161	5e-39	hypothetical protein [Nicotiana tabacum]	gi|447219135|gb|KC218789.1|	60	2e-06	Vicia faba clone NAC-VF-217 microsatellite sequence	--	--	--	--	--	--	--	--	--	--	--	--	--	--	-	-	-	--
Unigene30168_All	594	50	120	5.8236	13.2732	1.18853	Up	3.45e-07	7.05e-06	gi|297797685|ref|XP_002866727.1|	222.2	4e-57	hypothetical protein ARALYDRAFT_920030 [Arabidopsis lyrata subsp. lyrata] >gi|297312562|gb|EFH42986.1| hypothetical protein ARALYDRAFT_920030 [Arabidopsis lyrata subsp. lyrata]	gi|356500077|ref|XM_003518813.1|	214	8e-53	PREDICTED: Glycine max serine/threonine-protein kinase SRK2E-like (LOC100806771), mRNA	sp|Q39193|SRK2I_ARATH	219	9e-58	Serine/threonine-protein kinase SRK2I OS=Arabidopsis thaliana GN=SRK2I PE=1 SV=1	SPAC140.05	48.9	6e-06	COG0515	Serine/threonine protein kinase	K14498	4e-58	222	aly:ARALYDRAFT_920030	serine/threonine-protein kinase SRK2 [EC:2.7.11.1]	GO:0009739//response to gibberellin stimulus;GO:0006833//water transport;GO:0009414//response to water deprivation;GO:0009651//response to salt stress;GO:0006972//hyperosmotic response;GO:0007030//Golgi organization;GO:0006096//glycolysis;GO:0006468//protein phosphorylation;GO:0010029//regulation of seed germination;GO:0046686//response to cadmium ion;GO:0009266//response to temperature stimulus;…	GO:0005515//protein binding;GO:0004713//protein tyrosine kinase activity;GO:0004674//protein serine/threonine kinase activity;GO:0005524//ATP binding	GO:0005829//cytosol;GO:0005886//plasma membrane;GO:0005634//nucleus	--
CL6821.Contig1_All	302	35	84	8.0181	18.2748	1.18852	Up	2.07e-05	0.000312378	--	--	--	--	--	--	--	--	--	--	--	--	--	--	--	--	--	--	--	--	--	--	-	-	-	--
Unigene29770_All	425	76	182	12.3718	28.136	1.18536	Up	3.55e-10	1.01e-08	--	--	--	--	--	--	--	--	--	--	--	--	--	--	--	--	--	--	--	--	--	--	-	-	-	--
Unigene22936_All	481	583	1395	83.8559	190.55	1.18418	Up	9.12e-68	1.99e-65	gi|462407676|gb|EMJ13010.1|	331.3	3e-90	hypothetical protein PRUPE_ppa009987mg [Prunus persica]	gi|48375047|gb|AY554168.1|	264	8e-68	Nicotiana tabacum chloroplast chlorophyll a-b binding protein mRNA, partial cds; nuclear gene for chloroplast product	sp|P27489|CB23_SOLLC	321	1e-88	Chlorophyll a-b binding protein 13, chloroplastic OS=Solanum lycopersicum GN=CAB13 PE=1 SV=1	--	--	--	--	--	K08914	8e-91	330	zma:100284154	light-harvesting complex II chlorophyll a/b binding protein 3	GO:0009765//photosynthesis, light harvesting	GO:0046872//metal ion binding;GO:0005198//structural molecule activity	GO:0030076//light-harvesting complex;GO:0009535//chloroplast thylakoid membrane	--
Unigene1535_All	445	31	74	4.8196	10.9257	1.18074	Up	7.14e-05	0.000959453	--	--	--	--	--	--	--	--	--	--	--	--	--	--	--	--	--	--	--	--	--	--	-	-	-	--
Unigene19361_All	775	57	136	5.0884	11.5297	1.18007	Up	6.73e-08	1.51e-06	gi|428164096|gb|EKX33136.1|	63.9	3e-09	hypothetical protein GUITHDRAFT_120704 [Guillardia theta CCMP2712]	--	--	--	--	--	--	--	--	YOR054c	49.3	7e-06	COG0452	Phosphopantothenoylcysteine synthetase/decarboxylase	K11323	2e-08	57.4	vcn:VOLCADRAFT_121342	histone arginine demethylase JMJD6 [EC:1.14.11.-]	-	-	-	--
CL575.Contig1_All	881	34	81	2.67	6.0407	1.17788	Up	3.33e-05	0.000480506	gi|158513656|sp|A2YNT8.2|SAPK2_ORYSI	337.4	1e-91	RecName: Full=Serine/threonine-protein kinase SAPK2; AltName: Full=Osmotic stress/abscisic acid-activated protein kinase 2	gi|359497245|ref|XM_002262695.2|	238	8e-60	PREDICTED: Vitis vinifera serine/threonine-protein kinase SAPK2-like (LOC100260262), mRNA	sp|A2YNT8|SAPK2_ORYSI	337	5e-93	Serine/threonine-protein kinase SAPK2 OS=Oryza sativa subsp. indica GN=SAPK2 PE=2 SV=2	SPAC14C4.03	77.8	2e-14	COG0515	Serine/threonine protein kinase	K14498	4e-92	335	osa:4343944	serine/threonine-protein kinase SRK2 [EC:2.7.11.1]	GO:0006468//protein phosphorylation;GO:0009651//response to salt stress;GO:0009738//abscisic acid mediated signaling pathway;GO:0080167//response to karrikin	GO:0004674//protein serine/threonine kinase activity;GO:0005524//ATP binding	GO:0005829//cytosol;GO:0005634//nucleus	--
Unigene40035_All	978	522	1241	36.9268	83.3705	1.17487	Up	9.44e-60	1.77e-57	gi|462407676|gb|EMJ13010.1|	508.8	5e-143	hypothetical protein PRUPE_ppa009987mg [Prunus persica]	gi|359806175|ref|NM_001254271.1|	480	1e-132	Glycine max chlorophyll a-b binding protein 13, chloroplastic-like (LOC100790960), mRNA	sp|P27489|CB23_SOLLC	495	2e-140	Chlorophyll a-b binding protein 13, chloroplastic OS=Solanum lycopersicum GN=CAB13 PE=1 SV=1	--	--	--	--	--	K08914	6e-144	508	vvi:100260599	light-harvesting complex II chlorophyll a/b binding protein 3	GO:0009765//photosynthesis, light harvesting	GO:0046872//metal ion binding;GO:0005198//structural molecule activity	GO:0030076//light-harvesting complex;GO:0009535//chloroplast thylakoid membrane	--
CL10324.Contig2_All	528	40	95	5.2413	11.8214	1.1734	Up	7.31e-06	0.000119463	--	--	--	--	--	--	--	--	--	--	--	--	--	--	--	--	--	--	--	--	--	--	-	-	-	--
Unigene22612_All	414	126	299	21.0562	47.4515	1.17221	Up	1.49e-15	6.38e-14	gi|359481845|ref|XP_003632677.1|	62.8	1e-09	PREDICTED: uncharacterized protein LOC100852750 [Vitis vinifera]	gi|147790882|emb|AM469379.2|	58	7e-06	Vitis vinifera contig VV78X029626.4, whole genome shotgun sequence	--	--	--	--	--	--	--	--	--	--	--	--	--	--	-	-	-	--
Unigene689_All	1543	51	121	2.2867	5.1523	1.17195	Up	4.16e-07	8.4e-06	gi|224059108|ref|XP_002299719.1|	500.7	2e-140	predicted protein [Populus trichocarpa] >gi|222846977|gb|EEE84524.1| predicted protein [Populus trichocarpa]	gi|297847593|ref|XM_002891632.1|	69.9	8e-09	Arabidopsis lyrata subsp. lyrata proton-dependent oligopeptide transport family protein, mRNA	sp|Q9M817|PTR6_ARATH	446	2e-125	Probable peptide transporter At1g52190 OS=Arabidopsis thaliana GN=At1g52190 PE=1 SV=1	SPBC13A2.04c	65.1	3e-10	COG3104	Dipeptide/tripeptide permease	K14638	3e-67	254	pop:POPTR_804521	solute carrier family 15 (peptide/histidine transporter), member 3/4	GO:0006857//oligopeptide transport	GO:0005215//transporter activity	GO:0005886//plasma membrane	--
CL2927.Contig4_All	1843	138	327	5.1804	11.6574	1.17011	Up	7.94e-17	3.67e-15	gi|1015937|emb|CAA62943.1|	57	1e-06	extensin class 1 protein [Vigna unguiculata]	gi|164498902|gb|AC216413.1|	147	5e-32	Populus trichocarpa clone POP035-J17, complete sequence	sp|Q9M1G9|EXTN2_ARATH	584	5e-167	Extensin-2 OS=Arabidopsis thaliana GN=EXT2 PE=2 SV=1	YPO2725	114	7e-25	COG3501	Uncharacterized protein conserved in bacteria	K14709	4e-53	207	vcn:VOLCADRAFT_104214	solute carrier family 39 (zinc transporter), member 1/2/3	GO:0044763	-	-	--
Unigene1534_All	487	38	90	5.3984	12.1421	1.16941	Up	1.35e-05	0.000210794	gi|432332462|gb|AGB07588.1|	146.4	1e-34	ethylene-responsive transcription factor 5 [Artemisia annua]	gi|353334519|gb|JN162092.1|	79.8	2e-12	Artemisia annua AP2/ERF transcription factor (ERF2) mRNA, complete cds	sp|Q40478|ERF5_TOBAC	126	5e-30	Ethylene-responsive transcription factor 5 OS=Nicotiana tabacum GN=ERF5 PE=2 SV=1	--	--	--	--	--	K09286	4e-29	125	aly:ARALYDRAFT_494253	EREBP-like factor	GO:0006355//regulation of transcription, DNA-dependent	GO:0003700//sequence-specific DNA binding transcription factor activity;GO:0003677//DNA binding	GO:0005634//nucleus	--
Unigene22785_All	326	79	187	16.7656	37.688	1.1686	Up	3.23e-10	9.26e-09	gi|357480841|ref|XP_003610706.1|	129.4	1e-29	Photosystem I reaction center subunit II [Medicago truncatula] >gi|355512041|gb|AES93664.1| Photosystem I reaction center subunit II [Medicago truncatula]	gi|460223925|gb|GABL01041933.1|	105	3e-20	TSA: Camelina sativa comp50876_c1_seq1 transcribed RNA sequence	sp|P12353|PSAD_SPIOL	119	4e-28	Photosystem I reaction center subunit II, chloroplastic OS=Spinacia oleracea GN=psaD PE=1 SV=2	--	--	--	--	--	K02692	1e-30	129	mtr:MTR_5g006130	photosystem I subunit II	-	-	GO:0044434;GO:0009522//photosystem I	--
Unigene37760_All	1676	267	632	11.0217	24.7755	1.16857	Up	5.21e-31	4.62e-29	gi|129593742|gb|ABO31111.1|	761.1	0	sphingolipid delta-8 desaturase [Nicotiana tabacum]	gi|129593741|gb|EF110692.1|	194	2e-46	Nicotiana tabacum sphingolipid delta-8 desaturase (DXDES) mRNA, complete cds	sp|Q43469|SLD1_HELAN	659	0	Delta(8)-fatty-acid desaturase OS=Helianthus annuus GN=sld1 PE=1 SV=1	YNL111c	66.6	1e-10	COG5274	Cytochrome b involved in lipid metabolism	K13076	0	728	rcu:RCOM_0797300	delta8-fatty-acid desaturase [EC:1.14.19.4]	GO:0006633//fatty acid biosynthetic process;GO:0055114//oxidation-reduction process	GO:0016717//oxidoreductase activity, acting on paired donors, with oxidation of a pair of donors resulting in the reduction of molecular oxygen to two molecules of water;GO:0005506//iron ion binding;GO:0020037//heme binding;GO:0052631//sphingolipid delta-8 desaturase activity	-	--
CL9526.Contig2_All	986	33	78	2.3155	5.1975	1.16649	Up	5.35e-05	0.000737559	gi|115454423|ref|NP_001050812.1|	367.5	1e-100	Os03g0657000 [Oryza sativa Japonica Group] >gi|73919858|sp|Q8W0W4.2|TBP2_ORYSJ RecName: Full=TATA-binding protein 2; AltName: Full=TATA sequence-binding protein 2; Short=TBP-2; AltName: Full=TATA-binding factor 2; AltName: Full=TATA-box factor 2; AltName: Full=Transcription initiation factor TFIID TBP-2 subunit >gi|31415973|gb|AAP50993.1| TATA-binding protein TBP2 [Oryza sativa Japonica Group] >g…	gi|425872883|gb|JQ678780.1|	291	7e-76	Carica papaya TATA binding protein 1 (TBP1) mRNA, partial cds	sp|Q8W0W4|TBP2_ORYSJ	367	6e-102	TATA-binding protein 2 OS=Oryza sativa subsp. japonica GN=TBP2 PE=1 SV=2	YER148w	303	3e-82	COG2101	TATA-box binding protein (TBP), component of TFIID and TFIIIB	K03120	2e-101	367	osa:4333619	transcription initiation factor TFIID TATA-box-binding protein	GO:0006352//DNA-dependent transcription, initiation;GO:0055114//oxidation-reduction process;GO:0006355//regulation of transcription, DNA-dependent	GO:0003677//DNA binding;GO:0032440//2-alkenal reductase [NAD(P)] activity	GO:0005634//nucleus	--
Unigene37180_All	940	1066	2519	78.4584	176.068	1.16613	Up	5.35e-118	2.15e-115	gi|348676656|gb|EGZ16473.1|	54.3	3e-06	hypothetical protein PHYSODRAFT_314261 [Phytophthora sojae]	--	--	--	--	sp|P33191|TUB8_SOLTU	60.5	1e-09	Induced stolen tip protein TUB8 (Fragment) OS=Solanum tuberosum GN=TUB8 PE=2 SV=1	XF1267	78.6	1e-14	COG5297	Cellobiohydrolase A (1,4-beta-cellobiosidase A)	K11323	3e-13	73.9	vcn:VOLCADRAFT_121342	histone arginine demethylase JMJD6 [EC:1.14.11.-]	-	-	-	--
CL5819.Contig3_All	1683	215	508	8.8382	19.8317	1.16598	Up	3.71e-25	2.61e-23	gi|359478655|ref|XP_002284511.2|	600.5	2e-170	PREDICTED: 3-ketoacyl-CoA synthase 12, partial [Vitis vinifera]	gi|225448812|ref|XM_002275992.1|	105	2e-19	PREDICTED: Vitis vinifera 3-ketoacyl-CoA synthase 12-like (LOC100251892), mRNA	sp|Q9SIB2|KCS12_ARATH	572	2e-163	3-ketoacyl-CoA synthase 12 OS=Arabidopsis thaliana GN=KCS12 PE=2 SV=1	DRA0326	64.3	6e-10	COG3424	Predicted naringenin-chalcone synthase	K15397	2e-98	358	pop:POPTR_755459	3-ketoacyl-CoA synthase [EC:2.3.1.-]	GO:0006633//fatty acid biosynthetic process;GO:0009409//response to cold;GO:0009416//response to light stimulus	GO:0016747//transferase activity, transferring acyl groups other than amino-acyl groups	GO:0005576//extracellular region;GO:0016020//membrane;GO:0005783//endoplasmic reticulum	--
CL3418.Contig1_All	1146	36	85	2.1733	4.8732	1.16498	Up	2.5e-05	0.000370224	gi|255540667|ref|XP_002511398.1|	114	4e-24	conserved hypothetical protein [Ricinus communis] >gi|223550513|gb|EEF52000.1| conserved hypothetical protein [Ricinus communis]	--	--	--	--	--	--	--	--	--	--	--	--	--	--	--	--	--	--	-	-	-	--
Unigene33878_All	416	36	85	5.9871	13.4247	1.16496	Up	2.5e-05	0.000370175	--	--	--	--	--	--	--	--	--	--	--	--	--	--	--	--	--	--	--	--	--	--	-	-	-	--
CL1902.Contig3_All	811	389	918	33.1848	74.3706	1.16421	Up	4.91e-44	6.55e-42	gi|359476816|ref|XP_002265844.2|	135.2	1e-30	PREDICTED: chaperone protein dnaJ 11, chloroplastic-like [Vitis vinifera]	gi|160954495|emb|CU230263.1|	61.9	1e-06	Populus EST from mild drought-stressed leaves	sp|Q9FYB5|DNJ11_ARATH	117	8e-27	Chaperone protein dnaJ 11, chloroplastic OS=Arabidopsis thaliana GN=ATJ11 PE=1 SV=2	MTH1291	77	3e-14	COG0484	DnaJ-class molecular chaperone with C-terminal Zn finger domain	K03686	7e-12	69.3	ppp:PHYPADRAFT_108109	molecular chaperone DnaJ	-	-	-	--
CL1700.Contig1_All	1950	70	165	2.4836	5.5594	1.1625	Up	4.12e-09	1.06e-07	gi|373501790|gb|AEY75214.1|	578.9	1e-163	cytochrome P450 CYP749A20 [Panax ginseng]	gi|460386679|ref|XM_004238976.1|	91.7	3e-15	PREDICTED: Solanum lycopersicum cytochrome P450 734A1-like (LOC101260533), mRNA	sp|O48786|C734A_ARATH	384	8e-107	Cytochrome P450 734A1 OS=Arabidopsis thaliana GN=CYP734A1 PE=2 SV=1	AGc2890	163	1e-39	COG2124	Cytochrome P450	K15639	1e-106	385	aly:ARALYDRAFT_901457	cytochrome P450, family 734, subfamily A, polypeptide 1 (PHYB activation tagged suppressor 1) [EC:1.14.-.-]	-	GO:0046872//metal ion binding;GO:0016491//oxidoreductase activity	-	--
Unigene11436_All	1339	177	416	9.1454	20.4123	1.15832	Up	1.11e-20	6.34e-19	gi|462420035|gb|EMJ24298.1|	352.8	7e-96	hypothetical protein PRUPE_ppa007083mg [Prunus persica]	gi|170779037|gb|EU395771.1|	119	8e-24	Chenopodium rubrum CONSTANS-like protein 2 (COL2) mRNA, complete cds	sp|Q9FHH8|COL5_ARATH	304	9e-83	Zinc finger protein CONSTANS-LIKE 5 OS=Arabidopsis thaliana GN=COL5 PE=2 SV=2	--	--	--	--	--	K12135	4e-55	213	aly:ARALYDRAFT_488429	zinc finger protein CONSTANS	GO:0006355//regulation of transcription, DNA-dependent;GO:0042631//cellular response to water deprivation	-	GO:0005622//intracellular	--
CL4737.Contig2_All	1193	40	94	2.3197	5.1769	1.15815	Up	1.01e-05	0.000161517	gi|397738815|emb|CCI55154.1|	561.6	9e-159	ChNRRa [Chrysanthemum x morifolium]	gi|397738814|emb|HE855687.1|	2074	0	Chrysanthemum x morifolium cv. Hanfengche mRNA for ChNRRa	sp|Q93WK5|APRR7_ARATH	57.8	1e-08	Two-component response regulator-like APRR7 OS=Arabidopsis thaliana GN=APRR7 PE=2 SV=1	--	--	--	--	--	K03539	5e-12	70.5	bdi:100830772	ribonuclease P/MRP protein subunit RPP1 [EC:3.1.26.5]	-	-	-	--
CL554.Contig1_All	2005	63	148	2.1739	4.8498	1.15764	Up	2.89e-08	6.76e-07	gi|359487370|ref|XP_002275374.2|	746.1	0	PREDICTED: MATE efflux family protein FRD3-like [Vitis vinifera]	gi|225450126|ref|XM_002275310.1|	192	1e-45	PREDICTED: Vitis vinifera MATE efflux family protein FRD3-like (LOC100244835), mRNA	sp|Q9SFB0|FRD3_ARATH	608	3e-174	MATE efflux family protein FRD3 OS=Arabidopsis thaliana GN=FRD3 PE=1 SV=1	Rv2836c	148	4e-35	COG0534	Na+-driven multidrug efflux pump	K03327	2e-07	55.8	pop:POPTR_899354	multidrug resistance protein, MATE family	GO:0006879//cellular iron ion homeostasis;GO:0006855//drug transmembrane transport;GO:0015746//citrate transport	GO:0015238//drug transmembrane transporter activity;GO:0015137//citrate transmembrane transporter activity;GO:0015297//antiporter activity	GO:0005886//plasma membrane	--
CL7020.Contig1_All	1381	522	1226	26.1509	58.3279	1.15733	Up	1.08e-57	1.92e-55	gi|356574785|ref|XP_003555525.1|	560.8	1e-158	PREDICTED: uncharacterized protein LOC100786500 [Glycine max]	gi|460143503|gb|GABL01097031.1|	87.7	3e-14	TSA: Camelina sativa comp237051_c0_seq1 transcribed RNA sequence	--	--	--	--	--	--	--	--	--	--	--	--	--	--	-	-	GO:0005576//extracellular region	--
CL6713.Contig4_All	819	52	122	4.3927	9.7871	1.15577	Up	4.99e-07	9.95e-06	gi|147768061|emb|CAN64915.1|	140.2	3e-32	hypothetical protein VITISV_030073 [Vitis vinifera]	--	--	--	--	--	--	--	--	--	--	--	--	--	--	--	--	--	--	-	-	-	--
Unigene18418_All	1591	87	204	3.7832	8.4244	1.15497	Up	7.66e-11	2.33e-09	gi|225445053|ref|XP_002283391.1|	621.7	1e-176	PREDICTED: uncharacterized protein LOC100245695 [Vitis vinifera]	gi|460412519|ref|XM_004251598.1|	157	4e-35	PREDICTED: Solanum lycopersicum uncharacterized LOC101262285 (LOC101262285), mRNA	--	--	--	--	--	--	--	--	--	--	--	--	--	--	-	-	GO:0005634//nucleus;GO:0009505//plant-type cell wall	--
Unigene12372_All	1029	99	232	6.6563	14.8133	1.1541	Up	4e-12	1.36e-10	gi|356495458|ref|XP_003516594.1|	256.1	6e-67	PREDICTED: LOB domain-containing protein 36-like [Glycine max]	gi|449524045|ref|XM_004168986.1|	67.9	2e-08	PREDICTED: Cucumis sativus LOB domain-containing protein 25-like (LOC101231991), mRNA	sp|Q9FKZ3|LBD36_ARATH	249	2e-66	LOB domain-containing protein 36 OS=Arabidopsis thaliana GN=LBD36 PE=2 SV=1	--	--	--	--	--	K01955	1e-30	132	vvi:100262205	carbamoyl-phosphate synthase large subunit [EC:6.3.5.5]	GO:0009954//proximal/distal pattern formation;GO:0006355//regulation of transcription, DNA-dependent;GO:0009965//leaf morphogenesis;GO:0048441//petal development	-	-	--
Unigene25738_All	759	488	1143	44.4824	98.9427	1.15336	Up	1.27e-53	2.09e-51	gi|356549665|ref|XP_003543212.1|	261.2	1e-68	PREDICTED: epidermis-specific secreted glycoprotein EP1-like [Glycine max]	gi|359493787|ref|XM_002285410.2|	61.9	9e-07	PREDICTED: Vitis vinifera epidermis-specific secreted glycoprotein EP1-like (LOC100262364), mRNA	sp|Q39688|EP1G_DAUCA	116	2e-26	Epidermis-specific secreted glycoprotein EP1 OS=Daucus carota GN=EP1 PE=1 SV=1	--	--	--	--	--	--	--	--	--	--	-	-	-	--
CL4085.Contig3_All	1264	38	89	2.0799	4.6262	1.15331	Up	1.87e-05	0.000284862	gi|225428149|ref|XP_002278617.1|	531.2	1e-149	PREDICTED: probable flavin-containing monooxygenase 1 [Vitis vinifera] >gi|297744539|emb|CBI37801.3| unnamed protein product [Vitis vinifera]	gi|56475215|gb|AY685665.1|	67.9	2e-08	Gossypium davidsonii flavin-containing monooxygenase mRNA, partial cds	sp|Q9LMA1|FMO1_ARATH	290	2e-78	Probable flavin-containing monooxygenase 1 OS=Arabidopsis thaliana GN=FMO1 PE=2 SV=1	CC0774	71.6	3e-12	COG2072	Predicted flavoprotein involved in K+ transport	K00485	6e-16	83.6	aly:ARALYDRAFT_888541	dimethylaniline monooxygenase (N-oxide forming) [EC:1.14.13.8]	-	GO:0004497//monooxygenase activity;GO:0050662//coenzyme binding;GO:0000166//nucleotide binding	-	--
CL3685.Contig4_All	1655	38	89	1.5885	3.5332	1.15331	Up	1.87e-05	0.0002849	gi|359492645|ref|XP_002281995.2|	578.9	8e-164	PREDICTED: cytochrome P450 82A3 [Vitis vinifera]	gi|308190445|gb|GU318233.1|	454	1e-124	Artemisia annua cytochrome P450 mono-oxygenase (cyp21a) mRNA, partial cds	sp|O49859|C82A4_SOYBN	510	1e-144	Cytochrome P450 82A4 OS=Glycine max GN=CYP82A4 PE=2 SV=1	all3746	114	7e-25	COG2124	Cytochrome P450	K00517	2e-131	468	ath:AT4G31940	[EC:1.14.-.-]	-	GO:0046872//metal ion binding;GO:0016705//oxidoreductase activity, acting on paired donors, with incorporation or reduction of molecular oxygen;GO:0004497//monooxygenase activity	-	--
CL9415.Contig2_All	903	33	77	2.5283	5.6025	1.1479	Up	7.42e-05	0.000994587	gi|357475449|ref|XP_003608010.1|	319.7	4e-86	Hormone-sensitive lipase [Medicago truncatula] >gi|355509065|gb|AES90207.1| Hormone-sensitive lipase [Medicago truncatula]	gi|470109690|ref|XM_004291078.1|	60	4e-06	PREDICTED: Fragaria vesca subsp. vesca probable carboxylesterase 2-like (LOC101309898), mRNA	sp|Q9SX78|CXE2_ARATH	270	8e-73	Probable carboxylesterase 2 OS=Arabidopsis thaliana GN=CXE2 PE=2 SV=1	SSO2493	94.7	2e-19	COG0657	Esterase/lipase	K13258	1e-61	234	gmx:547489	2-hydroxyisoflavanone dehydratase [EC:4.2.1.105]	-	-	-	--
CL8728.Contig1_All	1213	67	156	3.8214	8.4497	1.1448	Up	1.64e-08	3.95e-07	gi|224133570|ref|XP_002321607.1|	379.8	5e-104	predicted protein [Populus trichocarpa] >gi|222868603|gb|EEF05734.1| predicted protein [Populus trichocarpa]	gi|359491459|ref|XM_002282347.2|	260	3e-66	PREDICTED: Vitis vinifera uncharacterized LOC100267315 (LOC100267315), mRNA	sp|Q9LND7|SKI16_ARATH	50.1	3e-06	F-box protein SKIP16 OS=Arabidopsis thaliana GN=SKIP16 PE=1 SV=1	AGc759	108	1e-23	COG2967	Uncharacterized protein affecting Mg2+/Co2+ transport	K06195	3e-56	217	ppp:PHYPADRAFT_142413	ApaG protein	-	-	GO:0009536//plastid	--
CL7109.Contig2_All	1133	46	107	2.8089	6.2049	1.1434	Up	3.09e-06	5.4e-05	gi|460391182|ref|XP_004241202.1|	137.5	4e-31	PREDICTED: uncharacterized protein LOC101266832 [Solanum lycopersicum]	--	--	--	--	--	--	--	--	--	--	--	--	--	--	--	--	--	--	-	-	-	--
CL7865.Contig2_All	1221	120	279	6.7995	15.013	1.14271	Up	4.35e-14	1.7e-12	gi|460373645|ref|XP_004232625.1|	397.1	3e-109	PREDICTED: MOSC domain-containing protein 2, mitochondrial-like [Solanum lycopersicum]	gi|460218083|gb|GABL01046265.1|	91.7	2e-15	TSA: Camelina sativa comp52814_c0_seq1 transcribed RNA sequence	sp|Q655R6|MOCOS_ORYSJ	119	3e-27	Molybdenum cofactor sulfurase OS=Oryza sativa subsp. japonica GN=MCSU3 PE=2 SV=2	PA3022	154	4e-37	COG3217	Uncharacterized Fe-S protein	K15631	8e-27	119	ppp:PHYPADRAFT_118134	molybdenum cofactor sulfurtransferase [EC:2.8.1.9]	GO:0008152//metabolic process	GO:0030170//pyridoxal phosphate binding;GO:0008265//Mo-molybdopterin cofactor sulfurase activity;GO:0030151//molybdenum ion binding	GO:0005739//mitochondrion;GO:0009507//chloroplast	--
Unigene33324_All	1421	2298	5339	111.883	246.857	1.14168	Up	1.12e-239	1.35e-236	gi|255549002|ref|XP_002515557.1|	610.1	2e-173	conserved hypothetical protein [Ricinus communis] >gi|1621268|emb|CAB02653.1| unknown [Ricinus communis] >gi|223545501|gb|EEF47006.1| conserved hypothetical protein [Ricinus communis]	gi|349719155|emb|FQ392680.1|	87.7	3e-14	Vitis vinifera clone SS0AFA4YL02	--	--	--	--	--	--	--	--	--	--	--	--	--	--	GO:0080167//response to karrikin;GO:0010015//root morphogenesis	-	GO:0005576//extracellular region;GO:0009506//plasmodesma;GO:0009505//plant-type cell wall	--
Unigene29932_All	336	53	123	10.9131	24.0517	1.14008	Up	5.96e-07	1.17e-05	--	--	--	--	--	--	--	--	--	--	--	--	--	--	--	--	--	--	--	--	--	--	-	-	-	--
Unigene18248_All	475	41	95	5.9717	13.1404	1.1378	Up	1.21e-05	0.000190606	gi|224081419|ref|XP_002306403.1|	80.1	1e-14	predicted protein [Populus trichocarpa] >gi|222855852|gb|EEE93399.1| predicted protein [Populus trichocarpa]	gi|158262697|gb|AC212768.1|	65.9	4e-08	Solanum lycopersicum DNA sequence from clone LE_HBa-206G16 on chromosome 12, complete sequence	--	--	--	--	--	--	--	--	--	--	--	--	--	--	-	-	-	--
CL13245.Contig3_All	1860	114	264	4.2404	9.3255	1.13698	Up	2.59e-13	9.65e-12	gi|297734047|emb|CBI15294.3|	621.7	1e-176	unnamed protein product [Vitis vinifera]	gi|449440743|ref|XM_004138096.1|	77.8	4e-11	PREDICTED: Cucumis sativus uncharacterized LOC101216552 (LOC101216552), mRNA >gi|449477326|ref|XM_004154944.1| PREDICTED: Cucumis sativus uncharacterized LOC101231734 (LOC101231734), mRNA	--	--	--	--	AF0367	58.5	4e-08	COG0477	Permeases of the major facilitator superfamily	--	--	--	--	--	-	-	-	--
Unigene25825_All	1546	178	412	7.9656	17.5092	1.13626	Up	6.33e-20	3.49e-18	gi|372863426|gb|AEX99495.1|	980.3	0	maturase K (chloroplast) [Chrysanthemum indicum]	gi|375298814|gb|JQ362483.1|	3033	0	Chrysanthemum x morifolium chloroplast, complete genome	sp|Q332Z7|MATK_LACSA	897	0	Maturase K OS=Lactuca sativa GN=matK PE=3 SV=1	--	--	--	--	--	--	--	--	--	--	GO:0006397//mRNA processing;GO:0008033//tRNA processing	GO:0003723//RNA binding	GO:0009507//chloroplast	--
Unigene8100_All	1104	77	178	4.8254	10.5933	1.13443	Up	2.1e-09	5.59e-08	gi|28629828|gb|AAO45182.1|	630.6	1e-179	peroxidase 1 [Artemisia annua]	gi|28629827|gb|AY208699.1|	1709	0	Artemisia annua peroxidase 1 (POD1) mRNA, complete cds	sp|Q9SZE7|PER51_ARATH	469	9e-133	Peroxidase 51 OS=Arabidopsis thaliana GN=PER51 PE=2 SV=1	--	--	--	--	--	K00430	6e-145	511	vvi:100266458	peroxidase [EC:1.11.1.7]	GO:0009651//response to salt stress;GO:0055114//oxidation-reduction process;GO:0006979//response to oxidative stress	GO:0020037//heme binding;GO:0046872//metal ion binding;GO:0004601//peroxidase activity;GO:0005515//protein binding	GO:0005576//extracellular region;GO:0005737//cytoplasm	--
Unigene8380_All	1045	9292	21474	615.181	1350.13	1.13402	Up	0	0	gi|119067559|gb|ABL60875.1|	306.2	5e-82	germin-like protein 6 [Vitis vinifera]	gi|470102372|ref|XM_004287581.1|	67.9	2e-08	PREDICTED: Fragaria vesca subsp. vesca auxin-binding protein ABP19a-like (LOC101293922), mRNA	sp|Q9ZRA4|AB19A_PRUPE	290	7e-79	Auxin-binding protein ABP19a OS=Prunus persica GN=ABP19A PE=3 SV=1	--	--	--	--	--	--	--	--	--	--	-	GO:0030145//manganese ion binding;GO:0045735//nutrient reservoir activity	GO:0048046//apoplast	--
Unigene23026_All	623	100	231	11.1051	24.3615	1.13338	Up	8.94e-12	2.95e-10	gi|462412564|gb|EMJ17613.1|	188	9e-47	hypothetical protein PRUPE_ppa022787mg, partial [Prunus persica]	gi|402746896|ref|NM_001249106.2|	91.7	8e-16	Glycine max uncharacterized LOC100527434 (LOC100527434), mRNA	--	--	--	--	--	--	--	--	--	--	--	--	--	--	GO:0009965//leaf morphogenesis;GO:0030154//cell differentiation;GO:0045893//positive regulation of transcription, DNA-dependent	-	-	--
CL266.Contig17_All	1086	382	880	24.3357	53.2393	1.12942	Up	2.32e-40	2.81e-38	gi|269308672|gb|ACZ34296.1|	389.8	4e-107	broad substrate reductase/dehydrogenase [Artemisia annua]	gi|269308671|gb|GU167953.1|	83.8	4e-13	Artemisia annua broad substrate reductase/dehydrogenase (RED1) mRNA, complete cds	sp|A4UHT7|SALR_PAPBR	251	4e-67	Salutaridine reductase OS=Papaver bracteatum GN=SALR PE=1 SV=1	all0352	101	2e-21	COG1028	Dehydrogenases with different specificities (related to short-chain alcohol dehydrogenases)	K15095	3e-78	290	vvi:100248214	(+)-neomenthol dehydrogenase [EC:1.1.1.208]	-	-	-	--
CL10110.Contig2_All	1670	56	129	2.32	5.0752	1.12934	Up	3.87e-07	7.85e-06	gi|470141967|ref|XP_004306694.1|	740.3	0	PREDICTED: probable indole-3-acetic acid-amido synthetase GH3.5-like [Fragaria vesca subsp. vesca]	gi|470141966|ref|XM_004306646.1|	93.7	6e-16	PREDICTED: Fragaria vesca subsp. vesca probable indole-3-acetic acid-amido synthetase GH3.5-like (LOC101296802), mRNA	sp|Q6I581|GH35_ORYSJ	681	0	Probable indole-3-acetic acid-amido synthetase GH3.5 OS=Oryza sativa subsp. japonica GN=GH3.5 PE=2 SV=1	--	--	--	--	--	K14506	0	724	vvi:100251627	jasmonic acid-amino synthetase	GO:0009864//induced systemic resistance, jasmonic acid mediated signaling pathway;GO:0009585//red, far-red light phototransduction;GO:0010193//response to ozone;GO:0009694//jasmonic acid metabolic process;GO:0031348//negative regulation of defense response;GO:0009640//photomorphogenesis;GO:0010119//regulation of stomatal movement;GO:0009627//systemic acquired resistance;GO:0009861//jasmonic acid …	GO:0080123//jasmonate-amino synthetase activity;GO:0070566//adenylyltransferase activity	GO:0005773//vacuole	--
Unigene36640_All	1294	63	145	3.3683	7.3623	1.12814	Up	7.52e-08	1.67e-06	gi|255555621|ref|XP_002518846.1|	119	2e-93	electron transporter, putative [Ricinus communis] >gi|223541833|gb|EEF43379.1| electron transporter, putative [Ricinus communis]	gi|359474111|ref|XM_002266869.2|	77.8	3e-11	PREDICTED: Vitis vinifera uncharacterized LOC100247840 (LOC100247840), mRNA	sp|Q9LH89|Y3885_ARATH	76.6	2e-29	Uncharacterized protein At3g28850 OS=Arabidopsis thaliana GN=At3g28850 PE=1 SV=1	--	--	--	--	--	--	--	--	--	--	GO:0009902//chloroplast relocation;GO:0051017//actin filament bundle assembly	-	GO:0005884//actin filament	--
Unigene10270_All	1230	40	92	2.2499	4.9143	1.12713	Up	1.93e-05	0.000293096	gi|4206763|gb|AAD11796.1|	53.5	8e-06	cell wall-plasma membrane linker protein homolog [Arabidopsis thaliana]	--	--	--	--	sp|Q9LJ64|PLRX1_ARATH	65.9	5e-11	Pollen-specific leucine-rich repeat extensin-like protein 1 OS=Arabidopsis thaliana GN=PEX1 PE=2 SV=1	YPO2725	51.6	3e-06	COG3501	Uncharacterized protein conserved in bacteria	K01115	2e-09	62	vcn:VOLCADRAFT_99471	phospholipase D [EC:3.1.4.4]	GO:0044763	-	-	--
Unigene15236_All	789	54	124	4.7351	10.3258	1.12479	Up	7.08e-07	1.38e-05	gi|284437902|gb|ADB85572.1|	327.4	1e-88	GDP-L-galactose phosphorylase [Actinidia deliciosa]	gi|470116461|ref|XM_004294353.1|	188	6e-45	PREDICTED: Fragaria vesca subsp. vesca GDP-L-galactose phosphorylase 1-like (LOC101314355), mRNA	sp|Q8RWE8|GGAP1_ARATH	278	3e-75	GDP-L-galactose phosphorylase 1 OS=Arabidopsis thaliana GN=VTC2 PE=1 SV=1	--	--	--	--	--	K14190	1e-85	313	vvi:100253859	GDP-L-galactose phosphorylase [EC:2.7.7.69]	GO:0009753//response to jasmonic acid stimulus;GO:0010193//response to ozone;GO:0042742//defense response to bacterium;GO:0009408//response to heat;GO:0052544//defense response by callose deposition in cell wall;GO:0019853//L-ascorbic acid biosynthetic process	GO:0010474//glucose-1-phosphate guanylyltransferase (GDP) activity;GO:0010471//GDP-galactose:mannose-1-phosphate guanylyltransferase activity;GO:0010475//galactose-1-phosphate guanylyltransferase (GDP) activity;GO:0080048//GDP-D-glucose phosphorylase activity;GO:0008928//mannose-1-phosphate guanylyltransferase (GDP) activity;GO:0010473//GDP-galactose:myoinositol-1-phosphate guanylyltransferase ac…	-	--
CL2927.Contig2_All	1539	61	140	2.7422	5.9768	1.12404	Up	1.37e-07	2.96e-06	gi|1015937|emb|CAA62943.1|	57	1e-06	extensin class 1 protein [Vigna unguiculata]	gi|460415627|ref|XM_004253112.1|	133	6e-28	PREDICTED: Solanum lycopersicum uncharacterized LOC101261212 (LOC101261212), mRNA	sp|Q9M1G9|EXTN2_ARATH	447	8e-126	Extensin-2 OS=Arabidopsis thaliana GN=EXT2 PE=2 SV=1	YPO2725	113	1e-24	COG3501	Uncharacterized protein conserved in bacteria	K01115	7e-50	196	vcn:VOLCADRAFT_99471	phospholipase D [EC:3.1.4.4]	-	-	-	--
Unigene36892_All	961	140	321	10.0789	21.9463	1.12264	Up	1.39e-15	5.97e-14	gi|388510078|gb|AFK43105.1|	226.5	5e-58	unknown [Lotus japonicus]	--	--	--	--	sp|Q9FFH6|FLA13_ARATH	215	3e-56	Fasciclin-like arabinogalactan protein 13 OS=Arabidopsis thaliana GN=FLA13 PE=1 SV=1	--	--	--	--	--	--	--	--	--	--	-	-	GO:0046658//anchored to plasma membrane;GO:0009506//plasmodesma;GO:0009505//plant-type cell wall;GO:0005794//Golgi apparatus	--
CL2230.Contig2_All	1660	71	162	2.9591	6.4119	1.11559	Up	1.74e-08	4.17e-07	gi|297742382|emb|CBI34531.3|	576.2	5e-163	unnamed protein product [Vitis vinifera]	gi|147828700|emb|AM481855.2|	61.9	2e-06	Vitis vinifera contig VV78X049316.23, whole genome shotgun sequence	sp|Q0WVN5|CSLG3_ARATH	488	4e-138	Cellulose synthase-like protein G3 OS=Arabidopsis thaliana GN=CSLG3 PE=2 SV=2	alr3757	81.3	5e-15	COG1215	Glycosyltransferases, probably involved in cell wall biogenesis	K10999	2e-77	288	sbi:SORBI_01g004210	cellulose synthase A [EC:2.4.1.12]	-	GO:0016740//transferase activity	-	--
Unigene19286_All	500	47	107	6.5034	14.0603	1.11236	Up	5.05e-06	8.49e-05	gi|224105389|ref|XP_002313794.1|	139.4	2e-32	predicted protein [Populus trichocarpa] >gi|222850202|gb|EEE87749.1| predicted protein [Populus trichocarpa]	gi|392933220|gb|JX123707.1|	95.6	4e-17	Kolkwitzia amabilis RADIALIS (RAD2A) gene, partial cds	sp|Q9SIJ5|RADL2_ARATH	125	2e-29	Protein RADIALIS-like 2 OS=Arabidopsis thaliana GN=RL2 PE=2 SV=1	--	--	--	--	--	K09522	3e-06	49.3	aly:ARALYDRAFT_478482	DnaJ homolog subfamily C member 2	GO:0010114//response to red light;GO:0006355//regulation of transcription, DNA-dependent;GO:0009908//flower development;GO:0009630//gravitropism;GO:0048262//determination of dorsal/ventral asymmetry;GO:0009793//embryo development ending in seed dormancy	GO:0003677//DNA binding;GO:0003700//sequence-specific DNA binding transcription factor activity;GO:0003682//chromatin binding	GO:0005634//nucleus	--
Unigene23078_All	523	48	109	6.3496	13.6932	1.10872	Up	4.36e-06	7.41e-05	gi|224098596|ref|XP_002311221.1|	136.3	2e-31	predicted protein [Populus trichocarpa] >gi|222851041|gb|EEE88588.1| predicted protein [Populus trichocarpa]	--	--	--	--	sp|O04211|ELF4_ARATH	103	6e-23	Protein EARLY FLOWERING 4 OS=Arabidopsis thaliana GN=ELF4 PE=1 SV=1	--	--	--	--	--	--	--	--	--	--	GO:0010017//red or far-red light signaling pathway;GO:0009649//entrainment of circadian clock;GO:0042753//positive regulation of circadian rhythm;GO:0048573//photoperiodism, flowering;GO:0009909//regulation of flower development;GO:0010114//response to red light;GO:0080167//response to karrikin	GO:0042803//protein homodimerization activity	GO:0005634//nucleus	--
Unigene43749_All	225	48	109	14.7594	31.829	1.10871	Up	4.36e-06	7.41e-05	gi|1262851|gb|AAB19042.1|	89.4	1e-17	type 2 light-harvesting chlorophyll a/b-binding polypeptide, partial [Pinus palustris]	gi|373882291|gb|JQ083583.1|	123	8e-26	Tagetes erecta chlorophyll a/b-binding protein mRNA, complete cds	sp|P27518|CB21_GOSHI	89	6e-19	Chlorophyll a-b binding protein 151, chloroplastic OS=Gossypium hirsutum GN=CAB-151 PE=2 SV=2	--	--	--	--	--	K08913	3e-18	88.2	aly:ARALYDRAFT_484556	light-harvesting complex II chlorophyll a/b binding protein 2	GO:0009744//response to sucrose stimulus;GO:0010114//response to red light;GO:0006364//rRNA processing;GO:0009637//response to blue light;GO:0010155//regulation of proton transport;GO:0042631//cellular response to water deprivation;GO:0010218//response to far red light;GO:0009765//photosynthesis, light harvesting;GO:0009644//response to high light intensity	GO:0016168//chlorophyll binding;GO:0046872//metal ion binding	GO:0030076//light-harvesting complex;GO:0009941//chloroplast envelope;GO:0009535//chloroplast thylakoid membrane;GO:0005794//Golgi apparatus	--
Unigene11117_All	1486	52	118	2.421	5.2173	1.1077	Up	1.78e-06	3.23e-05	gi|359476140|ref|XP_002282711.2|	54.3	6e-06	PREDICTED: probable LRR receptor-like serine/threonine-protein kinase At1g56130-like [Vitis vinifera]	gi|359476139|ref|XM_002282675.2|	81.8	2e-12	PREDICTED: Vitis vinifera probable LRR receptor-like serine/threonine-protein kinase At1g56130-like (LOC100249164), mRNA	sp|C0LGH2|Y1561_ARATH	358	6e-99	Probable LRR receptor-like serine/threonine-protein kinase At1g56130 OS=Arabidopsis thaliana GN=At1g56130 PE=1 SV=2	alr0124_1	52.8	2e-06	COG4886	Leucine-rich repeat (LRR) protein	K13420	4e-23	107	sbi:SORBI_06g028760	LRR receptor-like serine/threonine-protein kinase FLS2 [EC:2.7.11.1]	GO:0009734//auxin mediated signaling pathway;GO:0006355//regulation of transcription, DNA-dependent;GO:0055114//oxidation-reduction process	GO:0004672//protein kinase activity;GO:0032440//2-alkenal reductase [NAD(P)] activity;GO:0046983//protein dimerization activity	GO:0009506//plasmodesma;GO:0005886//plasma membrane;GO:0005634//nucleus	--
CL1752.Contig2_All	791	41	93	3.5861	7.7248	1.10708	Up	2.29e-05	0.000341631	gi|144228150|gb|ABO93604.1|	50.8	7e-69	DREBa [Chrysanthemum x morifolium]	gi|144228149|gb|EF490996.1|	331	7e-88	Chrysanthemum x morifolium DREBa mRNA, complete cds	sp|Q9LN86|DRE1F_ARATH	123	5e-29	Dehydration-responsive element-binding protein 1F OS=Arabidopsis thaliana GN=DREB1F PE=2 SV=1	--	--	--	--	--	K09286	5e-28	117	ath:AT4G25480	EREBP-like factor	-	-	-	--
Unigene22119_All	1226	128	290	7.2232	15.5413	1.1054	Up	6.61e-14	2.56e-12	gi|268528131|gb|ACZ06242.1|	439.5	5e-122	caffeic acid O-methyltransferase 3 [Gossypium hirsutum]	gi|359489513|ref|XM_002267143.2|	93.7	4e-16	PREDICTED: Vitis vinifera quercetin 3-O-methyltransferase 1-like, transcript variant 1 (LOC100260786), mRNA	sp|P28002|COMT1_MEDSA	391	5e-109	Caffeic acid 3-O-methyltransferase OS=Medicago sativa PE=1 SV=1	Rv0567	62	2e-09	COG0500	SAM-dependent methyltransferases	K05279	4e-106	383	pop:POPTR_834247	flavonol 3-O-methyltransferase [EC:2.1.1.76]	-	GO:0008171//O-methyltransferase activity	-	--
CL12172.Contig1_All	2322	140	317	4.1713	8.9697	1.10456	Up	4.77e-15	1.98e-13	gi|87299447|dbj|BAE79556.1|	1329.7	0	zeaxanthin epoxidase [Chrysanthemum x morifolium]	gi|87299446|dbj|AB205053.1|	4341	0	Chrysanthemum x morifolium ZEP mRNA for zeaxanthin epoxidase, complete cds	sp|P93236|ABA2_SOLLC	966	0	Zeaxanthin epoxidase, chloroplastic OS=Solanum lycopersicum PE=2 SV=1	PA3328	137	6e-32	COG0654	2-polyprenyl-6-methoxyphenol hydroxylase and related FAD-dependent oxidoreductases	K09838	0	985	rcu:RCOM_1408430	zeaxanthin epoxidase [EC:1.14.13.90]	GO:0022900//electron transport chain;GO:0009414//response to water deprivation;GO:0010114//response to red light;GO:0016123//xanthophyll biosynthetic process;GO:0009408//response to heat;GO:0006970//response to osmotic stress;GO:0009737//response to abscisic acid stimulus;GO:0006725//cellular aromatic compound metabolic process;GO:0009688//abscisic acid biosynthetic process	GO:0052662;GO:0052663;GO:0009540//zeaxanthin epoxidase [overall] activity	GO:0009941//chloroplast envelope;GO:0016020//membrane	--
CL5884.Contig5_All	1971	39	88	1.369	2.9334	1.09945	Up	4.22e-05	0.000595134	gi|356536528|ref|XP_003536789.1|	1071.2	0	PREDICTED: formate--tetrahydrofolate ligase-like [Glycine max]	gi|470117629|ref|XM_004294908.1|	351	2e-93	PREDICTED: Fragaria vesca subsp. vesca formate--tetrahydrofolate ligase-like (LOC101291704), mRNA	sp|P28723|FTHS_SPIOL	1039	0	Formate--tetrahydrofolate ligase OS=Spinacia oleracea PE=1 SV=3	SPBC839.16_2	742	0	COG2759	Formyltetrahydrofolate synthetase	K01938	0	1070	gmx:100806844	formate--tetrahydrofolate ligase [EC:6.3.4.3]	GO:0009396//folic acid-containing compound biosynthetic process;GO:0046686//response to cadmium ion	GO:0005507//copper ion binding;GO:0005524//ATP binding;GO:0004329//formate-tetrahydrofolate ligase activity	GO:0005829//cytosol;GO:0009507//chloroplast;GO:0005886//plasma membrane;GO:0048046//apoplast	--
CL12685.Contig1_All	1190	51	115	2.9651	6.3494	1.09854	Up	2.81e-06	4.95e-05	gi|470103249|ref|XP_004288055.1|	394.8	1e-108	PREDICTED: 3-ketodihydrosphingosine reductase-like [Fragaria vesca subsp. vesca]	gi|358345858|ref|XM_003636944.1|	131	2e-27	Medicago truncatula 3-ketoacyl-CoA reductase (MTR_066s1024) mRNA, complete cds	--	--	--	--	PA0117	130	4e-30	COG1028	Dehydrogenases with different specificities (related to short-chain alcohol dehydrogenases)	K04708	1e-10	66.2	cre:CHLREDRAFT_55666	3-dehydrosphinganine reductase [EC:1.1.1.102]	GO:0055114//oxidation-reduction process	GO:0016491//oxidoreductase activity;GO:0000166//nucleotide binding	-	--
Unigene8469_All	1446	7443	16760	356.115	761.527	1.09655	Up	0	0	gi|470117523|ref|XP_004294907.1|	627.1	2e-178	PREDICTED: fructose-bisphosphate aldolase, cytoplasmic isozyme 1-like [Fragaria vesca subsp. vesca]	gi|356552421|ref|XM_003544519.1|	333	3e-88	PREDICTED: Glycine max fructose-bisphosphate aldolase, cytoplasmic isozyme 1-like (LOC100792394), mRNA	sp|P46256|ALF1_PEA	597	6e-171	Fructose-bisphosphate aldolase, cytoplasmic isozyme 1 OS=Pisum sativum PE=2 SV=1	XF0826	336	5e-92	COG3588	Fructose-1,6-bisphosphate aldolase	K01623	3e-178	622	gmx:100792394	fructose-bisphosphate aldolase, class I [EC:4.1.2.13]	GO:0001666//response to hypoxia;GO:0006098//pentose-phosphate shunt;GO:0009718//anthocyanin-containing compound biosynthetic process;GO:0000023//maltose metabolic process;GO:0019252//starch biosynthetic process;GO:0006096//glycolysis	GO:0004332//fructose-bisphosphate aldolase activity	GO:0009507//chloroplast	--
CL2407.Contig5_All	1391	44	99	2.1884	4.6761	1.09543	Up	1.47e-05	0.000227878	gi|6682869|dbj|BAA88921.1|	554.3	1e-156	sigma factor [Nicotiana tabacum]	gi|6682870|dbj|AB023572.1|	125	1e-25	Nicotiana tabacum sigA2 mRNA for sigma factor, complete cds	sp|O24629|SIGA_ARATH	488	3e-138	RNA polymerase sigma factor sigA OS=Arabidopsis thaliana GN=SIGA PE=1 SV=1	all5263	185	2e-46	COG0568	DNA-directed RNA polymerase, sigma subunit (sigma70/sigma32)	K03086	5e-43	173	ota:Ot06g01190	RNA polymerase primary sigma factor	GO:0009750//response to fructose stimulus;GO:0006399//tRNA metabolic process;GO:0006098//pentose-phosphate shunt;GO:0010218//response to far red light;GO:0016117//carotenoid biosynthetic process;GO:0006833//water transport;GO:0010114//response to red light;GO:0019288//isopentenyl diphosphate biosynthetic process, mevalonate-independent pathway;GO:0006352//DNA-dependent transcription, initiation;G…	GO:0003899//DNA-directed RNA polymerase activity;GO:0005515//protein binding;GO:0001053//plastid sigma factor activity;GO:0003677//DNA binding;GO:0003700//sequence-specific DNA binding transcription factor activity	GO:0009507//chloroplast	--
Unigene33911_All	600	116	261	13.3757	28.5804	1.09541	Up	1.7e-12	5.92e-11	gi|460370293|ref|XP_004230988.1|	169.9	2e-41	PREDICTED: uncharacterized protein LOC101250258 [Solanum lycopersicum]	--	--	--	--	--	--	--	--	--	--	--	--	--	--	--	--	--	--	GO:0006661//phosphatidylinositol biosynthetic process	-	GO:0016020//membrane;GO:0009536//plastid	--
Unigene29848_All	1006	89	200	6.1207	13.0621	1.09362	Up	7e-10	1.94e-08	gi|255573704|ref|XP_002527773.1|	317	3e-85	conserved hypothetical protein [Ricinus communis] >gi|223532808|gb|EEF34583.1| conserved hypothetical protein [Ricinus communis]	--	--	--	--	sp|Q9ZU90|SKI28_ARATH	236	2e-62	F-box protein SKIP28 OS=Arabidopsis thaliana GN=SKIP28 PE=1 SV=1	--	--	--	--	--	--	--	--	--	--	GO:0009793//embryo development ending in seed dormancy	GO:0005515//protein binding	-	--
Unigene920_All	955	118	265	8.5485	18.2315	1.09269	Up	1.27e-12	4.5e-11	gi|462407757|gb|EMJ13091.1|	339.7	4e-92	hypothetical protein PRUPE_ppa010287mg [Prunus persica]	gi|449531068|ref|XM_004172462.1|	93.7	3e-16	PREDICTED: Cucumis sativus stem-specific protein TSJT1-like (LOC101207830), mRNA	sp|P24805|TSJT1_TOBAC	107	1e-23	Stem-specific protein TSJT1 OS=Nicotiana tabacum GN=TSJT1 PE=2 SV=1	--	--	--	--	--	K01953	2e-06	51.2	ppp:PHYPADRAFT_226188	asparagine synthase (glutamine-hydrolysing) [EC:6.3.5.4]	-	-	GO:0044424//intracellular part	--
Unigene19001_All	842	78	175	6.409	13.6554	1.0913	Up	8.61e-09	2.14e-07	--	--	--	--	gi|371913365|dbj|AB610017.1|	75.8	7e-11	Castanea crenata mRNA, microsatellite: PEA78, complete sequence	--	--	--	--	--	--	--	--	--	--	--	--	--	--	-	-	-	--
CL9477.Contig1_All	416	43	96	7.1513	15.162	1.08418	Up	2.33e-05	0.000346398	--	--	--	--	--	--	--	--	--	--	--	--	--	--	--	--	--	--	--	--	--	--	-	-	-	--
Unigene23495_All	1351	48	107	2.4581	5.2036	1.08197	Up	8.13e-06	0.00013179	gi|224138994|ref|XP_002322953.1|	78.6	2e-13	predicted protein [Populus trichocarpa] >gi|222867583|gb|EEF04714.1| predicted protein [Populus trichocarpa]	gi|449528797|ref|XM_004171342.1|	396	1e-107	PREDICTED: Cucumis sativus mitochondrial uncoupling protein 1-like (LOC101230680), mRNA	sp|O81845|PUMP1_ARATH	514	4e-146	Mitochondrial uncoupling protein 1 OS=Arabidopsis thaliana GN=PUMP1 PE=1 SV=1	--	--	--	--	--	K15103	4e-156	549	pop:POPTR_576911	solute carrier family 25 (mitochondrial uncoupling protein), member 8/9	GO:0009853//photorespiration;GO:0006839//mitochondrial transport	-	GO:0005886//plasma membrane;GO:0016021//integral to membrane;GO:0009507//chloroplast;GO:0031966//mitochondrial membrane	--
CL4245.Contig1_All	791	79	176	6.9097	14.6189	1.08114	Up	1.01e-08	2.48e-07	gi|224113595|ref|XP_002332536.1|	89.7	5e-17	predicted protein [Populus trichocarpa] >gi|222832546|gb|EEE71023.1| predicted protein [Populus trichocarpa]	--	--	--	--	--	--	--	--	--	--	--	--	--	--	--	--	--	--	-	-	-	--
Unigene12399_All	1555	1438	3202	63.9791	135.291	1.0804	Up	2.05e-132	9.73e-130	gi|225452490|ref|XP_002278872.1|	330.1	6e-89	PREDICTED: homeobox-leucine zipper protein HAT5-like [Vitis vinifera]	gi|349266|gb|L22850.1|HNNH7P	258	2e-65	Helianthus annuus homeodomain containing protein (HAHB-7) mRNA, partial cds	sp|Q02283|HAT5_ARATH	271	8e-73	Homeobox-leucine zipper protein HAT5 OS=Arabidopsis thaliana GN=HAT5 PE=1 SV=1	ECU03g1170	55.5	3e-07	COG5576	Homeodomain-containing transcription factor	K09338	3e-73	274	aly:ARALYDRAFT_477377	homeobox-leucine zipper protein	GO:0009630//gravitropism;GO:0009651//response to salt stress;GO:0015706//nitrate transport;GO:0009965//leaf morphogenesis;GO:0009637//response to blue light;GO:0015996//chlorophyll catabolic process;GO:0010228//vegetative to reproductive phase transition of meristem;GO:0010167//response to nitrate;GO:0045893//positive regulation of transcription, DNA-dependent	GO:0043565//sequence-specific DNA binding;GO:0042803//protein homodimerization activity	-	--
Unigene26885_All	1026	63	140	4.2482	8.9652	1.07748	Up	3.54e-07	7.23e-06	gi|297744224|emb|CBI37194.3|	179.5	8e-44	unnamed protein product [Vitis vinifera]	gi|460403305|ref|XM_004247085.1|	127	2e-26	PREDICTED: Solanum lycopersicum IAA12 (LOC101055545), mRNA	sp|Q38830|IAA12_ARATH	153	1e-37	Auxin-responsive protein IAA12 OS=Arabidopsis thaliana GN=IAA12 PE=1 SV=1	--	--	--	--	--	K14484	3e-38	157	aly:ARALYDRAFT_470436	auxin-responsive protein IAA	GO:0016070//RNA metabolic process;GO:1901576;GO:0009733//response to auxin stimulus;GO:0044271//cellular nitrogen compound biosynthetic process;GO:0010467//gene expression	GO:0005515//protein binding	-	--
CL3652.Contig2_All	716	790	1753	76.3351	160.86	1.07539	Up	8.27e-73	1.96e-70	gi|373881457|gb|AEY78063.1|	93.6	3e-18	late embryogenesis abundant protein 1 [Deschampsia antarctica]	--	--	--	--	sp|Q03968|LEA3_WHEAT	80.5	9e-16	Late embryogenesis abundant protein, group 3 OS=Triticum aestivum PE=2 SV=1	--	--	--	--	--	--	--	--	--	--	-	-	-	--
CL7865.Contig1_All	1254	70	155	3.862	8.1211	1.07233	Up	9.36e-08	2.06e-06	gi|460373645|ref|XP_004232625.1|	395.2	1e-108	PREDICTED: MOSC domain-containing protein 2, mitochondrial-like [Solanum lycopersicum]	gi|460218083|gb|GABL01046265.1|	91.7	2e-15	TSA: Camelina sativa comp52814_c0_seq1 transcribed RNA sequence	sp|Q9C5X8|MOCOS_ARATH	118	8e-27	Molybdenum cofactor sulfurase OS=Arabidopsis thaliana GN=ABA3 PE=1 SV=1	PA3022	154	3e-37	COG3217	Uncharacterized Fe-S protein	K15631	2e-26	118	ppp:PHYPADRAFT_118134	molybdenum cofactor sulfurtransferase [EC:2.8.1.9]	-	GO:0008265//Mo-molybdopterin cofactor sulfurase activity;GO:0043167//ion binding	GO:0005739//mitochondrion;GO:0009507//chloroplast	--
CL5757.Contig1_All	274	42	93	10.605	22.3004	1.07232	Up	3.68e-05	0.000526169	--	--	--	--	--	--	--	--	--	--	--	--	--	--	--	--	--	--	--	--	--	--	-	-	-	--
CL5019.Contig2_All	1630	80	177	3.3956	7.1345	1.07115	Up	1.18e-08	2.88e-07	gi|225440047|ref|XP_002276858.1|	639.4	0	PREDICTED: UDP-glycosyltransferase 86A1 [Vitis vinifera]	gi|460402278|ref|XM_004246593.1|	85.7	1e-13	PREDICTED: Solanum lycopersicum UDP-glycosyltransferase 86A1-like (LOC101266552), mRNA	sp|Q9SJL0|U86A1_ARATH	582	2e-166	UDP-glycosyltransferase 86A1 OS=Arabidopsis thaliana GN=UGT86A1 PE=2 SV=1	--	--	--	--	--	K13692	1e-65	249	vvi:100252177	UDP-glucose:(indol-3-yl)acetate beta-D-glucosyltransferase [EC:2.4.1.121]	GO:0009873//ethylene mediated signaling pathway	GO:0008194//UDP-glycosyltransferase activity;GO:0016758//transferase activity, transferring hexosyl groups	-	--
Unigene15686_All	290	62	137	14.7912	31.0386	1.06932	Up	5.57e-07	1.1e-05	--	--	--	--	gi|460388026|ref|XM_004239625.1|	97.6	6e-18	PREDICTED: Solanum lycopersicum chlorophyll a-b binding protein 6A, chloroplastic-like (LOC101253380), mRNA	sp|P12360|CB11_SOLLC	48.1	1e-06	Chlorophyll a-b binding protein 6A, chloroplastic OS=Solanum lycopersicum GN=CAB6A PE=2 SV=1	--	--	--	--	--	--	--	--	--	--	-	-	-	--
CL2343.Contig3_All	1331	73	161	3.7945	7.9474	1.06657	Up	6.03e-08	1.36e-06	gi|462419075|gb|EMJ23338.1|	628.2	9e-179	hypothetical protein PRUPE_ppa004666mg [Prunus persica]	gi|359472692|ref|XM_002282301.2|	109	8e-21	PREDICTED: Vitis vinifera probable nitrite transporter At1g68570-like (LOC100250961), mRNA	sp|Q9SX20|PTR18_ARATH	578	2e-165	Probable nitrite transporter At1g68570 OS=Arabidopsis thaliana GN=At1g68570 PE=2 SV=1	SPBC13A2.04c	55.1	3e-07	COG3104	Dipeptide/tripeptide permease	K14638	4e-94	343	ppp:PHYPADRAFT_134814	solute carrier family 15 (peptide/histidine transporter), member 3/4	GO:0006857//oligopeptide transport	GO:0005215//transporter activity	GO:0005886//plasma membrane	--
Unigene18270_All	1618	44	97	1.8814	3.9389	1.06599	Up	2.73e-05	0.000400762	gi|242052989|ref|XP_002455640.1|	183.3	1e-44	hypothetical protein SORBIDRAFT_03g015670 [Sorghum bicolor] >gi|241927615|gb|EES00760.1| hypothetical protein SORBIDRAFT_03g015670 [Sorghum bicolor]	gi|470142901|ref|XM_004307081.1|	73.8	5e-10	PREDICTED: Fragaria vesca subsp. vesca uncharacterized LOC101312766 (LOC101312766), mRNA	--	--	--	--	--	--	--	--	--	--	--	--	--	--	-	-	-	--
Unigene36560_All	586	44	97	5.1948	10.8756	1.06595	Up	2.73e-05	0.000400813	gi|460389602|ref|XP_004240440.1|	55.8	4e-07	PREDICTED: uncharacterized protein LOC101251683 isoform 2 [Solanum lycopersicum]	gi|460389601|ref|XM_004240392.1|	85.7	5e-14	PREDICTED: Solanum lycopersicum uncharacterized LOC101251683, transcript variant 2 (LOC101251683), mRNA	--	--	--	--	--	--	--	--	--	--	--	--	--	--	-	-	-	--
CL3634.Contig1_All	694	227	500	22.6296	47.3358	1.06472	Up	1.25e-21	7.46e-20	gi|255564142|ref|XP_002523068.1|	230.7	1e-59	conserved hypothetical protein [Ricinus communis] >gi|223537630|gb|EEF39253.1| conserved hypothetical protein [Ricinus communis]	gi|357511270|ref|XM_003625876.1|	99.6	4e-18	Medicago truncatula Universal stress protein A-like protein (MTR_7g108830) mRNA, complete cds	--	--	--	--	MJ0531	56.2	5e-08	COG0589	Universal stress protein UspA and related nucleotide-binding proteins	--	--	--	--	--	GO:0006950//response to stress;GO:0002238//response to molecule of fungal origin	-	GO:0005773//vacuole;GO:0005794//Golgi apparatus;GO:0005886//plasma membrane	--
CL1667.Contig1_All	1007	60	132	4.1222	8.6124	1.063	Up	1.01e-06	1.92e-05	gi|388520379|gb|AFK48251.1|	218.4	1e-55	unknown [Medicago truncatula]	gi|470128243|ref|XM_004300008.1|	71.9	1e-09	PREDICTED: Fragaria vesca subsp. vesca uncharacterized LOC101300149 (LOC101300149), mRNA	--	--	--	--	--	--	--	--	--	--	--	--	--	--	GO:0015979//photosynthesis	-	GO:0005739//mitochondrion;GO:0009507//chloroplast	--
Unigene49022_All	327	50	110	10.5787	22.1016	1.06299	Up	8.2e-06	0.000132953	gi|224115346|ref|XP_002317009.1|	50.4	9e-06	predicted protein [Populus trichocarpa] >gi|222860074|gb|EEE97621.1| predicted protein [Populus trichocarpa]	--	--	--	--	sp|Q9FIZ3|GSO2_ARATH	77	2e-15	LRR receptor-like serine/threonine-protein kinase GSO2 OS=Arabidopsis thaliana GN=GSO2 PE=2 SV=2	--	--	--	--	--	K13420	3e-13	71.6	aly:ARALYDRAFT_356368	LRR receptor-like serine/threonine-protein kinase FLS2 [EC:2.7.11.1]	GO:0044763;GO:0044237//cellular metabolic process;GO:0050896//response to stimulus	GO:0016301//kinase activity	GO:0016020//membrane	--
CL2512.Contig1_All	397	65	143	11.3275	23.666	1.06299	Up	3.58e-07	7.29e-06	gi|460373401|ref|XP_004232508.1|	249.6	1e-65	PREDICTED: ubiquitin-conjugating enzyme E2 5A-like isoform 1 [Solanum lycopersicum]	gi|460373400|ref|XM_004232460.1|	236	1e-59	PREDICTED: Solanum lycopersicum ubiquitin-conjugating enzyme E2 5A-like, transcript variant 1 (LOC101265499), mRNA	sp|P35132|UBC9_ARATH	239	4e-64	SUMO-conjugating enzyme UBC9 OS=Arabidopsis thaliana GN=UBC9 PE=1 SV=1	YBR082c	211	4e-55	COG5078	Ubiquitin-protein ligase	K06689	1e-63	239	aly:ARALYDRAFT_674919	ubiquitin-conjugating enzyme E2 D/E [EC:6.3.2.19]	GO:0006511//ubiquitin-dependent protein catabolic process	GO:0004842//ubiquitin-protein ligase activity	GO:0005737//cytoplasm	--
Unigene25876_All	1976	165	363	5.7771	12.0698	1.06298	Up	4.41e-16	1.95e-14	gi|460381021|ref|XP_004236251.1|	631.7	1e-179	PREDICTED: uncharacterized protein LOC101264310 isoform 1 [Solanum lycopersicum] >gi|460381023|ref|XP_004236252.1| PREDICTED: uncharacterized protein LOC101264310 isoform 2 [Solanum lycopersicum]	--	--	--	--	--	--	--	--	--	--	--	--	--	--	--	--	--	--	-	-	GO:0009506//plasmodesma	--
CL396.Contig12_All	1372	1104	2428	55.6705	116.272	1.06252	Up	3.19e-98	1.03e-95	gi|217944|dbj|BAA03104.1|	525	1e-147	light-harvesting chlorophyll a/b-binding protein (LHCP) precursor [Lactuca sativa]	gi|146403795|gb|EF549584.1|	1289	0	Artemisia annua chloroplast light-harvesting chlorophyll a/b-binding protein mRNA, partial cds; nuclear gene for chloroplast product	sp|P27492|CB21_TOBAC	502	2e-142	Chlorophyll a-b binding protein 16, chloroplastic OS=Nicotiana tabacum GN=CAB16 PE=2 SV=1	--	--	--	--	--	K08912	9e-141	498	pop:POPTR_652073	light-harvesting complex II chlorophyll a/b binding protein 1	GO:0009765//photosynthesis, light harvesting;GO:0009637//response to blue light;GO:0010218//response to far red light;GO:0010114//response to red light	GO:0046872//metal ion binding	GO:0010287//plastoglobule;GO:0009941//chloroplast envelope;GO:0048046//apoplast;GO:0009535//chloroplast thylakoid membrane;GO:0005739//mitochondrion	--
CL9174.Contig3_All	808	111	244	9.5043	19.8407	1.06181	Up	2.88e-11	9.06e-10	gi|224126307|ref|XP_002329522.1|	389.8	2e-107	predicted protein [Populus trichocarpa] >gi|222870231|gb|EEF07362.1| predicted protein [Populus trichocarpa]	gi|225427245|ref|XM_002278539.1|	266	3e-68	PREDICTED: Vitis vinifera uncharacterized LOC100250549 (LOC100250549), mRNA	--	--	--	--	--	--	--	--	--	--	--	--	--	--	-	GO:0008270//zinc ion binding	GO:0009507//chloroplast	--
Unigene26071_All	1179	106	233	6.2202	12.9844	1.06175	Up	8.04e-11	2.44e-09	gi|460366042|ref|XP_004228902.1|	278.5	1e-73	PREDICTED: 50S ribosomal protein L16, chloroplastic-like [Solanum lycopersicum]	gi|401712175|gb|JX293720.1|	2302	0	Artemisia frigida chloroplast, complete genome	sp|Q1KXS1|RK16_HELAN	277	1e-74	50S ribosomal protein L16, chloroplastic OS=Helianthus annuus GN=rpl16 PE=3 SV=1	sll1805	207	3e-53	COG0197	Ribosomal protein L16/L10E	K02878	6e-69	259	mtr:MTR_4g034750	large subunit ribosomal protein L16	GO:0006412//translation	GO:0003735//structural constituent of ribosome;GO:0019843//rRNA binding	GO:0005840//ribosome;GO:0009507//chloroplast;GO:0005739//mitochondrion	--
Unigene29074_All	1622	56	123	2.3886	4.9823	1.06065	Up	2.48e-06	4.4e-05	gi|460405773|ref|XP_004248349.1|	635.6	0	PREDICTED: uncharacterized protein LOC101267356 [Solanum lycopersicum]	gi|460405772|ref|XM_004248301.1|	91.7	2e-15	PREDICTED: Solanum lycopersicum uncharacterized LOC101267356 (LOC101267356), mRNA	--	--	--	--	--	--	--	--	--	--	--	--	--	--	GO:0009737//response to abscisic acid stimulus;GO:0009414//response to water deprivation;GO:0009409//response to cold;GO:0042538//hyperosmotic salinity response	-	GO:0005739//mitochondrion;GO:0005634//nucleus	--
Unigene11562_All	960	41	90	2.9548	6.1596	1.05978	Up	5.81e-05	0.000796571	gi|460371201|ref|XP_004231431.1|	230.7	2e-59	PREDICTED: B-box zinc finger protein 20-like [Solanum lycopersicum]	gi|460276090|gb|GABL01004795.1|	81.8	1e-12	TSA: Camelina sativa comp13277_c0_seq1 transcribed RNA sequence	sp|Q0IGM7|BBX20_ARATH	206	2e-53	B-box zinc finger protein 20 OS=Arabidopsis thaliana GN=BBX20 PE=1 SV=1	--	--	--	--	--	K12135	1e-14	79	ath:AT5G15840	zinc finger protein CONSTANS	-	-	-	--
CL6234.Contig1_All	554	41	90	5.1202	10.6736	1.05977	Up	5.81e-05	0.000796475	--	--	--	--	--	--	--	--	--	--	--	--	--	--	--	--	--	--	--	--	--	--	-	-	-	--
Unigene15540_All	798	98	215	8.4964	17.7017	1.05896	Up	4.69e-10	1.32e-08	gi|308811769|ref|XP_003083192.1|	77	3e-13	unnamed protein product [Ostreococcus tauri] >gi|116055071|emb|CAL57467.1| unnamed protein product [Ostreococcus tauri]	gi|356554608|ref|XM_003545589.1|	69.9	4e-09	PREDICTED: Glycine max filament-like plant protein-like (LOC100782855), mRNA	sp|Q9MA92|FPP3_ARATH	91.3	6e-19	Filament-like plant protein 3 OS=Arabidopsis thaliana GN=FPP3 PE=2 SV=2	aq_1006	88.2	1e-17	COG0419	ATPase involved in DNA repair	K06675	1e-13	75.1	ppp:PHYPADRAFT_111974	structural maintenance of chromosome 4	-	-	-	--
CL1752.Contig4_All	942	109	239	8.0054	16.6696	1.05817	Up	5.2e-11	1.6e-09	gi|144228150|gb|ABO93604.1|	349	6e-95	DREBa [Chrysanthemum x morifolium]	gi|144228149|gb|EF490996.1|	537	1e-150	Chrysanthemum x morifolium DREBa mRNA, complete cds	sp|Q9FJ93|DRE1D_ARATH	192	2e-49	Dehydration-responsive element-binding protein 1D OS=Arabidopsis thaliana GN=DREB1D PE=2 SV=1	--	--	--	--	--	K09286	1e-46	185	ath:AT4G25470	EREBP-like factor	GO:0009409//response to cold;GO:0006351//transcription, DNA-dependent	-	-	--
CL2036.Contig2_All	690	42	92	4.2112	8.7603	1.05675	Up	5e-05	0.00069318	gi|470122838|ref|XP_004297445.1|	236.9	2e-61	PREDICTED: probable peroxygenase 4-like [Fragaria vesca subsp. vesca]	gi|145337382|ref|NM_105735.2|	61.9	8e-07	Arabidopsis thaliana Caleosin-related family protein (AT1G70670) mRNA, complete cds	sp|Q9CAB7|PXG4_ARATH	227	4e-60	Probable peroxygenase 4 OS=Arabidopsis thaliana GN=PXG4 PE=1 SV=1	--	--	--	--	--	--	--	--	--	--	GO:0009819//drought recovery;GO:0009737//response to abscisic acid stimulus	GO:0005509//calcium ion binding	GO:0005576//extracellular region;GO:0009507//chloroplast	--
Unigene24871_All	1454	521	1141	24.7904	51.5585	1.05643	Up	1.09e-46	1.54e-44	--	--	--	--	--	--	--	--	--	--	--	--	--	--	--	--	--	--	--	--	--	--	-	-	-	--
Unigene14185_All	1039	79	173	5.2604	10.9398	1.05634	Up	2.5e-08	5.88e-07	gi|460403257|ref|XP_004247109.1|	211.1	2e-53	PREDICTED: transcription factor PIF1-like [Solanum lycopersicum]	gi|356536867|ref|XM_003536907.1|	139	7e-30	PREDICTED: Glycine max transcription factor PIF1-like (LOC100792121), mRNA	sp|Q8GZM7|PIF1_ARATH	119	2e-27	Transcription factor PIF1 OS=Arabidopsis thaliana GN=PIF1 PE=1 SV=1	--	--	--	--	--	K12126	1e-10	60.5	aly:ARALYDRAFT_471048	phytochrome-interacting factor 3	GO:0009740//gibberellic acid mediated signaling pathway;GO:0006783//heme biosynthetic process;GO:0006355//regulation of transcription, DNA-dependent;GO:0015995//chlorophyll biosynthetic process;GO:0009959//negative gravitropism;GO:0010161//red light signaling pathway;GO:0010100//negative regulation of photomorphogenesis;GO:0010187//negative regulation of seed germination	GO:0010313//phytochrome binding;GO:0042802//identical protein binding;GO:0003677//DNA binding;GO:0003700//sequence-specific DNA binding transcription factor activity	GO:0005634//nucleus	--
CL5377.Contig2_All	1836	2244	4908	84.5591	175.635	1.05455	Up	3.57e-194	3.03e-191	gi|359475350|ref|XP_002282482.2|	523.9	3e-147	PREDICTED: uncharacterized protein At4g06744-like [Vitis vinifera]	--	--	--	--	sp|Q8W3M4|Y4744_ARATH	331	1e-90	Uncharacterized protein At4g06744 OS=Arabidopsis thaliana GN=At4g06744 PE=2 SV=1	Rv3876	68.6	4e-11	COG0455	ATPases involved in chromosome partitioning	K13420	4e-28	124	pop:POPTR_1075175	LRR receptor-like serine/threonine-protein kinase FLS2 [EC:2.7.11.1]	GO:0006995//cellular response to nitrogen starvation	-	GO:0009507//chloroplast	--
Unigene26672_All	389	107	234	19.0302	39.5226	1.05439	Up	9.36e-11	2.82e-09	--	--	--	--	gi|165994473|dbj|AB220996.1|	58	7e-06	Lobelia erinus LeGT13-A mRNA for UDP-glucose:hydroxycinnamate 1-O-glucosyltransferase, complete cds, clone:pLeGT13-07, pLeGT13-23	--	--	--	--	--	--	--	--	--	--	--	--	--	--	-	-	-	--
Unigene35694_All	879	1301	2845	102.4	212.654	1.0543	Up	2.41e-113	9.07e-111	gi|460384369|ref|XP_004237884.1|	156.8	4e-37	PREDICTED: uncharacterized protein LOC101246821 [Solanum lycopersicum]	gi|460384368|ref|XM_004237836.1|	101	1e-18	PREDICTED: Solanum lycopersicum uncharacterized LOC101246821 (LOC101246821), mRNA	--	--	--	--	--	--	--	--	--	--	--	--	--	--	-	-	-	--
Unigene8590_All	1105	3224	7041	201.857	418.65	1.05242	Up	9.53e-277	1.39e-273	gi|8954298|gb|AAD27882.2|AF139470_1	468.8	7e-131	chlorophyll a/b-binding protein CP24 precursor [Vigna radiata]	gi|110377771|gb|DQ676844.1|	416	1e-113	Nicotiana tabacum chloroplast pigment-binding protein CP24 (Lhcb6) mRNA, complete cds; nuclear gene for chloroplast product	sp|P27524|CB4A_SOLLC	455	2e-128	Chlorophyll a-b binding protein CP24 10A, chloroplastic OS=Solanum lycopersicum GN=CAP10A PE=3 SV=1	--	--	--	--	--	K08917	3e-129	459	vvi:100241887	light-harvesting complex II chlorophyll a/b binding protein 6	GO:0009765//photosynthesis, light harvesting;GO:0010196//nonphotochemical quenching	GO:0046872//metal ion binding	GO:0010287//plastoglobule;GO:0009941//chloroplast envelope;GO:0009535//chloroplast thylakoid membrane	--
CL11554.Contig2_All	590	60	131	7.0357	14.5881	1.05203	Up	1.37e-06	2.54e-05	gi|356526205|ref|XP_003531709.1|	243.8	1e-63	PREDICTED: ethylene-responsive transcription factor WIN1-like [Glycine max]	gi|356565176|ref|XM_003550772.1|	149	4e-33	PREDICTED: Glycine max ethylene-responsive transcription factor WIN1-like (LOC100787517), mRNA	sp|Q9XI33|WIN1_ARATH	236	7e-63	Ethylene-responsive transcription factor WIN1 OS=Arabidopsis thaliana GN=WIN1 PE=2 SV=1	--	--	--	--	--	K09286	7e-20	95.1	vvi:100246641	EREBP-like factor	GO:0009414//response to water deprivation;GO:0006355//regulation of transcription, DNA-dependent;GO:0010143//cutin biosynthetic process;GO:0010166//wax metabolic process;GO:0009873//ethylene mediated signaling pathway	GO:0043565//sequence-specific DNA binding;GO:0003700//sequence-specific DNA binding transcription factor activity	GO:0005634//nucleus	--
Unigene14860_All	1478	329	718	15.4004	31.9175	1.05138	Up	8.8e-30	7.48e-28	gi|255562140|ref|XP_002522078.1|	448.7	1e-124	conserved hypothetical protein [Ricinus communis] >gi|223538677|gb|EEF40278.1| conserved hypothetical protein [Ricinus communis]	gi|460369655|ref|XM_004230625.1|	69.9	7e-09	PREDICTED: Solanum lycopersicum uncharacterized LOC101258701 (LOC101258701), mRNA	--	--	--	--	--	--	--	--	--	--	--	--	--	--	-	-	-	--
CL8794.Contig1_All	788	61	133	5.3557	11.0893	1.05002	Up	1.18e-06	2.21e-05	--	--	--	--	--	--	--	--	--	--	--	--	--	--	--	--	--	--	--	--	--	--	-	-	-	--
Unigene15217_All	927	51	111	3.8063	7.8672	1.04746	Up	9.56e-06	0.000153288	gi|462420936|gb|EMJ25199.1|	182.2	1e-44	hypothetical protein PRUPE_ppa014905mg [Prunus persica]	--	--	--	--	--	--	--	--	--	--	--	--	--	--	--	--	--	--	-	-	-	--
CL6627.Contig5_All	1491	75	163	3.4801	7.1827	1.0454	Up	8.17e-08	1.81e-06	gi|225449549|ref|XP_002283778.1|	242.3	1e-62	PREDICTED: uncharacterized protein LOC100253074 [Vitis vinifera]	gi|449510389|ref|XM_004163603.1|	61.9	2e-06	PREDICTED: Cucumis sativus uncharacterized LOC101226538 (LOC101226538), mRNA	--	--	--	--	--	--	--	--	--	--	--	--	--	--	-	-	-	--
CL2411.Contig1_All	1133	52	113	3.1753	6.5528	1.04522	Up	8.23e-06	0.000133398	gi|470146548|ref|XP_004308886.1|	58.5	2e-07	PREDICTED: uncharacterized protein LOC101304724 [Fragaria vesca subsp. vesca]	--	--	--	--	--	--	--	--	YNL255c	52.4	1e-06	COG5082	Arginine methyltransferase-interacting protein, contains RING Zn-finger	K11422	5e-12	70.5	smo:SELMODRAFT_438147	histone-lysine N-methyltransferase SETD1 [EC:2.1.1.43]	-	GO:0003676//nucleic acid binding	-	--
CL14263.Contig5_All	1149	88	191	5.2987	10.9218	1.0435	Up	6.65e-09	1.67e-07	gi|359483665|ref|XP_003632996.1|	57	7e-07	PREDICTED: ankyrin repeat-containing protein At3g12360-like [Vitis vinifera]	--	--	--	--	--	--	--	--	--	--	--	--	--	--	--	--	--	--	-	-	-	--
Unigene22821_All	681	53	115	5.3844	11.0951	1.04307	Up	7.09e-06	0.000116221	gi|27461589|gb|AAM95211.1|	64.3	1e-09	ATPase F1 alpha subunit, partial (mitochondrion) [Luzula acuminata]	gi|374081932|gb|JQ248574.1|	218	6e-54	Daucus carota subsp. sativus mitochondrion, complete genome	sp|Q01915|ATPAM_SOYBN	62.4	2e-10	ATP synthase subunit alpha, mitochondrial OS=Glycine max GN=ATPA PE=3 SV=1	RC1237	58.5	1e-08	COG0056	F0F1-type ATP synthase, alpha subunit	K02132	6e-10	62.4	ppp:PhpafMp30	F-type H+-transporting ATPase subunit alpha [EC:3.6.3.14]	GO:0015991//ATP hydrolysis coupled proton transport;GO:0015986//ATP synthesis coupled proton transport	GO:0046961//proton-transporting ATPase activity, rotational mechanism;GO:0046933//hydrogen ion transporting ATP synthase activity, rotational mechanism;GO:0005524//ATP binding	GO:0045261//proton-transporting ATP synthase complex, catalytic core F(1);GO:0005739//mitochondrion	--
Unigene32851_All	1228	42	91	2.3663	4.8688	1.04093	Up	6.78e-05	0.000915139	gi|460366664|ref|XP_004229200.1|	575.1	8e-163	PREDICTED: protein SRG1-like [Solanum lycopersicum]	gi|460366663|ref|XM_004229152.1|	224	2e-55	PREDICTED: Solanum lycopersicum protein SRG1-like (LOC101266862), mRNA	sp|Q39224|SRG1_ARATH	282	2e-76	Protein SRG1 OS=Arabidopsis thaliana GN=SRG1 PE=2 SV=1	PA4191	124	4e-28	COG3491	Isopenicillin N synthase and related dioxygenases	K06892	2e-57	221	pop:POPTR_550478		GO:0051555//flavonol biosynthetic process;GO:0055114//oxidation-reduction process	GO:0045431//flavonol synthase activity	GO:0005737//cytoplasm	--
CL1195.Contig1_All	1724	230	498	9.23	18.9789	1.03999	Up	8.47e-21	4.88e-19	gi|225432856|ref|XP_002283882.1|	391.3	2e-107	PREDICTED: uncharacterized protein LOC100251040 isoform 1 [Vitis vinifera] >gi|359477588|ref|XP_003632000.1| PREDICTED: uncharacterized protein LOC100251040 isoform 2 [Vitis vinifera]	gi|332640072|gb|CP002686.1|	69.9	8e-09	Arabidopsis thaliana chromosome 3, complete sequence	--	--	--	--	--	--	--	--	--	--	--	--	--	--	-	-	-	--
Unigene36773_All	1597	91	197	3.9423	8.1048	1.03974	Up	4.28e-09	1.1e-07	gi|224133250|ref|XP_002327997.1|	625.2	1e-177	GRAS family transcription factor [Populus trichocarpa] >gi|222837406|gb|EEE75785.1| GRAS family transcription factor [Populus trichocarpa]	gi|224133249|ref|XM_002327961.1|	159	1e-35	Populus trichocarpa GRAS family transcription factor (GRAS12), mRNA	sp|Q9SZF7|SHR_ARATH	402	4e-112	Protein SHORT-ROOT OS=Arabidopsis thaliana GN=SHR PE=1 SV=1	--	--	--	--	--	K14494	2e-33	142	ath:AT3G03450	DELLA protein	GO:0006355//regulation of transcription, DNA-dependent	-	-	--
Unigene12267_All	1380	74	160	3.7099	7.6176	1.03796	Up	1.27e-07	2.76e-06	gi|359473323|ref|XP_003631291.1|	478.8	9e-134	PREDICTED: uncharacterized WD repeat-containing protein alr3466-like [Vitis vinifera]	gi|460382715|ref|XM_004237035.1|	60	7e-06	PREDICTED: Solanum lycopersicum uncharacterized LOC101260421 (LOC101260421), mRNA	sp|Q3Y8L7|WDR69_CHLRE	90.5	2e-18	Outer row dynein assembly protein 16 OS=Chlamydomonas reinhardtii GN=ODA16 PE=1 SV=1	all0283_3	100	8e-21	COG2319	FOG: WD40 repeat	K14555	3e-16	84.7	rcu:RCOM_1327280	U3 small nucleolar RNA-associated protein 13	-	GO:0016740//transferase activity;GO:0000166//nucleotide binding	GO:0005737//cytoplasm;GO:0005834//heterotrimeric G-protein complex	--
Unigene19028_All	772	279	603	25.0033	51.3191	1.03738	Up	9.32e-25	6.46e-23	gi|470103197|ref|XP_004288030.1|	134.8	1e-30	PREDICTED: protein RALF-like 34-like [Fragaria vesca subsp. vesca]	--	--	--	--	sp|Q9FHA6|RLF34_ARATH	129	2e-30	Protein RALF-like 34 OS=Arabidopsis thaliana GN=RALFL34 PE=2 SV=1	--	--	--	--	--	--	--	--	--	--	GO:0006949//syncytium formation	GO:0004871//signal transducer activity	GO:0005576//extracellular region	--
Unigene29729_All	781	144	311	12.7562	26.1631	1.03633	Up	1.76e-13	6.61e-12	gi|297734887|emb|CBI17121.3|	214.5	1e-54	unnamed protein product [Vitis vinifera]	--	--	--	--	sp|Q8VZ13|Y1816_ARATH	137	5e-33	Uncharacterized protein At1g08160 OS=Arabidopsis thaliana GN=At1g08160 PE=2 SV=1	--	--	--	--	--	--	--	--	--	--	-	-	-	--
Unigene30434_All	1040	119	257	7.9163	16.236	1.0363	Up	2.18e-11	6.92e-10	gi|356552737|ref|XP_003544719.1|	495	8e-139	PREDICTED: pirin-like protein-like [Glycine max]	gi|460413074|ref|XM_004251873.1|	276	4e-71	PREDICTED: Solanum lycopersicum pirin-like protein At1g50590-like (LOC101268741), mRNA	sp|Q9SEE4|PIRL_SOLLC	420	6e-118	Pirin-like protein OS=Solanum lycopersicum PE=2 SV=1	RSc0541	215	9e-56	COG1741	Pirin-related protein	K06911	7e-140	494	gmx:100790637		GO:0009737//response to abscisic acid stimulus	GO:0005516//calmodulin binding	GO:0005886//plasma membrane	--
Unigene33882_All	599	44	95	5.082	10.4202	1.03591	Up	5.01e-05	0.00069362	gi|356553339|ref|XP_003545014.1|	323.2	1e-87	PREDICTED: calcium-dependent protein kinase 29-like isoform 2 [Glycine max]	gi|356553338|ref|XM_003544966.1|	109	3e-21	PREDICTED: Glycine max calcium-dependent protein kinase 29-like, transcript variant 2 (LOC100816157), mRNA	sp|Q9C6P3|CDPKX_ARATH	306	4e-84	Calcium-dependent protein kinase 33 OS=Arabidopsis thaliana GN=CPK33 PE=2 SV=1	SPAC14C4.03	81.3	1e-15	COG0515	Serine/threonine protein kinase	K13412	2e-88	323	gmx:100816157	calcium-dependent protein kinase [EC:2.7.11.1]	GO:0001522//pseudouridine synthesis;GO:0006468//protein phosphorylation	GO:0009982//pseudouridine synthase activity;GO:0004683//calmodulin-dependent protein kinase activity;GO:0003723//RNA binding;GO:0005509//calcium ion binding;GO:0005524//ATP binding	-	--
Unigene12158_All	807	252	544	21.6041	44.2899	1.03567	Up	1.97e-22	1.22e-20	gi|82659447|gb|ABB88840.1|	354	1e-96	aquaporin [Stevia rebaudiana]	gi|327241221|gb|HM003229.1|	359	3e-96	Gerbera jamesonii aquaporin mRNA, partial cds	sp|P93004|PIP27_ARATH	340	7e-94	Aquaporin PIP2-7 OS=Arabidopsis thaliana GN=PIP2-7 PE=1 SV=2	BMEI0070	102	8e-22	COG0580	Glycerol uptake facilitator and related permeases (Major Intrinsic Protein Family)	K09872	2e-93	340	aly:ARALYDRAFT_919301	aquaporin PIP	GO:0009269//response to desiccation;GO:0006833//water transport;GO:0006970//response to osmotic stress;GO:0080170//hydrogen peroxide transmembrane transport;GO:0009737//response to abscisic acid stimulus	GO:0005515//protein binding;GO:0015250//water channel activity	GO:0005773//vacuole;GO:0046658//anchored to plasma membrane;GO:0009506//plasmodesma;GO:0016021//integral to membrane;GO:0009507//chloroplast;GO:0005634//nucleus	--
Unigene10903_All	2329	133	287	3.9509	8.0964	1.0351	Up	1.57e-12	5.49e-11	gi|225427484|ref|XP_002263043.1|	1222.2	0	PREDICTED: probable urea active transporter 1 [Vitis vinifera] >gi|296088481|emb|CBI37472.3| unnamed protein product [Vitis vinifera]	gi|359474707|ref|XM_002263007.2|	454	1e-124	PREDICTED: Vitis vinifera probable urea active transporter 1-like (LOC100242634), mRNA	sp|F4KD71|DUR3_ARATH	1122	0	Urea-proton symporter DUR3 OS=Arabidopsis thaliana GN=DUR3 PE=1 SV=1	SPBC23G7.13c	526	8e-149	COG0591	Na+/proline symporter	--	--	--	--	--	GO:0071918//urea transmembrane transport;GO:0035725//sodium ion transmembrane transport;GO:0006995//cellular response to nitrogen starvation	GO:0015370//solute:sodium symporter activity;GO:0015204//urea transmembrane transporter activity	GO:0005886//plasma membrane;GO:0016021//integral to membrane	--
CL835.Contig2_All	1121	45	97	2.7773	5.6852	1.03353	Up	4.3e-05	0.000605484	gi|224061517|ref|XP_002300519.1|	526.6	3e-148	predicted protein [Populus trichocarpa] >gi|222847777|gb|EEE85324.1| predicted protein [Populus trichocarpa]	gi|225426515|ref|XM_002277968.1|	91.7	1e-15	PREDICTED: Vitis vinifera naringenin,2-oxoglutarate 3-dioxygenase-like (LOC100246227), mRNA	sp|Q9ZWQ9|FLS_CITUN	221	8e-58	Flavonol synthase/flavanone 3-hydroxylase OS=Citrus unshiu GN=FLS PE=1 SV=1	PA0147	125	2e-28	COG3491	Isopenicillin N synthase and related dioxygenases	K06892	2e-149	526	pop:POPTR_550478		GO:0009627//systemic acquired resistance;GO:0019748//secondary metabolic process;GO:0009697//salicylic acid biosynthetic process;GO:0055114//oxidation-reduction process	GO:0045486//naringenin 3-dioxygenase activity;GO:0005506//iron ion binding	GO:0005737//cytoplasm	--
CL396.Contig10_All	1092	697	1500	44.1591	90.2502	1.03122	Up	1.53e-58	2.78e-56	gi|373882292|gb|AEY78525.1|	526.2	3e-148	chlorophyll a/b-binding protein [Tagetes erecta]	gi|373882291|gb|JQ083583.1|	724	0	Tagetes erecta chlorophyll a/b-binding protein mRNA, complete cds	sp|P27494|CB23_TOBAC	519	1e-147	Chlorophyll a-b binding protein 36, chloroplastic OS=Nicotiana tabacum GN=CAB36 PE=3 SV=1	--	--	--	--	--	K08913	9e-146	514	rcu:RCOM_0483250	light-harvesting complex II chlorophyll a/b binding protein 2	GO:0009765//photosynthesis, light harvesting;GO:0009637//response to blue light;GO:0010218//response to far red light;GO:0010114//response to red light	GO:0046872//metal ion binding	GO:0010287//plastoglobule;GO:0009941//chloroplast envelope;GO:0005886//plasma membrane;GO:0009535//chloroplast thylakoid membrane	--
CL2739.Contig1_All	1591	99	213	4.305	8.7961	1.03085	Up	1.32e-09	3.57e-08	gi|224120128|ref|XP_002318250.1|	516.2	6e-145	predicted protein [Populus trichocarpa] >gi|118489817|gb|ABK96708.1| unknown [Populus trichocarpa x Populus deltoides] >gi|222858923|gb|EEE96470.1| predicted protein [Populus trichocarpa]	gi|359490361|ref|XM_002280158.2|	119	9e-24	PREDICTED: Vitis vinifera post-GPI attachment to proteins factor 3-like (LOC100267589), mRNA	--	--	--	--	SPAC823.07	139	1e-32	COG5237	Predicted membrane protein	--	--	--	--	--	-	-	-	--
Unigene756_All	1771	298	641	11.6415	23.7804	1.0305	Up	5.98e-26	4.34e-24	gi|470123491|ref|XP_004297759.1|	632.1	9e-180	PREDICTED: BTB/POZ domain-containing protein At3g19850-like [Fragaria vesca subsp. vesca]	gi|460410560|ref|XM_004250647.1|	117	4e-23	PREDICTED: Solanum lycopersicum BTB/POZ domain-containing protein At3g19850-like (LOC101259112), mRNA	sp|Q9LT24|Y3985_ARATH	457	9e-129	BTB/POZ domain-containing protein At3g19850 OS=Arabidopsis thaliana GN=At3g19850 PE=2 SV=1	--	--	--	--	--	--	--	--	--	--	-	-	-	--
Unigene33422_All	727	146	314	13.894	28.3775	1.03029	Up	1.76e-13	6.61e-12	--	--	--	--	--	--	--	--	--	--	--	--	--	--	--	--	--	--	--	--	--	--	-	-	-	--
CL13368.Contig2_All	1285	55	118	2.9612	6.0333	1.02677	Up	7.07e-06	0.000116072	gi|460402134|ref|XP_004246569.1|	273.5	5e-72	PREDICTED: uncharacterized protein LOC101245485 [Solanum lycopersicum]	gi|41688370|dbj|AP006685.1|	65.9	1e-07	Lotus japonicus genomic DNA, chromosome 1, clone: LjT45M12, TM0378b, complete sequence	--	--	--	--	--	--	--	--	--	--	--	--	--	--	-	-	-	--
CL11929.Contig2_All	1298	124	266	6.6093	13.4644	1.02658	Up	1.4e-11	4.53e-10	gi|255566888|ref|XP_002524427.1|	353.6	4e-96	Plastid-specific 30S ribosomal protein 1, chloroplast precursor, putative [Ricinus communis] >gi|223536311|gb|EEF37962.1| Plastid-specific 30S ribosomal protein 1, chloroplast precursor, putative [Ricinus communis]	gi|402793975|ref|NM_001255024.2|	123	5e-25	Glycine max 30S ribosomal protein 1, chloroplastic-like (LOC100784915), mRNA	sp|P19954|PRSP1_SPIOL	330	1e-90	Ribosome-binding factor PSRP1, chloroplastic OS=Spinacia oleracea GN=PSRP1 PE=1 SV=2	all3184	159	1e-38	COG1544	Ribosome-associated protein Y (PSrp-1)	--	--	--	--	--	GO:0006412//translation	GO:0003735//structural constituent of ribosome	GO:0005840//ribosome;GO:0009570//chloroplast stroma;GO:0009534//chloroplast thylakoid	--
CL396.Contig6_All	673	224	480	23.0273	46.8604	1.02502	Up	1.15e-19	6.26e-18	gi|373882292|gb|AEY78525.1|	351.7	5e-96	chlorophyll a/b-binding protein [Tagetes erecta]	gi|373882291|gb|JQ083583.1|	500	1e-138	Tagetes erecta chlorophyll a/b-binding protein mRNA, complete cds	sp|P27494|CB23_TOBAC	344	3e-95	Chlorophyll a-b binding protein 36, chloroplastic OS=Nicotiana tabacum GN=CAB36 PE=3 SV=1	--	--	--	--	--	K08913	1e-94	343	pop:POPTR_664872	light-harvesting complex II chlorophyll a/b binding protein 2	GO:0010114//response to red light;GO:0018298//protein-chromophore linkage;GO:0009637//response to blue light;GO:0010218//response to far red light;GO:0009765//photosynthesis, light harvesting	GO:0016168//chlorophyll binding;GO:0046872//metal ion binding	GO:0009522//photosystem I;GO:0016021//integral to membrane;GO:0009941//chloroplast envelope;GO:0009535//chloroplast thylakoid membrane;GO:0009523//photosystem II;GO:0010287//plastoglobule;GO:0005886//plasma membrane	--
Unigene22752_All	282	219	469	53.7285	109.27	1.02414	Up	3.16e-19	1.67e-17	gi|255567693|ref|XP_002524825.1|	70.9	7e-12	Glycine-rich cell wall structural protein 1 precursor, putative [Ricinus communis] >gi|223535885|gb|EEF37545.1| Glycine-rich cell wall structural protein 1 precursor, putative [Ricinus communis]	gi|147865515|emb|AM474068.2|	60	1e-06	Vitis vinifera contig VV78X087148.3, whole genome shotgun sequence	sp|P09789|GRP1_PETHY	61.2	1e-10	Glycine-rich cell wall structural protein 1 OS=Petunia hybrida GN=GRP-1 PE=1 SV=1	CC3494_1	52.4	2e-07	COG3637	Opacity protein and related surface antigens	K01115	9e-09	56.6	vcn:VOLCADRAFT_99471	phospholipase D [EC:3.1.4.4]	-	-	-	--
Unigene29286_All	1210	71	152	4.0596	8.2535	1.02367	Up	3.59e-07	7.3e-06	gi|357436143|ref|XP_003588347.1|	107.8	3e-22	NADH-ubiquinone oxidoreductase chain [Medicago truncatula] >gi|355477395|gb|AES58598.1| NADH-ubiquinone oxidoreductase chain [Medicago truncatula]	gi|74273066|gb|DQ123199.1|	1774	0	Barteria fistulosa NADH dehydrogenase subunit 5 (nad5) gene, partial cds; mitochondrial	sp|P10330|NU5M_OENBE	87	2e-17	NADH-ubiquinone oxidoreductase chain 5 OS=Oenothera berteriana GN=ND5 PE=2 SV=2	--	--	--	--	--	K03883	1e-18	92.4	ath:ArthMp006	NADH-ubiquinone oxidoreductase chain 5 [EC:1.6.5.3]	GO:0042773//ATP synthesis coupled electron transport;GO:0015979//photosynthesis	GO:0008137//NADH dehydrogenase (ubiquinone) activity	GO:0005747//mitochondrial respiratory chain complex I;GO:0016021//integral to membrane	--
Unigene24869_All	1076	159	340	10.2234	20.7609	1.02199	Up	2.63e-14	1.05e-12	--	--	--	--	gi|461496348|ref|NM_001247553.2|	60	5e-06	Solanum lycopersicum NAC domain protein (NAC1), mRNA	--	--	--	--	--	--	--	--	--	--	--	--	--	--	-	-	-	--
CL11393.Contig3_All	979	198	423	13.9924	28.3881	1.02064	Up	2.12e-17	1.01e-15	gi|225470169|ref|XP_002267609.1|	225.7	9e-58	PREDICTED: remorin [Vitis vinifera] >gi|147840877|emb|CAN73187.1| hypothetical protein VITISV_041529 [Vitis vinifera] >gi|302143892|emb|CBI22753.3| unnamed protein product [Vitis vinifera]	gi|1881584|gb|U72489.1|STU72489	99.6	5e-18	Solanum tuberosum remorin mRNA, complete cds	sp|P93788|REMO_SOLTU	206	1e-53	Remorin OS=Solanum tuberosum PE=1 SV=1	--	--	--	--	--	K08818	6e-15	79.7	vvi:100246062	cell division cycle 2-like [EC:2.7.11.22]	GO:0042546//cell wall biogenesis	GO:0003677//DNA binding	GO:0005634//nucleus	--
Unigene36253_All	1323	83	177	4.3404	8.7901	1.01805	Up	4.5e-08	1.03e-06	gi|296090424|emb|CBI40243.3|	170.2	7e-41	unnamed protein product [Vitis vinifera]	--	--	--	--	--	--	--	--	--	--	--	--	--	--	--	--	--	--	-	-	-	--
Unigene30118_All	632	68	145	7.4439	15.0741	1.01794	Up	7.52e-07	1.46e-05	gi|359495661|ref|XP_003635050.1|	123.6	2e-27	PREDICTED: uncharacterized protein LOC100853358 [Vitis vinifera]	--	--	--	--	sp|Q9ZT16|AGP4_ARATH	89.4	2e-18	Classical arabinogalactan protein 4 OS=Arabidopsis thaliana GN=AGP4 PE=1 SV=1	all3826	65.5	7e-11	COG3409	Putative peptidoglycan-binding domain-containing protein	K12418	4e-13	72.8	cre:CHLREDRAFT_32523	fatty acid desaturase (delta-4 desaturase) [EC:1.14.19.-]	GO:0005976//polysaccharide metabolic process;GO:0009664//plant-type cell wall organization	-	GO:0005737//cytoplasm;GO:0016020//membrane	--
Unigene8499_All	1021	78	166	5.2854	10.6822	1.01512	Up	1.27e-07	2.74e-06	gi|460400328|ref|XP_004245687.1|	355.9	6e-97	PREDICTED: probable aminotransferase ACS10-like [Solanum lycopersicum]	gi|164430547|gb|EF584009.1|	65.9	8e-08	Rosa hybrid cultivar 1-aminocyclopropane-1-carboxylate synthase gene, complete cds	sp|Q9LQ10|1A110_ARATH	293	1e-79	Probable aminotransferase ACS10 OS=Arabidopsis thaliana GN=ACS10 PE=2 SV=1	aq_421	67.4	4e-11	COG0436	Aspartate/tyrosine/aromatic aminotransferase	K14270	8e-93	338	pop:POPTR_253584	aminotransferase	GO:0042218//1-aminocyclopropane-1-carboxylate biosynthetic process	GO:0008793//aromatic-amino-acid:2-oxoglutarate aminotransferase activity;GO:0030170//pyridoxal phosphate binding;GO:0004069//L-aspartate:2-oxoglutarate aminotransferase activity;GO:0016847//1-aminocyclopropane-1-carboxylate synthase activity	-	--
Unigene37658_All	1282	218	462	11.7646	23.6774	1.00906	Up	1.53e-18	7.73e-17	gi|460395464|ref|XP_004243303.1|	443	5e-123	PREDICTED: uncharacterized GPI-anchored protein At4g28100-like [Solanum lycopersicum]	gi|349709912|emb|FQ378723.1|	83.8	4e-13	Vitis vinifera clone SS0AEB12YK18	sp|Q9SUC9|UGPI7_ARATH	399	1e-111	Uncharacterized GPI-anchored protein At4g28100 OS=Arabidopsis thaliana GN=At4g28100 PE=1 SV=1	--	--	--	--	--	--	--	--	--	--	-	-	GO:0046658//anchored to plasma membrane	--
Unigene11604_All	1854	211	447	7.8738	15.8408	1.00851	Up	5.63e-18	2.77e-16	gi|224092091|ref|XP_002309468.1|	660.2	0	cytokinin oxidase [Populus trichocarpa] >gi|222855444|gb|EEE92991.1| cytokinin oxidase [Populus trichocarpa]	gi|357437310|ref|XM_003588883.1|	89.7	1e-14	Medicago truncatula Cytokinin dehydrogenase (MTR_1g015410) mRNA, complete cds	sp|Q9FUJ1|CKX7_ARATH	635	0	Cytokinin dehydrogenase 7 OS=Arabidopsis thaliana GN=CKX7 PE=1 SV=1	all0324	141	4e-33	COG0277	FAD/FMN-containing dehydrogenases	K00279	0	660	pop:POPTR_819456	cytokinin dehydrogenase [EC:1.5.99.12]	GO:0009823//cytokinin catabolic process	GO:0016614//oxidoreductase activity, acting on CH-OH group of donors;GO:0019139//cytokinin dehydrogenase activity	GO:0005576//extracellular region	--
CL396.Contig7_All	1167	5390	11416	319.542	642.721	1.00819	Up	0	0	gi|217944|dbj|BAA03104.1|	529.2	5e-149	light-harvesting chlorophyll a/b-binding protein (LHCP) precursor [Lactuca sativa]	gi|146403795|gb|EF549584.1|	1193	0	Artemisia annua chloroplast light-harvesting chlorophyll a/b-binding protein mRNA, partial cds; nuclear gene for chloroplast product	sp|P27492|CB21_TOBAC	503	8e-143	Chlorophyll a-b binding protein 16, chloroplastic OS=Nicotiana tabacum GN=CAB16 PE=2 SV=1	--	--	--	--	--	K08912	4e-141	499	pop:POPTR_652073	light-harvesting complex II chlorophyll a/b binding protein 1	GO:0009765//photosynthesis, light harvesting;GO:0009637//response to blue light;GO:0010218//response to far red light;GO:0010114//response to red light	GO:0046872//metal ion binding	GO:0010287//plastoglobule;GO:0009941//chloroplast envelope;GO:0048046//apoplast;GO:0009535//chloroplast thylakoid membrane;GO:0005739//mitochondrion	--
CL5544.Contig2_All	362	52	110	9.9381	19.9647	1.00641	Up	2e-05	0.000303743	gi|1657948|gb|AAB18227.1|	184.9	3e-46	MipC [Mesembryanthemum crystallinum]	gi|255045894|gb|GQ253563.1|	143	1e-31	Populus trichocarpa x Populus deltoides plasma membrane intrinsic protein PIP2.2 mRNA, complete cds	sp|Q9SV31|PIP25_ARATH	161	7e-41	Probable aquaporin PIP2-5 OS=Arabidopsis thaliana GN=PIP2-5 PE=1 SV=1	--	--	--	--	--	K09872	1e-46	182	rcu:RCOM_1356060	aquaporin PIP	GO:0009269//response to desiccation;GO:0006833//water transport;GO:0006970//response to osmotic stress;GO:0080170//hydrogen peroxide transmembrane transport;GO:0009737//response to abscisic acid stimulus	GO:0005215//transporter activity	GO:0005773//vacuole;GO:0005886//plasma membrane;GO:0016021//integral to membrane;GO:0009507//chloroplast	--
Unigene15893_All	961	62	131	4.4635	8.9563	1.00473	Up	3.31e-06	5.74e-05	gi|308154454|gb|ADO15279.1|	209.5	6e-53	palmate-like pentafoliata 1 transcription factor [Vitis vinifera]	gi|359474478|ref|XM_002278290.2|	182	5e-43	PREDICTED: Vitis vinifera palmate-like pentafoliata 1 (PALM1), mRNA	sp|Q38895|SUP_ARATH	94.7	7e-20	Transcriptional regulator SUPERMAN OS=Arabidopsis thaliana GN=SUP PE=1 SV=1	--	--	--	--	--	--	--	--	--	--	-	-	-	--
CL396.Contig8_All	1367	5885	12415	297.843	596.702	1.00246	Up	0	0	gi|217944|dbj|BAA03104.1|	526.2	5e-148	light-harvesting chlorophyll a/b-binding protein (LHCP) precursor [Lactuca sativa]	gi|146403795|gb|EF549584.1|	1312	0	Artemisia annua chloroplast light-harvesting chlorophyll a/b-binding protein mRNA, partial cds; nuclear gene for chloroplast product	sp|P27492|CB21_TOBAC	503	8e-143	Chlorophyll a-b binding protein 16, chloroplastic OS=Nicotiana tabacum GN=CAB16 PE=2 SV=1	--	--	--	--	--	K08912	4e-141	499	pop:POPTR_652073	light-harvesting complex II chlorophyll a/b binding protein 1	GO:0009765//photosynthesis, light harvesting;GO:0009637//response to blue light;GO:0010218//response to far red light;GO:0010114//response to red light	GO:0046872//metal ion binding	GO:0010287//plastoglobule;GO:0009941//chloroplast envelope;GO:0048046//apoplast;GO:0009535//chloroplast thylakoid membrane;GO:0005739//mitochondrion	--
Unigene14801_All	1074	46	97	2.9632	5.934	1.00185	Up	6.69e-05	0.00090389	gi|470143911|ref|XP_004307610.1|	329.3	6e-89	PREDICTED: uncharacterized protein At2g39920-like [Fragaria vesca subsp. vesca]	gi|349724056|emb|FQ382319.1|	63.9	3e-07	Vitis vinifera clone SS0ABG62YB07	sp|O04195|Y2992_ARATH	209	3e-54	Uncharacterized protein At2g39920 OS=Arabidopsis thaliana GN=At2g39920 PE=2 SV=2	--	--	--	--	--	K02866	2e-08	58.5	osa:4332737	large subunit ribosomal protein L10e	GO:0046686//response to cadmium ion	-	-	--
CL6276.Contig1_All	773	120	253	10.7402	21.5041	1.00159	Up	1.06e-10	3.19e-09	gi|449460704|ref|XP_004148085.1|	169.5	5e-41	PREDICTED: S-norcoclaurine synthase-like [Cucumis sativus] >gi|449529541|ref|XP_004171758.1| PREDICTED: S-norcoclaurine synthase-like [Cucumis sativus]	--	--	--	--	sp|Q67A25|NCS_THLFG	95.1	4e-20	S-norcoclaurine synthase OS=Thalictrum flavum subsp. glaucum PE=1 SV=1	--	--	--	--	--	--	--	--	--	--	-	-	-	--
Unigene11227_All	1440	139	293	6.6782	13.3686	1.00132	Up	3.66e-12	1.25e-10	gi|225439920|ref|XP_002275244.1|	618.2	1e-175	PREDICTED: L-type lectin-domain containing receptor kinase VIII.1 [Vitis vinifera]	gi|357491802|ref|XM_003616141.1|	91.7	2e-15	Medicago truncatula Lectin receptor kinase-like protein (MTR_5g077100) mRNA, complete cds	sp|Q9LFH9|LRK81_ARATH	555	2e-158	L-type lectin-domain containing receptor kinase VIII.1 OS=Arabidopsis thaliana GN=LECRK81 PE=1 SV=1	YAR019c	117	5e-26	COG0515	Serine/threonine protein kinase	K13418	1e-61	235	aly:ARALYDRAFT_895025	somatic embryogenesis receptor kinase 1 [EC:2.7.10.1 2.7.11.1]	GO:0006468//protein phosphorylation	GO:0030246//carbohydrate binding;GO:0005524//ATP binding;GO:0004674//protein serine/threonine kinase activity	GO:0005886//plasma membrane	--
Unigene33138_All	1296	65	137	3.4699	6.9454	1.00116	Up	2.11e-06	3.79e-05	gi|470118378|ref|XP_004295308.1|	320.5	4e-86	PREDICTED: long-chain-alcohol O-fatty-acyltransferase-like [Fragaria vesca subsp. vesca]	--	--	--	--	sp|Q9SV07|ASAT1_ARATH	267	9e-72	Acyl-CoA--sterol O-acyltransferase 1 OS=Arabidopsis thaliana GN=ASAT1 PE=1 SV=1	SA0794	50.8	5e-06	COG1696	Predicted membrane protein involved in D-alanine export	--	--	--	--	--	-	-	-	--
Unigene20649_All	237	31	0	9.0495	0	-13.1436	Down	2.02e-10	5.89e-09	--	--	--	--	--	--	--	--	--	--	--	--	--	--	--	--	--	--	--	--	--	--	-	-	-	--
CL2018.Contig3_All	217	25	0	7.9706	0	-12.9605	Down	1.51e-08	3.64e-07	--	--	--	--	--	--	--	--	--	--	--	--	--	--	--	--	--	--	--	--	--	--	-	-	-	--
Unigene40841_All	460	42	0	6.3169	0	-12.625	Down	7.38e-14	2.85e-12	gi|48843818|gb|AAT47077.1|	118.6	3e-26	putative polyprotein [Oryza sativa Japonica Group]	--	--	--	--	--	--	--	--	--	--	--	--	--	--	--	--	--	--	GO:0006310//DNA recombination	GO:0003677//DNA binding;GO:0004601//peroxidase activity	-	--
Unigene40561_All	200	15	0	5.1889	0	-12.3412	Down	2.01e-05	0.000304172	--	--	--	--	gi|332002898|gb|CP002688.1|	69.9	9e-10	Arabidopsis thaliana chromosome 5, complete sequence	sp|Q9LZR3|CSLA9_ARATH	48.1	1e-06	Glucomannan 4-beta-mannosyltransferase 9 OS=Arabidopsis thaliana GN=CSLA9 PE=2 SV=1	--	--	--	--	--	K13680	3e-06	48.1	bdi:100837081	beta-mannan synthase [EC:2.4.1.32]	-	-	-	--
CL3089.Contig4_All	260	19	0	5.0558	0	-12.3037	Down	1.13e-06	2.13e-05	--	--	--	--	--	--	--	--	--	--	--	--	--	--	--	--	--	--	--	--	--	--	-	-	-	--
CL13628.Contig1_All	208	15	0	4.9893	0	-12.2846	Down	2.01e-05	0.000304253	--	--	--	--	--	--	--	--	--	--	--	--	--	--	--	--	--	--	--	--	--	--	-	-	-	--
Unigene20976_All	444	31	0	4.8305	0	-12.238	Down	2.02e-10	5.89e-09	--	--	--	--	--	--	--	--	--	--	--	--	--	--	--	--	--	--	--	--	--	--	-	-	-	--
Unigene40381_All	317	22	0	4.8015	0	-12.2293	Down	1.31e-07	2.82e-06	gi|357436101|ref|XP_003588326.1|	64.3	6e-10	ATP synthase subunit alpha [Medicago truncatula] >gi|355477374|gb|AES58577.1| ATP synthase subunit alpha [Medicago truncatula]	gi|325195783|emb|FR826574.1|	293	5e-77	Albugo laibachii Nc14, genomic contig CONTIG_3740_NC14_v4_318_36	--	--	--	--	--	--	--	--	--	--	--	--	--	--	-	-	-	--
Unigene24530_All	208	14	0	4.6567	0	-12.1851	Down	4.12e-05	0.00058284	--	--	--	--	--	--	--	--	--	--	--	--	--	--	--	--	--	--	--	--	--	--	-	-	-	--
Unigene40213_All	239	16	0	4.6316	0	-12.1773	Down	9.78e-06	0.000156308	--	--	--	--	--	--	--	--	--	--	--	--	--	--	--	--	--	--	--	--	--	--	-	-	-	--
CL2019.Contig3_All	245	16	0	4.5182	0	-12.1415	Down	9.78e-06	0.000156221	--	--	--	--	--	--	--	--	--	--	--	--	--	--	--	--	--	--	--	--	--	--	-	-	-	--
Unigene41004_All	224	14	0	4.324	0	-12.0782	Down	4.12e-05	0.000582479	--	--	--	--	--	--	--	--	--	--	--	--	--	--	--	--	--	--	--	--	--	--	-	-	-	--
Unigene39808_All	244	15	0	4.2532	0	-12.0543	Down	2.01e-05	0.000304212	gi|147810126|emb|CAN69203.1|	92.4	2e-18	hypothetical protein VITISV_023039 [Vitis vinifera]	gi|441423458|gb|JX540629.1|	61.9	3e-07	Paspalum vaginatum clone StvCtg_09561 microsatellite sequence	sp|P10978|POLX_TOBAC	57	2e-09	Retrovirus-related Pol polyprotein from transposon TNT 1-94 OS=Nicotiana tabacum PE=2 SV=1	--	--	--	--	--	K12619	5e-09	57.4	osa:4349826	5'-3' exoribonuclease 2 [EC:3.1.13.-]	-	-	-	--
Unigene40918_All	294	18	0	4.2358	0	-12.0484	Down	2.32e-06	4.14e-05	gi|357467743|ref|XP_003604156.1|	62.8	1e-09	Cell wall-associated hydrolase [Medicago truncatula] >gi|355505211|gb|AES86353.1| Cell wall-associated hydrolase [Medicago truncatula]	gi|326662753|gb|HQ421322.1|	178	2e-42	Stylonemataceae sp. ARS-2011 voucher ARS04165 23S ribosomal RNA gene, partial sequence; plastid	--	--	--	--	--	--	--	--	--	--	--	--	--	--	-	-	-	--
Unigene23864_All	270	16	0	4.0998	0	-12.0013	Down	9.78e-06	0.000156242	--	--	--	--	--	--	--	--	--	--	--	--	--	--	--	--	--	--	--	--	--	--	-	-	-	--
Unigene39637_All	324	19	0	4.0571	0	-11.9862	Down	1.13e-06	2.13e-05	--	--	--	--	gi|426206558|dbj|AB750729.1|	69.9	2e-09	Artemisia japonica CYP71AV11 gene for putative cytochrome P450 monooxygenase CYP71AV11, complete cds	--	--	--	--	--	--	--	--	--	--	--	--	--	--	-	-	-	--
Unigene41017_All	273	16	0	4.0548	0	-11.9854	Down	9.78e-06	0.000156352	--	--	--	--	--	--	--	--	--	--	--	--	--	--	--	--	--	--	--	--	--	--	-	-	-	--
CL3838.Contig1_All	261	15	0	3.9761	0	-11.9571	Down	2.01e-05	0.000304131	--	--	--	--	--	--	--	--	--	--	--	--	--	--	--	--	--	--	--	--	--	--	-	-	-	--
Unigene44255_All	280	16	0	3.9534	0	-11.9489	Down	9.78e-06	0.000156264	gi|29150404|gb|AAO72413.1|	121.3	4e-27	gag-pol polyprotein [Oryza sativa Japonica Group]	--	--	--	--	--	--	--	--	--	--	--	--	--	--	--	--	--	--	-	GO:0046872//metal ion binding	GO:0005739//mitochondrion	--
CL3717.Contig1_All	404	22	0	3.7675	0	-11.8794	Down	1.31e-07	2.82e-06	--	--	--	--	--	--	--	--	--	--	--	--	--	--	--	--	--	--	--	--	--	--	-	-	-	--
Unigene41577_All	260	14	0	3.7253	0	-11.8631	Down	4.12e-05	0.000582334	gi|460383757|ref|XP_004237584.1|	50.8	7e-06	PREDICTED: TMV resistance protein N-like [Solanum lycopersicum]	--	--	--	--	sp|Q9SZ67|WRK19_ARATH	68.2	1e-12	Probable WRKY transcription factor 19 OS=Arabidopsis thaliana GN=WRKY19 PE=2 SV=1	--	--	--	--	--	--	--	--	--	--	-	-	-	--
CL9228.Contig2_All	650	34	0	3.6189	0	-11.8213	Down	2.33e-11	7.38e-10	gi|19698452|gb|AAL93154.1|AF485268_1	259.2	3e-68	bacterial-induced class III peroxidase [Gossypium hirsutum]	gi|535764|gb|L36112.1|SSNPEROXIC	101	9e-19	Stylosanthes humilis peroxidase mRNA	sp|P22196|PER2_ARAHY	250	4e-67	Cationic peroxidase 2 OS=Arachis hypogaea GN=PNC2 PE=2 SV=1	--	--	--	--	--	K00430	1e-65	247	rcu:RCOM_1182920	peroxidase [EC:1.11.1.7]	GO:0055114//oxidation-reduction process;GO:0006979//response to oxidative stress	GO:0020037//heme binding;GO:0046872//metal ion binding;GO:0004601//peroxidase activity	-	--
CL5628.Contig1_All	358	18	0	3.4786	0	-11.7643	Down	2.32e-06	4.14e-05	--	--	--	--	--	--	--	--	--	--	--	--	--	--	--	--	--	--	--	--	--	--	-	-	-	--
CL8889.Contig1_All	322	16	0	3.4377	0	-11.7472	Down	9.78e-06	0.000156396	--	--	--	--	--	--	--	--	--	--	--	--	--	--	--	--	--	--	--	--	--	--	-	-	-	--
Unigene41538_All	284	14	0	3.4105	0	-11.7358	Down	4.12e-05	0.000582696	--	--	--	--	--	--	--	--	--	--	--	--	--	--	--	--	--	--	--	--	--	--	-	-	-	--
Unigene41117_All	487	23	0	3.2674	0	-11.6739	Down	6.36e-08	1.43e-06	gi|462404802|gb|EMJ10266.1|	54.7	6e-07	hypothetical protein PRUPE_ppa025644mg [Prunus persica]	--	--	--	--	--	--	--	--	--	--	--	--	--	--	--	--	--	--	-	-	-	--
CL4068.Contig1_All	322	15	0	3.2229	0	-11.6541	Down	2.01e-05	0.000304091	--	--	--	--	--	--	--	--	--	--	--	--	--	--	--	--	--	--	--	--	--	--	-	-	-	--
Unigene34980_All	360	16	0	3.0749	0	-11.5863	Down	9.78e-06	0.000156286	gi|353685479|gb|AER13156.1|	55.5	3e-07	putative retrotransposon [Phaseolus vulgaris]	--	--	--	--	--	--	--	--	--	--	--	--	--	--	--	--	--	--	-	-	-	--
Unigene2937_All	373	14	0	2.5967	0	-11.3425	Down	4.12e-05	0.000582768	--	--	--	--	--	--	--	--	--	--	--	--	--	--	--	--	--	--	--	--	--	--	-	-	-	--
Unigene34798_All	427	16	0	2.5924	0	-11.3401	Down	9.78e-06	0.000156374	gi|470132088|ref|XP_004301918.1|	53.9	9e-07	PREDICTED: uncharacterized protein LOC101298139 [Fragaria vesca subsp. vesca]	--	--	--	--	--	--	--	--	--	--	--	--	--	--	--	--	--	--	-	-	-	--
Unigene16989_All	459	16	0	2.4117	0	-11.2358	Down	9.78e-06	0.00015633	gi|4914318|gb|AAD32866.1|AC005489_4	84.3	6e-16	F14N23.4 [Arabidopsis thaliana]	--	--	--	--	--	--	--	--	--	--	--	--	--	K14321	3e-11	65.9	vvi:100243153	nucleoporin-like protein 2	-	-	-	--
CL12105.Contig1_All	552	19	0	2.3814	0	-11.2176	Down	1.13e-06	2.13e-05	--	--	--	--	--	--	--	--	--	--	--	--	--	--	--	--	--	--	--	--	--	--	-	-	-	--
Unigene38795_All	443	15	0	2.3426	0	-11.1939	Down	2.01e-05	0.000304051	gi|462417202|gb|EMJ21939.1|	97.1	9e-20	hypothetical protein PRUPE_ppa023598mg [Prunus persica]	--	--	--	--	--	--	--	--	--	--	--	--	--	--	--	--	--	--	-	-	-	--
Unigene42639_All	850	14	0	1.1395	0	-10.1542	Down	4.12e-05	0.000582551	gi|460387157|ref|XP_004239254.1|	75.5	1e-12	PREDICTED: casein kinase I isoform delta-like [Solanum lycopersicum]	--	--	--	--	--	--	--	--	--	--	--	--	--	K02218	6e-13	72.8	rcu:RCOM_1047520	casein kinase 1 [EC:2.7.11.1]	-	-	-	--
CL762.Contig14_All	2636	34	0	0.8924	0	-9.80155	Down	2.33e-11	7.38e-10	gi|462417415|gb|EMJ22152.1|	193.4	1e-47	hypothetical protein PRUPE_ppa026143mg [Prunus persica]	gi|307590784|gb|GU480649.1|	151	4e-33	Eurybia furcata clone 1 cyclic nucleotide gated channel-like protein (CNGC4) gene, partial sequence	sp|Q8RWS9|CNGC5_ARATH	391	1e-108	Probable cyclic nucleotide-gated ion channel 5 OS=Arabidopsis thaliana GN=CNGC5 PE=2 SV=1	--	--	--	--	--	K05391	5e-114	410	gmx:100784327	cyclic nucleotide gated channel, other eukaryote	GO:0031348//negative regulation of defense response;GO:0009697//salicylic acid biosynthetic process;GO:0010363//regulation of plant-type hypersensitive response;GO:0009693//ethylene biosynthetic process;GO:0010200//response to chitin;GO:0006816//calcium ion transport;GO:0006612//protein targeting to membrane;GO:0050832//defense response to fungus;GO:0043069//negative regulation of programmed cell…	GO:0030551//cyclic nucleotide binding;GO:0005242//inward rectifier potassium channel activity;GO:0005221//intracellular cyclic nucleotide activated cation channel activity;GO:0005516//calmodulin binding	GO:0005886//plasma membrane	--
CL5.Contig49_All	1123	14	0	0.8625	0	-9.75238	Down	4.12e-05	0.000582407	gi|359479378|ref|XP_002269920.2|	132.9	1e-29	PREDICTED: DNA polymerase epsilon catalytic subunit A [Vitis vinifera]	gi|470112388|ref|XR_184136.1|	99.6	6e-18	PREDICTED: Fragaria vesca subsp. vesca ATP-dependent Clp protease ATP-binding subunit ClpX-like (LOC101300029), misc_RNA	sp|F4IFN6|DPOE2_ARATH	105	4e-23	DNA polymerase epsilon catalytic subunit B OS=Arabidopsis thaliana GN=POL2B PE=2 SV=1	aq_1337	64.3	4e-10	COG1219	ATP-dependent protease Clp, ATPase subunit	K02324	8e-31	132	vvi:100241432	DNA polymerase epsilon subunit 1 [EC:2.7.7.7]	GO:0009987//cellular process;GO:0044699	GO:0097159//organic cyclic compound binding;GO:0016740//transferase activity;GO:1901363	-	--
CL840.Contig10_All	1471	14	0	0.6585	0	-9.36304	Down	4.12e-05	0.000582623	--	--	--	--	--	--	--	--	--	--	--	--	--	--	--	--	--	--	--	--	--	--	-	-	-	--
Unigene24755_All	389	99	2	17.6074	0.3378	-5.70387	Down	1.59e-28	1.28e-26	gi|255564132|ref|XP_002523063.1|	226.1	1e-58	multidrug resistance-associated protein 2, 6 (mrp2, 6), abc-transoprter, putative [Ricinus communis] >gi|223537625|gb|EEF39248.1| multidrug resistance-associated protein 2, 6 (mrp2, 6), abc-transoprter, putative [Ricinus communis]	--	--	--	--	sp|Q9LZJ5|AB14C_ARATH	208	6e-55	ABC transporter C family member 14 OS=Arabidopsis thaliana GN=ABCC14 PE=1 SV=1	SPBC359.05	55.5	2e-08	COG1132	ABC-type multidrug transport system, ATPase and permease components	--	--	--	--	--	GO:0009611//response to wounding;GO:0009414//response to water deprivation;GO:0010118//stomatal movement;GO:0009624//response to nematode;GO:0006855//drug transmembrane transport;GO:0034976//response to endoplasmic reticulum stress;GO:0015884//folic acid transport;GO:0055114//oxidation-reduction process;GO:0006200//ATP catabolic process;GO:0009627//systemic acquired resistance	GO:0032440//2-alkenal reductase [NAD(P)] activity;GO:0008517//folic acid transporter activity;GO:0042626//ATPase activity, coupled to transmembrane movement of substances;GO:0005524//ATP binding	GO:0000325//plant-type vacuole;GO:0005774//vacuolar membrane;GO:0016021//integral to membrane;GO:0005794//Golgi apparatus;GO:0009506//plasmodesma;GO:0005886//plasma membrane	--
Unigene35466_All	646	46	1	4.9265	0.1017	-5.59817	Down	1.04e-13	3.99e-12	gi|255541034|ref|XP_002511581.1|	287.3	1e-76	triacylglycerol lipase, putative [Ricinus communis] >gi|223548761|gb|EEF50250.1| triacylglycerol lipase, putative [Ricinus communis]	--	--	--	--	sp|Q948R1|PLA11_ARATH	280	4e-76	Phospholipase A(1) DAD1, chloroplastic OS=Arabidopsis thaliana GN=DAD1 PE=1 SV=1	--	--	--	--	--	K01058	1e-77	287	rcu:RCOM_1607830	phospholipase A1 [EC:3.1.1.32]	GO:0006629//lipid metabolic process;GO:0009611//response to wounding;GO:0010152//pollen maturation;GO:0009901//anther dehiscence	GO:0008970//phosphatidylcholine 1-acylhydrolase activity;GO:0047714//galactolipase activity;GO:0004806//triglyceride lipase activity	GO:0009507//chloroplast	--
CL9570.Contig1_All	882	117	3	9.1776	0.2235	-5.35977	Down	1.09e-32	1.04e-30	--	--	--	--	--	--	--	--	--	--	--	--	--	--	--	--	--	--	--	--	--	--	-	-	-	--
Unigene40469_All	1276	112	3	6.0726	0.1545	-5.29664	Down	3.51e-31	3.13e-29	gi|460384233|ref|XP_004237817.1|	274.2	3e-72	PREDICTED: ethylene-responsive transcription factor ABR1-like isoform 1 [Solanum lycopersicum]	gi|460414470|ref|XM_004252546.1|	129	8e-27	PREDICTED: Solanum lycopersicum uncharacterized LOC101266612, transcript variant 2 (LOC101266612), mRNA	sp|Q9FGF8|ABR1_ARATH	184	1e-46	Ethylene-responsive transcription factor ABR1 OS=Arabidopsis thaliana GN=ABR1 PE=2 SV=1	--	--	--	--	--	K09286	1e-29	129	ath:AT1G43160	EREBP-like factor	-	-	-	--
Unigene28310_All	517	34	1	4.5499	0.1271	-5.1618	Down	4.42e-10	1.25e-08	--	--	--	--	--	--	--	--	--	--	--	--	--	--	--	--	--	--	--	--	--	--	-	-	-	--
CL2427.Contig2_All	1744	32	1	1.2694	0.0377	-5.07344	Down	1.76e-09	4.71e-08	gi|460365942|ref|XP_004228853.1|	155.6	2e-36	PREDICTED: MORC family CW-type zinc finger protein 4-like [Solanum lycopersicum]	gi|460408681|ref|XM_004249723.1|	61.9	2e-06	PREDICTED: Solanum lycopersicum uncharacterized LOC101265386 (LOC101265386), mRNA	sp|Q9S8M0|LECT_SOLTU	87.8	2e-17	Chitin-binding lectin 1 OS=Solanum tuberosum PE=1 SV=2	XF0818	73.2	1e-12	COG2730	Endoglucanase	K14563	1e-16	86.7	vcn:VOLCADRAFT_109131	rRNA 2'-O-methyltransferase fibrillarin [EC:2.1.1.-]	-	-	GO:0016020//membrane;GO:0005634//nucleus	--
CL592.Contig1_All	388	30	1	5.3493	0.1693	-4.9817	Down	7e-09	1.75e-07	--	--	--	--	gi|123655090|emb|AM452373.1|	58	7e-06	Vitis vinifera, whole genome shotgun sequence, contig VV78X230655.3, clone ENTAV 115	--	--	--	--	--	--	--	--	--	--	--	--	--	--	-	-	-	--
Unigene20487_All	488	27	1	3.8278	0.1346	-4.82977	Down	5.5e-08	1.24e-06	--	--	--	--	--	--	--	--	--	--	--	--	--	--	--	--	--	--	--	--	--	--	-	-	-	--
CL9570.Contig2_All	256	26	1	7.0266	0.2566	-4.77523	Down	1.09e-07	2.38e-06	--	--	--	--	--	--	--	--	--	--	--	--	--	--	--	--	--	--	--	--	--	--	-	-	-	--
Unigene24188_All	400	26	1	4.497	0.1643	-4.77456	Down	1.09e-07	2.38e-06	--	--	--	--	--	--	--	--	--	--	--	--	--	--	--	--	--	--	--	--	--	--	-	-	-	--
CL2813.Contig2_All	1279	97	4	5.247	0.2055	-4.67428	Down	1.49e-25	1.06e-23	gi|356539983|ref|XP_003538471.1|	496.9	3e-139	PREDICTED: codeine O-demethylase-like [Glycine max]	gi|357492714|ref|XM_003616598.1|	115	1e-22	Medicago truncatula 1-aminocyclopropane-1-carboxylate oxidase (MTR_5g082750) mRNA, complete cds	sp|Q39224|SRG1_ARATH	227	1e-59	Protein SRG1 OS=Arabidopsis thaliana GN=SRG1 PE=2 SV=1	PA4191	122	1e-27	COG3491	Isopenicillin N synthase and related dioxygenases	K06892	2e-60	231	pop:POPTR_550478		GO:0055114//oxidation-reduction process;GO:0009620//response to fungus;GO:0009867//jasmonic acid mediated signaling pathway;GO:0009611//response to wounding;GO:0009695//jasmonic acid biosynthetic process;GO:0080167//response to karrikin	GO:0016706//oxidoreductase activity, acting on paired donors, with incorporation or reduction of molecular oxygen, 2-oxoglutarate as one donor, and incorporation of one atom each of oxygen into both donors;GO:0005506//iron ion binding	GO:0005737//cytoplasm	--
Unigene40309_All	220	24	1	7.5474	0.2986	-4.65969	Down	4.28e-07	8.64e-06	--	--	--	--	--	--	--	--	--	--	--	--	--	--	--	--	--	--	--	--	--	--	-	-	-	--
Unigene21103_All	301	23	1	5.2865	0.2183	-4.59793	Down	8.47e-07	1.62e-05	gi|470131772|ref|XP_004301765.1|	64.3	6e-10	PREDICTED: ATP-dependent DNA helicase PIF1-like [Fragaria vesca subsp. vesca]	--	--	--	--	--	--	--	--	--	--	--	--	--	--	--	--	--	--	-	-	-	--
Unigene31438_All	416	22	1	3.6588	0.1579	-4.53429	Down	1.67e-06	3.06e-05	--	--	--	--	--	--	--	--	--	--	--	--	--	--	--	--	--	--	--	--	--	--	-	-	-	--
Unigene17376_All	616	44	2	4.9418	0.2133	-4.53408	Down	5.19e-12	1.75e-10	gi|224136458|ref|XP_002326865.1|	218.4	6e-56	predicted protein [Populus trichocarpa] >gi|222835180|gb|EEE73615.1| predicted protein [Populus trichocarpa]	--	--	--	--	sp|Q948R1|PLA11_ARATH	201	3e-52	Phospholipase A(1) DAD1, chloroplastic OS=Arabidopsis thaliana GN=DAD1 PE=1 SV=1	--	--	--	--	--	K01058	4e-56	215	rcu:RCOM_1607830	phospholipase A1 [EC:3.1.1.32]	GO:0006629//lipid metabolic process;GO:0009611//response to wounding;GO:0010152//pollen maturation;GO:0009901//anther dehiscence	GO:0008970//phosphatidylcholine 1-acylhydrolase activity;GO:0047714//galactolipase activity;GO:0004806//triglyceride lipase activity	GO:0009507//chloroplast	--
Unigene13977_All	696	22	1	2.1869	0.0944	-4.53396	Down	1.67e-06	3.05e-05	--	--	--	--	gi|385286732|gb|JF940502.1|	83.8	2e-13	Chrysanthemum oreastrum clone e chrysanthemyl diphosphate synthase (CDS) gene, exons 5 through 10 and partial cds	--	--	--	--	--	--	--	--	--	--	--	--	--	--	-	-	-	--
Unigene9760_All	961	22	1	1.5838	0.0684	-4.53325	Down	1.67e-06	3.06e-05	gi|359480445|ref|XP_003632464.1|	99.8	7e-20	PREDICTED: probable disease resistance protein At5g66900-like [Vitis vinifera]	--	--	--	--	sp|Q9FKZ0|DRL43_ARATH	74.3	1e-13	Probable disease resistance protein At5g66910 OS=Arabidopsis thaliana GN=At5g66910 PE=2 SV=1	--	--	--	--	--	--	--	--	--	--	-	-	-	--
CL14231.Contig18_All	2560	22	1	0.5946	0.0257	-4.53208	Down	1.67e-06	3.06e-05	gi|460372743|ref|XP_004232185.1|	307.8	6e-82	PREDICTED: cyclic nucleotide-gated ion channel 2-like isoform 2 [Solanum lycopersicum]	gi|357502126|ref|XM_003621304.1|	61.9	3e-06	Medicago truncatula Cyclic nucleotide-gated ion channel (MTR_7g012260) mRNA, complete cds	sp|O65718|CNGC2_ARATH	435	7e-122	Cyclic nucleotide-gated ion channel 2 OS=Arabidopsis thaliana GN=CNGC2 PE=1 SV=1	--	--	--	--	--	K05391	1e-131	469	rcu:RCOM_0169070	cyclic nucleotide gated channel, other eukaryote	GO:0009626//plant-type hypersensitive response;GO:0007263//nitric oxide mediated signal transduction;GO:0044765	GO:0005516//calmodulin binding;GO:0005262//calcium channel activity;GO:0005222//intracellular cAMP activated cation channel activity;GO:0005242//inward rectifier potassium channel activity	GO:0016020//membrane	--
Unigene40813_All	401	21	1	3.6231	0.1638	-4.46722	Down	3.29e-06	5.72e-05	--	--	--	--	--	--	--	--	--	--	--	--	--	--	--	--	--	--	--	--	--	--	-	-	-	--
Unigene40916_All	357	21	1	4.0697	0.184	-4.46714	Down	3.29e-06	5.72e-05	--	--	--	--	--	--	--	--	--	--	--	--	--	--	--	--	--	--	--	--	--	--	-	-	-	--
CL338.Contig1_All	278	21	1	5.2262	0.2363	-4.46707	Down	3.29e-06	5.72e-05	--	--	--	--	--	--	--	--	--	--	--	--	--	--	--	--	--	--	--	--	--	--	-	-	-	--
Unigene40422_All	246	21	1	5.906	0.2671	-4.46673	Down	3.29e-06	5.72e-05	--	--	--	--	--	--	--	--	--	--	--	--	--	--	--	--	--	--	--	--	--	--	-	-	-	--
CL13286.Contig2_All	249	21	1	5.8349	0.2639	-4.46664	Down	3.29e-06	5.72e-05	--	--	--	--	--	--	--	--	--	--	--	--	--	--	--	--	--	--	--	--	--	--	-	-	-	--
Unigene32856_All	1217	42	2	2.3876	0.108	-4.46646	Down	2.01e-11	6.4e-10	gi|225444893|ref|XP_002279486.1|	223.4	6e-57	PREDICTED: putative transcription factor bHLH041 [Vitis vinifera] >gi|297738655|emb|CBI27900.3| unnamed protein product [Vitis vinifera]	--	--	--	--	sp|Q9FN69|GL3_ARATH	76.6	3e-14	Transcription factor GLABRA 3 OS=Arabidopsis thaliana GN=GL3 PE=1 SV=1	--	--	--	--	--	K13422	1e-12	72.4	mtr:MTR_8g067280	transcription factor MYC2	-	-	-	--
Unigene39438_All	392	20	1	3.5298	0.1676	-4.39649	Down	6.48e-06	0.000106901	gi|413924832|gb|AFW64764.1|	68.9	2e-11	grancalcin [Zea mays]	--	--	--	--	sp|Q9FYE4|CML50_ARATH	65.9	7e-12	Probable calcium-binding protein CML50 OS=Arabidopsis thaliana GN=CML50 PE=2 SV=1	--	--	--	--	--	K13448	2e-12	68.9	zma:100280890	calcium-binding protein CML	-	GO:0005509//calcium ion binding	-	--
Unigene31770_All	301	20	1	4.597	0.2183	-4.39631	Down	6.48e-06	0.000106885	--	--	--	--	--	--	--	--	--	--	--	--	--	--	--	--	--	--	--	--	--	--	-	-	-	--
Unigene9834_All	442	39	2	6.1045	0.2973	-4.35988	Down	1.52e-10	4.48e-09	gi|224075499|ref|XP_002304655.1|	176	1e-43	predicted protein [Populus trichocarpa] >gi|222842087|gb|EEE79634.1| predicted protein [Populus trichocarpa]	--	--	--	--	--	--	--	--	--	--	--	--	--	--	--	--	--	--	-	-	GO:0009507//chloroplast	--
Unigene2456_All	466	77	4	11.4318	0.564	-4.34121	Down	1.09e-19	5.98e-18	--	--	--	--	--	--	--	--	--	--	--	--	--	--	--	--	--	--	--	--	--	--	-	-	-	--
Unigene3099_All	281	19	1	4.678	0.2338	-4.32255	Down	1.27e-05	0.000199229	--	--	--	--	--	--	--	--	--	--	--	--	--	--	--	--	--	--	--	--	--	--	-	-	-	--
Unigene40175_All	262	19	1	5.0172	0.2508	-4.32227	Down	1.27e-05	0.000199257	gi|356559353|ref|XP_003547964.1|	102.4	2e-21	PREDICTED: salicylate O-methyltransferase-like [Glycine max]	--	--	--	--	sp|Q9FYZ9|BAMT_ANTMA	90.1	3e-19	Benzoate carboxyl methyltransferase OS=Antirrhinum majus GN=BAMT PE=1 SV=1	--	--	--	--	--	K08241	2e-19	91.7	rcu:RCOM_1595240	jasmonate O-methyltransferase [EC:2.1.1.141]	GO:0006950//response to stress	GO:0008757//S-adenosylmethionine-dependent methyltransferase activity;GO:0008171//O-methyltransferase activity	-	--
Unigene38442_All	1083	75	4	4.7912	0.2427	-4.30314	Down	4.17e-19	2.19e-17	--	--	--	--	--	--	--	--	--	--	--	--	--	--	--	--	--	--	--	--	--	--	-	-	-	--
CL10880.Contig1_All	484	128	7	18.2968	0.9502	-4.26722	Down	1.44e-31	1.31e-29	--	--	--	--	--	--	--	--	--	--	--	--	--	--	--	--	--	--	--	--	--	--	-	-	-	--
Unigene13524_All	396	73	4	12.7537	0.6637	-4.26424	Down	1.59e-18	8.03e-17	gi|460403906|ref|XP_004247427.1|	225.7	1e-58	PREDICTED: ABC transporter C family member 4-like [Solanum lycopersicum]	gi|460152677|gb|GABL01092346.1|	83.8	1e-13	TSA: Camelina sativa comp133717_c0_seq1 transcribed RNA sequence	sp|Q9LZJ5|AB14C_ARATH	206	3e-54	ABC transporter C family member 14 OS=Arabidopsis thaliana GN=ABCC14 PE=1 SV=1	SPBC359.05	94	6e-20	COG1132	ABC-type multidrug transport system, ATPase and permease components	K05666	4e-17	84.7	olu:OSTLU_35503	ATP-binding cassette, subfamily C (CFTR/MRP), member 2	GO:0009611//response to wounding;GO:0009414//response to water deprivation;GO:0010118//stomatal movement;GO:0009624//response to nematode;GO:0006855//drug transmembrane transport;GO:0034976//response to endoplasmic reticulum stress;GO:0015884//folic acid transport;GO:0055114//oxidation-reduction process;GO:0006200//ATP catabolic process;GO:0009627//systemic acquired resistance	GO:0032440//2-alkenal reductase [NAD(P)] activity;GO:0008517//folic acid transporter activity;GO:0042626//ATPase activity, coupled to transmembrane movement of substances;GO:0005524//ATP binding	GO:0000325//plant-type vacuole;GO:0005774//vacuolar membrane;GO:0016021//integral to membrane;GO:0005794//Golgi apparatus;GO:0009506//plasmodesma;GO:0005886//plasma membrane	--
Unigene34445_All	323	18	1	3.8555	0.2034	-4.24453	Down	2.49e-05	0.000369606	--	--	--	--	--	--	--	--	--	--	--	--	--	--	--	--	--	--	--	--	--	--	-	-	-	--
Unigene40982_All	342	18	1	3.6413	0.1921	-4.24452	Down	2.49e-05	0.000369654	--	--	--	--	--	--	--	--	--	--	--	--	--	--	--	--	--	--	--	--	--	--	-	-	-	--
Unigene3310_All	307	18	1	4.0564	0.214	-4.24452	Down	2.49e-05	0.000369558	--	--	--	--	--	--	--	--	--	--	--	--	--	--	--	--	--	--	--	--	--	--	-	-	-	--
Unigene24497_All	243	18	1	5.1248	0.2704	-4.24433	Down	2.49e-05	0.000369702	--	--	--	--	--	--	--	--	--	--	--	--	--	--	--	--	--	--	--	--	--	--	-	-	-	--
Unigene35340_All	627	72	4	7.9447	0.4192	-4.24428	Down	3.1e-18	1.54e-16	--	--	--	--	--	--	--	--	--	--	--	--	--	--	--	--	--	--	--	--	--	--	-	-	-	--
Unigene20362_All	788	35	2	3.0729	0.1668	-4.20341	Down	2.21e-09	5.86e-08	--	--	--	--	--	--	--	--	--	--	--	--	--	--	--	--	--	--	--	--	--	--	-	-	-	--
CL11833.Contig2_All	373	17	1	3.1532	0.1761	-4.16235	Down	4.88e-05	0.000678105	--	--	--	--	--	--	--	--	--	--	--	--	--	--	--	--	--	--	--	--	--	--	-	-	-	--
Unigene27655_All	322	17	1	3.6526	0.204	-4.16228	Down	4.88e-05	0.000677774	gi|255550680|ref|XP_002516389.1|	101.3	4e-21	UDP-glucosyltransferase, putative [Ricinus communis] >gi|223544487|gb|EEF46006.1| UDP-glucosyltransferase, putative [Ricinus communis]	--	--	--	--	sp|O23406|U75D1_ARATH	78.2	1e-15	UDP-glycosyltransferase 75D1 OS=Arabidopsis thaliana GN=UGT75D1 PE=2 SV=2	--	--	--	--	--	K13692	6e-12	67	ath:AT1G05530	UDP-glucose:(indol-3-yl)acetate beta-D-glucosyltransferase [EC:2.4.1.121]	-	GO:0035251//UDP-glucosyltransferase activity	-	--
Unigene31459_All	286	17	1	4.1124	0.2297	-4.16216	Down	4.88e-05	0.000677857	--	--	--	--	--	--	--	--	--	--	--	--	--	--	--	--	--	--	--	--	--	--	-	-	-	--
Unigene41038_All	297	17	1	3.9601	0.2212	-4.16211	Down	4.88e-05	0.000677939	--	--	--	--	--	--	--	--	--	--	--	--	--	--	--	--	--	--	--	--	--	--	-	-	-	--
Unigene40389_All	493	51	3	7.157	0.3998	-4.162	Down	4.26e-13	1.56e-11	gi|147845303|emb|CAN79061.1|	132.1	3e-30	hypothetical protein VITISV_024577 [Vitis vinifera]	--	--	--	--	--	--	--	--	--	--	--	--	--	--	--	--	--	--	GO:0006310//DNA recombination	GO:0003677//DNA binding;GO:0004601//peroxidase activity	-	--
Unigene41467_All	348	17	1	3.3797	0.1888	-4.16196	Down	4.88e-05	0.000678271	gi|462413814|gb|EMJ18863.1|	120.9	5e-27	hypothetical protein PRUPE_ppa000018mg [Prunus persica]	--	--	--	--	--	--	--	--	--	--	--	--	--	--	--	--	--	--	GO:0009888//tissue development;GO:0050789//regulation of biological process;GO:0044238//primary metabolic process;GO:0044763;GO:0044260;GO:0071840;GO:0010015//root morphogenesis	-	-	--
Unigene18883_All	238	17	1	4.9418	0.2761	-4.16177	Down	4.88e-05	0.000678353	--	--	--	--	--	--	--	--	--	--	--	--	--	--	--	--	--	--	--	--	--	--	-	-	-	--
Unigene40387_All	251	17	1	4.6858	0.2618	-4.16176	Down	4.88e-05	0.000678022	gi|297736604|emb|CBI25475.3|	89.7	1e-17	unnamed protein product [Vitis vinifera]	--	--	--	--	sp|Q9LY50|ACCR3_ARATH	68.2	1e-12	Putative serine/threonine-protein kinase-like protein CCR3 OS=Arabidopsis thaliana GN=CCR3 PE=2 SV=1	--	--	--	--	--	--	--	--	--	--	-	GO:0016772//transferase activity, transferring phosphorus-containing groups	-	--
CL8906.Contig2_All	400	17	1	2.9403	0.1643	-4.16156	Down	4.88e-05	0.000678188	gi|14018058|gb|AAK52121.1|AC079936_17	77.8	5e-14	Putative retroelement [Oryza sativa Japonica Group]	--	--	--	--	--	--	--	--	--	--	--	--	--	--	--	--	--	--	-	-	-	--
Unigene11086_All	574	17	1	2.049	0.1145	-4.1615	Down	4.88e-05	0.000678436	gi|224088649|ref|XP_002308508.1|	162.2	4e-39	AP2/ERF domain-containing transcription factor [Populus trichocarpa] >gi|148372132|gb|ABQ62997.1| RAP2-like protein [Populus trichocarpa] >gi|222854484|gb|EEE92031.1| AP2/ERF domain-containing transcription factor [Populus trichocarpa]	gi|357465924|ref|XM_003603199.1|	71.9	7e-10	Medicago truncatula Ethylene-responsive transcription factor RAP2-9 (MTR_3g105510) mRNA, complete cds	sp|Q84QC2|ERF17_ARATH	154	3e-38	Ethylene-responsive transcription factor ERF017 OS=Arabidopsis thaliana GN=ERF017 PE=2 SV=1	--	--	--	--	--	K09286	2e-24	109	aly:ARALYDRAFT_470149	EREBP-like factor	GO:0006355//regulation of transcription, DNA-dependent;GO:0010200//response to chitin	GO:0003677//DNA binding;GO:0003700//sequence-specific DNA binding transcription factor activity	GO:0005634//nucleus	--
Unigene41224_All	652	33	2	3.5017	0.2015	-4.1192	Down	8.37e-09	2.08e-07	--	--	--	--	--	--	--	--	--	--	--	--	--	--	--	--	--	--	--	--	--	--	-	-	-	--
Unigene31380_All	371	33	2	6.1539	0.3542	-4.11886	Down	8.37e-09	2.08e-07	--	--	--	--	--	--	--	--	--	--	--	--	--	--	--	--	--	--	--	--	--	--	-	-	-	--
CL10880.Contig2_All	621	130	8	14.4831	0.8464	-4.09689	Down	3.41e-31	3.05e-29	--	--	--	--	--	--	--	--	--	--	--	--	--	--	--	--	--	--	--	--	--	--	-	-	-	--
Unigene9819_All	476	48	3	6.9766	0.4141	-4.07447	Down	3.11e-12	1.07e-10	--	--	--	--	--	--	--	--	--	--	--	--	--	--	--	--	--	--	--	--	--	--	-	-	-	--
CL11739.Contig1_All	796	94	6	8.1701	0.4952	-4.04427	Down	1.03e-22	6.49e-21	gi|296087059|emb|CBI33386.3|	330.5	1e-89	unnamed protein product [Vitis vinifera]	gi|356498601|ref|XR_136283.1|	95.6	7e-17	PREDICTED: Glycine max probable calcium-binding protein CML49-like (LOC100800723), miscRNA	sp|Q8W4L0|CML49_ARATH	297	4e-81	Probable calcium-binding protein CML49 OS=Arabidopsis thaliana GN=CML49 PE=2 SV=1	--	--	--	--	--	K13448	6e-89	325	osa:4349736	calcium-binding protein CML	-	GO:0005509//calcium ion binding	-	--
Unigene20077_All	848	141	9	11.5036	0.6973	-4.04416	Down	2.01e-33	1.98e-31	gi|462409533|gb|EMJ14867.1|	185.3	1e-45	hypothetical protein PRUPE_ppa001082mg [Prunus persica]	--	--	--	--	sp|Q9LNR3|LOX3_ARATH	171	5e-43	Lipoxygenase 3, chloroplastic OS=Arabidopsis thaliana GN=LOX3 PE=2 SV=1	--	--	--	--	--	K00454	4e-45	179	gmx:100785480	lipoxygenase [EC:1.13.11.12]	-	-	-	--
Unigene13078_All	352	31	2	6.093	0.3733	-4.02875	Down	3.15e-08	7.33e-07	--	--	--	--	--	--	--	--	--	--	--	--	--	--	--	--	--	--	--	--	--	--	-	-	-	--
Unigene27844_All	289	62	4	14.8424	0.9094	-4.02867	Down	2.35e-15	9.93e-14	gi|255564132|ref|XP_002523063.1|	142.5	1e-33	multidrug resistance-associated protein 2, 6 (mrp2, 6), abc-transoprter, putative [Ricinus communis] >gi|223537625|gb|EEF39248.1| multidrug resistance-associated protein 2, 6 (mrp2, 6), abc-transoprter, putative [Ricinus communis]	gi|460403905|ref|XM_004247379.1|	93.7	9e-17	PREDICTED: Solanum lycopersicum ABC transporter C family member 4-like (LOC101249208), mRNA	sp|Q7DM58|AB4C_ARATH	139	3e-34	ABC transporter C family member 4 OS=Arabidopsis thaliana GN=ABCC4 PE=1 SV=2	SPBC359.05	56.2	1e-08	COG1132	ABC-type multidrug transport system, ATPase and permease components	--	--	--	--	--	GO:0009611//response to wounding;GO:0009414//response to water deprivation;GO:0010118//stomatal movement;GO:0009624//response to nematode;GO:0006855//drug transmembrane transport;GO:0034976//response to endoplasmic reticulum stress;GO:0015884//folic acid transport;GO:0055114//oxidation-reduction process;GO:0006200//ATP catabolic process;GO:0009627//systemic acquired resistance	GO:0032440//2-alkenal reductase [NAD(P)] activity;GO:0008517//folic acid transporter activity;GO:0042626//ATPase activity, coupled to transmembrane movement of substances;GO:0005524//ATP binding	GO:0000325//plant-type vacuole;GO:0005774//vacuolar membrane;GO:0016021//integral to membrane;GO:0005794//Golgi apparatus;GO:0009506//plasmodesma;GO:0005886//plasma membrane	--
CL4101.Contig2_All	560	44	3	5.4359	0.352	-3.94887	Down	4.35e-11	1.35e-09	gi|470111368|ref|XP_004291920.1|	194.9	6e-49	PREDICTED: uncharacterized protein LOC101311938 [Fragaria vesca subsp. vesca]	--	--	--	--	--	--	--	--	--	--	--	--	--	--	--	--	--	--	-	-	GO:0016020//membrane	--
Unigene39752_All	411	29	2	4.8816	0.3197	-3.93256	Down	1.18e-07	2.57e-06	gi|158578614|gb|ABW74585.1|	92.8	1e-18	pol polyprotein [Boechera divaricarpa]	--	--	--	--	sp|Q7G6K7|FH3_ORYSJ	52.4	9e-08	Formin-like protein 3 OS=Oryza sativa subsp. japonica GN=FH3 PE=2 SV=2	XF0818	49.7	1e-06	COG2730	Endoglucanase	K11596	8e-07	50.4	cre:CHLREDRAFT_18730	argonaute	-	GO:0005488//binding	-	--
Unigene40622_All	270	29	2	7.4309	0.4867	-3.93243	Down	1.18e-07	2.57e-06	gi|470140670|ref|XP_004306062.1|	62.8	1e-09	PREDICTED: receptor-like protein kinase FERONIA-like [Fragaria vesca subsp. vesca]	--	--	--	--	sp|Q3E8W4|ANX2_ARATH	57.8	1e-09	Receptor-like protein kinase ANXUR2 OS=Arabidopsis thaliana GN=ANX2 PE=2 SV=1	--	--	--	--	--	--	--	--	--	--	GO:0009860//pollen tube growth	GO:0016301//kinase activity	GO:0090404//pollen tube tip;GO:0016324//apical plasma membrane	--
Unigene11087_All	941	258	18	18.9688	1.2568	-3.9158	Down	1.3e-58	2.38e-56	gi|224088649|ref|XP_002308508.1|	184.9	1e-45	AP2/ERF domain-containing transcription factor [Populus trichocarpa] >gi|148372132|gb|ABQ62997.1| RAP2-like protein [Populus trichocarpa] >gi|222854484|gb|EEE92031.1| AP2/ERF domain-containing transcription factor [Populus trichocarpa]	gi|357465924|ref|XM_003603199.1|	71.9	1e-09	Medicago truncatula Ethylene-responsive transcription factor RAP2-9 (MTR_3g105510) mRNA, complete cds	sp|Q84QC2|ERF17_ARATH	172	2e-43	Ethylene-responsive transcription factor ERF017 OS=Arabidopsis thaliana GN=ERF017 PE=2 SV=1	--	--	--	--	--	K09286	4e-24	110	ath:AT5G25810	EREBP-like factor	GO:0010200//response to chitin;GO:0006351//transcription, DNA-dependent	-	-	--
Unigene35325_All	1107	28	2	1.7499	0.1187	-3.88188	Down	2.27e-07	4.75e-06	gi|359494289|ref|XP_003634753.1|	67	6e-10	PREDICTED: ABC transporter C family member 3-like [Vitis vinifera]	gi|359494288|ref|XM_003634705.1|	230	2e-57	PREDICTED: Vitis vinifera ABC transporter C family member 3-like (LOC100265300), mRNA	sp|Q9LK64|AB3C_ARATH	405	2e-113	ABC transporter C family member 3 OS=Arabidopsis thaliana GN=ABCC3 PE=1 SV=1	SPAC3F10.11c	244	1e-64	COG1132	ABC-type multidrug transport system, ATPase and permease components	K05666	2e-59	227	olu:OSTLU_35503	ATP-binding cassette, subfamily C (CFTR/MRP), member 2	GO:0055085//transmembrane transport;GO:0006200//ATP catabolic process	GO:0008559//xenobiotic-transporting ATPase activity;GO:0005524//ATP binding;GO:0015440//peptide-transporting ATPase activity	GO:0016021//integral to membrane	--
Unigene40912_All	543	28	2	3.5675	0.242	-3.88183	Down	2.27e-07	4.75e-06	--	--	--	--	--	--	--	--	--	--	--	--	--	--	--	--	--	--	--	--	--	--	-	-	-	--
Unigene40388_All	687	81	6	8.1571	0.5738	-3.82944	Down	5.13e-19	2.67e-17	gi|147842398|emb|CAN60751.1|	232.6	4e-60	hypothetical protein VITISV_044288 [Vitis vinifera]	--	--	--	--	sp|P10978|POLX_TOBAC	67	9e-12	Retrovirus-related Pol polyprotein from transposon TNT 1-94 OS=Nicotiana tabacum PE=2 SV=1	--	--	--	--	--	K12619	3e-08	56.6	osa:4349826	5'-3' exoribonuclease 2 [EC:3.1.13.-]	-	-	-	--
Unigene40791_All	877	107	8	8.441	0.5993	-3.81606	Down	1.19e-24	8.22e-23	gi|462395076|gb|EMJ00875.1|	223.8	2e-57	hypothetical protein PRUPE_ppa000182mg [Prunus persica]	--	--	--	--	sp|Q7DM58|AB4C_ARATH	187	9e-48	ABC transporter C family member 4 OS=Arabidopsis thaliana GN=ABCC4 PE=1 SV=2	--	--	--	--	--	--	--	--	--	--	GO:0009611//response to wounding;GO:0009414//response to water deprivation;GO:0010118//stomatal movement;GO:0009624//response to nematode;GO:0034976//response to endoplasmic reticulum stress;GO:0044710;GO:0055085//transmembrane transport;GO:0009627//systemic acquired resistance	GO:0000166//nucleotide binding;GO:0016491//oxidoreductase activity;GO:0008517//folic acid transporter activity;GO:0016887//ATPase activity	GO:0000325//plant-type vacuole;GO:0005774//vacuolar membrane;GO:0005794//Golgi apparatus;GO:0009506//plasmodesma;GO:0005886//plasma membrane	--
Unigene29382_All	1786	727	55	28.162	2.0233	-3.79897	Down	1.5e-158	9.27e-156	gi|356537690|ref|XP_003537358.1|	580.9	2e-164	PREDICTED: isoleucine N-monooxygenase 2-like [Glycine max]	--	--	--	--	sp|Q6J540|C79D4_LOTJA	549	2e-156	Isoleucine N-monooxygenase 2 OS=Lotus japonicus GN=CYP79D4 PE=1 SV=1	all1361	103	1e-21	COG2124	Cytochrome P450	K12153	2e-158	557	gmx:100779934	cytochrome P450, family 79, subfamily A, polypeptide 2 (phenylalanine N-monooxygenase) [EC:1.14.13.124]	-	GO:0005488//binding;GO:0016491//oxidoreductase activity	-	--
Unigene18951_All	738	26	2	2.4374	0.1781	-3.77458	Down	8.4e-07	1.61e-05	--	--	--	--	--	--	--	--	--	--	--	--	--	--	--	--	--	--	--	--	--	--	-	-	-	--
CL1077.Contig5_All	713	228	18	22.1236	1.6587	-3.73746	Down	3.67e-50	5.65e-48	--	--	--	--	--	--	--	--	--	--	--	--	--	--	--	--	--	--	--	--	--	--	-	-	-	--
CL11612.Contig1_All	2149	450	36	14.4873	1.1006	-3.71843	Down	4.1e-97	1.3e-94	gi|470119041|ref|XP_004295626.1|	832.4	0	PREDICTED: linoleate 13S-lipoxygenase 3-1, chloroplastic-like [Fragaria vesca subsp. vesca]	gi|1495803|emb|X96406.1|	73.8	7e-10	S.tuberosum mRNA for 13-lipoxygenase, clone H3	sp|O24371|LOX31_SOLTU	796	0	Linoleate 13S-lipoxygenase 3-1, chloroplastic OS=Solanum tuberosum GN=LOX3.1 PE=1 SV=1	--	--	--	--	--	K00454	0	827	rcu:RCOM_0937100	lipoxygenase [EC:1.13.11.12]	GO:0006633//fatty acid biosynthetic process	GO:0046872//metal ion binding;GO:0016702//oxidoreductase activity, acting on single donors with incorporation of molecular oxygen, incorporation of two atoms of oxygen	-	--
Unigene13550_All	545	25	2	3.1736	0.2411	-3.71842	Down	1.61e-06	2.96e-05	gi|297744545|emb|CBI37807.3|	184.9	5e-46	unnamed protein product [Vitis vinifera]	--	--	--	--	sp|Q9LEL5|4OMT_COPJA	130	4e-31	3'-hydroxy-N-methyl-(S)-coclaurine 4'-O-methyltransferase OS=Coptis japonica PE=1 SV=1	--	--	--	--	--	K05279	6e-27	118	osa:4344702	flavonol 3-O-methyltransferase [EC:2.1.1.76]	GO:0032259//methylation	GO:0030786;GO:0008171//O-methyltransferase activity;GO:0046983//protein dimerization activity	-	--
CL4607.Contig2_All	2519	62	5	1.7028	0.1304	-3.70689	Down	1.67e-14	6.71e-13	gi|359472754|ref|XP_002276402.2|	455.7	1e-126	PREDICTED: ankyrin repeat-containing protein At3g12360-like [Vitis vinifera]	--	--	--	--	--	--	--	--	--	--	--	--	--	--	--	--	--	--	-	-	-	--
CL3838.Contig2_All	587	171	14	20.1543	1.567	-3.68501	Down	1.45e-37	1.64e-35	--	--	--	--	--	--	--	--	--	--	--	--	--	--	--	--	--	--	--	--	--	--	-	-	-	--
Unigene40143_All	457	24	2	3.6333	0.2875	-3.65965	Down	3.08e-06	5.38e-05	--	--	--	--	--	--	--	--	--	--	--	--	--	--	--	--	--	--	--	--	--	--	-	-	-	--
Unigene31857_All	372	24	2	4.4635	0.3532	-3.65962	Down	3.08e-06	5.39e-05	gi|147773804|emb|CAN60970.1|	141.7	3e-33	hypothetical protein VITISV_026408 [Vitis vinifera]	--	--	--	--	--	--	--	--	--	--	--	--	--	--	--	--	--	--	-	-	-	--
Unigene41213_All	446	24	2	3.7229	0.2946	-3.6596	Down	3.08e-06	5.38e-05	gi|359492474|ref|XP_003634419.1|	102.4	2e-21	PREDICTED: LOW QUALITY PROTEIN: glutathione transferase GST 23-like [Vitis vinifera]	--	--	--	--	sp|P32110|GSTX6_SOYBN	63.9	4e-11	Probable glutathione S-transferase OS=Glycine max GN=HSP26-A PE=2 SV=1	--	--	--	--	--	K00799	4e-14	75.1	vvi:100262021	glutathione S-transferase [EC:2.5.1.18]	-	-	-	--
CL14028.Contig1_All	231	24	2	7.188	0.5688	-3.6596	Down	3.08e-06	5.38e-05	--	--	--	--	--	--	--	--	--	--	--	--	--	--	--	--	--	--	--	--	--	--	-	-	-	--
Unigene43279_All	221	24	2	7.5133	0.5946	-3.65946	Down	3.08e-06	5.38e-05	--	--	--	--	--	--	--	--	--	--	--	--	--	--	--	--	--	--	--	--	--	--	-	-	-	--
Unigene31839_All	373	24	2	4.4516	0.3523	-3.65945	Down	3.08e-06	5.38e-05	--	--	--	--	--	--	--	--	--	--	--	--	--	--	--	--	--	--	--	--	--	--	-	-	-	--
Unigene39672_All	388	24	2	4.2795	0.3387	-3.65936	Down	3.08e-06	5.38e-05	--	--	--	--	--	--	--	--	--	--	--	--	--	--	--	--	--	--	--	--	--	--	-	-	-	--
Unigene20658_All	552	24	2	3.008	0.2381	-3.65917	Down	3.08e-06	5.38e-05	--	--	--	--	--	--	--	--	--	--	--	--	--	--	--	--	--	--	--	--	--	--	-	-	-	--
CL252.Contig4_All	956	244	21	17.658	1.4432	-3.61298	Down	3.76e-52	6e-50	gi|359473951|ref|XP_003631380.1|	88.6	1e-16	PREDICTED: LOW QUALITY PROTEIN: protein NLP7-like [Vitis vinifera]	--	--	--	--	sp|Q84TH9|NLP7_ARATH	82	5e-16	Protein NLP7 OS=Arabidopsis thaliana GN=NLP7 PE=1 SV=2	--	--	--	--	--	--	--	--	--	--	GO:0009414//response to water deprivation;GO:0010118//stomatal movement;GO:0042128//nitrate assimilation;GO:0010167//response to nitrate	-	GO:0005634//nucleus	--
Unigene25113_All	2170	58	5	1.8492	0.1514	-3.61046	Down	2.18e-13	8.14e-12	gi|460384642|ref|XP_004238019.1|	1023.9	0	PREDICTED: E3 ubiquitin-protein ligase UPL2-like [Solanum lycopersicum]	gi|359492507|ref|XM_002283675.2|	204	3e-49	PREDICTED: Vitis vinifera E3 ubiquitin-protein ligase UPL2-like (LOC100255704), mRNA	sp|Q8GY23|UPL1_ARATH	474	1e-133	E3 ubiquitin-protein ligase UPL1 OS=Arabidopsis thaliana GN=UPL1 PE=1 SV=3	SPAC19D5.04	135	3e-31	COG5021	Ubiquitin-protein ligase	K10592	0	1031	vvi:100255704	E3 ubiquitin-protein ligase HUWE1 [EC:6.3.2.19]	GO:0016567//protein ubiquitination	GO:0004842//ubiquitin-protein ligase activity	GO:0005622//intracellular	--
Unigene39850_All	353	23	2	4.5078	0.3722	-3.59827	Down	5.87e-06	9.75e-05	--	--	--	--	--	--	--	--	--	--	--	--	--	--	--	--	--	--	--	--	--	--	-	-	-	--
CL8868.Contig1_All	482	23	2	3.3013	0.2726	-3.59818	Down	5.87e-06	9.75e-05	--	--	--	--	gi|123670926|emb|AM476020.1|	69.9	2e-09	Vitis vinifera, whole genome shotgun sequence, contig VV78X200628.4, clone ENTAV 115	--	--	--	--	--	--	--	--	--	--	--	--	--	--	-	-	-	--
Unigene40586_All	899	23	2	1.77	0.1462	-3.59773	Down	5.87e-06	9.75e-05	gi|460414827|ref|XP_004252764.1|	293.5	3e-78	PREDICTED: uncharacterized protein LOC101263295 [Solanum lycopersicum]	gi|460384904|ref|XM_004238099.1|	75.8	7e-11	PREDICTED: Solanum lycopersicum uncharacterized LOC101251879 (LOC101251879), mRNA	sp|Q948R1|PLA11_ARATH	56.6	2e-08	Phospholipase A(1) DAD1, chloroplastic OS=Arabidopsis thaliana GN=DAD1 PE=1 SV=1	sll0482	57	4e-08	COG3675	Predicted lipase	K01058	4e-09	60.5	rcu:RCOM_1607830	phospholipase A1 [EC:3.1.1.32]	GO:0006629//lipid metabolic process	GO:0004806//triglyceride lipase activity	GO:0005576//extracellular region	--
CL2580.Contig4_All	814	237	21	20.1435	1.695	-3.57096	Down	3.23e-50	4.99e-48	gi|462395076|gb|EMJ00875.1|	387.1	1e-106	hypothetical protein PRUPE_ppa000182mg [Prunus persica]	gi|225437335|ref|XM_002264976.1|	186	2e-44	PREDICTED: Vitis vinifera ABC transporter C family member 4-like (LOC100253698), mRNA	sp|Q7DM58|AB4C_ARATH	348	2e-96	ABC transporter C family member 4 OS=Arabidopsis thaliana GN=ABCC4 PE=1 SV=2	YGR281w	140	3e-33	COG1132	ABC-type multidrug transport system, ATPase and permease components	K05666	3e-40	163	olu:OSTLU_35503	ATP-binding cassette, subfamily C (CFTR/MRP), member 2	GO:0009611//response to wounding;GO:0009414//response to water deprivation;GO:0010118//stomatal movement;GO:0009624//response to nematode;GO:0006855//drug transmembrane transport;GO:0034976//response to endoplasmic reticulum stress;GO:0044710;GO:0009627//systemic acquired resistance	GO:0000166//nucleotide binding;GO:0016491//oxidoreductase activity;GO:0008517//folic acid transporter activity;GO:0042626//ATPase activity, coupled to transmembrane movement of substances	GO:0000325//plant-type vacuole;GO:0005774//vacuolar membrane;GO:0005794//Golgi apparatus;GO:0009506//plasmodesma;GO:0005886//plasma membrane	--
CL7098.Contig1_All	1187	590	53	34.3883	2.9336	-3.55117	Down	4.3e-122	1.84e-119	gi|367460278|pdb|3V6N|A	260.8	3e-68	Chain A, Crystal Structure Of A Plant Albumin From Cicer Arietinum Showing Hemagglutination >gi|367460279|pdb|3V6N|B Chain B, Crystal Structure Of A Plant Albumin From Cicer Arietinum Showing Hemagglutination >gi|414145864|pdb|4HSD|A Chain A, Crystal Structure Of A New Form Of Plant Lectin From Cicer Arietinum At 2.45 Angstrom Resolution >gi|414145865|pdb|4HSD|B Chain B, Crystal Structure Of A Ne…	gi|312982407|gb|HM240257.1|	73.8	4e-10	Phaseolus vulgaris cultivar SMARC1N-PN1 albumin-2 mRNA, complete cds	sp|P08688|ALB2_PEA	242	4e-64	Albumin-2 OS=Pisum sativum PE=2 SV=1	--	--	--	--	--	--	--	--	--	--	-	GO:0020037//heme binding;GO:0005509//calcium ion binding	-	--
CL4765.Contig1_All	766	144	13	13.006	1.115	-3.54406	Down	6.93e-31	6.13e-29	gi|224144308|ref|XP_002325255.1|	102.1	1e-20	predicted protein [Populus trichocarpa] >gi|222866689|gb|EEF03820.1| predicted protein [Populus trichocarpa]	--	--	--	--	--	--	--	--	--	--	--	--	--	--	--	--	--	--	-	-	-	--
Unigene40996_All	440	22	2	3.4592	0.2986	-3.53415	Down	1.12e-05	0.000176655	--	--	--	--	--	--	--	--	--	--	--	--	--	--	--	--	--	--	--	--	--	--	-	-	-	--
CL4673.Contig1_All	851	66	6	5.3657	0.4632	-3.53406	Down	7.94e-15	3.25e-13	--	--	--	--	--	--	--	--	--	--	--	--	--	--	--	--	--	--	--	--	--	--	-	-	-	--
Unigene39659_All	213	22	2	7.1458	0.6169	-3.53399	Down	1.12e-05	0.00017663	--	--	--	--	--	--	--	--	--	--	--	--	--	--	--	--	--	--	--	--	--	--	-	-	-	--
CL9283.Contig2_All	397	22	2	3.8339	0.331	-3.53391	Down	1.12e-05	0.000176679	--	--	--	--	--	--	--	--	--	--	--	--	--	--	--	--	--	--	--	--	--	--	-	-	-	--
Unigene40407_All	461	33	3	4.9525	0.4276	-3.53382	Down	5.45e-08	1.23e-06	gi|357444339|ref|XP_003592447.1|	26.2	2e-06	hypothetical protein MTR_1g105030 [Medicago truncatula] >gi|355481495|gb|AES62698.1| hypothetical protein MTR_1g105030 [Medicago truncatula]	--	--	--	--	--	--	--	--	--	--	--	--	--	--	--	--	--	--	-	-	-	--
CL762.Contig5_All	3093	44	4	0.9842	0.085	-3.53342	Down	2.79e-10	8.05e-09	gi|449456377|ref|XP_004145926.1|	260	1e-67	PREDICTED: cyclic nucleotide-gated ion channel 1-like [Cucumis sativus]	gi|307590784|gb|GU480649.1|	147	8e-32	Eurybia furcata clone 1 cyclic nucleotide gated channel-like protein (CNGC4) gene, partial sequence	sp|O65717|CNGC1_ARATH	603	2e-172	Cyclic nucleotide-gated ion channel 1 OS=Arabidopsis thaliana GN=CNGC1 PE=1 SV=1	--	--	--	--	--	K05391	6e-173	606	aly:ARALYDRAFT_918383	cyclic nucleotide gated channel, other eukaryote	GO:0006816//calcium ion transport;GO:0055085//transmembrane transport;GO:0006813//potassium ion transport	GO:0030551//cyclic nucleotide binding;GO:0005242//inward rectifier potassium channel activity;GO:0005221//intracellular cyclic nucleotide activated cation channel activity;GO:0005516//calmodulin binding	GO:0005886//plasma membrane;GO:0016021//integral to membrane	--
Unigene8930_All	451	87	8	13.346	1.1654	-3.51751	Down	4.49e-19	2.35e-17	--	--	--	--	--	--	--	--	--	--	--	--	--	--	--	--	--	--	--	--	--	--	-	-	-	--
Unigene18595_All	1607	291	27	12.5282	1.1039	-3.5045	Down	2.33e-60	4.44e-58	gi|302142349|emb|CBI19552.3|	580.1	3e-164	unnamed protein product [Vitis vinifera]	gi|470149332|ref|XM_004310145.1|	91.7	2e-15	PREDICTED: Fragaria vesca subsp. vesca patatin group A-3-like (LOC101295973), mRNA	sp|Q2MY51|PATM3_SOLTU	328	5e-90	Patatin group M-3 OS=Solanum tuberosum PE=2 SV=1	all2302	122	1e-27	COG3621	Patatin	--	--	--	--	--	GO:0006629//lipid metabolic process	GO:0016787//hydrolase activity	-	--
Unigene10649_All	846	140	13	11.449	1.0096	-3.50337	Down	8.73e-30	7.43e-28	gi|297743141|emb|CBI36008.3|	92.4	9e-18	unnamed protein product [Vitis vinifera]	--	--	--	--	sp|Q3E8W4|ANX2_ARATH	78.6	4e-15	Receptor-like protein kinase ANXUR2 OS=Arabidopsis thaliana GN=ANX2 PE=2 SV=1	--	--	--	--	--	K00924	7e-09	59.3	osa:4333525	[EC:2.7.1.-]	GO:0009987//cellular process	GO:0004672//protein kinase activity	-	--
Unigene40519_All	405	43	4	7.3455	0.6489	-3.50079	Down	5.28e-10	1.48e-08	--	--	--	--	--	--	--	--	--	--	--	--	--	--	--	--	--	--	--	--	--	--	-	-	-	--
Unigene1682_All	1130	43	4	2.6327	0.2326	-3.50062	Down	5.28e-10	1.48e-08	--	--	--	--	--	--	--	--	--	--	--	--	--	--	--	--	--	--	--	--	--	--	-	-	-	--
CL2019.Contig1_All	1183	43	4	2.5147	0.2222	-3.50046	Down	5.28e-10	1.48e-08	--	--	--	--	--	--	--	--	--	--	--	--	--	--	--	--	--	--	--	--	--	--	-	-	-	--
CL3717.Contig2_All	383	32	3	5.7804	0.5146	-3.48965	Down	1.03e-07	2.25e-06	--	--	--	--	--	--	--	--	--	--	--	--	--	--	--	--	--	--	--	--	--	--	-	-	-	--
Unigene4185_All	787	309	29	27.164	2.421	-3.48802	Down	9.67e-64	1.97e-61	gi|356505314|ref|XP_003521436.1|	243	3e-63	PREDICTED: glucomannan 4-beta-mannosyltransferase 9-like [Glycine max]	gi|460408049|ref|XM_004249413.1|	129	5e-27	PREDICTED: Solanum lycopersicum glucomannan 4-beta-mannosyltransferase 9-like (LOC101264271), mRNA	sp|Q9LZR3|CSLA9_ARATH	233	7e-62	Glucomannan 4-beta-mannosyltransferase 9 OS=Arabidopsis thaliana GN=CSLA9 PE=2 SV=1	--	--	--	--	--	K13680	3e-64	243	gmx:100810016	beta-mannan synthase [EC:2.4.1.32]	GO:0009651//response to salt stress;GO:0009294//DNA mediated transformation;GO:0009617//response to bacterium;GO:0006816//calcium ion transport;GO:0007030//Golgi organization;GO:0042546//cell wall biogenesis;GO:0009736//cytokinin mediated signaling pathway	GO:0051753//mannan synthase activity	GO:0005794//Golgi apparatus	--
CL1041.Contig8_All	4234	21	2	0.3431	0.031	-3.46829	Down	2.11e-05	0.000317834	gi|359495006|ref|XP_002266009.2|	73.2	4e-11	PREDICTED: F-box protein At3g54460-like [Vitis vinifera]	gi|359495005|ref|XM_002265973.2|	509	1e-141	PREDICTED: Vitis vinifera F-box protein At3g54460-like (LOC100254946), mRNA	sp|Q9M1I1|FB304_ARATH	1264	0	F-box protein At3g54460 OS=Arabidopsis thaliana GN=At3g54460 PE=2 SV=1	SPAC17A2.12	103	2e-21	COG0553	Superfamily II DNA/RNA helicases, SNF2 family	K15505	7e-29	128	bdi:100838307	DNA repair protein RAD5 [EC:3.6.4.-]	-	GO:0003676//nucleic acid binding;GO:0043167//ion binding	GO:0009506//plasmodesma	--
CL1138.Contig26_All	337	21	2	4.3112	0.3899	-3.46691	Down	2.11e-05	0.000317708	--	--	--	--	--	--	--	--	--	--	--	--	--	--	--	--	--	--	--	--	--	--	-	-	-	--
Unigene27137_All	375	63	6	11.623	1.0512	-3.46687	Down	5.31e-14	2.07e-12	--	--	--	--	--	--	--	--	--	--	--	--	--	--	--	--	--	--	--	--	--	--	-	-	-	--
Unigene19987_All	563	21	2	2.5806	0.2334	-3.46683	Down	2.11e-05	0.000317792	--	--	--	--	--	--	--	--	--	--	--	--	--	--	--	--	--	--	--	--	--	--	-	-	-	--
CL6132.Contig2_All	537	21	2	2.7055	0.2447	-3.46681	Down	2.11e-05	0.00031775	--	--	--	--	--	--	--	--	--	--	--	--	--	--	--	--	--	--	--	--	--	--	-	-	-	--
Unigene40401_All	405	21	2	3.5874	0.3245	-3.46665	Down	2.11e-05	0.000317666	--	--	--	--	--	--	--	--	--	--	--	--	--	--	--	--	--	--	--	--	--	--	-	-	-	--
Unigene31239_All	284	93	9	22.6555	2.0821	-3.44375	Down	5.85e-20	3.24e-18	gi|224064438|ref|XP_002301476.1|	58.9	2e-08	multidrug resistance protein ABC transporter family [Populus trichocarpa] >gi|222843202|gb|EEE80749.1| multidrug resistance protein ABC transporter family [Populus trichocarpa]	gi|224064437|ref|XM_002301440.1|	73.8	8e-11	Populus trichocarpa multidrug resistance protein ABC transporter family, mRNA	sp|Q7DM58|AB4C_ARATH	52.4	6e-08	ABC transporter C family member 4 OS=Arabidopsis thaliana GN=ABCC4 PE=1 SV=2	--	--	--	--	--	--	--	--	--	--	-	-	-	--
CL14017.Contig2_All	202	124	12	42.4698	3.9031	-3.44374	Down	3.62e-26	2.66e-24	--	--	--	--	--	--	--	--	--	--	--	--	--	--	--	--	--	--	--	--	--	--	-	-	-	--
Unigene32760_All	597	31	3	3.5925	0.3302	-3.44358	Down	1.94e-07	4.09e-06	--	--	--	--	--	--	--	--	--	--	--	--	--	--	--	--	--	--	--	--	--	--	-	-	-	--
Unigene39888_All	1052	112	11	7.3657	0.687	-3.42244	Down	1.2e-23	7.9e-22	--	--	--	--	--	--	--	--	--	--	--	--	--	--	--	--	--	--	--	--	--	--	-	-	-	--
Unigene9672_All	1664	141	14	5.8624	0.5528	-3.40666	Down	2.67e-29	2.24e-27	gi|224090875|ref|XP_002309107.1|	671	0	cytochrome P450 [Populus trichocarpa] >gi|222855083|gb|EEE92630.1| cytochrome P450 [Populus trichocarpa]	gi|27529723|dbj|AB016060.1|	91.7	2e-15	Petunia x hybrida IMT-4 mRNA for cytochrome P450, complete cds	sp|P37122|C76A2_SOLME	606	1e-173	Cytochrome P450 76A2 OS=Solanum melongena GN=CYP76A2 PE=2 SV=1	BH0579	129	2e-29	COG2124	Cytochrome P450	K00517	2e-122	437	ath:AT3G52970	[EC:1.14.-.-]	GO:0055114//oxidation-reduction process	GO:0020037//heme binding;GO:0033772;GO:0005506//iron ion binding;GO:0009055//electron carrier activity	-	--
Unigene30904_All	647	50	5	5.3466	0.5077	-3.39657	Down	3.48e-11	1.09e-09	gi|255565160|ref|XP_002523572.1|	109.8	3e-23	DNA binding protein, putative [Ricinus communis] >gi|223537134|gb|EEF38767.1| DNA binding protein, putative [Ricinus communis]	--	--	--	--	sp|Q9SZ06|EF109_ARATH	88.2	4e-18	Ethylene-responsive transcription factor ERF109 OS=Arabidopsis thaliana GN=ERF109 PE=1 SV=1	--	--	--	--	--	K09286	1e-17	87.8	aly:ARALYDRAFT_897690	EREBP-like factor	-	-	-	--
Unigene39653_All	308	20	2	4.4925	0.4266	-3.39656	Down	3.99e-05	0.000566217	--	--	--	--	--	--	--	--	--	--	--	--	--	--	--	--	--	--	--	--	--	--	-	-	-	--
CL13968.Contig2_All	252	20	2	5.4908	0.5214	-3.39655	Down	3.99e-05	0.000565935	gi|449480761|ref|XP_004155988.1|	87	9e-17	PREDICTED: putative leucine-rich repeat receptor-like protein kinase At2g19210-like [Cucumis sativus]	--	--	--	--	sp|Q9LX66|HERK_ARATH	85.1	8e-18	Receptor-like protein kinase HERK 1 OS=Arabidopsis thaliana GN=HERK1 PE=1 SV=1	YAR019c	49.3	2e-06	COG0515	Serine/threonine protein kinase	K04733	3e-16	81.3	pop:POPTR_878434	interleukin-1 receptor-associated kinase 4 [EC:2.7.11.1]	GO:0016310//phosphorylation	GO:0004672//protein kinase activity;GO:0000166//nucleotide binding	GO:0009536//plastid	--
CL7357.Contig4_All	319	20	2	4.3376	0.4119	-3.39653	Down	3.99e-05	0.000566006	gi|470102270|ref|XP_004287578.1|	146	1e-34	PREDICTED: casein kinase I isoform delta-like [Fragaria vesca subsp. vesca]	gi|359484470|ref|XM_002281309.2|	161	5e-37	PREDICTED: Vitis vinifera casein kinase I isoform delta-like (LOC100261234), mRNA	sp|P42158|KC1D_ARATH	143	2e-35	Casein kinase I isoform delta-like OS=Arabidopsis thaliana GN=At4g26100 PE=2 SV=2	--	--	--	--	--	K02218	2e-35	144	rcu:RCOM_0654970	casein kinase 1 [EC:2.7.11.1]	GO:0006468//protein phosphorylation	GO:0005524//ATP binding;GO:0004674//protein serine/threonine kinase activity	GO:0005737//cytoplasm;GO:0009506//plasmodesma;GO:0005886//plasma membrane;GO:0005634//nucleus	--
Unigene40020_All	249	20	2	5.557	0.5277	-3.39652	Down	3.99e-05	0.000566499	--	--	--	--	--	--	--	--	--	--	--	--	--	--	--	--	--	--	--	--	--	--	-	-	-	--
CL488.Contig5_All	230	20	2	6.0161	0.5713	-3.39651	Down	3.99e-05	0.000566147	--	--	--	--	--	--	--	--	--	--	--	--	--	--	--	--	--	--	--	--	--	--	-	-	-	--
CL11285.Contig2_All	364	20	2	3.8014	0.361	-3.39646	Down	3.99e-05	0.00056657	--	--	--	--	--	--	--	--	--	--	--	--	--	--	--	--	--	--	--	--	--	--	-	-	-	--
CL7003.Contig4_All	464	20	2	2.9821	0.2832	-3.39644	Down	3.99e-05	0.000566076	--	--	--	--	--	--	--	--	--	--	--	--	--	--	--	--	--	--	--	--	--	--	-	-	-	--
CL5553.Contig1_All	354	20	2	3.9087	0.3712	-3.39642	Down	3.99e-05	0.000566358	--	--	--	--	--	--	--	--	--	--	--	--	--	--	--	--	--	--	--	--	--	--	-	-	-	--
Unigene40134_All	331	20	2	4.1803	0.397	-3.3964	Down	3.99e-05	0.000566288	gi|356555981|ref|XP_003546306.1|	94	7e-19	PREDICTED: desiccation-related protein PCC13-62-like [Glycine max]	--	--	--	--	sp|P22242|DRPE_CRAPL	87	2e-18	Desiccation-related protein PCC13-62 OS=Craterostigma plantagineum PE=2 SV=1	--	--	--	--	--	--	--	--	--	--	-	-	-	--
Unigene40862_All	315	20	2	4.3927	0.4172	-3.3963	Down	3.99e-05	0.000566429	gi|255647905|gb|ACU24411.1|	70.9	7e-12	unknown [Glycine max]	gi|328800154|emb|FR834727.1|	385	1e-104	Albugo laibachii Alem1, genomic contig CONTIG_2241_Em1_cons_v4_956_58_2	--	--	--	--	--	--	--	--	--	--	--	--	--	--	-	-	-	--
CL9449.Contig1_All	1857	1004	102	37.4052	3.6088	-3.37365	Down	1.78e-197	1.55e-194	gi|225462588|ref|XP_002270252.1|	472.2	1e-131	PREDICTED: hydroxycinnamoyl-Coenzyme A shikimate/quinate hydroxycinnamoyltransferase [Vitis vinifera]	--	--	--	--	sp|Q8GSM7|HST_TOBAC	124	2e-28	Shikimate O-hydroxycinnamoyltransferase OS=Nicotiana tabacum GN=HST PE=1 SV=1	--	--	--	--	--	K13065	5e-28	124	vvi:100265530	shikimate O-hydroxycinnamoyltransferase [EC:2.3.1.133]	-	GO:0016746//transferase activity, transferring acyl groups	-	--
Unigene28120_All	280	246	25	60.7837	5.8663	-3.37316	Down	1.3e-49	1.97e-47	gi|399769475|emb|CCA94610.1|	107.5	6e-23	polyphenol oxidase precursor (chloroplast) [Taraxacum officinale]	--	--	--	--	sp|P43309|PPO_MALDO	79.7	4e-16	Polyphenol oxidase, chloroplastic OS=Malus domestica PE=2 SV=1	--	--	--	--	--	K00422	3e-14	74.7	vvi:100256583	polyphenol oxidase [EC:1.10.3.1]	-	-	-	--
Unigene49012_All	251	59	6	16.2625	1.5706	-3.37216	Down	6.58e-13	2.38e-11	--	--	--	--	--	--	--	--	--	--	--	--	--	--	--	--	--	--	--	--	--	--	-	-	-	--
CL1023.Contig2_All	1605	29	3	1.2501	0.1228	-3.34766	Down	6.87e-07	1.34e-05	gi|296085988|emb|CBI31429.3|	205.3	5e-139	unnamed protein product [Vitis vinifera]	gi|224097815|ref|XM_002311042.1|	83.8	5e-13	Populus trichocarpa amino acid transporter, mRNA	--	--	--	--	YJR001w	102	1e-21	COG0814	Amino acid permeases	K15015	3e-139	314	vvi:100249618	solute carrier family 32 (vesicular inhibitory amino acid transporter)	-	GO:0015171//amino acid transmembrane transporter activity	GO:0005886//plasma membrane;GO:0005774//vacuolar membrane	--
Unigene26211_All	854	67	7	5.4278	0.5385	-3.33335	Down	2.34e-14	9.35e-13	gi|359492502|ref|XP_003634422.1|	251.1	1e-65	PREDICTED: uncharacterized protein LOC100852766 [Vitis vinifera]	gi|359492501|ref|XM_003634374.1|	73.8	3e-10	PREDICTED: Vitis vinifera uncharacterized LOC100852766 (LOC100852766), mRNA	--	--	--	--	--	--	--	--	--	--	--	--	--	--	-	-	-	--
CL13322.Contig1_All	1091	76	8	4.8195	0.4818	-3.32238	Down	4.5e-16	1.98e-14	gi|255580913|ref|XP_002531275.1|	219.2	1e-55	ATP binding protein, putative [Ricinus communis] >gi|223529108|gb|EEF31088.1| ATP binding protein, putative [Ricinus communis]	--	--	--	--	sp|Q9SR05|ANX1_ARATH	203	1e-52	Receptor-like protein kinase ANXUR1 OS=Arabidopsis thaliana GN=ANX1 PE=2 SV=1	Cgl2127_1	79.3	1e-14	COG0515	Serine/threonine protein kinase	K04733	5e-49	193	aly:ARALYDRAFT_916421	interleukin-1 receptor-associated kinase 4 [EC:2.7.11.1]	GO:0009987//cellular process	GO:0016301//kinase activity	-	--
Unigene16426_All	855	161	17	13.0278	1.3064	-3.31792	Down	1.65e-32	1.55e-30	gi|224135765|ref|XP_002327298.1|	159.8	5e-38	AP2/ERF domain-containing transcription factor [Populus trichocarpa] >gi|148372124|gb|ABQ62993.1| RAP2-like protein [Populus trichocarpa] >gi|222835668|gb|EEE74103.1| AP2/ERF domain-containing transcription factor [Populus trichocarpa]	gi|297850735|ref|XM_002893203.1|	61.9	1e-06	Arabidopsis lyrata subsp. lyrata hypothetical protein, mRNA	sp|Q9C9I8|ERF20_ARATH	133	1e-31	Ethylene-responsive transcription factor ERF020 OS=Arabidopsis thaliana GN=ERF020 PE=2 SV=1	--	--	--	--	--	K09286	1e-19	95.1	rcu:RCOM_1589590	EREBP-like factor	GO:0006355//regulation of transcription, DNA-dependent;GO:0010200//response to chitin	GO:0003677//DNA binding;GO:0003700//sequence-specific DNA binding transcription factor activity	GO:0005737//cytoplasm;GO:0005634//nucleus	--
Unigene29413_All	2438	2476	262	70.263	7.0607	-3.31488	Down	0	0	gi|224141401|ref|XP_002324061.1|	932.2	0	predicted protein [Populus trichocarpa] >gi|222867063|gb|EEF04194.1| predicted protein [Populus trichocarpa]	gi|48927499|emb|X87988.2|	420	1e-114	Solanum tuberosum mRNA for soluble starch synthase II precursor (ssII gene)	sp|Q43847|SSY2_SOLTU	924	0	Granule-bound starch synthase 2, chloroplastic/amyloplastic OS=Solanum tuberosum GN=SS2 PE=1 SV=3	SP1124	302	2e-81	COG0297	Glycogen synthase	K00703	0	932	pop:POPTR_1105268	starch synthase [EC:2.4.1.21]	GO:0001666//response to hypoxia;GO:0010021//amylopectin biosynthetic process;GO:0009753//response to jasmonic acid stimulus;GO:0015706//nitrate transport;GO:0010264//myo-inositol hexakisphosphate biosynthetic process;GO:0009611//response to wounding;GO:0009250//glucan biosynthetic process;GO:0019375//galactolipid biosynthetic process;GO:0010167//response to nitrate;GO:0010260//organ senescence	GO:0009011//starch synthase activity;GO:0016844//strictosidine synthase activity	GO:0009506//plasmodesma;GO:0005774//vacuolar membrane;GO:0009507//chloroplast;GO:0005794//Golgi apparatus;GO:0005886//plasma membrane	--
CL897.Contig1_All	451	28	3	4.2953	0.437	-3.29705	Down	1.29e-06	2.4e-05	gi|147801787|emb|CAN74536.1|	58.9	2e-08	hypothetical protein VITISV_023111 [Vitis vinifera]	--	--	--	--	--	--	--	--	--	--	--	--	--	--	--	--	--	--	-	-	-	--
CL12053.Contig1_All	546	28	3	3.5479	0.361	-3.29689	Down	1.29e-06	2.4e-05	--	--	--	--	--	--	--	--	--	--	--	--	--	--	--	--	--	--	--	--	--	--	-	-	-	--
CL2813.Contig4_All	1258	519	56	28.5428	2.9247	-3.28677	Down	1.58e-100	5.21e-98	gi|225448451|ref|XP_002272995.1|	519.6	4e-146	PREDICTED: leucoanthocyanidin dioxygenase [Vitis vinifera] >gi|147769193|emb|CAN59837.1| hypothetical protein VITISV_039830 [Vitis vinifera] >gi|297736599|emb|CBI25470.3| unnamed protein product [Vitis vinifera]	gi|224708773|gb|FJ705847.1|	91.7	2e-15	Capsicum annuum anthocyanidin synthase (ANS) mRNA, partial cds	sp|Q39224|SRG1_ARATH	231	7e-61	Protein SRG1 OS=Arabidopsis thaliana GN=SRG1 PE=2 SV=1	PA4191	129	1e-29	COG3491	Isopenicillin N synthase and related dioxygenases	K05277	6e-61	233	pop:POPTR_646527	leucoanthocyanidin dioxygenase [EC:1.14.11.19]	GO:0080167//response to karrikin;GO:0055114//oxidation-reduction process	GO:0005506//iron ion binding;GO:0016702//oxidoreductase activity, acting on single donors with incorporation of molecular oxygen, incorporation of two atoms of oxygen;GO:0016706//oxidoreductase activity, acting on paired donors, with incorporation or reduction of molecular oxygen, 2-oxoglutarate as one donor, and incorporation of one atom each of oxygen into both donors	-	--
CL4922.Contig1_All	444	37	4	5.7654	0.5919	-3.284	Down	2.3e-08	5.44e-07	--	--	--	--	--	--	--	--	--	--	--	--	--	--	--	--	--	--	--	--	--	--	-	-	-	--
Unigene40788_All	220	46	5	14.4659	1.4932	-3.27618	Down	4.24e-10	1.2e-08	gi|356498679|ref|XP_003518177.1|	67.8	5e-11	PREDICTED: E3 ubiquitin-protein ligase PUB23-like [Glycine max]	--	--	--	--	sp|Q84TG3|PUB23_ARATH	65.9	5e-12	E3 ubiquitin-protein ligase PUB23 OS=Arabidopsis thaliana GN=PUB23 PE=1 SV=1	--	--	--	--	--	--	--	--	--	--	GO:0031348//negative regulation of defense response;GO:0051865//protein autoubiquitination;GO:0009867//jasmonic acid mediated signaling pathway;GO:0009862//systemic acquired resistance, salicylic acid mediated signaling pathway;GO:0009414//response to water deprivation;GO:0006944//cellular membrane fusion;GO:0010363//regulation of plant-type hypersensitive response;GO:0010310//regulation of hydro…	GO:0004842//ubiquitin-protein ligase activity	GO:0005829//cytosol;GO:0000151//ubiquitin ligase complex	--
Unigene40440_All	668	73	8	7.5606	0.7869	-3.26425	Down	2.9e-15	1.22e-13	gi|297733835|emb|CBI15082.3|	139.8	3e-32	unnamed protein product [Vitis vinifera]	--	--	--	--	--	--	--	--	--	--	--	--	--	K02183	1e-23	107	smo:SELMODRAFT_166784	calmodulin	-	-	-	--
CL2697.Contig6_All	291	100	11	23.7748	2.4836	-3.25893	Down	2.12e-20	1.2e-18	gi|359488862|ref|XP_003633834.1|	155.6	2e-37	PREDICTED: uncharacterized protein LOC100252575 [Vitis vinifera]	gi|359488861|ref|XM_003633786.1|	151	5e-34	PREDICTED: Vitis vinifera uncharacterized LOC100252575 (LOC100252575), mRNA	--	--	--	--	--	--	--	--	--	--	--	--	--	--	GO:0006351//transcription, DNA-dependent	GO:0003677//DNA binding	GO:0005634//nucleus	--
Unigene31624_All	334	27	3	5.5928	0.5901	-3.24454	Down	2.4e-06	4.27e-05	--	--	--	--	--	--	--	--	--	--	--	--	--	--	--	--	--	--	--	--	--	--	-	-	-	--
Unigene38702_All	501	27	3	3.7285	0.3934	-3.24453	Down	2.4e-06	4.27e-05	--	--	--	--	--	--	--	--	--	--	--	--	--	--	--	--	--	--	--	--	--	--	-	-	-	--
CL5521.Contig3_All	1017	54	6	3.6735	0.3876	-3.24451	Down	1.48e-11	4.78e-10	gi|156571764|gb|ABU84809.1|	175.3	1e-42	putative dehydration-responsive element binding protein [Broussonetia papyrifera]	gi|332002898|gb|CP002688.1|	75.8	8e-11	Arabidopsis thaliana chromosome 5, complete sequence	sp|Q84QC2|ERF17_ARATH	166	2e-41	Ethylene-responsive transcription factor ERF017 OS=Arabidopsis thaliana GN=ERF017 PE=2 SV=1	--	--	--	--	--	K09286	8e-22	102	aly:ARALYDRAFT_470149	EREBP-like factor	-	-	-	--
CL5702.Contig7_All	341	27	3	5.478	0.578	-3.24451	Down	2.4e-06	4.27e-05	--	--	--	--	--	--	--	--	--	--	--	--	--	--	--	--	--	--	--	--	--	--	-	-	-	--
Unigene27662_All	485	27	3	3.8515	0.4064	-3.24445	Down	2.4e-06	4.27e-05	--	--	--	--	--	--	--	--	--	--	--	--	--	--	--	--	--	--	--	--	--	--	-	-	-	--
CL1077.Contig9_All	2101	1246	141	41.03	4.4093	-3.21806	Down	3.28e-234	3.74e-231	--	--	--	--	gi|460382379|ref|XM_004236869.1|	63.9	6e-07	PREDICTED: Solanum lycopersicum uncharacterized LOC101261013 (LOC101261013), mRNA	--	--	--	--	--	--	--	--	--	--	--	--	--	--	-	-	-	--
Unigene18463_All	4503	750	85	11.5231	1.2402	-3.21588	Down	1.31e-141	6.79e-139	gi|359477629|ref|XP_002274451.2|	1946.4	0	PREDICTED: uncharacterized protein LOC100258011 [Vitis vinifera]	gi|359477628|ref|XM_002274415.2|	400	1e-108	PREDICTED: Vitis vinifera uncharacterized LOC100258011 (LOC100258011), mRNA	--	--	--	--	YLL040c	200	2e-50	COG5043	Vacuolar protein sorting-associated protein	--	--	--	--	--	GO:0007165//signal transduction	GO:0035091//phosphatidylinositol binding	GO:0009506//plasmodesma;GO:0009507//chloroplast	--
CL7289.Contig4_All	1534	88	10	3.9689	0.4283	-3.21205	Down	6.9e-18	3.37e-16	gi|225452805|ref|XP_002283468.1|	554.7	1e-156	PREDICTED: vacuolar amino acid transporter 1 [Vitis vinifera] >gi|296082904|emb|CBI22205.3| unnamed protein product [Vitis vinifera]	gi|460377021|ref|XM_004234247.1|	99.6	8e-18	PREDICTED: Solanum lycopersicum vacuolar amino acid transporter 1-like (LOC101264793), mRNA	sp|Q9SR44|LHTL2_ARATH	101	1e-21	Lysine histidine transporter-like 2 OS=Arabidopsis thaliana GN=At1g67640 PE=2 SV=1	YJR001w	160	6e-39	COG0814	Amino acid permeases	K15015	5e-136	483	gmx:100794374	solute carrier family 32 (vesicular inhibitory amino acid transporter)	-	-	GO:0005886//plasma membrane;GO:0016021//integral to membrane	--
Unigene2856_All	369	35	4	6.5622	0.7122	-3.20383	Down	7.97e-08	1.77e-06	gi|460383177|ref|XP_004237308.1|	125.2	3e-28	PREDICTED: uncharacterized protein LOC101266020 [Solanum lycopersicum]	--	--	--	--	sp|P10978|POLX_TOBAC	74.7	1e-14	Retrovirus-related Pol polyprotein from transposon TNT 1-94 OS=Nicotiana tabacum PE=2 SV=1	--	--	--	--	--	K12619	1e-14	76.3	osa:4349826	5'-3' exoribonuclease 2 [EC:3.1.13.-]	-	GO:0016772//transferase activity, transferring phosphorus-containing groups;GO:0005488//binding	-	--
CL12758.Contig17_All	1261	131	15	7.1873	0.7815	-3.20113	Down	6.87e-26	4.98e-24	gi|359474723|ref|XP_002270533.2|	111.7	2e-170	PREDICTED: ABC transporter G family member 14-like [Vitis vinifera] >gi|296085456|emb|CBI29188.3| unnamed protein product [Vitis vinifera]	gi|359474722|ref|XM_002270497.2|	168	9e-39	PREDICTED: Vitis vinifera ABC transporter G family member 14-like (LOC100247745), mRNA	sp|Q9C6W5|AB14G_ARATH	461	4e-155	ABC transporter G family member 14 OS=Arabidopsis thaliana GN=ABCG14 PE=2 SV=1	YCR011c_2	194	3e-49	COG1131	ABC-type multidrug transport system, ATPase component	K05681	2e-60	231	cme:CMS467C	ATP-binding cassette, subfamily G (WHITE), member 2	GO:0006200//ATP catabolic process	GO:0015416//organic phosphonate transmembrane-transporting ATPase activity;GO:0005524//ATP binding	GO:0016020//membrane	--
CL7289.Contig3_All	1601	61	7	2.636	0.2873	-3.19772	Down	9.63e-13	3.44e-11	gi|225452805|ref|XP_002283468.1|	555.4	1e-156	PREDICTED: vacuolar amino acid transporter 1 [Vitis vinifera] >gi|296082904|emb|CBI22205.3| unnamed protein product [Vitis vinifera]	gi|225436060|ref|XM_002276419.1|	97.6	3e-17	PREDICTED: Vitis vinifera vacuolar amino acid transporter 1-like (LOC100253027), mRNA	sp|Q9SR44|LHTL2_ARATH	110	2e-24	Lysine histidine transporter-like 2 OS=Arabidopsis thaliana GN=At1g67640 PE=2 SV=1	YJR001w	155	2e-37	COG0814	Amino acid permeases	K15015	1e-137	488	gmx:100794374	solute carrier family 32 (vesicular inhibitory amino acid transporter)	-	-	GO:0005886//plasma membrane;GO:0016021//integral to membrane	--
CL1974.Contig2_All	1103	26	3	1.6308	0.1787	-3.18997	Down	4.47e-06	7.57e-05	gi|15241605|ref|NP_198715.1|	63.5	7e-09	interleukin-1 receptor-associated kinase 4 [Arabidopsis thaliana] >gi|75333907|sp|Q9FID9.1|Y5389_ARATH RecName: Full=Probable receptor-like protein kinase At5g38990; Flags: Precursor >gi|10177544|dbj|BAB10823.1| receptor protein kinase-like protein [Arabidopsis thaliana] >gi|332007001|gb|AED94384.1| interleukin-1 receptor-associated kinase 4 [Arabidopsis thaliana]	--	--	--	--	sp|Q9FID9|Y5389_ARATH	135	6e-32	Probable receptor-like protein kinase At5g38990 OS=Arabidopsis thaliana GN=At5g38990 PE=2 SV=1	YAR019c	55.5	2e-07	COG0515	Serine/threonine protein kinase	K04733	2e-31	135	ath:AT5G38990	interleukin-1 receptor-associated kinase 4 [EC:2.7.11.1]	-	GO:0016301//kinase activity	-	--
Unigene23191_All	1643	510	59	21.4755	2.3594	-3.1862	Down	5.2e-96	1.64e-93	gi|37993669|gb|AAR06920.1|	622.1	9e-177	UDP-glycosyltransferase 74G1 [Stevia rebaudiana]	gi|37993668|gb|AY345982.1|	260	4e-66	Stevia rebaudiana UDP-glycosyltransferase 74G1 mRNA, complete cds	sp|Q9SYK9|U74E2_ARATH	417	7e-117	UDP-glycosyltransferase 74E2 OS=Arabidopsis thaliana GN=UGT74E2 PE=1 SV=1	BS_yjiC	50.4	9e-06	COG1819	Glycosyl transferases, related to UDP-glucuronosyltransferase	K13691	9e-146	515	gmx:100787483	pathogen-inducible salicylic acid glucosyltransferase [EC:2.4.1.-]	GO:0032787//monocarboxylic acid metabolic process;GO:0042537//benzene-containing compound metabolic process	GO:0035251//UDP-glucosyltransferase activity	-	--
Unigene40467_All	439	43	5	6.7766	0.7483	-3.17887	Down	2.71e-09	7.13e-08	--	--	--	--	--	--	--	--	--	--	--	--	--	--	--	--	--	--	--	--	--	--	-	-	-	--
Unigene56452_All	241	86	10	24.6883	2.7262	-3.17886	Down	2.35e-17	1.12e-15	gi|224131142|ref|XP_002321011.1|	144.8	3e-34	multidrug resistance protein ABC transporter family [Populus trichocarpa] >gi|222861784|gb|EEE99326.1| multidrug resistance protein ABC transporter family [Populus trichocarpa]	gi|460403905|ref|XM_004247379.1|	123	8e-26	PREDICTED: Solanum lycopersicum ABC transporter C family member 4-like (LOC101249208), mRNA	sp|Q7DM58|AB4C_ARATH	135	5e-33	ABC transporter C family member 4 OS=Arabidopsis thaliana GN=ABCC4 PE=1 SV=2	YHL035c	77	8e-15	COG1132	ABC-type multidrug transport system, ATPase and permease components	K05666	1e-09	59.7	olu:OSTLU_35503	ATP-binding cassette, subfamily C (CFTR/MRP), member 2	GO:0009611//response to wounding;GO:0009414//response to water deprivation;GO:0010118//stomatal movement;GO:0009624//response to nematode;GO:0006855//drug transmembrane transport;GO:0034976//response to endoplasmic reticulum stress;GO:0015884//folic acid transport;GO:0055114//oxidation-reduction process;GO:0006200//ATP catabolic process;GO:0009627//systemic acquired resistance	GO:0032440//2-alkenal reductase [NAD(P)] activity;GO:0008517//folic acid transporter activity;GO:0042626//ATPase activity, coupled to transmembrane movement of substances;GO:0005524//ATP binding	GO:0000325//plant-type vacuole;GO:0005774//vacuolar membrane;GO:0016021//integral to membrane;GO:0005794//Golgi apparatus;GO:0009506//plasmodesma;GO:0005886//plasma membrane	--
CL4993.Contig9_All	1667	68	8	2.8222	0.3153	-3.16202	Down	6.29e-14	2.44e-12	gi|460387157|ref|XP_004239254.1|	255	0	PREDICTED: casein kinase I isoform delta-like [Solanum lycopersicum]	gi|460396368|ref|XM_004243700.1|	591	1e-166	PREDICTED: Solanum lycopersicum casein kinase I isoform delta-like (LOC101265454), mRNA	sp|P42158|KC1D_ARATH	418	5e-170	Casein kinase I isoform delta-like OS=Arabidopsis thaliana GN=At4g26100 PE=2 SV=2	CT301_1	79.7	1e-14	COG0515	Serine/threonine protein kinase	K02218	0	424	pop:POPTR_831950	casein kinase 1 [EC:2.7.11.1]	GO:0006468//protein phosphorylation	GO:0005524//ATP binding;GO:0004674//protein serine/threonine kinase activity	GO:0005737//cytoplasm;GO:0009506//plasmodesma;GO:0005886//plasma membrane;GO:0005634//nucleus	--
Unigene34248_All	532	34	4	4.4216	0.494	-3.16199	Down	1.48e-07	3.17e-06	--	--	--	--	--	--	--	--	--	--	--	--	--	--	--	--	--	--	--	--	--	--	-	-	-	--
Unigene23897_All	917	42	5	3.1688	0.3582	-3.1451	Down	5.02e-09	1.28e-07	--	--	--	--	--	--	--	--	--	--	--	--	--	--	--	--	--	--	--	--	--	--	-	-	-	--
Unigene36121_All	1775	42	5	1.637	0.1851	-3.14468	Down	5.02e-09	1.28e-07	gi|84578877|dbj|BAE72881.1|	657.5	0	benzoyl CoA benzoic acid benzoyltransferase [Verbena x hybrida]	gi|224126142|ref|XM_002319729.1|	83.8	6e-13	Populus trichocarpa hydroxycinnamoyl CoA shikimate/quinate hydroxycinnamoyltransferase-like protein (HCQL2), mRNA	sp|Q8GT20|BEBT_TOBAC	626	1e-179	Benzyl alcohol O-benzoyltransferase OS=Nicotiana tabacum GN=HSR201 PE=1 SV=1	--	--	--	--	--	K15400	2e-71	268	rcu:RCOM_1447050	omega-hydroxypalmitate O-feruloyl transferase [EC:2.3.1.188]	-	GO:0010327//acetyl CoA:(Z)-3-hexen-1-ol acetyltransferase activity	-	--
CL1077.Contig6_All	2335	587	70	17.3925	1.9697	-3.14242	Down	8.21e-109	2.95e-106	--	--	--	--	gi|365770913|gb|HQ885637.1|	61.9	3e-06	Linum usitatissimum clone Contig1538 microsatellite sequence	--	--	--	--	--	--	--	--	--	--	--	--	--	--	-	-	-	--
Unigene40065_All	345	25	3	5.0134	0.5713	-3.13347	Down	8.28e-06	0.000134073	gi|147801787|emb|CAN74536.1|	63.2	1e-09	hypothetical protein VITISV_023111 [Vitis vinifera]	--	--	--	--	--	--	--	--	--	--	--	--	--	--	--	--	--	--	-	-	-	--
Unigene21178_All	286	25	3	6.0476	0.6892	-3.13337	Down	8.28e-06	0.00013413	--	--	--	--	--	--	--	--	--	--	--	--	--	--	--	--	--	--	--	--	--	--	-	-	-	--
CL1554.Contig2_All	1630	175	21	7.4278	0.8465	-3.13335	Down	1.9e-33	1.87e-31	gi|460384797|ref|XP_004238095.1|	612.8	5e-174	PREDICTED: interferon-related developmental regulator 1-like [Solanum lycopersicum]	gi|359491965|ref|XM_002285246.2|	85.7	1e-13	PREDICTED: Vitis vinifera interferon-related developmental regulator 1-like (LOC100267843), mRNA	--	--	--	--	--	--	--	--	--	--	--	--	--	--	GO:0009651//response to salt stress	-	GO:0005737//cytoplasm;GO:0005634//nucleus	--
CL10740.Contig1_All	394	25	3	4.3899	0.5003	-3.13332	Down	8.28e-06	0.000134092	--	--	--	--	--	--	--	--	--	--	--	--	--	--	--	--	--	--	--	--	--	--	-	-	-	--
Unigene2893_All	973	25	3	1.7776	0.2026	-3.13322	Down	8.28e-06	0.000134111	gi|462413146|gb|EMJ18195.1|	255.4	1e-66	hypothetical protein PRUPE_ppa002575mg [Prunus persica]	gi|460371860|ref|XM_004231705.1|	63.9	3e-07	PREDICTED: Solanum lycopersicum uncharacterized LOC101260779 (LOC101260779), mRNA	sp|O22799|Y2349_ARATH	223	1e-58	Uncharacterized protein At2g33490 OS=Arabidopsis thaliana GN=At2g33490 PE=1 SV=2	--	--	--	--	--	--	--	--	--	--	-	-	GO:0005737//cytoplasm;GO:0005886//plasma membrane	--
CL4975.Contig2_All	1300	58	7	3.0867	0.3538	-3.12506	Down	6.05e-12	2.03e-10	gi|225434544|ref|XP_002276936.1|	405.2	1e-111	PREDICTED: probable protein phosphatase 2C 25 isoform 1 [Vitis vinifera]	gi|460184409|gb|GABL01073754.1|	79.8	7e-12	TSA: Camelina sativa comp61386_c0_seq1 transcribed RNA sequence	sp|O80871|P2C25_ARATH	375	2e-104	Probable protein phosphatase 2C 25 OS=Arabidopsis thaliana GN=At2g30020 PE=1 SV=1	SPCC1223.11	136	9e-32	COG0631	Serine/threonine protein phosphatase	K01090	2e-84	311	sbi:SORBI_01g038410	protein phosphatase [EC:3.1.3.16]	GO:0009611//response to wounding;GO:0009738//abscisic acid mediated signaling pathway;GO:0050832//defense response to fungus	GO:0004722//protein serine/threonine phosphatase activity	GO:0009536//plastid	--
Unigene12889_All	446	33	4	5.119	0.5893	-3.11879	Down	2.73e-07	5.64e-06	--	--	--	--	--	--	--	--	--	--	--	--	--	--	--	--	--	--	--	--	--	--	-	-	-	--
CL10289.Contig1_All	805	33	4	2.8361	0.3265	-3.11875	Down	2.73e-07	5.65e-06	--	--	--	--	--	--	--	--	--	--	--	--	--	--	--	--	--	--	--	--	--	--	-	-	-	--
Unigene12943_All	319	41	5	8.8921	1.0298	-3.11016	Down	9.25e-09	2.28e-07	gi|356568823|ref|XP_003552607.1|	69.3	2e-11	PREDICTED: receptor-like protein kinase ANXUR2-like [Glycine max]	--	--	--	--	sp|Q9SA72|Y1357_ARATH	62	8e-11	Probable receptor-like protein kinase At1g30570 OS=Arabidopsis thaliana GN=At1g30570 PE=1 SV=1	--	--	--	--	--	K04733	1e-09	59.7	aly:ARALYDRAFT_916421	interleukin-1 receptor-associated kinase 4 [EC:2.7.11.1]	-	GO:0016772//transferase activity, transferring phosphorus-containing groups	-	--
CL4975.Contig3_All	1312	41	5	2.162	0.2504	-3.11006	Down	9.25e-09	2.29e-07	gi|225434544|ref|XP_002276936.1|	402.1	1e-110	PREDICTED: probable protein phosphatase 2C 25 isoform 1 [Vitis vinifera]	gi|460184409|gb|GABL01073754.1|	79.8	7e-12	TSA: Camelina sativa comp61386_c0_seq1 transcribed RNA sequence	sp|O80871|P2C25_ARATH	374	5e-104	Probable protein phosphatase 2C 25 OS=Arabidopsis thaliana GN=At2g30020 PE=1 SV=1	SPCC1223.11	136	9e-32	COG0631	Serine/threonine protein phosphatase	K01090	7e-84	309	sbi:SORBI_01g038410	protein phosphatase [EC:3.1.3.16]	GO:0009611//response to wounding;GO:0009738//abscisic acid mediated signaling pathway;GO:0050832//defense response to fungus	GO:0004722//protein serine/threonine phosphatase activity	GO:0009536//plastid	--
Unigene17784_All	2173	49	6	1.5601	0.1814	-3.10439	Down	3.19e-10	9.15e-09	gi|460365403|ref|XP_004228592.1|	82	4e-14	PREDICTED: LOW QUALITY PROTEIN: callose synthase 9-like [Solanum lycopersicum]	gi|357114329|ref|XM_003558905.1|	91.7	3e-15	PREDICTED: Brachypodium distachyon callose synthase 9-like (LOC100844819), mRNA	sp|Q9SFU6|CALS9_ARATH	152	6e-37	Callose synthase 9 OS=Arabidopsis thaliana GN=CALS9 PE=2 SV=2	--	--	--	--	--	K11000	8e-42	170	rcu:RCOM_0146080	callose synthase [EC:2.4.1.-]	GO:0048589//developmental growth;GO:0003006//developmental process involved in reproduction;GO:0009856//pollination;GO:0070727//cellular macromolecule localization;GO:0048869//cellular developmental process;GO:0009555//pollen development;GO:0016043//cellular component organization;GO:0048610//cellular process involved in reproduction;GO:0007049//cell cycle	-	GO:0005886//plasma membrane	--
Unigene12416_All	748	57	7	5.2721	0.6149	-3.09995	Down	1.11e-11	3.64e-10	gi|261865353|gb|ACY01934.1|	60.5	3e-08	hypothetical protein [Beta vulgaris]	--	--	--	--	--	--	--	--	--	--	--	--	--	--	--	--	--	--	-	-	-	--
Unigene9180_All	339	65	8	13.2655	1.5505	-3.09687	Down	3.92e-13	1.44e-11	gi|460414960|ref|XP_004252829.1|	96.3	1e-19	PREDICTED: polcalcin Phl p 7-like [Solanum lycopersicum]	--	--	--	--	--	--	--	--	--	--	--	--	--	--	--	--	--	--	-	-	-	--
Unigene16231_All	516	40	5	5.3632	0.6366	-3.07463	Down	1.7e-08	4.08e-07	--	--	--	--	--	--	--	--	--	--	--	--	--	--	--	--	--	--	--	--	--	--	-	-	-	--
CL12226.Contig1_All	311	32	4	7.1187	0.845	-3.07459	Down	5.03e-07	1e-05	--	--	--	--	--	--	--	--	--	--	--	--	--	--	--	--	--	--	--	--	--	--	-	-	-	--
Unigene27647_All	336	24	3	4.9418	0.5866	-3.07459	Down	1.53e-05	0.000236737	gi|470134022|ref|XP_004302856.1|	104.4	5e-22	PREDICTED: clavaminate synthase-like protein At3g21360-like [Fragaria vesca subsp. vesca]	--	--	--	--	sp|Q9LIG0|Y3136_ARATH	94.7	1e-20	Clavaminate synthase-like protein At3g21360 OS=Arabidopsis thaliana GN=At3g21360 PE=1 SV=1	--	--	--	--	--	--	--	--	--	--	-	-	GO:0005634//nucleus	--
CL2726.Contig3_All	1596	24	3	1.0404	0.1235	-3.07456	Down	1.53e-05	0.000236673	gi|225458085|ref|XP_002280655.1|	651	0	PREDICTED: abhydrolase domain-containing protein 4-like [Vitis vinifera]	gi|359492187|ref|XM_002280619.2|	462	1e-127	PREDICTED: Vitis vinifera abhydrolase domain-containing protein 4-like (LOC100267776), mRNA	--	--	--	--	SPAC6G10.03c	166	8e-41	COG0596	Predicted hydrolases or acyltransferases (alpha/beta hydrolase superfamily)	K13535	2e-177	620	gmx:100789925	cardiolipin-specific phospholipase [EC:3.1.1.-]	GO:0009407//toxin catabolic process;GO:0010583//response to cyclopentenone;GO:0010200//response to chitin;GO:0052542//defense response by callose deposition;GO:0070328//triglyceride homeostasis;GO:0055091//phospholipid homeostasis;GO:0055089//fatty acid homeostasis	GO:0004623//phospholipase A2 activity;GO:0042171//lysophosphatidic acid acyltransferase activity	-	--
CL12248.Contig2_All	854	24	3	1.9443	0.2308	-3.07454	Down	1.53e-05	0.000236705	--	--	--	--	--	--	--	--	--	--	--	--	--	--	--	--	--	--	--	--	--	--	-	-	-	--
Unigene23851_All	649	24	3	2.5584	0.3037	-3.07452	Down	1.53e-05	0.000236545	--	--	--	--	--	--	--	--	--	--	--	--	--	--	--	--	--	--	--	--	--	--	-	-	-	--
Unigene28031_All	261	24	3	6.3618	0.7552	-3.0745	Down	1.53e-05	0.000236609	gi|147820793|emb|CAN69639.1|	92.8	1e-18	hypothetical protein VITISV_040272 [Vitis vinifera]	--	--	--	--	--	--	--	--	--	--	--	--	--	--	--	--	--	--	-	-	-	--
Unigene40081_All	550	40	5	5.0316	0.5973	-3.07449	Down	1.7e-08	4.08e-07	--	--	--	--	--	--	--	--	--	--	--	--	--	--	--	--	--	--	--	--	--	--	-	-	-	--
CL10880.Contig3_All	394	24	3	4.2143	0.5003	-3.07443	Down	1.53e-05	0.000236577	--	--	--	--	--	--	--	--	--	--	--	--	--	--	--	--	--	--	--	--	--	--	-	-	-	--
Unigene40655_All	257	24	3	6.4608	0.767	-3.07441	Down	1.53e-05	0.000236641	--	--	--	--	--	--	--	--	--	--	--	--	--	--	--	--	--	--	--	--	--	--	-	-	-	--
CL11464.Contig2_All	924	902	113	67.5374	8.035	-3.07132	Down	1.32e-162	8.52e-160	gi|15787895|gb|AAL07539.1|	201.8	1e-50	resistance gene analog NBS4 [Helianthus annuus]	gi|15787912|gb|AF316418.1|AF316418	60	4e-06	Helianthus annuus resistance gene analog NBS14 (NBS14) gene, partial cds	sp|Q40392|TMVRN_NICGU	117	9e-27	TMV resistance protein N OS=Nicotiana glutinosa GN=N PE=1 SV=1	--	--	--	--	--	--	--	--	--	--	-	GO:0000166//nucleotide binding	-	--
Unigene23710_All	1002	79	10	5.4547	0.6557	-3.05639	Down	1.66e-15	7.09e-14	--	--	--	--	--	--	--	--	--	--	--	--	--	--	--	--	--	--	--	--	--	--	-	-	-	--
CL4951.Contig2_All	8683	686	88	5.4659	0.6659	-3.03708	Down	9.73e-123	4.21e-120	gi|224132994|ref|XP_002327931.1|	134	4e-29	predicted protein [Populus trichocarpa] >gi|222837340|gb|EEE75719.1| predicted protein [Populus trichocarpa]	gi|359482728|ref|XM_002274453.2|	285	4e-73	PREDICTED: Vitis vinifera midasin-like (LOC100244657), mRNA	--	--	--	--	SPCC737.08	1281	0	COG5271	AAA ATPase containing von Willebrand factor type A (vWA) domain	K14572	0	3266	vvi:100244657	midasin	GO:0007010//cytoskeleton organization;GO:0006094//gluconeogenesis;GO:0010498//proteasomal protein catabolic process	GO:0005488//binding	GO:0009941//chloroplast envelope;GO:0009506//plasmodesma	--
Unigene35223_All	617	31	4	3.4761	0.4259	-3.02888	Down	9.25e-07	1.77e-05	--	--	--	--	--	--	--	--	--	--	--	--	--	--	--	--	--	--	--	--	--	--	-	-	-	--
CL6391.Contig1_All	398	31	4	5.3888	0.6603	-3.02877	Down	9.25e-07	1.77e-05	--	--	--	--	--	--	--	--	--	--	--	--	--	--	--	--	--	--	--	--	--	--	-	-	-	--
Unigene149_All	1609	62	8	2.6659	0.3267	-3.02858	Down	2.41e-12	8.34e-11	gi|9971227|dbj|BAB12442.1|	585.1	1e-165	gibberellin 2-oxidase No1 [Lactuca sativa]	gi|213032420|emb|FM872397.1|	654	0	Helianthus annuus mRNA for gibberellin 2-oxidase1 (ga2ox1 gene), cultivar HOR	sp|Q9SQ80|G2OX1_PEA	422	3e-118	Gibberellin 2-beta-dioxygenase 1 OS=Pisum sativum GN=GA2OX1 PE=1 SV=1	PA0147	102	2e-21	COG3491	Isopenicillin N synthase and related dioxygenases	K04125	1e-133	474	pop:POPTR_822902	gibberellin 2-oxidase [EC:1.14.11.13]	GO:0032940//secretion by cell;GO:0045487//gibberellin catabolic process;GO:0055114//oxidation-reduction process	GO:0005506//iron ion binding;GO:0052634//C-19 gibberellin 2-beta-dioxygenase activity	GO:0016023//cytoplasmic membrane-bounded vesicle	--
CL5920.Contig3_All	546	54	7	6.8424	0.8423	-3.0221	Down	6.84e-11	2.09e-09	--	--	--	--	--	--	--	--	--	--	--	--	--	--	--	--	--	--	--	--	--	--	-	-	-	--
CL2409.Contig11_All	1559	23	3	1.0207	0.1264	-3.01349	Down	2.82e-05	0.000412654	gi|470116699|ref|XP_004294515.1|	216.1	1e-172	PREDICTED: 12-oxophytodienoate reductase 2-like [Fragaria vesca subsp. vesca]	gi|359493377|ref|XM_002281083.2|	236	6e-59	PREDICTED: Vitis vinifera 12-oxophytodienoate reductase 2-like (LOC100244746), mRNA	sp|Q8GYB8|OPR2_ARATH	395	7e-165	12-oxophytodienoate reductase 2 OS=Arabidopsis thaliana GN=OPR2 PE=2 SV=2	AGc3979	196	2e-75	COG1902	NADH:flavin oxidoreductases, Old Yellow Enzyme family	K05894	1e-173	424	vvi:100244746	12-oxophytodienoic acid reductase [EC:1.3.1.42]	GO:0009611//response to wounding;GO:0046686//response to cadmium ion;GO:0031407//oxylipin metabolic process;GO:0009751//response to salicylic acid stimulus;GO:0055114//oxidation-reduction process	GO:0016491//oxidoreductase activity;GO:0010181//FMN binding	-	--
Unigene34562_All	534	23	3	2.9799	0.3691	-3.01318	Down	2.82e-05	0.00041276	--	--	--	--	--	--	--	--	--	--	--	--	--	--	--	--	--	--	--	--	--	--	-	-	-	--
Unigene20336_All	250	23	3	6.365	0.7884	-3.01316	Down	2.82e-05	0.000412601	--	--	--	--	--	--	--	--	--	--	--	--	--	--	--	--	--	--	--	--	--	--	-	-	-	--
Unigene41305_All	488	23	3	3.2608	0.4039	-3.01316	Down	2.82e-05	0.000412813	gi|224087451|ref|XP_002308172.1|	110.5	1e-23	predicted protein [Populus trichocarpa] >gi|222854148|gb|EEE91695.1| predicted protein [Populus trichocarpa]	--	--	--	--	--	--	--	--	--	--	--	--	--	--	--	--	--	--	-	-	-	--
Unigene39932_All	230	23	3	6.9185	0.857	-3.01309	Down	2.82e-05	0.000412919	--	--	--	--	--	--	--	--	--	--	--	--	--	--	--	--	--	--	--	--	--	--	-	-	-	--
CL9448.Contig4_All	272	23	3	5.8502	0.7247	-3.01303	Down	2.82e-05	0.000412707	--	--	--	--	--	--	--	--	--	--	--	--	--	--	--	--	--	--	--	--	--	--	-	-	-	--
CL4586.Contig1_All	626	23	3	2.5419	0.3149	-3.01294	Down	2.82e-05	0.000412866	gi|460414827|ref|XP_004252764.1|	113.2	3e-24	PREDICTED: uncharacterized protein LOC101263295 [Solanum lycopersicum]	--	--	--	--	--	--	--	--	--	--	--	--	--	--	--	--	--	--	GO:0006629//lipid metabolic process	GO:0004806//triglyceride lipase activity	GO:0005576//extracellular region;GO:0044444//cytoplasmic part;GO:0043231//intracellular membrane-bounded organelle	--
CL12149.Contig2_All	754	130	17	11.9284	1.4813	-3.00946	Down	2.71e-24	1.83e-22	gi|255556486|ref|XP_002519277.1|	125.2	1e-27	beta-fructofuranosidase, putative [Ricinus communis] >gi|223541592|gb|EEF43141.1| beta-fructofuranosidase, putative [Ricinus communis]	--	--	--	--	--	--	--	--	--	--	--	--	--	--	--	--	--	--	-	-	-	--
Unigene30701_All	333	38	5	7.8949	0.9865	-3.00053	Down	5.72e-08	1.29e-06	--	--	--	--	--	--	--	--	--	--	--	--	--	--	--	--	--	--	--	--	--	--	-	-	-	--
CL250.Contig6_All	1898	228	30	8.3109	1.0385	-3.0005	Down	2.18e-41	2.73e-39	gi|255563544|ref|XP_002522774.1|	895.6	0	E3 ubiquitin protein ligase upl2, putative [Ricinus communis] >gi|223538012|gb|EEF39625.1| E3 ubiquitin protein ligase upl2, putative [Ricinus communis]	gi|359494311|ref|XM_002268860.2|	129	1e-26	PREDICTED: Vitis vinifera E3 ubiquitin-protein ligase UPL1-like (LOC100246297), mRNA	sp|Q8GY23|UPL1_ARATH	826	0	E3 ubiquitin-protein ligase UPL1 OS=Arabidopsis thaliana GN=UPL1 PE=1 SV=3	SPAC19D5.04	144	4e-34	COG5021	Ubiquitin-protein ligase	K10592	0	868	gmx:100819012	E3 ubiquitin-protein ligase HUWE1 [EC:6.3.2.19]	GO:0042787//protein ubiquitination involved in ubiquitin-dependent protein catabolic process	GO:0004842//ubiquitin-protein ligase activity	GO:0009506//plasmodesma;GO:0016020//membrane;GO:0005634//nucleus;GO:0005829//cytosol;GO:0005739//mitochondrion;GO:0000151//ubiquitin ligase complex	--
Unigene15178_All	846	410	54	33.5292	4.1938	-2.99909	Down	3.95e-73	9.39e-71	gi|391358397|gb|AFM43737.1|	278.9	7e-74	terpene synthase 4 [Matricaria chamomilla var. recutita]	gi|391358396|gb|JQ255378.1|	79.8	4e-12	Matricaria chamomilla var. recutita terpene synthase 4 mRNA, complete cds	sp|Q9AR86|ISPS_POPCN	225	3e-59	Isoprene synthase, chloroplastic OS=Populus canescens GN=ISPS PE=1 SV=1	--	--	--	--	--	K12742	6e-56	215	pop:POPTR_1111628	isoprene synthase [EC:4.2.3.27]	-	GO:0016829//lyase activity	-	--
Unigene42683_All	610	121	16	13.7235	1.7233	-2.9934	Down	1.35e-22	8.46e-21	gi|225446763|ref|XP_002282970.1|	112.8	3e-24	PREDICTED: probable polyamine oxidase 2 [Vitis vinifera] >gi|302143503|emb|CBI22064.3| unnamed protein product [Vitis vinifera]	gi|460179640|gb|GABL01077598.1|	87.7	1e-14	TSA: Camelina sativa comp62197_c0_seq1 transcribed RNA sequence	sp|Q9LYT1|PAO3_ARATH	98.6	2e-21	Polyamine oxidase 3 OS=Arabidopsis thaliana GN=PAO3 PE=1 SV=1	Rv3170	52.8	4e-07	COG1231	Monoamine oxidase	K13367	6e-21	98.6	aly:ARALYDRAFT_486367	non-specific polyamine oxidase [EC:1.5.3.17]	GO:0006598//polyamine catabolic process;GO:0009805//coumarin biosynthetic process;GO:0055114//oxidation-reduction process;GO:0009611//response to wounding;GO:0042398//cellular modified amino acid biosynthetic process	GO:0046592//polyamine oxidase activity;GO:0000166//nucleotide binding	GO:0005777//peroxisome;GO:0005634//nucleus	--
Unigene44077_All	228	30	4	9.1032	1.1527	-2.98136	Down	1.69e-06	3.09e-05	--	--	--	--	--	--	--	--	--	--	--	--	--	--	--	--	--	--	--	--	--	--	-	-	-	--
Unigene13478_All	650	45	6	4.7897	0.6065	-2.98136	Down	3.59e-09	9.27e-08	--	--	--	--	--	--	--	--	--	--	--	--	--	--	--	--	--	--	--	--	--	--	-	-	-	--
Unigene20165_All	485	30	4	4.2795	0.5419	-2.98134	Down	1.69e-06	3.09e-05	gi|255554711|ref|XP_002518393.1|	135.6	3e-31	vacuolar protein sorting-associated protein, putative [Ricinus communis] >gi|223542238|gb|EEF43780.1| vacuolar protein sorting-associated protein, putative [Ricinus communis]	--	--	--	--	--	--	--	--	--	--	--	--	--	--	--	--	--	--	GO:0009888//tissue development;GO:0050789//regulation of biological process;GO:0044238//primary metabolic process;GO:0044763;GO:0044260;GO:0071840;GO:0010015//root morphogenesis	-	-	--
Unigene20695_All	530	30	4	3.9161	0.4959	-2.9813	Down	1.69e-06	3.09e-05	gi|217314609|gb|ACK36942.1|	85.5	4e-16	expansin [Annona cherimola]	gi|351630280|gb|JF922713.1|	73.8	2e-10	Breonia chinensis expansin (EXPA14) gene, complete cds	sp|Q40636|EXPA2_ORYSJ	77.8	3e-15	Expansin-A2 OS=Oryza sativa subsp. japonica GN=EXPA2 PE=2 SV=2	--	--	--	--	--	--	--	--	--	--	GO:0009664//plant-type cell wall organization	-	GO:0005576//extracellular region;GO:0016020//membrane	--
Unigene20195_All	1567	157	21	6.9317	0.8805	-2.97681	Down	9.62e-29	7.85e-27	gi|224075499|ref|XP_002304655.1|	715.3	0	predicted protein [Populus trichocarpa] >gi|222842087|gb|EEE79634.1| predicted protein [Populus trichocarpa]	gi|356495070|ref|XM_003516356.1|	85.7	1e-13	PREDICTED: Glycine max uncharacterized protein LOC100804606 (LOC100804606), mRNA	--	--	--	--	--	--	--	--	--	--	--	--	--	--	-	-	GO:0009507//chloroplast	--
CL2019.Contig4_All	2051	82	11	2.766	0.3524	-2.97252	Down	1.2e-15	5.15e-14	--	--	--	--	--	--	--	--	--	--	--	--	--	--	--	--	--	--	--	--	--	--	-	-	-	--
CL3511.Contig2_All	2089	215	29	7.1205	0.9121	-2.96471	Down	1.16e-38	1.35e-36	gi|147845303|emb|CAN79061.1|	68.2	6e-10	hypothetical protein VITISV_024577 [Vitis vinifera]	gi|219926622|emb|CU928858.2|	99.6	1e-17	Medicago truncatula chromosome 5 clone mth4-5i12, COMPLETE SEQUENCE	sp|P10978|POLX_TOBAC	179	4e-45	Retrovirus-related Pol polyprotein from transposon TNT 1-94 OS=Nicotiana tabacum PE=2 SV=1	--	--	--	--	--	K12619	2e-21	102	osa:4349826	5'-3' exoribonuclease 2 [EC:3.1.13.-]	GO:0006310//DNA recombination	GO:0003677//DNA binding;GO:0004601//peroxidase activity	-	--
CL7098.Contig2_All	1249	74	10	4.099	0.526	-2.96214	Down	3.35e-14	1.32e-12	gi|20159765|gb|AAM12036.1|	66.2	1e-09	anther-specific protein [Pisum sativum]	--	--	--	--	sp|P08688|ALB2_PEA	150	1e-36	Albumin-2 OS=Pisum sativum PE=2 SV=1	--	--	--	--	--	--	--	--	--	--	-	GO:0020037//heme binding;GO:0005509//calcium ion binding	-	--
Unigene39404_All	716	37	5	3.5752	0.4588	-2.96209	Down	1.04e-07	2.28e-06	--	--	--	--	--	--	--	--	--	--	--	--	--	--	--	--	--	--	--	--	--	--	-	-	-	--
Unigene38296_All	601	37	5	4.2593	0.5466	-2.96206	Down	1.04e-07	2.28e-06	--	--	--	--	--	--	--	--	--	--	--	--	--	--	--	--	--	--	--	--	--	--	-	-	-	--
Unigene24417_All	243	37	5	10.5343	1.3519	-2.96203	Down	1.04e-07	2.28e-06	--	--	--	--	--	--	--	--	--	--	--	--	--	--	--	--	--	--	--	--	--	--	-	-	-	--
Unigene2818_All	675	37	5	3.7923	0.4867	-2.96197	Down	1.04e-07	2.28e-06	--	--	--	--	--	--	--	--	--	--	--	--	--	--	--	--	--	--	--	--	--	--	-	-	-	--
CL13762.Contig1_All	849	170	23	13.8532	1.7799	-2.96035	Down	7.75e-31	6.82e-29	gi|215820454|gb|ACJ70698.1|	180.3	3e-44	polyphenol oxidase [Cynara cardunculus var. scolymus]	--	--	--	--	sp|P43311|PPO_VITVI	133	1e-31	Polyphenol oxidase, chloroplastic OS=Vitis vinifera PE=1 SV=1	--	--	--	--	--	K00422	2e-30	130	vvi:100256583	polyphenol oxidase [EC:1.10.3.1]	-	-	-	--
CL6544.Contig4_All	957	229	31	16.5552	2.1283	-2.95951	Down	5.21e-41	6.46e-39	gi|37993661|gb|AAR06916.1|	409.5	4e-113	UDP-glycosyltransferase 85C2 [Stevia rebaudiana]	gi|37993660|gb|AY345978.1|	115	9e-23	Stevia rebaudiana UDP-glycosyltransferase 85C2 mRNA, complete cds	sp|Q9LME8|U85A7_ARATH	288	2e-78	UDP-glycosyltransferase 85A7 OS=Arabidopsis thaliana GN=UGT85A7 PE=2 SV=1	--	--	--	--	--	K13030	6e-50	196	sbi:SORBI_01g001220	cyanohydrin beta-glucosyltransferase [EC:2.4.1.85]	-	GO:0035251//UDP-glucosyltransferase activity	-	--
Unigene23509_All	401	118	16	20.3586	2.6215	-2.95717	Down	8.1e-22	4.88e-20	gi|255082406|ref|XP_002504189.1|	50.4	9e-06	predicted protein [Micromonas sp. RCC299] >gi|226519457|gb|ACO65447.1| predicted protein [Micromonas sp. RCC299]	--	--	--	--	--	--	--	--	YIL079c	57.8	5e-09	COG5082	Arginine methyltransferase-interacting protein, contains RING Zn-finger	--	--	--	--	--	-	-	-	--
Unigene561_All	1774	463	63	18.0567	2.3333	-2.95209	Down	4.4e-81	1.17e-78	gi|30039240|gb|AAP14019.1|AF380836_1	782.3	0	putative ACC synthase 1 [Lactuca sativa]	gi|1280046|gb|U54789.1|U54789	440	1e-120	Helianthus annuus ACC synthase (HACS.1) gene, partial cds	sp|P31531|1A1C_SOYBN	660	0	1-aminocyclopropane-1-carboxylate synthase OS=Glycine max GN=ACS1 PE=2 SV=1	aq_1969	104	4e-22	COG0436	Aspartate/tyrosine/aromatic aminotransferase	K01762	0	685	pop:POPTR_815069	1-aminocyclopropane-1-carboxylate synthase [EC:4.4.1.14]	GO:0042218//1-aminocyclopropane-1-carboxylate biosynthetic process	GO:0030170//pyridoxal phosphate binding;GO:0016847//1-aminocyclopropane-1-carboxylate synthase activity	-	--
CL2409.Contig8_All	1575	22	3	0.9664	0.1251	-2.94954	Down	5.17e-05	0.000715006	gi|470116699|ref|XP_004294515.1|	216.1	1e-172	PREDICTED: 12-oxophytodienoate reductase 2-like [Fragaria vesca subsp. vesca]	gi|359493377|ref|XM_002281083.2|	236	6e-59	PREDICTED: Vitis vinifera 12-oxophytodienoate reductase 2-like (LOC100244746), mRNA	sp|Q8GYB8|OPR2_ARATH	395	7e-165	12-oxophytodienoate reductase 2 OS=Arabidopsis thaliana GN=OPR2 PE=2 SV=2	AGc3979	196	2e-75	COG1902	NADH:flavin oxidoreductases, Old Yellow Enzyme family	K05894	1e-173	424	vvi:100244746	12-oxophytodienoic acid reductase [EC:1.3.1.42]	GO:0055114//oxidation-reduction process	GO:0016491//oxidoreductase activity;GO:0010181//FMN binding	-	--
Unigene9856_All	527	44	6	5.7763	0.748	-2.94904	Down	6.53e-09	1.64e-07	--	--	--	--	--	--	--	--	--	--	--	--	--	--	--	--	--	--	--	--	--	--	-	-	-	--
Unigene37874_All	552	66	9	8.2721	1.0712	-2.94903	Down	9.38e-13	3.35e-11	--	--	--	--	--	--	--	--	--	--	--	--	--	--	--	--	--	--	--	--	--	--	-	-	-	--
Unigene40423_All	354	22	3	4.2996	0.5568	-2.94897	Down	5.17e-05	0.000714572	--	--	--	--	gi|255558463|ref|XM_002520211.1|	69.9	2e-09	Ricinus communis Chaperone protein dnaJ, putative, mRNA	--	--	--	--	--	--	--	--	--	--	--	--	--	--	-	-	-	--
Unigene40067_All	382	22	3	3.9845	0.516	-2.94896	Down	5.17e-05	0.000714659	--	--	--	--	--	--	--	--	--	--	--	--	--	--	--	--	--	--	--	--	--	--	-	-	-	--
Unigene9288_All	476	22	3	3.1976	0.4141	-2.94894	Down	5.17e-05	0.000714832	--	--	--	--	--	--	--	--	--	--	--	--	--	--	--	--	--	--	--	--	--	--	-	-	-	--
Unigene39939_All	279	22	3	5.4554	0.7065	-2.94892	Down	5.17e-05	0.000714746	--	--	--	--	--	--	--	--	--	--	--	--	--	--	--	--	--	--	--	--	--	--	-	-	-	--
Unigene40384_All	346	22	3	4.399	0.5697	-2.9489	Down	5.17e-05	0.000714919	--	--	--	--	--	--	--	--	--	--	--	--	--	--	--	--	--	--	--	--	--	--	-	-	-	--
CL14017.Contig12_All	649	329	45	35.072	4.5556	-2.94461	Down	6.06e-58	1.09e-55	gi|147860696|emb|CAN81449.1|	153.3	2e-36	hypothetical protein VITISV_011174 [Vitis vinifera]	--	--	--	--	--	--	--	--	--	--	--	--	--	--	--	--	--	--	-	-	-	--
CL11562.Contig1_All	829	73	10	6.0923	0.7925	-2.9425	Down	6.07e-14	2.36e-12	gi|225437164|ref|XP_002274787.1|	436	3e-121	PREDICTED: calcium-transporting ATPase 12, plasma membrane-type-like [Vitis vinifera]	gi|224130657|ref|XM_002328308.1|	87.7	2e-14	Populus trichocarpa autoinhibited calcium ATPase, mRNA	sp|Q9LY77|ACA12_ARATH	400	4e-112	Calcium-transporting ATPase 12, plasma membrane-type OS=Arabidopsis thaliana GN=ACA12 PE=2 SV=1	UU264	156	5e-38	COG0474	Cation transport ATPase	K01537	1e-115	414	aly:ARALYDRAFT_898774	Ca2+-transporting ATPase [EC:3.6.3.8]	GO:0009624//response to nematode;GO:0006754//ATP biosynthetic process;GO:0006882//cellular zinc ion homeostasis;GO:0070588//calcium ion transmembrane transport	GO:0046872//metal ion binding;GO:0005388//calcium-transporting ATPase activity;GO:0005516//calmodulin binding;GO:0005524//ATP binding	GO:0016021//integral to membrane	--
Unigene37945_All	313	29	4	6.4101	0.8396	-2.93257	Down	3.09e-06	5.4e-05	--	--	--	--	--	--	--	--	--	--	--	--	--	--	--	--	--	--	--	--	--	--	-	-	-	--
Unigene24502_All	208	29	4	9.6459	1.2635	-2.93249	Down	3.09e-06	5.4e-05	--	--	--	--	--	--	--	--	--	--	--	--	--	--	--	--	--	--	--	--	--	--	-	-	-	--
Unigene28149_All	366	29	4	5.4818	0.7181	-2.93239	Down	3.09e-06	5.4e-05	gi|225444686|ref|XP_002277641.1|	51.6	4e-06	PREDICTED: inter-alpha-trypsin inhibitor heavy chain H3 [Vitis vinifera] >gi|297738541|emb|CBI27786.3| unnamed protein product [Vitis vinifera]	--	--	--	--	--	--	--	--	--	--	--	--	--	--	--	--	--	--	-	-	-	--
CL928.Contig1_All	908	65	9	4.9526	0.6512	-2.92701	Down	1.7e-12	5.94e-11	gi|460408991|ref|XP_004249924.1|	307.8	1e-82	PREDICTED: steroid 5-alpha-reductase DET2-like [Solanum lycopersicum]	gi|357497776|ref|XM_003619129.1|	69.9	4e-09	Medicago truncatula 3-oxo-5-alpha-steroid 4-dehydrogenase (MTR_6g043740) mRNA, complete cds	sp|Q2QDF6|DET2_GOSHI	82.8	2e-16	Steroid 5-alpha-reductase DET2 OS=Gossypium hirsutum GN=DET2 PE=1 SV=1	--	--	--	--	--	K09591	2e-17	87.8	ppp:PHYPADRAFT_166483	probable steroid reductase DET2 [EC:1.3.99.-]	-	GO:0003865//3-oxo-5-alpha-steroid 4-dehydrogenase activity	GO:0009941//chloroplast envelope;GO:0016020//membrane	--
CL1077.Contig2_All	1110	202	28	12.5904	1.6574	-2.92533	Down	6.08e-36	6.5e-34	--	--	--	--	--	--	--	--	--	--	--	--	--	--	--	--	--	--	--	--	--	--	-	-	-	--
CL9213.Contig1_All	285	36	5	8.7391	1.1527	-2.92247	Down	1.9e-07	4.01e-06	--	--	--	--	--	--	--	--	--	--	--	--	--	--	--	--	--	--	--	--	--	--	-	-	-	--
CL2917.Contig9_All	1981	122	17	4.2607	0.5638	-2.91784	Down	3.17e-22	1.95e-20	gi|75207042|sp|Q9SPN1.1|LLOS5_ARTAN	181	6e-44	RecName: Full=R-linalool synthase QH5, chloroplastic; Flags: Precursor >gi|6469616|gb|AAF13356.1|AF154124_1 (3R)-linalool synthase [Artemisia annua]	gi|6469615|gb|AF154124.1|AF154124	2238	0	Artemisia annua (3R)-linalool synthase (QH5) mRNA, complete cds	sp|Q9SPN1|LLOS5_ARTAN	887	0	R-linalool synthase QH5, chloroplastic OS=Artemisia annua GN=QH5 PE=2 SV=1	--	--	--	--	--	K07385	1e-100	365	ath:AT3G25830	1,8-cineole synthase [EC:4.2.3.-]	GO:0050896//response to stimulus;GO:0016114//terpenoid biosynthetic process	GO:0010333//terpene synthase activity	GO:0044444//cytoplasmic part	--
CL4765.Contig2_All	773	193	27	17.2738	2.2949	-2.91208	Down	2.96e-34	2.99e-32	gi|224144308|ref|XP_002325255.1|	102.1	1e-20	predicted protein [Populus trichocarpa] >gi|222866689|gb|EEF03820.1| predicted protein [Populus trichocarpa]	--	--	--	--	--	--	--	--	--	--	--	--	--	--	--	--	--	--	-	-	-	--
CL14017.Contig9_All	486	206	29	29.3252	3.9205	-2.90303	Down	2.39e-36	2.6e-34	gi|470110663|ref|XP_004291593.1|	51.6	5e-06	PREDICTED: ankyrin repeat-containing protein At3g12360-like [Fragaria vesca subsp. vesca]	--	--	--	--	--	--	--	--	--	--	--	--	--	--	--	--	--	--	-	-	-	--
CL4993.Contig5_All	1450	163	23	7.7773	1.0422	-2.89964	Down	4.88e-29	4.04e-27	gi|460387157|ref|XP_004239254.1|	57	8e-120	PREDICTED: casein kinase I isoform delta-like [Solanum lycopersicum]	gi|359484470|ref|XM_002281309.2|	295	7e-77	PREDICTED: Vitis vinifera casein kinase I isoform delta-like (LOC100261234), mRNA	sp|P42158|KC1D_ARATH	328	5e-103	Casein kinase I isoform delta-like OS=Arabidopsis thaliana GN=At4g26100 PE=2 SV=2	CT301_1	58.9	2e-08	COG0515	Serine/threonine protein kinase	K02218	4e-117	337	vvi:100244694	casein kinase 1 [EC:2.7.11.1]	GO:0006468//protein phosphorylation	GO:0005524//ATP binding;GO:0004674//protein serine/threonine kinase activity	GO:0005737//cytoplasm;GO:0009506//plasmodesma;GO:0005886//plasma membrane;GO:0005634//nucleus	--
Unigene31409_All	669	28	4	2.8956	0.3928	-2.882	Down	5.63e-06	9.38e-05	--	--	--	--	--	--	--	--	--	--	--	--	--	--	--	--	--	--	--	--	--	--	-	-	-	--
Unigene23904_All	437	35	5	5.5411	0.7517	-2.88194	Down	3.45e-07	7.04e-06	--	--	--	--	gi|147860458|emb|AM434373.2|	69.9	2e-09	Vitis vinifera contig VV78X118294.7, whole genome shotgun sequence	--	--	--	--	--	--	--	--	--	--	--	--	--	--	-	-	-	--
Unigene8889_All	712	28	4	2.7207	0.3691	-2.88189	Down	5.63e-06	9.38e-05	gi|255543042|ref|XP_002512584.1|	141.7	1e-32	mads box protein, putative [Ricinus communis] >gi|223548545|gb|EEF50036.1| mads box protein, putative [Ricinus communis]	gi|160421807|gb|AC214596.1|	61.9	8e-07	Populus trichocarpa clone POP018-C13, complete sequence	sp|Q9FJK3|AGL80_ARATH	125	3e-29	Agamous-like MADS-box protein AGL80 OS=Arabidopsis thaliana GN=AGL80 PE=1 SV=1	--	--	--	--	--	--	--	--	--	--	GO:0019722//calcium-mediated signaling;GO:0009612//response to mechanical stimulus	GO:0005515//protein binding	GO:0043078//polar nucleus	--
Unigene34367_All	479	28	4	4.0442	0.5487	-2.88176	Down	5.63e-06	9.38e-05	gi|460404745|ref|XP_004247841.1|	221.5	4e-57	PREDICTED: pleiotropic drug resistance protein 1-like [Solanum lycopersicum]	gi|328923704|gb|JF440348.1|	139	3e-30	Solanum tuberosum cultivar Desiree ABCG subfamily transporter (PDR2) mRNA, complete cds	sp|Q76CU2|PDR1_TOBAC	217	2e-57	Pleiotropic drug resistance protein 1 OS=Nicotiana tabacum GN=PDR1 PE=2 SV=1	--	--	--	--	--	--	--	--	--	--	GO:0006200//ATP catabolic process	GO:0015416//organic phosphonate transmembrane-transporting ATPase activity;GO:0005524//ATP binding;GO:0015417//polyamine-transporting ATPase activity	GO:0016020//membrane	--
Unigene14778_All	1558	35	5	1.5542	0.2109	-2.88154	Down	3.45e-07	7.05e-06	gi|359481061|ref|XP_003632563.1|	131.3	4e-29	PREDICTED: uncharacterized protein LOC100254761 isoform 3 [Vitis vinifera]	--	--	--	--	--	--	--	--	--	--	--	--	--	--	--	--	--	--	-	-	-	--
CL9380.Contig1_All	1586	139	20	6.0635	0.8285	-2.87158	Down	9.72e-25	6.73e-23	gi|225458751|ref|XP_002285061.1|	636.7	0	PREDICTED: isoflavone 2&apos;-hydroxylase-like [Vitis vinifera]	gi|75755972|gb|DQ160101.1|	95.6	1e-16	Taraxacum officinale TO79a-2 (To79a-2) mRNA, partial cds	sp|P93147|C81E1_GLYEC	493	1e-139	Isoflavone 2'-hydroxylase OS=Glycyrrhiza echinata GN=CYP81E1 PE=1 SV=2	all3746	115	2e-25	COG2124	Cytochrome P450	K00517	8e-144	508	ath:AT4G37360	[EC:1.14.-.-]	-	GO:0046872//metal ion binding;GO:0016705//oxidoreductase activity, acting on paired donors, with incorporation or reduction of molecular oxygen;GO:0004497//monooxygenase activity	-	--
Unigene25465_All	2312	690	100	20.6477	2.8418	-2.8611	Down	3.28e-116	1.28e-113	gi|255556649|ref|XP_002519358.1|	617.1	4e-175	leucine-rich repeat-containing protein, putative [Ricinus communis] >gi|223541425|gb|EEF42975.1| leucine-rich repeat-containing protein, putative [Ricinus communis]	gi|254808875|gb|FJ660701.1|	157	6e-35	Grindelia camporum microsatellite GRIN063 sequence	sp|Q40392|TMVRN_NICGU	402	3e-112	TMV resistance protein N OS=Nicotiana glutinosa GN=N PE=1 SV=1	RSp0875	51.6	6e-06	COG4886	Leucine-rich repeat (LRR) protein	K13457	3e-18	92.4	zma:606485	disease resistance protein RPM1	-	-	-	--
Unigene12490_All	956	55	8	3.9803	0.5498	-2.8559	Down	1.56e-10	4.61e-09	--	--	--	--	--	--	--	--	--	--	--	--	--	--	--	--	--	--	--	--	--	--	-	-	-	--
CL338.Contig3_All	662	55	8	5.748	0.794	-2.85585	Down	1.56e-10	4.61e-09	gi|460411922|ref|XP_004251353.1|	61.6	1e-08	PREDICTED: uncharacterized protein LOC101256352 [Solanum lycopersicum]	--	--	--	--	--	--	--	--	--	--	--	--	--	--	--	--	--	--	-	-	-	--
Unigene42584_All	2160	144	21	4.6123	0.6388	-2.85205	Down	2.08e-25	1.48e-23	gi|356552184|ref|XP_003544449.1|	964.1	0	PREDICTED: uncharacterized protein LOC100820584 [Glycine max]	gi|470109710|ref|XM_004291086.1|	345	1e-91	PREDICTED: Fragaria vesca subsp. vesca uncharacterized LOC101313275 (LOC101313275), mRNA	--	--	--	--	--	--	--	--	--	--	--	--	--	--	GO:0019375//galactolipid biosynthetic process;GO:0045892//negative regulation of transcription, DNA-dependent;GO:0016036//cellular response to phosphate starvation	GO:0004722//protein serine/threonine phosphatase activity	GO:0005739//mitochondrion;GO:0016020//membrane;GO:0005783//endoplasmic reticulum	--
CL1077.Contig4_All	411	219	32	36.8648	5.1155	-2.8493	Down	7.8e-38	8.94e-36	--	--	--	--	--	--	--	--	--	--	--	--	--	--	--	--	--	--	--	--	--	--	-	-	-	--
Unigene15097_All	1266	1045	153	57.1074	7.9403	-2.84641	Down	3.95e-174	2.81e-171	gi|460377815|ref|XP_004234683.1|	439.1	7e-122	PREDICTED: putative elongation of fatty acids protein DDB_G0272012-like [Solanum lycopersicum]	gi|449470157|ref|XM_004152737.1|	69.9	6e-09	PREDICTED: Cucumis sativus elongation of fatty acids protein A-like (LOC101218182), mRNA >gi|449496139|ref|XM_004160004.1| PREDICTED: Cucumis sativus elongation of fatty acids protein A-like (LOC101228915), mRNA	--	--	--	--	--	--	--	--	--	--	--	--	--	--	-	-	GO:0016021//integral to membrane;GO:0005739//mitochondrion	--
CL2813.Contig1_All	1613	61	9	2.6164	0.3666	-2.8353	Down	1.81e-11	5.79e-10	gi|356539983|ref|XP_003538471.1|	496.5	5e-139	PREDICTED: codeine O-demethylase-like [Glycine max]	gi|357492714|ref|XM_003616598.1|	115	1e-22	Medicago truncatula 1-aminocyclopropane-1-carboxylate oxidase (MTR_5g082750) mRNA, complete cds	sp|Q39224|SRG1_ARATH	228	6e-60	Protein SRG1 OS=Arabidopsis thaliana GN=SRG1 PE=2 SV=1	PA4191	122	1e-27	COG3491	Isopenicillin N synthase and related dioxygenases	K06892	3e-60	231	pop:POPTR_550478		GO:0055114//oxidation-reduction process;GO:0009620//response to fungus;GO:0009867//jasmonic acid mediated signaling pathway;GO:0009611//response to wounding;GO:0009695//jasmonic acid biosynthetic process;GO:0080167//response to karrikin	GO:0016706//oxidoreductase activity, acting on paired donors, with incorporation or reduction of molecular oxygen, 2-oxoglutarate as one donor, and incorporation of one atom each of oxygen into both donors;GO:0005506//iron ion binding	GO:0005737//cytoplasm	--
Unigene28605_All	1661	88	13	3.6654	0.5142	-2.83357	Down	5.79e-16	2.53e-14	gi|460387157|ref|XP_004239254.1|	129	0	PREDICTED: casein kinase I isoform delta-like [Solanum lycopersicum]	gi|460396368|ref|XM_004243700.1|	523	1e-145	PREDICTED: Solanum lycopersicum casein kinase I isoform delta-like (LOC101265454), mRNA	sp|P42158|KC1D_ARATH	418	1e-166	Casein kinase I isoform delta-like OS=Arabidopsis thaliana GN=At4g26100 PE=2 SV=2	CT301_1	79.7	1e-14	COG0515	Serine/threonine protein kinase	K02218	0	424	pop:POPTR_831950	casein kinase 1 [EC:2.7.11.1]	GO:0006468//protein phosphorylation	GO:0005524//ATP binding;GO:0004674//protein serine/threonine kinase activity	GO:0005737//cytoplasm;GO:0009506//plasmodesma;GO:0005886//plasma membrane;GO:0005634//nucleus	--
Unigene17357_All	461	27	4	4.052	0.5701	-2.82935	Down	1.02e-05	0.000162495	--	--	--	--	--	--	--	--	--	--	--	--	--	--	--	--	--	--	--	--	--	--	-	-	-	--
Unigene19276_All	714	782	116	75.7737	10.6743	-2.82756	Down	7.34e-130	3.43e-127	gi|399769475|emb|CCA94610.1|	180.6	2e-44	polyphenol oxidase precursor (chloroplast) [Taraxacum officinale]	--	--	--	--	sp|P43309|PPO_MALDO	120	8e-28	Polyphenol oxidase, chloroplastic OS=Malus domestica PE=2 SV=1	--	--	--	--	--	K00422	3e-25	113	vvi:100256583	polyphenol oxidase [EC:1.10.3.1]	-	-	-	--
Unigene30474_All	1545	296	44	13.2548	1.8711	-2.82456	Down	3.85e-50	5.91e-48	gi|14582200|gb|AAK69401.1|AF274564_1	507.3	3e-142	immediate-early fungal elicitor protein CMPG1 [Petroselinum crispum] >gi|14582202|gb|AAK69402.1|AF274565_1 immediate-early fungal elicitor protein CMPG1 [Petroselinum crispum]	gi|460382391|ref|XM_004236875.1|	69.9	8e-09	PREDICTED: Solanum lycopersicum U-box domain-containing protein 21-like (LOC101262803), mRNA	sp|Q5PNY6|PUB21_ARATH	331	8e-91	U-box domain-containing protein 21 OS=Arabidopsis thaliana GN=PUB21 PE=2 SV=1	--	--	--	--	--	--	--	--	--	--	GO:0032491//detection of molecule of fungal origin	GO:0016874//ligase activity	-	--
CL3511.Contig3_All	964	121	18	8.684	1.2268	-2.82346	Down	2.31e-21	1.36e-19	gi|147862988|emb|CAN80930.1|	36.2	1e-54	hypothetical protein VITISV_005279 [Vitis vinifera]	gi|147801518|emb|AM463201.2|	65.9	7e-08	Vitis vinifera contig VV78X213153.4, whole genome shotgun sequence	sp|P10978|POLX_TOBAC	100	2e-21	Retrovirus-related Pol polyprotein from transposon TNT 1-94 OS=Nicotiana tabacum PE=2 SV=1	--	--	--	--	--	K12619	7e-22	102	osa:4349826	5'-3' exoribonuclease 2 [EC:3.1.13.-]	-	-	-	--
Unigene39286_All	200	47	7	16.2584	2.2996	-2.82173	Down	4.42e-09	1.13e-07	gi|37778025|gb|AAR02572.1|	55.5	3e-07	resistance protein candidate RGC2 [Lactuca sativa]	--	--	--	--	--	--	--	--	--	--	--	--	--	--	--	--	--	--	-	-	-	--
CL5750.Contig1_All	1428	47	7	2.2771	0.3221	-2.82162	Down	4.42e-09	1.13e-07	gi|224055853|ref|XP_002298686.1|	439.9	5e-122	predicted protein [Populus trichocarpa] >gi|222845944|gb|EEE83491.1| predicted protein [Populus trichocarpa]	gi|297803887|ref|XM_002869782.1|	123	5e-25	Arabidopsis lyrata subsp. lyrata ATCES1, mRNA	--	--	--	--	--	--	--	--	--	K04711	4e-123	439	pop:POPTR_752844	dihydroceramidase [EC:3.5.1.-]	GO:0006672//ceramide metabolic process	GO:0016811//hydrolase activity, acting on carbon-nitrogen (but not peptide) bonds, in linear amides	GO:0005794//Golgi apparatus;GO:0016021//integral to membrane;GO:0005783//endoplasmic reticulum	--
Unigene31358_All	331	114	17	23.828	3.3744	-2.81995	Down	3.49e-20	1.95e-18	gi|462395076|gb|EMJ00875.1|	197.2	6e-50	hypothetical protein PRUPE_ppa000182mg [Prunus persica]	gi|470108989|ref|XM_004290737.1|	79.8	2e-12	PREDICTED: Fragaria vesca subsp. vesca ABC transporter C family member 14-like (LOC101305329), mRNA	sp|Q9LZJ5|AB14C_ARATH	179	3e-46	ABC transporter C family member 14 OS=Arabidopsis thaliana GN=ABCC14 PE=1 SV=1	YDR135c	83.6	8e-17	COG1132	ABC-type multidrug transport system, ATPase and permease components	K05666	2e-15	78.6	olu:OSTLU_35503	ATP-binding cassette, subfamily C (CFTR/MRP), member 2	GO:0009611//response to wounding;GO:0009414//response to water deprivation;GO:0010118//stomatal movement;GO:0009624//response to nematode;GO:0006855//drug transmembrane transport;GO:0034976//response to endoplasmic reticulum stress;GO:0015884//folic acid transport;GO:0055114//oxidation-reduction process;GO:0006200//ATP catabolic process;GO:0009627//systemic acquired resistance	GO:0032440//2-alkenal reductase [NAD(P)] activity;GO:0008517//folic acid transporter activity;GO:0042626//ATPase activity, coupled to transmembrane movement of substances;GO:0005524//ATP binding	GO:0000325//plant-type vacuole;GO:0005774//vacuolar membrane;GO:0016021//integral to membrane;GO:0005794//Golgi apparatus;GO:0009506//plasmodesma;GO:0005886//plasma membrane	--
Unigene38049_All	491	40	6	5.6362	0.8029	-2.81143	Down	7.01e-08	1.57e-06	--	--	--	--	--	--	--	--	--	--	--	--	--	--	--	--	--	--	--	--	--	--	-	-	-	--
[truncated: 3,020 more rows]
