# Supplementary material for: Transcriptomic analysis of differentially expressed genes in the floral transition of the summer flowering chrysanthemum
Source: BMC Genomics. 2016 Aug 24;17(1):673. doi: 10.1186/s12864-016-3024-4 (PMC4995656; doi:10.1186/s12864-016-3024-4)
Supplement: Additional file 6: Table S6. — Genes differentially transcribed in the comparison in the comparison CK vs L1. Criteria as given in Additional file 4: Table S4. (XLS 1282 kb) [file 12864_2016_3024_MOESM6_ESM.xls]

## Sheet: Additional file 3
geneID(1533)	geneLength	ck_rawfragments(14454067)	L1_rawfragments(14388509)	ck_FPKM	L1_FPKM	log2 Ratio(L1/ck)	Up-Down-Regulation(L1/ck)	P-value	FDR	Nr-ID	Nr-Score	Nr-Evalue	Nr-annotation	Nt-ID	Nt-Score	Nt-Evalue	Nt-annotation	Swissprot-ID	Swissprot-Score	Swissprot-Evalue	Swissprot-annotation	COG-Protein-or-Domain	COG-Score	COG-Evalue	COG-ID	COG-Function-Description	KO_id	KEGG-Evalue	KEGG-Score	KEGG-Gene	ko_definition	GO-BiologicalProcess	GO-MolecularFunction	Go-CellularComponent	Pathway ID//Pathway
CL396.Contig15_All	201	0	16	0	5.5323	12.4337	Up	1.47e-05	0.000475862	gi|460376914|ref|XP_004234241.1|	106.7	1e-22	PREDICTED: uncharacterized protein LOC101245729 [Solanum lycopersicum]	gi|146403795|gb|EF549584.1|	208	2e-51	Artemisia annua chloroplast light-harvesting chlorophyll a/b-binding protein mRNA, partial cds; nuclear gene for chloroplast product	sp|P07369|CB2G_SOLLC	107	2e-24	Chlorophyll a-b binding protein 3C, chloroplastic OS=Solanum lycopersicum GN=CAB3C PE=3 SV=1	--	--	--	--	--	K08912	4e-24	107	bdi:100822184	light-harvesting complex II chlorophyll a/b binding protein 1	GO:0009769//photosynthesis, light harvesting in photosystem II	GO:0016168//chlorophyll binding	GO:0010287//plastoglobule;GO:0009941//chloroplast envelope;GO:0005794//Golgi apparatus;GO:0030076//light-harvesting complex;GO:0009535//chloroplast thylakoid membrane	--
CL3570.Contig1_All	331	0	20	0	4.1994	12.036	Up	9.09e-07	3.72e-05	--	--	--	--	--	--	--	--	--	--	--	--	--	--	--	--	--	--	--	--	--	--	-	-	-	--
Unigene53036_All	201	1	21	0.3442	7.2612	4.39889	Up	5.45e-06	0.000194002	--	--	--	--	--	--	--	--	--	--	--	--	--	--	--	--	--	--	--	--	--	--	-	-	-	--
Unigene52776_All	238	1	21	0.2907	6.1323	4.39883	Up	5.45e-06	0.000194063	--	--	--	--	gi|327081032|gb|JF512469.1|	60	1e-06	Suaeda glauca dehydrin mRNA, complete cds	--	--	--	--	--	--	--	--	--	--	--	--	--	--	-	-	-	--
Unigene53131_All	238	1	19	0.2907	5.5483	4.25444	Up	2.01e-05	0.000631806	--	--	--	--	--	--	--	--	--	--	--	--	--	--	--	--	--	--	--	--	--	--	-	-	-	--
CL13398.Contig2_All	642	2	34	0.2155	3.6807	4.09422	Up	9.5e-09	5.11e-07	gi|224121306|ref|XP_002330794.1|	55.1	8e-21	predicted protein [Populus trichocarpa] >gi|222872596|gb|EEF09727.1| predicted protein [Populus trichocarpa]	--	--	--	--	sp|C0LGT6|EFR_ARATH	57	2e-09	LRR receptor-like serine/threonine-protein kinase EFR OS=Arabidopsis thaliana GN=EFR PE=1 SV=1	--	--	--	--	--	K13428	6e-09	57	ath:AT5G20480	LRR receptor-like serine/threonine-protein kinase EFR [EC:2.7.11.1]	GO:0006810//transport;GO:0044763;GO:0050896//response to stimulus;GO:0006468//protein phosphorylation	GO:0004674//protein serine/threonine kinase activity;GO:0005524//ATP binding	GO:0009536//plastid;GO:0016021//integral to membrane	--
Unigene10558_All	760	68	865	6.1902	79.1019	3.67565	Up	7.74e-178	2.1e-174	gi|1050913|emb|CAA63341.1|	166.4	4e-40	dehydrin [Helianthus annuus]	gi|1050912|emb|X92650.1|	147	2e-32	H.annuus mRNA for dehydrin related protein	sp|P30185|DHR18_ARATH	119	2e-27	Dehydrin Rab18 OS=Arabidopsis thaliana GN=RAB18 PE=2 SV=1	--	--	--	--	--	--	--	--	--	--	GO:0009414//response to water deprivation;GO:0009961//response to 1-aminocyclopropane-1-carboxylic acid;GO:0009737//response to abscisic acid stimulus;GO:0009631//cold acclimation	-	GO:0005886//plasma membrane	--
Unigene20996_All	276	2	22	0.5013	5.5398	3.46609	Up	1.85e-05	0.00058561	--	--	--	--	--	--	--	--	--	--	--	--	--	--	--	--	--	--	--	--	--	--	-	-	-	--
Unigene1611_All	638	29	274	3.1448	29.8479	3.24659	Up	1.12e-51	4.35e-49	gi|19073439|gb|AAL84816.1|AF477033_1	119.8	3e-26	tuber agglutinin [Helianthus tuberosus]	--	--	--	--	sp|P83304|LEC_PARPC	83.2	1e-16	Mannose/glucose-specific lectin (Fragment) OS=Parkia platycephala PE=1 SV=1	--	--	--	--	--	--	--	--	--	--	-	-	-	--
Unigene20999_All	280	10	85	2.4709	21.0982	3.09401	Up	2.7e-16	2.7e-14	gi|28804513|dbj|BAC57962.1|	59.3	2e-08	dehydrin [Aster tripolium]	--	--	--	--	--	--	--	--	--	--	--	--	--	--	--	--	--	--	-	-	-	--
Unigene27450_All	275	8	65	2.0126	16.4273	3.02896	Up	1.58e-12	1.22e-10	--	--	--	--	--	--	--	--	--	--	--	--	--	--	--	--	--	--	--	--	--	--	-	-	-	--
Unigene23906_All	555	9	68	1.1219	8.5153	2.92411	Up	1.2e-12	9.34e-11	gi|11612197|gb|AAG37451.1|	197.6	9e-50	seed maturation protein LEA 4 [Glycine tomentella]	gi|10334847|gb|AY007515.1|	71.9	7e-10	Glycine tomentella clone tom57b seed maturation protein mRNA, complete cds	sp|Q01417|PM1_SOYBN	194	3e-50	18 kDa seed maturation protein OS=Glycine max GN=GMPM1 PE=2 SV=1	--	--	--	--	--	--	--	--	--	--	-	-	-	--
Unigene52232_All	209	4	27	1.3241	8.9785	2.76146	Up	1.83e-05	0.000578206	--	--	--	--	--	--	--	--	--	--	--	--	--	--	--	--	--	--	--	--	--	--	-	-	-	--
Unigene9666_All	408	4	27	0.6783	4.5993	2.76142	Up	1.83e-05	0.000578367	gi|147816091|emb|CAN72890.1|	159.5	1e-38	hypothetical protein VITISV_022310 [Vitis vinifera]	--	--	--	--	sp|P92555|M1250_ARATH	56.6	5e-09	Uncharacterized mitochondrial protein AtMg01250 OS=Arabidopsis thaliana GN=AtMg01250 PE=4 SV=1	--	--	--	--	--	K13217	2e-36	149	vvi:100243465	pre-mRNA-processing factor 39	-	-	-	--
CL1414.Contig2_All	825	22	142	1.8449	11.9624	2.69689	Up	4.79e-23	6.72e-21	gi|255076715|gb|ACU00266.1|	423.7	1e-117	dehydration-responsive element-binding factor 1 [Chrysanthemum x morifolium]	gi|255076714|gb|FJ605123.1|	1461	0	Chrysanthemum x morifolium dehydration-responsive element-binding factor 1 (DREB1B-1) mRNA, complete cds	sp|Q9FJ93|DRE1D_ARATH	182	2e-46	Dehydration-responsive element-binding protein 1D OS=Arabidopsis thaliana GN=DREB1D PE=2 SV=1	--	--	--	--	--	K09286	6e-42	169	ath:AT4G25490	EREBP-like factor	-	-	-	--
Unigene2555_All	616	11	69	1.2354	7.7849	2.6557	Up	1.03e-11	7.4e-10	gi|460413435|ref|XP_004252094.1|	57	2e-07	PREDICTED: zinc finger Ran-binding domain-containing protein 2-like [Solanum lycopersicum]	gi|224122469|ref|XM_002330453.1|	65.9	5e-08	Populus trichocarpa predicted protein, mRNA	sp|Q8GZ43|YZR3_ARATH	49.3	2e-06	RanBP2-type zinc finger protein At1g67325 OS=Arabidopsis thaliana GN=At1g67325 PE=1 SV=1	--	--	--	--	--	K02685	8e-06	48.5	aly:ARALYDRAFT_315746	DNA primase large subunit [EC:2.7.7.-]	-	-	GO:0005634//nucleus	--
Unigene35532_All	494	9	56	1.2604	7.8785	2.64404	Up	1.06e-09	6.32e-08	gi|460413435|ref|XP_004252094.1|	159.5	2e-38	PREDICTED: zinc finger Ran-binding domain-containing protein 2-like [Solanum lycopersicum]	--	--	--	--	--	--	--	--	--	--	--	--	--	--	--	--	--	--	-	-	GO:0005622//intracellular	--
CL7461.Contig1_All	814	5	30	0.425	2.5614	2.5914	Up	1.22e-05	0.000402832	gi|225438537|ref|XP_002279569.1|	180.3	3e-44	PREDICTED: uncharacterized GTP-binding protein At5g64813 [Vitis vinifera] >gi|147843269|emb|CAN80534.1| hypothetical protein VITISV_035973 [Vitis vinifera] >gi|296082516|emb|CBI21521.3| unnamed protein product [Vitis vinifera]	gi|470104317|ref|XM_004288506.1|	75.8	6e-11	PREDICTED: Fragaria vesca subsp. vesca uncharacterized LOC101311321 (LOC101311321), mRNA	sp|Q9C5J9|Y5483_ARATH	160	6e-40	Uncharacterized GTP-binding protein At5g64813 OS=Arabidopsis thaliana GN=At5g64813 PE=1 SV=1	--	--	--	--	--	K07976	2e-39	160	ath:AT5G64813	Rab family, other	GO:0009695//jasmonic acid biosynthetic process;GO:0009965//leaf morphogenesis;GO:0019344//cysteine biosynthetic process;GO:0032922//circadian regulation of gene expression;GO:0006636//unsaturated fatty acid biosynthetic process;GO:0009107//lipoate biosynthetic process;GO:0007264//small GTPase mediated signal transduction;GO:0006766//vitamin metabolic process;GO:0030154//cell differentiation;GO:00…	GO:0005525//GTP binding;GO:0004806//triglyceride lipase activity;GO:0004620//phospholipase activity;GO:0016992//lipoate synthase activity;GO:0047714//galactolipase activity;GO:0051536//iron-sulfur cluster binding;GO:0003924//GTPase activity	GO:0005759//mitochondrial matrix;GO:0005615//extracellular space;GO:0016023//cytoplasmic membrane-bounded vesicle;GO:0005634//nucleus;GO:0009507//chloroplast	--
Unigene26482_All	404	10	59	1.7125	10.1497	2.56726	Up	7.14e-10	4.33e-08	--	--	--	--	--	--	--	--	--	--	--	--	--	--	--	--	--	--	--	--	--	--	-	-	-	--
Unigene15455_All	559	79	463	9.7774	57.5643	2.55765	Up	1.11e-67	6.25e-65	--	--	--	--	--	--	--	--	--	--	--	--	--	--	--	--	--	--	--	--	--	--	-	-	-	--
Unigene8752_All	852	6	35	0.4872	2.855	2.5509	Up	2.64e-06	9.96e-05	gi|226234960|dbj|BAH47540.1|	414.1	1e-114	cytokinin oxidase [Zinnia violacea]	gi|226234959|dbj|AB439582.1|	280	2e-72	Zinnia violacea ZeCKX mRNA for cytokinin oxidase, complete cds	sp|O22213|CKX1_ARATH	313	1e-85	Cytokinin dehydrogenase 1 OS=Arabidopsis thaliana GN=CKX1 PE=1 SV=1	all0324	99	9e-21	COG0277	FAD/FMN-containing dehydrogenases	K00279	2e-88	323	vvi:100260570	cytokinin dehydrogenase [EC:1.5.99.12]	GO:0009823//cytokinin catabolic process;GO:0022900//electron transport chain;GO:0048507//meristem development;GO:0032940//secretion by cell;GO:0010089//xylem development;GO:0044036//cell wall macromolecule metabolic process	GO:0019139//cytokinin dehydrogenase activity;GO:0050660//flavin adenine dinucleotide binding;GO:0008762//UDP-N-acetylmuramate dehydrogenase activity	GO:0016023//cytoplasmic membrane-bounded vesicle;GO:0005576//extracellular region;GO:0005773//vacuole	--
CL8566.Contig1_All	815	5	29	0.4244	2.473	2.54277	Up	2.11e-05	0.00065858	--	--	--	--	--	--	--	--	--	--	--	--	--	--	--	--	--	--	--	--	--	--	-	-	-	--
CL2050.Contig2_All	290	15	83	3.5785	19.8914	2.47472	Up	7.02e-13	5.58e-11	gi|217944|dbj|BAA03104.1|	141	5e-33	light-harvesting chlorophyll a/b-binding protein (LHCP) precursor [Lactuca sativa]	gi|210145301|dbj|AK243992.1|	119	2e-24	Glycine max cDNA, clone: GMFL01-01-M22	sp|P07370|CB2B_SOLLC	137	1e-33	Chlorophyll a-b binding protein 1B, chloroplastic OS=Solanum lycopersicum GN=CAB1B PE=3 SV=1	--	--	--	--	--	K08912	4e-31	130	rcu:RCOM_0633890	light-harvesting complex II chlorophyll a/b binding protein 1	-	-	-	--
Unigene52909_All	483	7	38	1.0027	5.4679	2.4471	Up	1.7e-06	6.64e-05	--	--	--	--	--	--	--	--	--	--	--	--	--	--	--	--	--	--	--	--	--	--	-	-	-	--
Unigene24026_All	696	30	162	2.9821	16.1767	2.43952	Up	1.85e-23	2.64e-21	gi|460403920|ref|XP_004247434.1|	52.4	3e-41	PREDICTED: translocator protein homolog [Solanum lycopersicum]	--	--	--	--	sp|O82245|TSPO_ARATH	126	1e-29	Translocator protein homolog OS=Arabidopsis thaliana GN=TSPO PE=1 SV=1	SMa1079	54.7	1e-07	COG3476	Tryptophan-rich sensory protein (mitochondrial benzodiazepine receptor homolog)	K05770	2e-13	73.9	ppp:PHYPADRAFT_190625	benzodiazapine receptor	GO:0006778//porphyrin-containing compound metabolic process;GO:0009737//response to abscisic acid stimulus;GO:0009651//response to salt stress	GO:0020037//heme binding	GO:0005795//Golgi stack;GO:0016020//membrane;GO:0005783//endoplasmic reticulum	--
CL7742.Contig2_All	816	8	43	0.6783	3.6624	2.43279	Up	3.72e-07	1.62e-05	gi|255538504|ref|XP_002510317.1|	67.8	2e-10	F-box and wd40 domain protein, putative [Ricinus communis] >gi|223551018|gb|EEF52504.1| F-box and wd40 domain protein, putative [Ricinus communis]	--	--	--	--	sp|Q9FNZ1|C3H63_ARATH	71.2	6e-13	Zinc finger CCCH domain-containing protein 63 OS=Arabidopsis thaliana GN=ZFWD2 PE=2 SV=1	all0478	90.1	4e-18	COG2319	FOG: WD40 repeat	K14963	1e-18	91.7	aly:ARALYDRAFT_485324	COMPASS component SWD3	GO:0006944//cellular membrane fusion	GO:0016905//myosin heavy chain kinase activity;GO:0000166//nucleotide binding	GO:0005737//cytoplasm;GO:0005834//heterotrimeric G-protein complex	--
Unigene37144_All	724	89	458	8.5047	43.9654	2.37004	Up	2.05e-61	9.82e-59	gi|449442763|ref|XP_004139150.1|	127.1	2e-28	PREDICTED: 23 kDa jasmonate-induced protein-like [Cucumis sativus]	--	--	--	--	sp|P32024|JI23_HORVU	96.7	1e-20	23 kDa jasmonate-induced protein OS=Hordeum vulgare PE=2 SV=1	--	--	--	--	--	--	--	--	--	--	-	-	-	--
CL8136.Contig1_All	692	12	61	1.1997	6.1264	2.35237	Up	2.55e-09	1.46e-07	gi|225435321|ref|XP_002285165.1|	190.3	2e-47	PREDICTED: uncharacterized protein LOC100253658 [Vitis vinifera]	gi|225316197|dbj|AK322150.1|	69.9	3e-09	Solanum lycopersicum cDNA, clone: LEFL1034AD10, HTC in leaf	--	--	--	--	--	--	--	--	--	--	--	--	--	--	-	-	GO:0005634//nucleus	--
CL4736.Contig2_All	2068	41	208	1.3716	6.9903	2.34949	Up	1.79e-28	3.25e-26	gi|470135396|ref|XP_004303503.1|	530	6e-149	PREDICTED: aspartic proteinase nepenthesin-2-like [Fragaria vesca subsp. vesca]	gi|297810672|ref|XM_002873174.1|	60	1e-05	Arabidopsis lyrata subsp. lyrata arginine-tRNA-protein transferase 1, mRNA	sp|Q766C3|NEP1_NEPGR	162	5e-40	Aspartic proteinase nepenthesin-1 OS=Nepenthes gracilis GN=nep1 PE=1 SV=1	--	--	--	--	--	K00924	4e-22	105	aly:ARALYDRAFT_489138	[EC:2.7.1.-]	GO:0006546//glycine catabolic process;GO:0000271//polysaccharide biosynthetic process	GO:0016787//hydrolase activity	GO:0009505//plant-type cell wall;GO:0016020//membrane;GO:0005829//cytosol	--
CL1752.Contig2_All	791	41	208	3.5861	18.2756	2.34943	Up	1.79e-28	3.25e-26	gi|144228150|gb|ABO93604.1|	50.8	7e-69	DREBa [Chrysanthemum x morifolium]	gi|144228149|gb|EF490996.1|	331	7e-88	Chrysanthemum x morifolium DREBa mRNA, complete cds	sp|Q9LN86|DRE1F_ARATH	123	5e-29	Dehydration-responsive element-binding protein 1F OS=Arabidopsis thaliana GN=DREB1F PE=2 SV=1	--	--	--	--	--	K09286	5e-28	117	ath:AT4G25480	EREBP-like factor	-	-	-	--
Unigene38526_All	610	7	35	0.7939	3.9877	2.32853	Up	8.38e-06	0.000287664	gi|357480247|ref|XP_003610409.1|	65.5	6e-10	hypothetical protein MTR_4g131890 [Medicago truncatula] >gi|355511464|gb|AES92606.1| hypothetical protein MTR_4g131890 [Medicago truncatula]	gi|270119134|emb|FP700167.1|	143	2e-31	Medicago truncatula chromosome 5 clone mth2-16h14, COMPLETE SEQUENCE	--	--	--	--	--	--	--	--	--	--	--	--	--	--	-	-	-	--
Unigene1194_All	1148	12	57	0.7232	3.4508	2.25446	Up	2.02e-08	1.05e-06	gi|460386010|ref|XP_004238693.1|	361.7	1e-98	PREDICTED: auxin-induced protein 5NG4-like [Solanum lycopersicum]	gi|460383074|ref|XM_004237209.1|	60	5e-06	PREDICTED: Solanum lycopersicum auxin-induced protein 5NG4-like (LOC101261706), mRNA	sp|F4I5D5|WTR11_ARATH	313	1e-85	WAT1-related protein At1g70260 OS=Arabidopsis thaliana GN=At1g70260 PE=2 SV=1	--	--	--	--	--	--	--	--	--	--	-	-	-	--
Unigene14924_All	1071	13	60	0.8398	3.8936	2.21299	Up	1.25e-08	6.63e-07	gi|255545120|ref|XP_002513621.1|	170.6	4e-41	conserved hypothetical protein [Ricinus communis] >gi|223547529|gb|EEF49024.1| conserved hypothetical protein [Ricinus communis]	gi|65134072|gb|AC150980.20|	77.8	2e-11	Medicago truncatula clone mth2-165j9, complete sequence	sp|Q84JK8|MAKR6_ARATH	92.4	4e-19	Probable membrane-associated kinase regulator 6 OS=Arabidopsis thaliana GN=MAKR6 PE=2 SV=1	--	--	--	--	--	--	--	--	--	--	-	-	-	--
CL2678.Contig2_All	1419	65	293	3.1691	14.3506	2.17897	Up	3.93e-36	9.87e-34	gi|460388512|ref|XP_004239911.1|	502.3	8e-141	PREDICTED: protein phosphatase 2C 37-like [Solanum lycopersicum]	gi|121308608|dbj|AB110956.1|	111	2e-21	Nicotiana tabacum NtPP2C2 mRNA for protein phosphatase 2C, complete cds	sp|P49598|P2C37_ARATH	438	4e-123	Protein phosphatase 2C 37 OS=Arabidopsis thaliana GN=PP2CA PE=1 SV=1	YDL006w	134	3e-31	COG0631	Serine/threonine protein phosphatase	K14497	2e-139	493	vvi:100247958	protein phosphatase 2C [EC:3.1.3.16]	GO:0009628//response to abiotic stimulus;GO:0009738//abscisic acid mediated signaling pathway;GO:0006950//response to stress	GO:0004721//phosphoprotein phosphatase activity	-	--
CL9240.Contig1_All	1000	10	45	0.6918	3.1275	2.17658	Up	1.15e-06	4.61e-05	gi|225445531|ref|XP_002285275.1|	189.9	5e-47	PREDICTED: uncharacterized protein LOC100257716 [Vitis vinifera] >gi|297738966|emb|CBI28211.3| unnamed protein product [Vitis vinifera]	gi|449523396|ref|XM_004168662.1|	61.9	1e-06	PREDICTED: Cucumis sativus uncharacterized LOC101231631 (LOC101231631), mRNA	--	--	--	--	--	--	--	--	--	--	--	--	--	--	-	-	-	--
CL4340.Contig1_All	635	25	108	2.7238	11.8205	2.1176	Up	8.69e-14	7.45e-12	gi|462414933|gb|EMJ19670.1|	133.7	2e-30	hypothetical protein PRUPE_ppa011969mg [Prunus persica] >gi|462414934|gb|EMJ19671.1| hypothetical protein PRUPE_ppa011969mg [Prunus persica]	gi|169870350|gb|EU339185.1|	60	3e-06	Cicer arietinum proline-rich family protein (PRP1) mRNA, complete cds	sp|P37705|GRP3_DAUCA	100	5e-22	Glycine-rich protein A3 OS=Daucus carota PE=2 SV=1	XF0818	57.8	1e-08	COG2730	Endoglucanase	K12741	3e-12	69.7	sbi:SORBI_04g007860	heterogeneous nuclear ribonucleoprotein A1/A3	-	-	-	--
CL9156.Contig3_All	1904	65	277	2.3619	10.1111	2.09792	Up	1.03e-32	2.22e-30	gi|224100173|ref|XP_002311773.1|	737.3	0	predicted protein [Populus trichocarpa] >gi|222851593|gb|EEE89140.1| predicted protein [Populus trichocarpa]	gi|356567641|ref|XM_003551978.1|	214	3e-52	PREDICTED: Glycine max polygalacturonase At1g48100-like (LOC100783813), mRNA	sp|Q949Z1|PGLR4_ARATH	385	6e-107	Polygalacturonase At1g48100 OS=Arabidopsis thaliana GN=At1g48100 PE=2 SV=1	YJR153w	95.1	4e-19	COG5434	Endopolygalacturonase	K01184	1e-160	565	rcu:RCOM_1063390	polygalacturonase [EC:3.2.1.15]	GO:0005975//carbohydrate metabolic process;GO:0016556//mRNA modification	GO:0004650//polygalacturonase activity	GO:0005576//extracellular region	--
CL2516.Contig4_All	958	89	374	6.4274	27.1325	2.07771	Up	4.32e-43	1.3e-40	gi|28804513|dbj|BAC57962.1|	161.8	1e-38	dehydrin [Aster tripolium]	gi|28804512|dbj|AB090885.1|	151	2e-33	Aster tripolium mRNA for dehydrin, complete cds	sp|P30185|DHR18_ARATH	112	3e-25	Dehydrin Rab18 OS=Arabidopsis thaliana GN=RAB18 PE=2 SV=1	--	--	--	--	--	--	--	--	--	--	-	-	-	--
Unigene23932_All	245	10	42	2.8239	11.9143	2.07693	Up	5.14e-06	0.000183722	gi|460376914|ref|XP_004234241.1|	106.7	1e-22	PREDICTED: uncharacterized protein LOC101245729 [Solanum lycopersicum]	gi|81074612|gb|DQ252493.1|	186	7e-45	Solanum tuberosum clone 062G02 chlorophyll a-b binding protein 3C-like mRNA, complete cds	sp|P07369|CB2G_SOLLC	107	2e-24	Chlorophyll a-b binding protein 3C, chloroplastic OS=Solanum lycopersicum GN=CAB3C PE=3 SV=1	--	--	--	--	--	K08912	4e-24	107	bdi:100822184	light-harvesting complex II chlorophyll a/b binding protein 1	GO:0009769//photosynthesis, light harvesting in photosystem II	GO:0016168//chlorophyll binding	GO:0010287//plastoglobule;GO:0009941//chloroplast envelope;GO:0005794//Golgi apparatus;GO:0030076//light-harvesting complex;GO:0009535//chloroplast thylakoid membrane	--
CL9384.Contig2_All	869	16	67	1.2738	5.3585	2.07269	Up	7.58e-09	4.12e-07	gi|19073437|gb|AAL84815.1|AF477032_1	64.3	2e-09	tuber agglutinin [Helianthus tuberosus]	--	--	--	--	sp|P83304|LEC_PARPC	56.6	2e-08	Mannose/glucose-specific lectin (Fragment) OS=Parkia platycephala PE=1 SV=1	--	--	--	--	--	--	--	--	--	--	-	-	-	--
Unigene28636_All	838	9	37	0.743	3.0686	2.04615	Up	2.33e-05	0.000718804	--	--	--	--	--	--	--	--	--	--	--	--	--	--	--	--	--	--	--	--	--	--	-	-	-	--
CL1752.Contig3_All	854	204	836	16.5266	68.035	2.04149	Up	3.95e-92	3.58e-89	gi|144228150|gb|ABO93604.1|	58.9	7e-63	DREBa [Chrysanthemum x morifolium]	gi|144228149|gb|EF490996.1|	375	1e-101	Chrysanthemum x morifolium DREBa mRNA, complete cds	sp|Q9LN86|DRE1F_ARATH	127	3e-30	Dehydration-responsive element-binding protein 1F OS=Arabidopsis thaliana GN=DREB1F PE=2 SV=1	--	--	--	--	--	K09286	4e-29	121	ath:AT4G25480	EREBP-like factor	-	-	-	--
CL7779.Contig2_All	630	23	94	2.5258	10.3698	2.03758	Up	1.17e-11	8.38e-10	gi|157849700|gb|ABV89633.1|	215.3	5e-55	universal stress protein family protein [Brassica rapa]	gi|357511270|ref|XM_003625876.1|	107	1e-20	Medicago truncatula Universal stress protein A-like protein (MTR_7g108830) mRNA, complete cds	sp|Q8LGG8|USPAL_ARATH	55.5	2e-08	Universal stress protein A-like protein OS=Arabidopsis thaliana GN=At3g01520 PE=1 SV=2	L1010	59.3	5e-09	COG0589	Universal stress protein UspA and related nucleotide-binding proteins	--	--	--	--	--	GO:0006950//response to stress;GO:0002238//response to molecule of fungal origin	-	GO:0005773//vacuole;GO:0005794//Golgi apparatus;GO:0005886//plasma membrane	--
Unigene16202_All	596	17	69	1.9734	8.0461	2.02761	Up	7.39e-09	4.02e-07	gi|20149050|gb|AAM12780.1|	145.6	4e-34	auxin-induced SAUR-like protein [Capsicum annuum]	gi|460375520|ref|XM_004233506.1|	65.9	4e-08	PREDICTED: Solanum lycopersicum auxin-induced protein X10A-like (LOC101250954), mRNA	sp|P33080|AX10A_SOYBN	80.1	8e-16	Auxin-induced protein X10A OS=Glycine max PE=2 SV=1	--	--	--	--	--	K14488	6e-34	141	pop:POPTR_818150	SAUR family protein	GO:0009733//response to auxin stimulus	GO:0005516//calmodulin binding	GO:0005739//mitochondrion	--
CL2341.Contig5_All	1273	19	77	1.0326	4.2038	2.02541	Up	1.01e-09	6.03e-08	--	--	--	--	--	--	--	--	--	--	--	--	--	--	--	--	--	--	--	--	--	--	-	-	-	--
CL14405.Contig9_All	1152	15	60	0.9008	3.6198	2.00663	Up	8.85e-08	4.23e-06	gi|460391575|ref|XP_004241396.1|	550.4	2e-155	PREDICTED: inositol transporter 1-like [Solanum lycopersicum]	gi|460246114|gb|GABL01023482.1|	115	1e-22	TSA: Camelina sativa comp39861_c0_seq1 transcribed RNA sequence	sp|Q8VZR6|INT1_ARATH	501	3e-142	Inositol transporter 1 OS=Arabidopsis thaliana GN=INT1 PE=1 SV=1	araE	182	1e-45	COG0477	Permeases of the major facilitator superfamily	K08150	2e-144	509	vvi:100268023	MFS transporter, SP family, solute carrier family 2 (myo-inositol transporter), member 13	GO:0015798//myo-inositol transport;GO:0055085//transmembrane transport	GO:0005351//sugar:hydrogen symporter activity;GO:0005366//myo-inositol:hydrogen symporter activity	GO:0009705//plant-type vacuole membrane;GO:0005886//plasma membrane;GO:0016021//integral to membrane	--
Unigene37512_All	433	23	92	3.6749	14.7667	2.00657	Up	3.06e-11	2.11e-09	--	--	--	--	--	--	--	--	--	--	--	--	--	--	--	--	--	--	--	--	--	--	-	-	-	--
CL2050.Contig1_All	311	28	112	6.2288	25.0289	2.00657	Up	2.17e-13	1.81e-11	gi|217944|dbj|BAA03104.1|	141	5e-33	light-harvesting chlorophyll a/b-binding protein (LHCP) precursor [Lactuca sativa]	gi|210145301|dbj|AK243992.1|	119	2e-24	Glycine max cDNA, clone: GMFL01-01-M22	sp|P07370|CB2B_SOLLC	137	1e-33	Chlorophyll a-b binding protein 1B, chloroplastic OS=Solanum lycopersicum GN=CAB1B PE=3 SV=1	--	--	--	--	--	K08912	4e-31	130	rcu:RCOM_0633890	light-harvesting complex II chlorophyll a/b binding protein 1	-	-	-	--
CL2516.Contig8_All	601	12	48	1.3814	5.5507	2.00654	Up	1.81e-06	7.02e-05	gi|1050913|emb|CAA63341.1|	82	6e-15	dehydrin [Helianthus annuus]	gi|1050912|emb|X92650.1|	87.7	1e-14	H.annuus mRNA for dehydrin related protein	sp|A8CVF3|DHN1_AVIMR	58.5	3e-09	Dehydrin DHN1 OS=Avicennia marina GN=DHN1 PE=1 SV=1	--	--	--	--	--	--	--	--	--	--	GO:0009719;GO:0010033//response to organic substance;GO:0006950//response to stress;GO:0009415//response to water stimulus	-	-	--
CL5207.Contig2_All	2225	58	229	1.8035	7.153	1.98775	Up	1.43e-25	2.27e-23	gi|224122002|ref|XP_002318726.1|	434.5	0	predicted protein [Populus trichocarpa] >gi|222859399|gb|EEE96946.1| predicted protein [Populus trichocarpa]	gi|470123070|ref|XM_004297512.1|	274	4e-70	PREDICTED: Fragaria vesca subsp. vesca probable inactive purple acid phosphatase 27-like (LOC101307484), mRNA	sp|Q5MAU8|PPA27_ARATH	524	0	Probable inactive purple acid phosphatase 27 OS=Arabidopsis thaliana GN=PAP27 PE=2 SV=1	Rv2577	50.4	2e-10	COG1409	Predicted phosphohydrolases	--	--	--	--	--	-	GO:0046872//metal ion binding;GO:0003993//acid phosphatase activity	GO:0005618//cell wall	--
Unigene940_All	697	29	114	2.8786	11.3673	1.98145	Up	2.1e-13	1.75e-11	gi|15238885|ref|NP_197361.1|	160.6	2e-38	monothiol glutaredoxin-S2 [Arabidopsis thaliana] >gi|75154460|sp|Q8L8Z8.1|GRXS2_ARATH RecName: Full=Monothiol glutaredoxin-S2; Short=AtGrxS2; AltName: Full=Protein ROXY 10 >gi|21617983|gb|AAM67033.1| glutaredoxin-like protein [Arabidopsis thaliana] >gi|226348198|gb|ACO50415.1| glutaredoxin [Arabidopsis thaliana] >gi|332005201|gb|AED92584.1| monothiol glutaredoxin-S2 [Arabidopsis thaliana]	--	--	--	--	sp|Q8L8Z8|GRXS2_ARATH	160	6e-40	Monothiol glutaredoxin-S2 OS=Arabidopsis thaliana GN=GRXS2 PE=3 SV=1	SPAC15E1.09	56.2	5e-08	COG0695	Glutaredoxin and related proteins	K03676	1e-21	101	bdi:100821530	glutaredoxin 3	GO:0019243//methylglyoxal catabolic process to D-lactate;GO:0045454//cell redox homeostasis	GO:0009055//electron carrier activity;GO:0008794//arsenate reductase (glutaredoxin) activity;GO:0015035//protein disulfide oxidoreductase activity	GO:0005737//cytoplasm	--
CL7769.Contig3_All	2009	11	43	0.3788	1.4876	1.97348	Up	8.06e-06	0.000277564	gi|462397781|gb|EMJ03449.1|	79.3	6e-34	hypothetical protein PRUPE_ppa008831mg [Prunus persica]	gi|470102675|ref|XM_004287729.1|	161	4e-36	PREDICTED: Fragaria vesca subsp. vesca peroxidase 64-like (LOC101314499), mRNA	sp|Q43872|PER64_ARATH	205	9e-53	Peroxidase 64 OS=Arabidopsis thaliana GN=PER64 PE=1 SV=1	--	--	--	--	--	K00430	7e-68	256	mtr:MTR_5g022870	peroxidase [EC:1.11.1.7]	GO:0055114//oxidation-reduction process;GO:0006979//response to oxidative stress	GO:0020037//heme binding;GO:0046872//metal ion binding;GO:0004601//peroxidase activity	GO:0009505//plant-type cell wall	--
CL5462.Contig2_All	846	10	39	0.8178	3.2039	1.97001	Up	2.23e-05	0.000690438	gi|297827151|ref|XP_002881458.1|	55.5	1e-06	PAB7 binding protein 7 [Arabidopsis lyrata subsp. lyrata] >gi|297327297|gb|EFH57717.1| PAB7 binding protein 7 [Arabidopsis lyrata subsp. lyrata]	gi|359482042|ref|XM_002275422.2|	91.7	1e-15	PREDICTED: Vitis vinifera transcription factor E2FA-like (LOC100249486), mRNA	sp|Q9ZQA8|PABPX_ARATH	53.5	1e-07	Probable polyadenylate-binding protein At2g36660 OS=Arabidopsis thaliana GN=At2g36660 PE=3 SV=1	--	--	--	--	--	--	--	--	--	--	-	-	-	--
Unigene25829_All	1022	14	54	0.9477	3.6722	1.95414	Up	6.3e-07	2.65e-05	gi|75317444|sp|Q4W1I8.1|PER1_ZINEL	443	3e-123	RecName: Full=Basic peroxidase; AltName: Full=ZePrx33.44; AltName: Full=ZePrx34.70; Flags: Precursor	gi|357475154|ref|XM_003607815.1|	85.7	8e-14	Medicago truncatula Peroxidase (MTR_4g083710) mRNA, complete cds	sp|Q4W1I8|PER1_ZINEL	442	1e-124	Basic peroxidase OS=Zinnia elegans GN=POD1 PE=1 SV=1	--	--	--	--	--	K00430	9e-108	388	vvi:100259700	peroxidase [EC:1.11.1.7]	-	GO:0016491//oxidoreductase activity;GO:0005488//binding	-	--
Unigene29998_All	579	60	228	7.1694	27.3678	1.93256	Up	1.37e-24	2.08e-22	gi|225461183|ref|XP_002283133.1|	57.4	1e-07	PREDICTED: uncharacterized protein LOC100258992 [Vitis vinifera]	gi|33348780|gb|AY193444.1|	83.8	2e-13	Lactuca saligna genotype PI491204 cDNA368-like gene, partial sequence	--	--	--	--	--	--	--	--	--	--	--	--	--	--	-	-	-	--
Unigene33253_All	652	19	72	2.0161	7.6748	1.92856	Up	1.09e-08	5.83e-07	gi|225435070|ref|XP_002284400.1|	161.8	8e-39	PREDICTED: transcription factor MYB59-like [Vitis vinifera]	gi|225316172|dbj|AK322126.1|	123	2e-25	Solanum lycopersicum cDNA, clone: LEFL1033CC02, HTC in leaf	sp|Q9LX82|MYB48_ARATH	139	2e-33	Transcription factor MYB48 OS=Arabidopsis thaliana GN=MYB48 PE=2 SV=1	ECU11g1690	64.7	1e-10	COG5147	Myb superfamily proteins, including transcription factors and mRNA splicing factors	K09422	7e-40	161	vvi:100260318	myb proto-oncogene protein, plant	GO:0009719;GO:0009751//response to salicylic acid stimulus	-	GO:0005634//nucleus	--
CL9457.Contig3_All	1222	28	106	1.5852	6.0286	1.92716	Up	3.7e-12	2.76e-10	gi|460369510|ref|XP_004230605.1|	131.7	2e-29	PREDICTED: uncharacterized protein LOC101261168 [Solanum lycopersicum]	--	--	--	--	--	--	--	--	--	--	--	--	--	--	--	--	--	--	-	-	-	--
Unigene22717_All	1075	16	60	1.0297	3.8791	1.9135	Up	2.18e-07	9.86e-06	--	--	--	--	--	--	--	--	--	--	--	--	--	--	--	--	--	--	--	--	--	--	-	-	-	--
Unigene34759_All	479	11	41	1.5888	5.9488	1.90466	Up	2.09e-05	0.000653606	--	--	--	--	--	--	--	--	--	--	--	--	--	--	--	--	--	--	--	--	--	--	-	-	-	--
CL8813.Contig3_All	1132	11	41	0.6723	2.5172	1.90464	Up	2.09e-05	0.000653786	gi|255566245|ref|XP_002524110.1|	398.7	9e-110	Gibberellin receptor GID1, putative [Ricinus communis] >gi|223536678|gb|EEF38320.1| Gibberellin receptor GID1, putative [Ricinus communis]	--	--	--	--	sp|Q9FG13|CXE15_ARATH	355	4e-98	Probable carboxylesterase 15 OS=Arabidopsis thaliana GN=CXE15 PE=2 SV=1	AF1716	90.1	6e-18	COG0657	Esterase/lipase	K14493	1e-37	155	ppp:PHYPADRAFT_118478	gibberellin receptor GID1 [EC:3.-.-.-]	GO:0006865//amino acid transport	-	GO:0005634//nucleus	--
Unigene28893_All	236	29	107	8.5015	31.5105	1.89004	Up	5.55e-12	4.1e-10	gi|115770|sp|P12328.1|CB21_LEMGI	93.6	1e-18	RecName: Full=Chlorophyll a-b binding protein of LHCII type I, chloroplastic; Short=CAB; Short=LHCP; Flags: Precursor >gi|168290|gb|AAA33392.1| chlorophyll a/b apoprotein [Lemna gibba]	gi|283549608|emb|FN295566.1|	145	2e-32	Spinacia oleracea lhcb1.4 gene for major chlorophyll a/b binding protein LHCb1.4 precursor, cultivar America	sp|P12328|CB21_LEMGI	93.6	2e-20	Chlorophyll a-b binding protein of LHCII type I, chloroplastic OS=Lemna gibba PE=3 SV=1	--	--	--	--	--	K08912	1e-19	92.8	bdi:100822184	light-harvesting complex II chlorophyll a/b binding protein 1	GO:0009769//photosynthesis, light harvesting in photosystem II	GO:0016168//chlorophyll binding	GO:0010287//plastoglobule;GO:0009941//chloroplast envelope;GO:0005794//Golgi apparatus;GO:0030076//light-harvesting complex;GO:0009535//chloroplast thylakoid membrane	--
Unigene37163_All	957	114	419	8.2414	30.4289	1.88448	Up	1.83e-42	5.39e-40	gi|225434333|ref|XP_002266740.1|	184.9	1e-45	PREDICTED: RING-H2 finger protein ATL72 [Vitis vinifera]	--	--	--	--	sp|Q9FLC6|ATL73_ARATH	152	3e-37	RING-H2 finger protein ATL73 OS=Arabidopsis thaliana GN=ATL73 PE=2 SV=1	ECU07g0330	64.7	2e-10	COG5540	RING-finger-containing ubiquitin ligase	K05283	4e-16	83.6	aly:ARALYDRAFT_354960	phosphatidylinositol glycan, class W [EC:2.3.-.-]	-	GO:0046872//metal ion binding	-	--
CL1752.Contig1_All	572	21	76	2.54	9.2343	1.86217	Up	9.57e-09	5.15e-07	gi|144228150|gb|ABO93604.1|	275.4	3e-73	DREBa [Chrysanthemum x morifolium]	gi|144228149|gb|EF490996.1|	268	6e-69	Chrysanthemum x morifolium DREBa mRNA, complete cds	sp|Q9FJ93|DRE1D_ARATH	154	2e-38	Dehydration-responsive element-binding protein 1D OS=Arabidopsis thaliana GN=DREB1D PE=2 SV=1	--	--	--	--	--	K09286	1e-37	154	ath:AT4G25470	EREBP-like factor	GO:0009628//response to abiotic stimulus;GO:0006950//response to stress	-	-	--
CL396.Contig3_All	435	86	309	13.6779	49.3689	1.85176	Up	4.96e-31	9.88e-29	gi|47026843|gb|AAT08647.1|	298.1	2e-80	chloroplast chlorophyll A-B binding protein 3C [Hyacinthus orientalis]	gi|146403795|gb|EF549584.1|	426	1e-117	Artemisia annua chloroplast light-harvesting chlorophyll a/b-binding protein mRNA, partial cds; nuclear gene for chloroplast product	sp|P12333|CB2A_SPIOL	295	9e-81	Chlorophyll a-b binding protein, chloroplastic OS=Spinacia oleracea PE=1 SV=1	--	--	--	--	--	K08912	1e-80	296	rcu:RCOM_1344080	light-harvesting complex II chlorophyll a/b binding protein 1	GO:0010114//response to red light;GO:0018298//protein-chromophore linkage;GO:0009637//response to blue light;GO:0010218//response to far red light;GO:0009765//photosynthesis, light harvesting	GO:0016168//chlorophyll binding;GO:0046872//metal ion binding	GO:0009522//photosystem I;GO:0005739//mitochondrion;GO:0016021//integral to membrane;GO:0009941//chloroplast envelope;GO:0009535//chloroplast thylakoid membrane;GO:0009523//photosystem II;GO:0010287//plastoglobule;GO:0048046//apoplast	--
Unigene1260_All	410	49	176	8.2684	29.8341	1.85128	Up	2.54e-18	2.87e-16	--	--	--	--	--	--	--	--	--	--	--	--	--	--	--	--	--	--	--	--	--	--	-	-	-	--
Unigene38196_All	418	59	211	9.7653	35.0825	1.84502	Up	1.41e-21	1.84e-19	gi|422898329|dbj|BAM67030.1|	284.6	3e-76	gigantea-like [Chrysanthemum seticuspe f. boreale]	gi|422898328|dbj|AB733627.1|	773	0	Chrysanthemum seticuspe f. boreale CsGI mRNA for gigantea-like, complete cds	sp|Q9SQI2|GIGAN_ARATH	266	4e-72	Protein GIGANTEA OS=Arabidopsis thaliana GN=GI PE=1 SV=2	--	--	--	--	--	K12124	2e-72	268	vvi:100254197	GIGANTEA	GO:0005982//starch metabolic process;GO:0009409//response to cold;GO:0006355//regulation of transcription, DNA-dependent;GO:0009908//flower development;GO:0010229//inflorescence development;GO:0009637//response to blue light;GO:0010378//temperature compensation of the circadian clock;GO:0010218//response to far red light;GO:0042542//response to hydrogen peroxide;GO:0080167//response to karrikin;G…	GO:0005515//protein binding	GO:0005654//nucleoplasm	--
Unigene25994_All	728	14	50	1.3305	4.7733	1.84302	Up	4.11e-06	0.000148931	gi|470133531|ref|XP_004302619.1|	238.8	6e-62	PREDICTED: uncharacterized protein LOC101304593 [Fragaria vesca subsp. vesca]	--	--	--	--	--	--	--	--	--	--	--	--	--	--	--	--	--	--	-	-	-	--
Unigene36910_All	1092	79	282	5.0051	17.9478	1.84234	Up	2.86e-28	5.1e-26	gi|225466785|ref|XP_002273896.1|	354.4	2e-96	PREDICTED: expansin-like B1 [Vitis vinifera] >gi|296088951|emb|CBI38517.3| unnamed protein product [Vitis vinifera]	gi|413968609|gb|JX576286.1|	89.7	6e-15	Solanum tuberosum clone St-DNT105 expansin-like B1 precursor protein mRNA, complete cds	sp|O23547|EXLB1_ARATH	307	8e-84	Expansin-like B1 OS=Arabidopsis thaliana GN=EXLB1 PE=2 SV=2	--	--	--	--	--	--	--	--	--	--	GO:0019953//sexual reproduction;GO:0009828//plant-type cell wall loosening;GO:0009826//unidimensional cell growth	-	GO:0005576//extracellular region	--
Unigene36584_All	1044	13	46	0.8615	3.0623	1.82969	Up	1.12e-05	0.000374931	gi|224055327|ref|XP_002298482.1|	315.8	7e-85	20G-Fe(II) oxidoreductase [Populus trichocarpa] >gi|222845740|gb|EEE83287.1| 20G-Fe(II) oxidoreductase [Populus trichocarpa]	gi|359478827|ref|XM_002277320.2|	79.8	5e-12	PREDICTED: Vitis vinifera gibberellin 2-beta-dioxygenase 8-like (LOC100258725), mRNA	sp|O49561|G2OX8_ARATH	142	4e-34	Gibberellin 2-beta-dioxygenase 8 OS=Arabidopsis thaliana GN=GA2OX7 PE=1 SV=2	PA0147	103	5e-22	COG3491	Isopenicillin N synthase and related dioxygenases	K06892	3e-27	120	pop:POPTR_845112		-	GO:0016491//oxidoreductase activity	-	--
Unigene36950_All	664	49	173	5.1055	18.1077	1.82648	Up	9.86e-18	1.07e-15	gi|4098172|gb|AAD00239.1|	220.3	1e-56	PK11-C1 [Nicotiana tabacum]	gi|312283170|dbj|AK353365.1|	79.8	3e-12	Thellungiella halophila mRNA, complete cds, clone: RTFL01-25-E13	sp|Q0D4J7|SAPK2_ORYSJ	187	6e-48	Serine/threonine-protein kinase SAPK2 OS=Oryza sativa subsp. japonica GN=SAPK2 PE=1 SV=1	--	--	--	--	--	K14498	5e-57	218	vvi:100243594	serine/threonine-protein kinase SRK2 [EC:2.7.11.1]	GO:0006468//protein phosphorylation	GO:0005524//ATP binding;GO:0004674//protein serine/threonine kinase activity	-	--
CL396.Contig14_All	968	1370	4828	97.9163	346.638	1.82381	Up	0	0	gi|217944|dbj|BAA03104.1|	510.4	1e-143	light-harvesting chlorophyll a/b-binding protein (LHCP) precursor [Lactuca sativa]	gi|146403795|gb|EF549584.1|	1015	0	Artemisia annua chloroplast light-harvesting chlorophyll a/b-binding protein mRNA, partial cds; nuclear gene for chloroplast product	sp|P07369|CB2G_SOLLC	490	4e-139	Chlorophyll a-b binding protein 3C, chloroplastic OS=Solanum lycopersicum GN=CAB3C PE=3 SV=1	--	--	--	--	--	K08912	5e-139	491	gmx:547819	light-harvesting complex II chlorophyll a/b binding protein 1	GO:0009765//photosynthesis, light harvesting	GO:0046872//metal ion binding	GO:0016020//membrane;GO:0009507//chloroplast	--
Unigene19197_All	931	12	42	0.8917	3.1353	1.81397	Up	3.08e-05	0.000918797	gi|462402874|gb|EMJ08431.1|	58.9	1e-07	hypothetical protein PRUPE_ppa026856mg [Prunus persica]	--	--	--	--	--	--	--	--	--	--	--	--	--	--	--	--	--	--	-	-	-	--
CL12137.Contig2_All	2028	305	1064	10.405	36.4635	1.80918	Up	1.46e-99	1.56e-96	gi|359490833|ref|XP_003634174.1|	506.1	9e-142	PREDICTED: two-component response regulator-like APRR5-like [Vitis vinifera]	gi|359490832|ref|XM_003634126.1|	131	3e-27	PREDICTED: Vitis vinifera two-component response regulator-like APRR5-like (LOC100853219), mRNA	sp|Q6LA42|APRR5_ARATH	367	1e-101	Two-component response regulator-like APRR5 OS=Arabidopsis thaliana GN=APRR5 PE=1 SV=2	TP0519	64.7	6e-10	COG2204	Response regulator containing CheY-like receiver, AAA-type ATPase, and DNA-binding domains	K12130	1e-115	415	rcu:RCOM_0969830	pseudo-response regulator 5	GO:0010114//response to red light;GO:0009640//photomorphogenesis;GO:0007623//circadian rhythm;GO:0051170//nuclear import;GO:0010218//response to far red light;GO:0045892//negative regulation of transcription, DNA-dependent	GO:0003677//DNA binding	GO:0005634//nucleus	--
CL2678.Contig1_All	1440	152	527	7.3028	25.435	1.80029	Up	7.15e-50	2.63e-47	gi|460388512|ref|XP_004239911.1|	493	5e-138	PREDICTED: protein phosphatase 2C 37-like [Solanum lycopersicum]	gi|460186995|gb|GABL01072218.1|	131	2e-27	TSA: Camelina sativa comp61020_c0_seq1 transcribed RNA sequence	sp|P49598|P2C37_ARATH	439	3e-123	Protein phosphatase 2C 37 OS=Arabidopsis thaliana GN=PP2CA PE=1 SV=1	YDL006w	134	4e-31	COG0631	Serine/threonine protein phosphatase	K14497	7e-139	492	vvi:100247958	protein phosphatase 2C [EC:3.1.3.16]	GO:0009628//response to abiotic stimulus;GO:0009738//abscisic acid mediated signaling pathway;GO:0006950//response to stress	GO:0004721//phosphoprotein phosphatase activity	-	--
Unigene28892_All	289	40	137	9.5757	32.9463	1.78267	Up	6.43e-14	5.58e-12	gi|115770|sp|P12328.1|CB21_LEMGI	107.1	8e-23	RecName: Full=Chlorophyll a-b binding protein of LHCII type I, chloroplastic; Short=CAB; Short=LHCP; Flags: Precursor >gi|168290|gb|AAA33392.1| chlorophyll a/b apoprotein [Lemna gibba]	gi|283549608|emb|FN295566.1|	168	2e-39	Spinacia oleracea lhcb1.4 gene for major chlorophyll a/b binding protein LHCb1.4 precursor, cultivar America	sp|P12328|CB21_LEMGI	107	2e-24	Chlorophyll a-b binding protein of LHCII type I, chloroplastic OS=Lemna gibba PE=3 SV=1	--	--	--	--	--	K08912	9e-24	106	bdi:100822184	light-harvesting complex II chlorophyll a/b binding protein 1	GO:0009769//photosynthesis, light harvesting in photosystem II	GO:0016168//chlorophyll binding	GO:0010287//plastoglobule;GO:0009941//chloroplast envelope;GO:0005794//Golgi apparatus;GO:0030076//light-harvesting complex;GO:0009535//chloroplast thylakoid membrane	--
CL12727.Contig1_All	742	13	44	1.2121	4.1213	1.76559	Up	2.8e-05	0.000844676	gi|224062619|ref|XP_002300862.1|	221.9	8e-57	predicted protein [Populus trichocarpa] >gi|222842588|gb|EEE80135.1| predicted protein [Populus trichocarpa]	gi|131079112|gb|EF461083.1|	137	2e-29	Helianthus annuus clone ZVG22_RHA373 ZVG22 locus genomic sequence	--	--	--	--	--	--	--	--	--	--	--	--	--	--	-	-	-	--
Unigene25873_All	1785	70	235	2.7131	9.1498	1.7538	Up	2.36e-22	3.2e-20	gi|470114323|ref|XP_004293365.1|	827	0	PREDICTED: tonoplast dicarboxylate transporter-like [Fragaria vesca subsp. vesca]	gi|224086412|ref|XM_002307850.1|	188	1e-44	Populus trichocarpa sodium-dicarboxylate cotransporter, mRNA	sp|Q8LG88|TDT_ARATH	761	0	Tonoplast dicarboxylate transporter OS=Arabidopsis thaliana GN=TDT PE=2 SV=2	SA1732	282	2e-75	COG0471	Di- and tricarboxylate transporters	K14445	0	826	vvi:100255398	solute carrier family 13 (sodium-dependent dicarboxylate transporter), member 2/3/5	GO:0006635//fatty acid beta-oxidation;GO:0035725//sodium ion transmembrane transport;GO:0051453//regulation of intracellular pH;GO:0016558//protein import into peroxisome matrix;GO:0031087//deadenylation-independent decapping of nuclear-transcribed mRNA;GO:0016441//posttranscriptional gene silencing;GO:0010072//primary shoot apical meristem specification;GO:0071423//malate transmembrane transport	GO:0015140//malate transmembrane transporter activity;GO:0050072//m7G(5')pppN diphosphatase activity;GO:0030145//manganese ion binding;GO:0000287//magnesium ion binding;GO:0017153//sodium:dicarboxylate symporter activity;GO:0042803//protein homodimerization activity;GO:0003729//mRNA binding	GO:0016020//membrane;GO:0005773//vacuole;GO:0000932//cytoplasmic mRNA processing body;GO:0005634//nucleus	--
Unigene1088_All	713	15	50	1.4555	4.8738	1.74353	Up	9.29e-06	0.000316099	gi|470120697|ref|XP_004296430.1|	142.1	7e-33	PREDICTED: protein GLUTAMINE DUMPER 3-like [Fragaria vesca subsp. vesca]	gi|256536247|gb|GQ393302.1|	69.9	3e-09	Gossypium hirsutum cultivar Deltapine 33 B clone MONCS0267 SSR marker CGR5177 genomic sequence	sp|Q9FHH5|GDU3_ARATH	120	6e-28	Protein GLUTAMINE DUMPER 3 OS=Arabidopsis thaliana GN=GDU3 PE=2 SV=1	--	--	--	--	--	--	--	--	--	--	GO:0080143//regulation of amino acid export;GO:0019048//virus-host interaction;GO:0009615//response to virus	-	GO:0016021//integral to membrane	--
CL7990.Contig2_All	345	15	50	3.008	10.0724	1.74353	Up	9.29e-06	0.000315911	gi|15237763|ref|NP_197735.1|	50.8	7e-06	ferredoxin/thioredoxin reductase subunit A (variable subunit) 1 [Arabidopsis thaliana] >gi|45752724|gb|AAS76260.1| At5g23440 [Arabidopsis thaliana] >gi|332005785|gb|AED93168.1| ferredoxin/thioredoxin reductase subunit A (variable subunit) 1 [Arabidopsis thaliana]	--	--	--	--	sp|P38365|FTRV_SPIOL	47.4	2e-06	Ferredoxin-thioredoxin reductase, variable chain, chloroplastic OS=Spinacia oleracea GN=FTRV PE=1 SV=2	--	--	--	--	--	--	--	--	--	--	-	-	-	--
Unigene9312_All	789	15	50	1.3153	4.4043	1.74352	Up	9.29e-06	0.000316005	gi|462398481|gb|EMJ04149.1|	26.2	1e-09	hypothetical protein PRUPE_ppa016504mg, partial [Prunus persica]	--	--	--	--	sp|P0C2F6|RNHX1_ARATH	41.2	2e-06	Putative ribonuclease H protein At1g65750 OS=Arabidopsis thaliana GN=At1g65750 PE=3 SV=1	--	--	--	--	--	--	--	--	--	--	-	-	-	--
CL396.Contig4_All	722	320	1046	30.6636	100.688	1.7153	Up	5.02e-91	4.43e-88	gi|217944|dbj|BAA03104.1|	387.1	1e-106	light-harvesting chlorophyll a/b-binding protein (LHCP) precursor [Lactuca sativa]	gi|81074612|gb|DQ252493.1|	527	1e-147	Solanum tuberosum clone 062G02 chlorophyll a-b binding protein 3C-like mRNA, complete cds	sp|P07369|CB2G_SOLLC	385	1e-107	Chlorophyll a-b binding protein 3C, chloroplastic OS=Solanum lycopersicum GN=CAB3C PE=3 SV=1	--	--	--	--	--	K08912	3e-107	385	bdi:100828241	light-harvesting complex II chlorophyll a/b binding protein 1	GO:0009765//photosynthesis, light harvesting;GO:0009637//response to blue light;GO:0010218//response to far red light;GO:0010114//response to red light	GO:0046872//metal ion binding	GO:0010287//plastoglobule;GO:0009941//chloroplast envelope;GO:0048046//apoplast;GO:0009535//chloroplast thylakoid membrane;GO:0005739//mitochondrion	--
Unigene37950_All	761	215	696	19.5463	63.5636	1.70131	Up	1.75e-60	8.27e-58	--	--	--	--	--	--	--	--	--	--	--	--	--	--	--	--	--	--	--	--	--	--	-	-	-	--
Unigene36548_All	498	17	55	2.3617	7.6757	1.70047	Up	4.81e-06	0.000172576	gi|225442069|ref|XP_002271476.1|	82.8	2e-15	PREDICTED: U6 snRNA-associated Sm-like protein LSm1 [Vitis vinifera] >gi|147803430|emb|CAN62239.1| hypothetical protein VITISV_033727 [Vitis vinifera] >gi|297742980|emb|CBI35847.3| unnamed protein product [Vitis vinifera]	gi|224073611|ref|XM_002304084.1|	67.9	9e-09	Populus trichocarpa predicted protein, mRNA	--	--	--	--	--	--	--	--	--	K12620	2e-16	82.8	vvi:100249828	U6 snRNA-associated Sm-like protein LSm1	-	-	-	--
CL7779.Contig1_All	657	22	71	2.3167	7.5106	1.69686	Up	2.01e-07	9.14e-06	gi|449436499|ref|XP_004136030.1|	214.2	1e-54	PREDICTED: universal stress protein MJ0531-like [Cucumis sativus] >gi|449532390|ref|XP_004173164.1| PREDICTED: universal stress protein MJ0531-like [Cucumis sativus]	gi|357511270|ref|XM_003625876.1|	101	9e-19	Medicago truncatula Universal stress protein A-like protein (MTR_7g108830) mRNA, complete cds	sp|Q8LGG8|USPAL_ARATH	52	3e-07	Universal stress protein A-like protein OS=Arabidopsis thaliana GN=At3g01520 PE=1 SV=2	L1010	62.8	5e-10	COG0589	Universal stress protein UspA and related nucleotide-binding proteins	--	--	--	--	--	GO:0006950//response to stress;GO:0002238//response to molecule of fungal origin	-	GO:0005773//vacuole;GO:0005794//Golgi apparatus;GO:0005886//plasma membrane	--
CL7110.Contig2_All	526	85	274	11.18	36.2034	1.69521	Up	1.11e-24	1.7e-22	--	--	--	--	--	--	--	--	--	--	--	--	--	--	--	--	--	--	--	--	--	--	-	-	-	--
Unigene31303_All	846	26	83	2.1262	6.8185	1.68118	Up	2.29e-08	1.18e-06	gi|255552169|ref|XP_002517129.1|	302.4	6e-81	Late embryogenesis abundant protein D-34, putative [Ricinus communis] >gi|223543764|gb|EEF45292.1| Late embryogenesis abundant protein D-34, putative [Ricinus communis]	gi|312599832|gb|HM543586.1|	61.9	1e-06	Arachis hypogaea cultivar Luhua 14 late embryogenesis abundant protein group 5 protein (LEA5-1) mRNA, complete cds	sp|P09444|LEA34_GOSHI	298	2e-81	Late embryogenesis abundant protein D-34 OS=Gossypium hirsutum PE=4 SV=1	--	--	--	--	--	K10779	2e-14	78.2	smo:SELMODRAFT_443867	transcriptional regulator ATRX [EC:3.6.4.12]	GO:0009793//embryo development ending in seed dormancy;GO:0016114//terpenoid biosynthetic process	-	GO:0005737//cytoplasm	--
Unigene11969_All	478	27	86	3.9079	12.5042	1.67795	Up	1.33e-08	7.03e-07	gi|185178052|gb|ACC77567.1|	124	8e-28	type 2 metallothionein [Prosopis juliflora]	gi|270147614|gb|BT114566.1|	113	2e-22	Picea glauca clone GQ03517_C04 mRNA sequence	sp|P43396|MT1_COFAR	116	5e-27	Metallothionein-like protein 1 OS=Coffea arabica GN=METAL1 PE=3 SV=1	--	--	--	--	--	--	--	--	--	--	-	GO:0046872//metal ion binding	-	--
Unigene34417_All	638	17	54	1.8435	5.8824	1.67396	Up	7.45e-06	0.000258919	--	--	--	--	gi|403311548|gb|JX463295.1|	91.7	8e-16	Glycine max mitochondrion, complete genome	--	--	--	--	--	--	--	--	--	--	--	--	--	--	-	-	-	--
Unigene18412_All	1700	384	1215	15.6276	49.672	1.66834	Up	1.96e-101	2.1e-98	gi|459021879|gb|AGG39700.1|	446.4	7e-124	bZIP transcription factor bZIP8 [Camellia sinensis]	gi|375155308|gb|JN812059.1|	95.6	1e-16	Solanum torvum ABA responsive element-binding protein (AREB) mRNA, complete cds	sp|Q9M7Q4|AI5L5_ARATH	360	2e-99	ABSCISIC ACID-INSENSITIVE 5-like protein 5 OS=Arabidopsis thaliana GN=ABF2 PE=1 SV=1	--	--	--	--	--	K14432	1e-123	442	vvi:100232889	ABA responsive element binding factor	GO:0009414//response to water deprivation;GO:0009651//response to salt stress;GO:0009738//abscisic acid mediated signaling pathway	-	-	--
CL396.Contig5_All	346	87	272	17.3961	54.6358	1.65108	Up	1.15e-23	1.66e-21	gi|470136186|ref|XP_004303878.1|	239.2	1e-62	PREDICTED: chlorophyll a-b binding protein 40, chloroplastic-like [Fragaria vesca subsp. vesca]	gi|81074612|gb|DQ252493.1|	287	4e-75	Solanum tuberosum clone 062G02 chlorophyll a-b binding protein 3C-like mRNA, complete cds	sp|P04159|CB21_PEA	236	2e-63	Chlorophyll a-b binding protein AB96 (Fragment) OS=Pisum sativum GN=AB96 PE=1 SV=1	--	--	--	--	--	K08912	3e-63	237	pop:POPTR_709740	light-harvesting complex II chlorophyll a/b binding protein 1	GO:0009765//photosynthesis, light harvesting;GO:0009637//response to blue light;GO:0010218//response to far red light;GO:0010114//response to red light	GO:0046872//metal ion binding	GO:0010287//plastoglobule;GO:0009941//chloroplast envelope;GO:0048046//apoplast;GO:0009535//chloroplast thylakoid membrane;GO:0005739//mitochondrion	--
Unigene18727_All	823	24	75	2.0175	6.3335	1.65043	Up	1.6e-07	7.41e-06	gi|388548552|gb|AFK65758.1|	435.6	4e-121	GIGANTEA, partial [Chrysanthemum x morifolium]	gi|388548551|gb|JQ043439.1|	1217	0	Chrysanthemum x morifolium cultivar Jinba GIGANTEA (GI) mRNA, partial cds	sp|Q9SQI2|GIGAN_ARATH	305	2e-83	Protein GIGANTEA OS=Arabidopsis thaliana GN=GI PE=1 SV=2	--	--	--	--	--	K12124	8e-93	338	vvi:100254197	GIGANTEA	GO:0005982//starch metabolic process;GO:0009409//response to cold;GO:0006355//regulation of transcription, DNA-dependent;GO:0009908//flower development;GO:0010229//inflorescence development;GO:0009637//response to blue light;GO:0010378//temperature compensation of the circadian clock;GO:0010218//response to far red light;GO:0042542//response to hydrogen peroxide;GO:0080167//response to karrikin;G…	GO:0005515//protein binding	GO:0005654//nucleoplasm	--
CL9384.Contig1_All	856	166	513	13.4167	41.6512	1.63433	Up	1.28e-42	3.78e-40	gi|19073437|gb|AAL84815.1|AF477032_1	64.3	2e-09	tuber agglutinin [Helianthus tuberosus]	--	--	--	--	sp|P83304|LEC_PARPC	56.6	2e-08	Mannose/glucose-specific lectin (Fragment) OS=Parkia platycephala PE=1 SV=1	--	--	--	--	--	--	--	--	--	--	-	-	-	--
Unigene55750_All	212	24	74	7.8322	24.2594	1.63105	Up	2.46e-07	1.1e-05	gi|115770|sp|P12328.1|CB21_LEMGI	83.2	1e-15	RecName: Full=Chlorophyll a-b binding protein of LHCII type I, chloroplastic; Short=CAB; Short=LHCP; Flags: Precursor >gi|168290|gb|AAA33392.1| chlorophyll a/b apoprotein [Lemna gibba]	gi|3928139|emb|AJ131044.1|	125	2e-26	Cicer arietinum mRNA for chlorophyll a/b binding protein	sp|P12328|CB21_LEMGI	83.2	3e-17	Chlorophyll a-b binding protein of LHCII type I, chloroplastic OS=Lemna gibba PE=3 SV=1	--	--	--	--	--	K08912	1e-16	82.4	bdi:100822184	light-harvesting complex II chlorophyll a/b binding protein 1	GO:0009769//photosynthesis, light harvesting in photosystem II	GO:0016168//chlorophyll binding	GO:0010287//plastoglobule;GO:0009941//chloroplast envelope;GO:0005794//Golgi apparatus;GO:0030076//light-harvesting complex;GO:0009535//chloroplast thylakoid membrane	--
CL1632.Contig3_All	700	34	103	3.3604	10.2264	1.60559	Up	1.63e-09	9.53e-08	gi|351721079|ref|NP_001235150.1|	109.8	4e-23	uncharacterized protein LOC100499981 [Glycine max]	gi|351721078|ref|NM_001248221.1|	95.6	6e-17	Glycine max uncharacterized LOC100499981 (LOC100499981), mRNA	--	--	--	--	--	--	--	--	--	--	--	--	--	--	-	-	-	--
CL4690.Contig1_All	866	18	54	1.438	4.3337	1.59154	Up	1.55e-05	0.000499417	gi|57506542|dbj|BAD86645.1|	287	2e-76	ECP31 protein [Daucus carota]	gi|357440702|ref|XM_003590581.1|	61.9	1e-06	Medicago truncatula Late embryogenesis abundant protein D-34 (MTR_1g072090) mRNA, complete cds	sp|P09444|LEA34_GOSHI	286	1e-77	Late embryogenesis abundant protein D-34 OS=Gossypium hirsutum PE=4 SV=1	--	--	--	--	--	K10779	1e-13	75.5	smo:SELMODRAFT_443867	transcriptional regulator ATRX [EC:3.6.4.12]	-	-	-	--
Unigene976_All	673	20	60	2.056	6.1961	1.59152	Up	5.14e-06	0.000183808	--	--	--	--	--	--	--	--	--	--	--	--	--	--	--	--	--	--	--	--	--	--	-	-	-	--
Unigene38368_All	208	20	60	6.6524	20.048	1.59151	Up	5.14e-06	0.000183751	gi|460416258|ref|XP_004253463.1|	57.4	8e-08	PREDICTED: E3 ubiquitin-protein ligase ATL23-like [Solanum lycopersicum]	--	--	--	--	--	--	--	--	--	--	--	--	--	--	--	--	--	--	GO:0016567//protein ubiquitination	GO:0004842//ubiquitin-protein ligase activity;GO:0008270//zinc ion binding	-	--
Unigene18728_All	823	28	83	2.3538	7.0091	1.57424	Up	9.76e-08	4.64e-06	gi|388548552|gb|AFK65758.1|	435.6	4e-121	GIGANTEA, partial [Chrysanthemum x morifolium]	gi|388548551|gb|JQ043439.1|	1225	0	Chrysanthemum x morifolium cultivar Jinba GIGANTEA (GI) mRNA, partial cds	sp|Q9SQI2|GIGAN_ARATH	305	2e-83	Protein GIGANTEA OS=Arabidopsis thaliana GN=GI PE=1 SV=2	--	--	--	--	--	K12124	8e-93	338	vvi:100254197	GIGANTEA	GO:0005982//starch metabolic process;GO:0009409//response to cold;GO:0006355//regulation of transcription, DNA-dependent;GO:0009908//flower development;GO:0010229//inflorescence development;GO:0009637//response to blue light;GO:0010378//temperature compensation of the circadian clock;GO:0010218//response to far red light;GO:0042542//response to hydrogen peroxide;GO:0080167//response to karrikin;G…	GO:0005515//protein binding	GO:0005654//nucleoplasm	--
Unigene8361_All	556	106	314	13.1899	39.2499	1.57326	Up	2.29e-25	3.6e-23	gi|217944|dbj|BAA03104.1|	283.5	1e-75	light-harvesting chlorophyll a/b-binding protein (LHCP) precursor [Lactuca sativa]	gi|379069811|gb|JN986719.1|	280	1e-72	Hevea brasiliensis chloroplast chlorophyll A/B binding protein (Cab) gene, complete cds; nuclear gene for chloroplast product	sp|P07370|CB2B_SOLLC	281	2e-76	Chlorophyll a-b binding protein 1B, chloroplastic OS=Solanum lycopersicum GN=CAB1B PE=3 SV=1	--	--	--	--	--	K08912	3e-73	272	rcu:RCOM_0633890	light-harvesting complex II chlorophyll a/b binding protein 1	-	-	-	--
Unigene11502_All	1082	50	148	3.1971	9.5065	1.57215	Up	1.01e-12	7.86e-11	gi|345104742|gb|AEN71141.1|	624.4	1e-177	constans-like protein [Chrysanthemum x morifolium]	gi|345104741|gb|JF488070.1|	1788	0	Chrysanthemum x morifolium constans-like protein (CO) mRNA, complete cds	sp|Q96502|COL2_ARATH	269	2e-72	Zinc finger protein CONSTANS-LIKE 2 OS=Arabidopsis thaliana GN=COL2 PE=1 SV=1	--	--	--	--	--	K12135	2e-65	247	aly:ARALYDRAFT_488429	zinc finger protein CONSTANS	GO:0009648//photoperiodism;GO:0050789//regulation of biological process;GO:0044699	GO:0005488//binding	GO:0005622//intracellular	--
CL6586.Contig3_All	607	21	62	2.3935	7.0988	1.56845	Up	4.51e-06	0.000162391	gi|460398063|ref|XP_004244584.1|	75.5	6e-13	PREDICTED: uncharacterized protein LOC101244019 [Solanum lycopersicum]	gi|470142421|ref|XR_185191.1|	63.9	2e-07	PREDICTED: Fragaria vesca subsp. vesca uncharacterized LOC101314600, transcript variant 2 (LOC101314600), misc_RNA	--	--	--	--	--	--	--	--	--	--	--	--	--	--	GO:0010075//regulation of meristem growth;GO:0010014//meristem initiation;GO:0009944//polarity specification of adaxial/abaxial axis;GO:0010358//leaf shaping;GO:0009855//determination of bilateral symmetry	GO:0005515//protein binding	-	--
Unigene33176_All	535	18	53	2.3277	6.885	1.56455	Up	2.36e-05	0.000728111	gi|462422907|gb|EMJ27170.1|	139	3e-32	hypothetical protein PRUPE_ppa013805mg [Prunus persica]	--	--	--	--	sp|Q8L8Z8|GRXS2_ARATH	129	1e-30	Monothiol glutaredoxin-S2 OS=Arabidopsis thaliana GN=GRXS2 PE=3 SV=1	SPAC15E1.09	48.1	8e-06	COG0695	Glutaredoxin and related proteins	K03676	3e-19	92.4	bdi:100821530	glutaredoxin 3	GO:0019243//methylglyoxal catabolic process to D-lactate;GO:0045454//cell redox homeostasis	GO:0009055//electron carrier activity;GO:0008794//arsenate reductase (glutaredoxin) activity;GO:0015035//protein disulfide oxidoreductase activity	-	--
Unigene15542_All	329	70	205	14.7201	43.3054	1.55676	Up	7.54e-17	7.8e-15	gi|217944|dbj|BAA03104.1|	140.6	7e-33	light-harvesting chlorophyll a/b-binding protein (LHCP) precursor [Lactuca sativa]	gi|460376913|ref|XM_004234193.1|	135	3e-29	PREDICTED: Solanum lycopersicum uncharacterized LOC101245729 (LOC101245729), mRNA	sp|P27493|CB22_TOBAC	137	1e-33	Chlorophyll a-b binding protein 21, chloroplastic OS=Nicotiana tabacum GN=CAB21 PE=2 SV=1	--	--	--	--	--	K08912	7e-33	136	rcu:RCOM_1214080	light-harvesting complex II chlorophyll a/b binding protein 1	GO:0009765//photosynthesis, light harvesting	GO:0046872//metal ion binding	GO:0016020//membrane;GO:0009507//chloroplast	--
Unigene1704_All	674	66	193	6.7748	19.9013	1.55461	Up	6.41e-16	6.25e-14	gi|493721|dbj|BAA06462.1|	135.2	8e-31	TED4 [Zinnia elegans]	--	--	--	--	sp|P82353|NLTP2_PRUAR	96.3	1e-20	Non-specific lipid-transfer protein 2 OS=Prunus armeniaca PE=1 SV=1	--	--	--	--	--	--	--	--	--	--	GO:0010363//regulation of plant-type hypersensitive response;GO:0009963//positive regulation of flavonoid biosynthetic process;GO:0006869//lipid transport;GO:0006612//protein targeting to membrane	GO:0008289//lipid binding	GO:0005576//extracellular region	--
CL3316.Contig5_All	1012	39	114	2.6662	7.829	1.55404	Up	5.69e-10	3.48e-08	gi|460392700|ref|XP_004241952.1|	322	1e-86	PREDICTED: acid phosphatase 1-like [Solanum lycopersicum]	gi|460379776|ref|XM_004235589.1|	73.8	3e-10	PREDICTED: Solanum lycopersicum acid phosphatase 1-like (LOC101253467), mRNA	sp|P27061|PPA1_SOLLC	216	2e-56	Acid phosphatase 1 OS=Solanum lycopersicum GN=APS1 PE=2 SV=1	--	--	--	--	--	K02866	5e-23	106	osa:4332737	large subunit ribosomal protein L10e	-	GO:0016787//hydrolase activity	-	--
Unigene14582_All	2039	36	105	1.2215	3.579	1.5509	Up	2.88e-09	1.64e-07	gi|255557635|ref|XP_002519847.1|	925.6	0	Peptide transporter, putative [Ricinus communis] >gi|223540893|gb|EEF42451.1| Peptide transporter, putative [Ricinus communis]	gi|470131639|ref|XM_004301652.1|	172	9e-40	PREDICTED: Fragaria vesca subsp. vesca nitrate transporter 1.5-like (LOC101311873), mRNA	sp|Q9LQL2|PTR14_ARATH	906	0	Nitrate transporter 1.5 OS=Arabidopsis thaliana GN=NRT1.5 PE=1 SV=2	ECU11g1050	132	2e-30	COG3104	Dipeptide/tripeptide permease	K14638	5e-139	493	smo:SELMODRAFT_135536	solute carrier family 15 (peptide/histidine transporter), member 3/4	GO:0006598//polyamine catabolic process;GO:0015706//nitrate transport;GO:0006857//oligopeptide transport;GO:0009698//phenylpropanoid metabolic process;GO:0010106//cellular response to iron ion starvation;GO:0042128//nitrate assimilation;GO:0042398//cellular modified amino acid biosynthetic process;GO:0006826//iron ion transport;GO:0010167//response to nitrate;GO:0009734//auxin mediated signaling …	GO:0015112//nitrate transmembrane transporter activity	GO:0005886//plasma membrane	--
CL5308.Contig3_All	981	24	70	1.6926	4.9592	1.55087	Up	1.31e-06	5.22e-05	gi|344227187|gb|AEN03273.1|	117.1	1e-94	methionine sulfoxide reductase A5 [Solanum lycopersicum]	gi|359476603|ref|XM_002269437.2|	214	1e-52	PREDICTED: Vitis vinifera peptide methionine sulfoxide reductase A5-like (LOC100241959), mRNA	sp|Q9SL43|MSRA5_ARATH	240	1e-87	Peptide methionine sulfoxide reductase A5 OS=Arabidopsis thaliana GN=MSRA5 PE=2 SV=1	MTH535	77.4	3e-22	COG0225	Peptide methionine sulfoxide reductase	K07304	3e-90	242	mtr:MTR_8g076060	peptide-methionine (S)-S-oxide reductase [EC:1.8.4.11]	GO:0006464//cellular protein modification process;GO:0055114//oxidation-reduction process	GO:0008113//peptide-methionine-(S)-S-oxide reductase activity	GO:0016023//cytoplasmic membrane-bounded vesicle;GO:0009507//chloroplast	--
CL9945.Contig1_All	604	19	55	2.1763	6.3286	1.54001	Up	2.06e-05	0.000644393	gi|255579096|ref|XP_002530396.1|	253.1	2e-66	heat-shock protein, putative [Ricinus communis] >gi|223530045|gb|EEF31966.1| heat-shock protein, putative [Ricinus communis]	gi|283482307|emb|FM172944.1|	149	4e-33	Rhododendron ovatum partial CTsHSP1 gene for cytosolic class I small heat shock protein type 1	sp|P27396|HSP11_DAUCA	246	5e-66	17.8 kDa class I heat shock protein OS=Daucus carota PE=3 SV=1	TM0374	94.4	1e-19	COG0071	Molecular chaperone (small heat shock protein)	K13993	2e-67	253	rcu:RCOM_0497680	HSP20 family protein	-	-	-	--
Unigene26601_All	659	256	741	26.876	78.1478	1.53989	Up	6.58e-56	2.82e-53	gi|470109570|ref|XP_004291066.1|	62.4	6e-09	PREDICTED: uncharacterized protein LOC101292566 [Fragaria vesca subsp. vesca]	--	--	--	--	--	--	--	--	--	--	--	--	--	--	--	--	--	--	-	-	-	--
CL8136.Contig3_All	649	56	162	5.9697	17.3482	1.53906	Up	2.04e-13	1.71e-11	gi|460391328|ref|XP_004241275.1|	178.3	8e-44	PREDICTED: uncharacterized protein LOC101262623 [Solanum lycopersicum]	gi|225316197|dbj|AK322150.1|	77.8	1e-11	Solanum lycopersicum cDNA, clone: LEFL1034AD10, HTC in leaf	--	--	--	--	--	--	--	--	--	--	--	--	--	--	-	-	GO:0005634//nucleus	--
Unigene11567_All	1599	36	104	1.5576	4.5203	1.53709	Up	4.33e-09	2.42e-07	gi|262752381|gb|ACY69609.1|	173.7	4e-143	CC-NBS-LRR resistance-like protein RGC203 [Helianthus annuus]	gi|323500674|gb|HQ222360.1|	65.9	1e-07	Helianthus annuus cultivar HA383 clone BAC P339N08, complete sequence	sp|Q7XBQ9|RGA2_SOLBU	197	1e-50	Disease resistance protein RGA2 OS=Solanum bulbocastanum GN=RGA2 PE=1 SV=1	RSp0842	50.8	7e-06	COG4886	Leucine-rich repeat (LRR) protein	K03013	3e-66	251	vvi:100258335	DNA-directed RNA polymerases I, II, and III subunit RPABC1	-	-	-	--
CL11298.Contig2_All	1038	27	78	1.7996	5.2225	1.53706	Up	3.84e-07	1.66e-05	--	--	--	--	--	--	--	--	--	--	--	--	--	--	--	--	--	--	--	--	--	--	-	-	-	--
Unigene36640_All	1294	63	181	3.3683	9.7214	1.52914	Up	1.07e-14	9.83e-13	gi|255555621|ref|XP_002518846.1|	119	2e-93	electron transporter, putative [Ricinus communis] >gi|223541833|gb|EEF43379.1| electron transporter, putative [Ricinus communis]	gi|359474111|ref|XM_002266869.2|	77.8	3e-11	PREDICTED: Vitis vinifera uncharacterized LOC100247840 (LOC100247840), mRNA	sp|Q9LH89|Y3885_ARATH	76.6	2e-29	Uncharacterized protein At3g28850 OS=Arabidopsis thaliana GN=At3g28850 PE=1 SV=1	--	--	--	--	--	--	--	--	--	--	GO:0009902//chloroplast relocation;GO:0051017//actin filament bundle assembly	-	GO:0005884//actin filament	--
Unigene834_All	489	55	158	7.7815	22.456	1.52898	Up	5.22e-13	4.19e-11	gi|462420449|gb|EMJ24712.1|	168.7	3e-41	hypothetical protein PRUPE_ppa011892mg [Prunus persica] >gi|462420450|gb|EMJ24713.1| hypothetical protein PRUPE_ppa011892mg [Prunus persica]	gi|460232297|gb|GABL01035139.1|	87.7	1e-14	TSA: Camelina sativa comp47410_c0_seq1 transcribed RNA sequence	--	--	--	--	--	--	--	--	--	--	--	--	--	--	-	-	GO:0005634//nucleus;GO:0009507//chloroplast	--
CL4518.Contig2_All	1011	28	80	1.9161	5.4995	1.52113	Up	3.34e-07	1.46e-05	gi|225429975|ref|XP_002283985.1|	456.4	3e-127	PREDICTED: bark storage protein A [Vitis vinifera]	gi|225312346|dbj|AK319887.1|	91.7	1e-15	Solanum lycopersicum cDNA, clone: LEFL1003AC09, HTC in leaf	sp|Q07469|BSPA_POPDE	130	2e-30	Bark storage protein A OS=Populus deltoides GN=BSPA PE=2 SV=1	CC2266	146	5e-35	COG0775	Nucleoside phosphorylase	--	--	--	--	--	GO:0009116//nucleoside metabolic process	GO:0003824//catalytic activity	GO:0016023//cytoplasmic membrane-bounded vesicle;GO:0005886//plasma membrane	--
Unigene28152_All	273	83	237	21.0342	60.3351	1.52026	Up	1.21e-18	1.39e-16	gi|373882292|gb|AEY78525.1|	65.1	3e-10	chlorophyll a/b-binding protein [Tagetes erecta]	gi|373882291|gb|JQ083583.1|	79.8	1e-12	Tagetes erecta chlorophyll a/b-binding protein mRNA, complete cds	sp|P27494|CB23_TOBAC	57.4	2e-09	Chlorophyll a-b binding protein 36, chloroplastic OS=Nicotiana tabacum GN=CAB36 PE=3 SV=1	--	--	--	--	--	K08913	1e-08	55.8	rcu:RCOM_0483250	light-harvesting complex II chlorophyll a/b binding protein 2	GO:0009765//photosynthesis, light harvesting	GO:0046872//metal ion binding	GO:0016020//membrane;GO:0009507//chloroplast	--
CL2460.Contig1_All	1904	375	1069	13.6262	39.0207	1.51786	Up	3.14e-78	2.19e-75	gi|224074109|ref|XP_002304257.1|	675.2	0	predicted protein [Populus trichocarpa] >gi|222841689|gb|EEE79236.1| predicted protein [Populus trichocarpa]	gi|91981274|gb|DQ458770.1|	123	7e-25	Citrus bergamia pectin methylesterase (PME) gene, partial cds	sp|Q43143|PMEU1_SOLLC	646	0	Pectinesterase/pectinesterase inhibitor U1 OS=Solanum lycopersicum GN=PMEU1 PE=2 SV=1	CAC3373	150	1e-35	COG4677	Pectin methylesterase	K01051	0	675	pop:POPTR_553829	pectinesterase [EC:3.1.1.11]	GO:0008152//metabolic process	GO:0016788//hydrolase activity, acting on ester bonds	GO:0005618//cell wall;GO:0005576//extracellular region	--
Unigene11225_All	1097	38	108	2.3966	6.8423	1.51349	Up	3.29e-09	1.87e-07	--	--	--	--	--	--	--	--	--	--	--	--	--	--	--	--	--	--	--	--	--	--	-	-	-	--
Unigene29163_All	783	392	1114	34.6365	98.8798	1.51338	Up	4.23e-81	3.11e-78	gi|255585181|ref|XP_002533294.1|	195.7	7e-49	14 kDa proline-rich protein DC2.15 precursor, putative [Ricinus communis] >gi|223526878|gb|EEF29088.1| 14 kDa proline-rich protein DC2.15 precursor, putative [Ricinus communis]	gi|134303397|gb|EF469884.1|	97.6	2e-17	Helianthus annuus RFLP probe ZVG25 mRNA sequence	sp|P14009|14KD_DAUCA	164	5e-41	14 kDa proline-rich protein DC2.15 OS=Daucus carota PE=2 SV=1	alr4932	50.1	4e-06	COG2812	DNA polymerase III, gamma/tau subunits	K01115	2e-07	54.3	vcn:VOLCADRAFT_99471	phospholipase D [EC:3.1.4.4]	GO:0000038//very long-chain fatty acid metabolic process;GO:0006869//lipid transport;GO:0042335//cuticle development	GO:0008289//lipid binding	GO:0005576//extracellular region;GO:0009535//chloroplast thylakoid membrane	--
CL12727.Contig2_All	815	21	59	1.7827	5.0313	1.49687	Up	1.55e-05	0.00049811	gi|224062619|ref|XP_002300862.1|	218.8	8e-56	predicted protein [Populus trichocarpa] >gi|222842588|gb|EEE80135.1| predicted protein [Populus trichocarpa]	gi|131079112|gb|EF461083.1|	131	1e-27	Helianthus annuus clone ZVG22_RHA373 ZVG22 locus genomic sequence	--	--	--	--	--	--	--	--	--	--	--	--	--	--	-	-	-	--
CL6234.Contig2_All	531	30	84	3.9087	10.9943	1.49199	Up	2.52e-07	1.13e-05	--	--	--	--	gi|397529809|gb|JX047547.1|	60	2e-06	Solanum lycopersicum TAS3-12 siRNA gene, complete sequence	--	--	--	--	--	--	--	--	--	--	--	--	--	--	-	-	-	--
Unigene20850_All	811	20	56	1.7062	4.799	1.49195	Up	2.68e-05	0.000815757	gi|3063767|emb|CAA55784.1|	23.9	2e-111	pyruvate,orthophosphate dikinase [Flaveria brownii]	gi|577775|emb|X75516.1|	484	1e-134	F.pringlei mRNA for pyruvate, orthophosphate dikinase	sp|Q39734|PPDK_FLABR	311	8e-113	Pyruvate, phosphate dikinase, chloroplastic OS=Flaveria brownii GN=PPDK PE=1 SV=1	MA0608	202	2e-67	COG0574	Phosphoenolpyruvate synthase/pyruvate phosphate dikinase	K01006	5e-110	308	vvi:100247690	pyruvate,orthophosphate dikinase [EC:2.7.9.1]	GO:0008610//lipid biosynthetic process;GO:0006090//pyruvate metabolic process;GO:0009416//response to light stimulus;GO:0019252//starch biosynthetic process;GO:0016310//phosphorylation	GO:0050242//pyruvate, phosphate dikinase activity;GO:0005524//ATP binding;GO:0016301//kinase activity	GO:0005829//cytosol;GO:0009570//chloroplast stroma;GO:0005634//nucleus	--
Unigene863_All	764	33	92	2.9883	8.3691	1.48575	Up	7.36e-08	3.56e-06	--	--	--	--	--	--	--	--	--	--	--	--	--	--	--	--	--	--	--	--	--	--	-	-	-	--
CL4407.Contig2_All	447	22	61	3.4051	9.4843	1.47784	Up	1.33e-05	0.000437215	--	--	--	--	--	--	--	--	--	--	--	--	--	--	--	--	--	--	--	--	--	--	-	-	-	--
Unigene11436_All	1339	177	489	9.1454	25.3812	1.47264	Up	3.5e-35	8.41e-33	gi|462420035|gb|EMJ24298.1|	352.8	7e-96	hypothetical protein PRUPE_ppa007083mg [Prunus persica]	gi|170779037|gb|EU395771.1|	119	8e-24	Chenopodium rubrum CONSTANS-like protein 2 (COL2) mRNA, complete cds	sp|Q9FHH8|COL5_ARATH	304	9e-83	Zinc finger protein CONSTANS-LIKE 5 OS=Arabidopsis thaliana GN=COL5 PE=2 SV=2	--	--	--	--	--	K12135	4e-55	213	aly:ARALYDRAFT_488429	zinc finger protein CONSTANS	GO:0006355//regulation of transcription, DNA-dependent;GO:0042631//cellular response to water deprivation	-	GO:0005622//intracellular	--
CL9457.Contig2_All	1201	33	91	1.901	5.266	1.46995	Up	1.1e-07	5.18e-06	gi|460369510|ref|XP_004230605.1|	133.7	6e-30	PREDICTED: uncharacterized protein LOC101261168 [Solanum lycopersicum]	--	--	--	--	--	--	--	--	--	--	--	--	--	--	--	--	--	--	-	-	-	--
CL1306.Contig2_All	773	26	71	2.327	6.3836	1.4559	Up	3.31e-06	0.000122621	gi|460382012|ref|XP_004236734.1|	214.2	1e-54	PREDICTED: E3 ubiquitin-protein ligase RING1-like [Solanum lycopersicum]	--	--	--	--	sp|P0CH30|RING1_GOSHI	105	3e-23	E3 ubiquitin-protein ligase RING1 OS=Gossypium hirsutum GN=RING1 PE=2 SV=1	--	--	--	--	--	K11982	2e-24	110	osa:4332849	E3 ubiquitin-protein ligase RNF115/126 [EC:6.3.2.19]	-	-	-	--
CL12364.Contig1_All	816	54	147	4.5784	12.5202	1.45134	Up	2.12e-11	1.48e-09	gi|460407271|ref|XP_004249077.1|	232.6	5e-60	PREDICTED: 21 kDa protein-like [Solanum lycopersicum]	gi|297850775|ref|XM_002893223.1|	61.9	1e-06	Arabidopsis lyrata subsp. lyrata hypothetical protein, mRNA	sp|P17407|21KD_DAUCA	125	3e-29	21 kDa protein OS=Daucus carota PE=2 SV=1	--	--	--	--	--	K01051	9e-17	85.5	aly:ARALYDRAFT_892433	pectinesterase [EC:3.1.1.11]	-	GO:0004857//enzyme inhibitor activity	-	--
CL11015.Contig3_All	1815	40	108	1.5247	4.1355	1.43954	Up	1.2e-08	6.38e-07	gi|255557619|ref|XP_002519839.1|	652.9	0	conserved hypothetical protein [Ricinus communis] >gi|223540885|gb|EEF42443.1| conserved hypothetical protein [Ricinus communis]	gi|225427247|ref|XM_002278558.1|	103	6e-19	PREDICTED: Vitis vinifera aluminum-activated malate transporter 12-like (LOC100245421), mRNA	sp|O49696|ALMTC_ARATH	585	3e-167	Aluminum-activated malate transporter 12 OS=Arabidopsis thaliana GN=ALMT12 PE=2 SV=1	--	--	--	--	--	--	--	--	--	--	GO:0010118//stomatal movement	GO:0008509//anion transmembrane transporter activity	GO:0012505//endomembrane system;GO:0005886//plasma membrane	--
CL9495.Contig1_All	1902	58	156	2.1097	5.7003	1.434	Up	7.98e-12	5.77e-10	gi|350539375|ref|NP_001233878.1|	1023.1	0	isocitrate lyase [Solanum lycopersicum] >gi|1351841|sp|P49297.1|ACEA_SOLLC RecName: Full=Isocitrate lyase; Short=ICL; Short=Isocitrase; Short=Isocitratase >gi|624211|gb|AAA82738.1| isocitrate lyase [Solanum lycopersicum]	gi|18485|emb|X52136.1|	321	2e-84	Cotton mRNA for cottonseed isocitrate lyase (ICL) (EC 4.1.3.1)	sp|P49297|ACEA_SOLLC	1023	0	Isocitrate lyase OS=Solanum lycopersicum PE=2 SV=1	YER065c	550	3e-156	COG2224	Isocitrate lyase	K01637	0	1019	vvi:100248231	isocitrate lyase [EC:4.1.3.1]	GO:0006099//tricarboxylic acid cycle;GO:0010162//seed dormancy process;GO:0006097//glyoxylate cycle	GO:0004451//isocitrate lyase activity	GO:0009514//glyoxysome	--
Unigene19552_All	1561	591	1584	26.1936	70.5239	1.4289	Up	2.83e-105	3.23e-102	gi|460388512|ref|XP_004239911.1|	508.4	1e-142	PREDICTED: protein phosphatase 2C 37-like [Solanum lycopersicum]	gi|460388511|ref|XM_004239863.1|	167	4e-38	PREDICTED: Solanum lycopersicum protein phosphatase 2C 37-like (LOC101248778), mRNA	sp|P49598|P2C37_ARATH	435	4e-122	Protein phosphatase 2C 37 OS=Arabidopsis thaliana GN=PP2CA PE=1 SV=1	YDL006w	128	2e-29	COG0631	Serine/threonine protein phosphatase	K14497	7e-134	475	gmx:100776356	protein phosphatase 2C [EC:3.1.3.16]	GO:0009628//response to abiotic stimulus;GO:0009738//abscisic acid mediated signaling pathway;GO:0006950//response to stress	GO:0004721//phosphoprotein phosphatase activity	-	--
CL2123.Contig1_All	1245	48	128	2.6674	7.1454	1.42158	Up	7.72e-10	4.67e-08	gi|296090424|emb|CBI40243.3|	97.1	7e-19	unnamed protein product [Vitis vinifera]	--	--	--	--	--	--	--	--	--	--	--	--	--	--	--	--	--	--	-	-	-	--
CL8993.Contig1_All	653	47	125	4.9796	13.304	1.41776	Up	1.32e-09	7.79e-08	gi|255552916|ref|XP_002517501.1|	313.5	1e-84	Serine/threonine-protein kinase SAPK3, putative [Ricinus communis] >gi|223543512|gb|EEF45043.1| Serine/threonine-protein kinase SAPK3, putative [Ricinus communis]	gi|225427680|ref|XM_002262690.1|	289	2e-75	PREDICTED: Vitis vinifera serine/threonine-protein kinase SAPK3-like (LOC100243594), mRNA	sp|P0C5D6|SAPK3_ORYSJ	302	1e-82	Serine/threonine-protein kinase SAPK3 OS=Oryza sativa subsp. japonica GN=SAPK3 PE=1 SV=1	SA1063_1	75.9	5e-14	COG0515	Serine/threonine protein kinase	K14498	1e-85	313	rcu:RCOM_0855720	serine/threonine-protein kinase SRK2 [EC:2.7.11.1]	GO:0006468//protein phosphorylation;GO:0009738//abscisic acid mediated signaling pathway	GO:0004674//protein serine/threonine kinase activity;GO:0005524//ATP binding	-	--
Unigene18270_All	1618	44	117	1.8814	5.0256	1.41749	Up	4.47e-09	2.49e-07	gi|242052989|ref|XP_002455640.1|	183.3	1e-44	hypothetical protein SORBIDRAFT_03g015670 [Sorghum bicolor] >gi|241927615|gb|EES00760.1| hypothetical protein SORBIDRAFT_03g015670 [Sorghum bicolor]	gi|470142901|ref|XM_004307081.1|	73.8	5e-10	PREDICTED: Fragaria vesca subsp. vesca uncharacterized LOC101312766 (LOC101312766), mRNA	--	--	--	--	--	--	--	--	--	--	--	--	--	--	-	-	-	--
CL10096.Contig2_All	243	102	271	29.0405	77.5081	1.41628	Up	3.86e-19	4.55e-17	gi|15239602|ref|NP_200238.1|	65.1	3e-10	light-harvesting chlorophyll B-binding protein 3 [Arabidopsis thaliana] >gi|4741952|gb|AAD28773.1|AF134126_1 Lhcb3 protein [Arabidopsis thaliana] >gi|5002210|gb|AAD37362.1|AF143691_1 type III chlorophyll a/b binding protein [Arabidopsis thaliana] >gi|13605754|gb|AAK32870.1|AF361858_1 AT5g54270/MDK4_9 [Arabidopsis thaliana] >gi|13926339|gb|AAK49633.1|AF372917_1 AT5g54270/MDK4_9 [Arabidopsis thalia…	--	--	--	--	sp|P27489|CB23_SOLLC	60.8	2e-10	Chlorophyll a-b binding protein 13, chloroplastic OS=Solanum lycopersicum GN=CAB13 PE=1 SV=1	--	--	--	--	--	K08914	2e-11	65.1	aly:ARALYDRAFT_495512	light-harvesting complex II chlorophyll a/b binding protein 3	GO:0009765//photosynthesis, light harvesting	GO:0046872//metal ion binding;GO:0005198//structural molecule activity	GO:0030076//light-harvesting complex;GO:0009535//chloroplast thylakoid membrane	--
Unigene11703_All	914	190	504	14.3819	38.3238	1.41399	Up	3.63e-34	8.32e-32	gi|422898329|dbj|BAM67030.1|	463.8	1e-129	gigantea-like [Chrysanthemum seticuspe f. boreale]	gi|422898328|dbj|AB733627.1|	1296	0	Chrysanthemum seticuspe f. boreale CsGI mRNA for gigantea-like, complete cds	sp|Q9SQI2|GIGAN_ARATH	344	5e-95	Protein GIGANTEA OS=Arabidopsis thaliana GN=GI PE=1 SV=2	--	--	--	--	--	K12124	5e-107	385	rcu:RCOM_0961910	GIGANTEA	GO:0009409//response to cold;GO:0010229//inflorescence development;GO:0009637//response to blue light;GO:0010378//temperature compensation of the circadian clock;GO:0010218//response to far red light;GO:0042542//response to hydrogen peroxide;GO:0080167//response to karrikin;GO:0048578//positive regulation of long-day photoperiodism, flowering	-	GO:0005654//nucleoplasm	--
Unigene12669_All	343	23	61	4.6392	12.36	1.41373	Up	2.53e-05	0.000773417	gi|460392585|ref|XP_004241896.1|	186.8	8e-47	PREDICTED: NADP-dependent alkenal double bond reductase P1-like [Solanum lycopersicum]	gi|224813795|gb|FJ750460.1|	133	1e-28	Artemisia annua 2-alkenal reductase (Dbr1) mRNA, complete cds	sp|Q39173|P2_ARATH	178	6e-46	NADP-dependent alkenal double bond reductase P2 OS=Arabidopsis thaliana GN=P2 PE=2 SV=2	SPAPB24D3.08c	106	1e-23	COG2130	Putative NADP-dependent oxidoreductases	K07119	8e-47	182	rcu:RCOM_0605930		GO:0006979//response to oxidative stress;GO:0055114//oxidation-reduction process;GO:0015824//proline transport;GO:0010583//response to cyclopentenone;GO:0046686//response to cadmium ion;GO:0009407//toxin catabolic process	GO:0016747//transferase activity, transferring acyl groups other than amino-acyl groups;GO:0008270//zinc ion binding;GO:0000166//nucleotide binding;GO:0032440//2-alkenal reductase [NAD(P)] activity	GO:0005829//cytosol;GO:0005634//nucleus;GO:0005886//plasma membrane	--
Unigene11223_All	758	30	79	2.7382	7.2434	1.40344	Up	1.8e-06	6.98e-05	gi|225462507|ref|XP_002269087.1|	302.8	3e-81	PREDICTED: protein SRG1 [Vitis vinifera] >gi|297740615|emb|CBI30797.3| unnamed protein product [Vitis vinifera]	gi|449433643|ref|XM_004134559.1|	69.9	4e-09	PREDICTED: Cucumis sativus protein SRG1-like (LOC101222448), mRNA >gi|449479202|ref|XM_004155486.1| PREDICTED: Cucumis sativus protein SRG1-like (LOC101226126), mRNA	sp|Q39224|SRG1_ARATH	266	9e-72	Protein SRG1 OS=Arabidopsis thaliana GN=SRG1 PE=2 SV=1	PA0147	77.4	2e-14	COG3491	Isopenicillin N synthase and related dioxygenases	K06892	6e-34	142	pop:POPTR_550478		GO:0051555//flavonol biosynthetic process;GO:0055114//oxidation-reduction process	GO:0045431//flavonol synthase activity;GO:0016702//oxidoreductase activity, acting on single donors with incorporation of molecular oxygen, incorporation of two atoms of oxygen	-	--
CL5074.Contig2_All	991	24	63	1.6755	4.4183	1.3989	Up	2.16e-05	0.000672696	gi|356496116|ref|XP_003516916.1|	182.6	9e-45	PREDICTED: uncharacterized protein LOC100812277 [Glycine max]	gi|460408480|ref|XM_004249625.1|	79.8	5e-12	PREDICTED: Solanum lycopersicum uncharacterized LOC101251531 (LOC101251531), mRNA	--	--	--	--	--	--	--	--	--	--	--	--	--	--	-	-	-	--
CL12364.Contig2_All	949	37	97	2.6974	7.1038	1.39702	Up	1.3e-07	6.1e-06	gi|460407271|ref|XP_004249077.1|	229.9	4e-59	PREDICTED: 21 kDa protein-like [Solanum lycopersicum]	gi|297850775|ref|XM_002893223.1|	61.9	1e-06	Arabidopsis lyrata subsp. lyrata hypothetical protein, mRNA	sp|P17407|21KD_DAUCA	124	8e-29	21 kDa protein OS=Daucus carota PE=2 SV=1	--	--	--	--	--	K01051	9e-17	85.9	aly:ARALYDRAFT_892433	pectinesterase [EC:3.1.1.11]	-	GO:0004857//enzyme inhibitor activity	-	--
CL6876.Contig2_All	1520	72	188	3.2772	8.596	1.3912	Up	2.11e-13	1.76e-11	gi|359473283|ref|XP_002269605.2|	256.5	9e-67	PREDICTED: homeobox-leucine zipper protein HAT5-like [Vitis vinifera] >gi|296086435|emb|CBI32024.3| unnamed protein product [Vitis vinifera]	gi|349380|gb|L22848.1|HNNH3P	133	6e-28	Helianthus annuus homeodomain containing protein (HAHB-3) mRNA, partial cds	sp|Q02283|HAT5_ARATH	152	4e-37	Homeobox-leucine zipper protein HAT5 OS=Arabidopsis thaliana GN=HAT5 PE=1 SV=1	SPAC32A11.03c	59.3	2e-08	COG5576	Homeodomain-containing transcription factor	K09338	5e-37	154	aly:ARALYDRAFT_477377	homeobox-leucine zipper protein	-	GO:0003677//DNA binding	-	--
CL2516.Contig3_All	474	185	483	27.0025	70.8195	1.39105	Up	4.76e-32	1e-29	gi|1050913|emb|CAA63341.1|	81.6	4e-15	dehydrin [Helianthus annuus]	gi|1050912|emb|X92650.1|	77.8	9e-12	H.annuus mRNA for dehydrin related protein	sp|A8CVF3|DHN1_AVIMR	55.1	2e-08	Dehydrin DHN1 OS=Avicennia marina GN=DHN1 PE=1 SV=1	--	--	--	--	--	--	--	--	--	--	-	-	-	--
Unigene8381_All	1122	73	190	4.5013	11.7691	1.38659	Up	1.81e-13	1.52e-11	gi|147825326|emb|CAN75496.1|	125.9	1e-27	hypothetical protein VITISV_040890 [Vitis vinifera]	gi|359492594|ref|XM_002282758.2|	77.8	2e-11	PREDICTED: Vitis vinifera uncharacterized LOC100267847 (LOC100267847), mRNA	--	--	--	--	--	--	--	--	--	--	--	--	--	--	-	-	-	--
Unigene22100_All	1060	29	75	1.8928	4.9174	1.37737	Up	4.53e-06	0.000163068	gi|359486298|ref|XP_002267702.2|	104	4e-21	PREDICTED: zinc finger CCCH domain-containing protein 43-like [Vitis vinifera] >gi|297739472|emb|CBI29654.3| unnamed protein product [Vitis vinifera]	--	--	--	--	--	--	--	--	--	--	--	--	--	--	--	--	--	--	-	-	-	--
CL5565.Contig3_All	3055	31	80	0.702	1.82	1.3744	Up	2.25e-06	8.58e-05	gi|225457237|ref|XP_002284179.1|	72	7e-11	PREDICTED: chaperone protein ClpB1 [Vitis vinifera]	gi|408692403|gb|JX489411.1|	874	0	Artemisia tridentata Contig_28210 heat shock protein gene, partial cds	sp|P42730|CLPB1_ARATH	1392	0	Chaperone protein ClpB1 OS=Arabidopsis thaliana GN=CLPB1 PE=1 SV=2	BMEI0195	857	0	COG0542	ATPases with chaperone activity, ATP-binding subunit	K03695	0	1363	bdi:100825913	ATP-dependent Clp protease ATP-binding subunit ClpB	GO:0034976//response to endoplasmic reticulum stress;GO:0006457//protein folding;GO:0010286//heat acclimation;GO:0045727//positive regulation of translation;GO:0043335//protein unfolding;GO:0009644//response to high light intensity;GO:0042542//response to hydrogen peroxide	GO:0005524//ATP binding;GO:0016887//ATPase activity;GO:0005515//protein binding	GO:0009941//chloroplast envelope;GO:0009570//chloroplast stroma	--
CL5712.Contig2_All	974	26	67	1.8468	4.7808	1.37222	Up	1.57e-05	0.000504533	gi|224129294|ref|XP_002320549.1|	325.1	1e-87	predicted protein [Populus trichocarpa] >gi|222861322|gb|EEE98864.1| predicted protein [Populus trichocarpa]	gi|449469644|ref|XM_004152481.1|	83.8	3e-13	PREDICTED: Cucumis sativus uncharacterized LOC101216926 (LOC101216926), mRNA >gi|449515988|ref|XM_004164982.1| PREDICTED: Cucumis sativus uncharacterized LOC101231978 (LOC101231978), mRNA	--	--	--	--	--	--	--	--	--	--	--	--	--	--	-	-	GO:0005634//nucleus	--
CL1780.Contig2_All	238	26	67	7.558	19.5651	1.37221	Up	1.57e-05	0.000504675	gi|24430421|dbj|BAC22609.1|	128.6	2e-29	41 kD chloroplast nucleoid DNA binding protein (CND41) [Nicotiana sylvestris]	--	--	--	--	sp|Q9LS40|ASPG1_ARATH	80.5	2e-16	Protein ASPARTIC PROTEASE IN GUARD CELL 1 OS=Arabidopsis thaliana GN=ASPG1 PE=1 SV=1	--	--	--	--	--	--	--	--	--	--	GO:0006508//proteolysis	GO:0003677//DNA binding;GO:0004190//aspartic-type endopeptidase activity	GO:0048046//apoplast	--
CL1902.Contig3_All	811	389	1001	33.1848	85.7822	1.37016	Up	3.62e-63	1.77e-60	gi|359476816|ref|XP_002265844.2|	135.2	1e-30	PREDICTED: chaperone protein dnaJ 11, chloroplastic-like [Vitis vinifera]	gi|160954495|emb|CU230263.1|	61.9	1e-06	Populus EST from mild drought-stressed leaves	sp|Q9FYB5|DNJ11_ARATH	117	8e-27	Chaperone protein dnaJ 11, chloroplastic OS=Arabidopsis thaliana GN=ATJ11 PE=1 SV=2	MTH1291	77	3e-14	COG0484	DnaJ-class molecular chaperone with C-terminal Zn finger domain	K03686	7e-12	69.3	ppp:PHYPADRAFT_108109	molecular chaperone DnaJ	-	-	-	--
CL13841.Contig11_All	1074	35	90	2.2546	5.824	1.36914	Up	5.58e-07	2.37e-05	gi|470104419|ref|XP_004288602.1|	62	2e-08	PREDICTED: polyadenylate-binding protein RBP47B&apos;-like [Fragaria vesca subsp. vesca]	--	--	--	--	sp|Q8VXZ9|R47BP_ARATH	53.5	2e-07	Polyadenylate-binding protein RBP47B' OS=Arabidopsis thaliana GN=RBP47B' PE=2 SV=1	--	--	--	--	--	--	--	--	--	--	-	GO:0003676//nucleic acid binding;GO:0000166//nucleotide binding	-	--
Unigene15755_All	710	121	310	11.7906	30.345	1.36382	Up	1.49e-20	1.86e-18	--	--	--	--	--	--	--	--	--	--	--	--	--	--	--	--	--	--	--	--	--	--	-	-	-	--
Unigene10602_All	1933	29	74	1.0379	2.6606	1.35808	Up	6.62e-06	0.000231593	gi|75207041|sp|Q9SPN0.1|LLOS1_ARTAN	758.1	0	RecName: Full=R-linalool synthase QH1, chloroplastic; Flags: Precursor >gi|6469618|gb|AAF13357.1|AF154125_1 (3R)-linalool synthase, partial [Artemisia annua]	gi|6469617|gb|AF154125.1|AF154125	480	1e-132	Artemisia annua (3R)-linalool synthase (QH1) mRNA, partial cds	sp|Q9SPN0|LLOS1_ARTAN	758	0	R-linalool synthase QH1, chloroplastic (Fragment) OS=Artemisia annua GN=QH1 PE=1 SV=1	--	--	--	--	--	K07385	4e-138	490	ath:AT3G25830	1,8-cineole synthase [EC:4.2.3.-]	GO:0050896//response to stimulus;GO:0016114//terpenoid biosynthetic process	GO:0010333//terpene synthase activity;GO:0046872//metal ion binding	GO:0009536//plastid	--
CL396.Contig10_All	1092	697	1777	44.1591	113.097	1.35677	Up	4.31e-109	5.11e-106	gi|373882292|gb|AEY78525.1|	526.2	3e-148	chlorophyll a/b-binding protein [Tagetes erecta]	gi|373882291|gb|JQ083583.1|	724	0	Tagetes erecta chlorophyll a/b-binding protein mRNA, complete cds	sp|P27494|CB23_TOBAC	519	1e-147	Chlorophyll a-b binding protein 36, chloroplastic OS=Nicotiana tabacum GN=CAB36 PE=3 SV=1	--	--	--	--	--	K08913	9e-146	514	rcu:RCOM_0483250	light-harvesting complex II chlorophyll a/b binding protein 2	GO:0009765//photosynthesis, light harvesting;GO:0009637//response to blue light;GO:0010218//response to far red light;GO:0010114//response to red light	GO:0046872//metal ion binding	GO:0010287//plastoglobule;GO:0009941//chloroplast envelope;GO:0005886//plasma membrane;GO:0009535//chloroplast thylakoid membrane	--
CL5207.Contig1_All	2087	57	145	1.8896	4.8287	1.35355	Up	2.8e-10	1.77e-08	gi|224122002|ref|XP_002318726.1|	1004.6	0	predicted protein [Populus trichocarpa] >gi|222859399|gb|EEE96946.1| predicted protein [Populus trichocarpa]	gi|470123070|ref|XM_004297512.1|	299	6e-78	PREDICTED: Fragaria vesca subsp. vesca probable inactive purple acid phosphatase 27-like (LOC101307484), mRNA	sp|Q5MAU8|PPA27_ARATH	907	0	Probable inactive purple acid phosphatase 27 OS=Arabidopsis thaliana GN=PAP27 PE=2 SV=1	Rv2577	72	4e-12	COG1409	Predicted phosphohydrolases	--	--	--	--	--	-	GO:0046872//metal ion binding;GO:0003993//acid phosphatase activity	GO:0005618//cell wall	--
CL396.Contig6_All	673	224	568	23.0273	58.6567	1.34895	Up	9.21e-36	2.28e-33	gi|373882292|gb|AEY78525.1|	351.7	5e-96	chlorophyll a/b-binding protein [Tagetes erecta]	gi|373882291|gb|JQ083583.1|	500	1e-138	Tagetes erecta chlorophyll a/b-binding protein mRNA, complete cds	sp|P27494|CB23_TOBAC	344	3e-95	Chlorophyll a-b binding protein 36, chloroplastic OS=Nicotiana tabacum GN=CAB36 PE=3 SV=1	--	--	--	--	--	K08913	1e-94	343	pop:POPTR_664872	light-harvesting complex II chlorophyll a/b binding protein 2	GO:0010114//response to red light;GO:0018298//protein-chromophore linkage;GO:0009637//response to blue light;GO:0010218//response to far red light;GO:0009765//photosynthesis, light harvesting	GO:0016168//chlorophyll binding;GO:0046872//metal ion binding	GO:0009522//photosystem I;GO:0016021//integral to membrane;GO:0009941//chloroplast envelope;GO:0009535//chloroplast thylakoid membrane;GO:0009523//photosystem II;GO:0010287//plastoglobule;GO:0005886//plasma membrane	--
CL7110.Contig1_All	509	81	205	11.0097	27.9911	1.34619	Up	7.58e-14	6.53e-12	--	--	--	--	--	--	--	--	--	--	--	--	--	--	--	--	--	--	--	--	--	--	-	-	-	--
Unigene22936_All	481	583	1475	83.8559	213.123	1.3457	Up	9.23e-90	7.92e-87	gi|462407676|gb|EMJ13010.1|	331.3	3e-90	hypothetical protein PRUPE_ppa009987mg [Prunus persica]	gi|48375047|gb|AY554168.1|	264	8e-68	Nicotiana tabacum chloroplast chlorophyll a-b binding protein mRNA, partial cds; nuclear gene for chloroplast product	sp|P27489|CB23_SOLLC	321	1e-88	Chlorophyll a-b binding protein 13, chloroplastic OS=Solanum lycopersicum GN=CAB13 PE=1 SV=1	--	--	--	--	--	K08914	8e-91	330	zma:100284154	light-harvesting complex II chlorophyll a/b binding protein 3	GO:0009765//photosynthesis, light harvesting	GO:0046872//metal ion binding;GO:0005198//structural molecule activity	GO:0030076//light-harvesting complex;GO:0009535//chloroplast thylakoid membrane	--
CL1264.Contig2_All	4618	27	68	0.4045	1.0234	1.33916	Up	1.95e-05	0.000613613	gi|19568935|gb|AAL91978.1|AF483209_1	1160.2	0	putative trehalose synthase [Solanum tuberosum]	gi|289579645|gb|AC240059.1|	392	1e-105	Solanum tuberosum chromosome 7 clone RH190I20, complete sequence	sp|Q9LMI0|TPS7_ARATH	1090	0	Probable alpha,alpha-trehalose-phosphate synthase [UDP-forming] 7 OS=Arabidopsis thaliana GN=TPS7 PE=1 SV=1	RSc2447	384	6e-106	COG0029	Aspartate oxidase	K16055	0	1150	rcu:RCOM_1251280	trehalose 6-phosphate synthase/phosphatase [EC:2.4.1.15 3.1.3.12]	GO:0005992//trehalose biosynthetic process;GO:0006007//glucose catabolic process	GO:0003825//alpha,alpha-trehalose-phosphate synthase (UDP-forming) activity;GO:0004805//trehalose-phosphatase activity	GO:0005634//nucleus;GO:0005829//cytosol	--
Unigene11864_All	553	33	83	4.1286	10.4313	1.33719	Up	2.37e-06	9.03e-05	--	--	--	--	--	--	--	--	--	--	--	--	--	--	--	--	--	--	--	--	--	--	-	-	-	--
Unigene19229_All	558	37	93	4.5875	11.5833	1.33627	Up	5.88e-07	2.49e-05	--	--	--	--	--	--	--	--	--	--	--	--	--	--	--	--	--	--	--	--	--	--	-	-	-	--
CL3530.Contig2_All	494	26	65	3.6413	9.1447	1.32848	Up	3.34e-05	0.000987226	gi|224081419|ref|XP_002306403.1|	82	4e-15	predicted protein [Populus trichocarpa] >gi|222855852|gb|EEE93399.1| predicted protein [Populus trichocarpa]	gi|158262697|gb|AC212768.1|	61.9	6e-07	Solanum lycopersicum DNA sequence from clone LE_HBa-206G16 on chromosome 12, complete sequence	--	--	--	--	--	--	--	--	--	--	--	--	--	--	-	-	-	--
CL6876.Contig3_All	1556	51	127	2.2676	5.6726	1.32284	Up	6.67e-09	3.64e-07	gi|359473283|ref|XP_002269605.2|	256.5	9e-67	PREDICTED: homeobox-leucine zipper protein HAT5-like [Vitis vinifera] >gi|296086435|emb|CBI32024.3| unnamed protein product [Vitis vinifera]	gi|349380|gb|L22848.1|HNNH3P	133	6e-28	Helianthus annuus homeodomain containing protein (HAHB-3) mRNA, partial cds	sp|Q02283|HAT5_ARATH	152	4e-37	Homeobox-leucine zipper protein HAT5 OS=Arabidopsis thaliana GN=HAT5 PE=1 SV=1	SPAC32A11.03c	59.3	2e-08	COG5576	Homeodomain-containing transcription factor	K09338	5e-37	154	aly:ARALYDRAFT_477377	homeobox-leucine zipper protein	-	GO:0003677//DNA binding	-	--
Unigene11531_All	663	35	87	3.6523	9.1199	1.32021	Up	1.71e-06	6.67e-05	gi|255538684|ref|XP_002510407.1|	111.7	9e-24	conserved hypothetical protein [Ricinus communis] >gi|223551108|gb|EEF52594.1| conserved hypothetical protein [Ricinus communis]	--	--	--	--	--	--	--	--	--	--	--	--	--	--	--	--	--	--	-	-	-	--
CL7900.Contig3_All	964	60	148	4.3061	10.6701	1.30912	Up	5.19e-10	3.2e-08	--	--	--	--	--	--	--	--	--	--	--	--	--	--	--	--	--	--	--	--	--	--	-	-	-	--
Unigene18567_All	1602	69	170	2.9799	7.3751	1.3074	Up	2.84e-11	1.96e-09	gi|100173145|gb|ABF69124.1|	588.6	1e-166	chalcone synthase [Chrysanthemum x morifolium]	gi|331272050|gb|JF694272.1|	188	1e-44	Erigeron breviscapus chalcone synthase (CHS) mRNA, partial cds	sp|P48385|CHSY_CALCH	587	8e-168	Chalcone synthase OS=Callistephus chinensis GN=CHS PE=2 SV=2	DRA0326	140	5e-33	COG3424	Predicted naringenin-chalcone synthase	K00660	1e-156	551	vvi:100263443	chalcone synthase [EC:2.3.1.74]	GO:0009813//flavonoid biosynthetic process	GO:0016210//naringenin-chalcone synthase activity	-	--
Unigene12136_All	1156	793	1952	47.4597	117.356	1.30612	Up	6.03e-113	8e-110	gi|309256357|gb|ADO61006.1|	60.8	5e-08	flavin-binding kelch repeat F-box 1 [Helianthus annuus]	gi|309256356|gb|GU985592.1|	765	0	Helianthus annuus isolate Ann1238 flavin-binding kelch repeat F-box 1 mRNA, partial cds	sp|Q9C9W9|ADO3_ARATH	479	1e-135	Adagio protein 3 OS=Arabidopsis thaliana GN=ADO3 PE=1 SV=1	--	--	--	--	--	K12116	5e-140	495	vvi:100255972	flavin-binding kelch repeat F-box protein 1	GO:0006511//ubiquitin-dependent protein catabolic process;GO:0006355//regulation of transcription, DNA-dependent;GO:0009911//positive regulation of flower development;GO:0007623//circadian rhythm;GO:0009637//response to blue light;GO:0007165//signal transduction	GO:0001047//core promoter binding;GO:0004871//signal transducer activity;GO:0004842//ubiquitin-protein ligase activity;GO:0005515//protein binding	GO:0005634//nucleus	--
CL8412.Contig2_All	1219	40	98	2.2702	5.5874	1.29936	Up	5.19e-07	2.21e-05	gi|462395264|gb|EMJ01063.1|	273.9	4e-72	hypothetical protein PRUPE_ppa005829mg [Prunus persica]	gi|357467300|ref|XM_003603887.1|	163	5e-37	Medicago truncatula Transcription factor BEE (MTR_3g116770) mRNA, complete cds	sp|Q8GY61|BH063_ARATH	175	5e-44	Transcription factor bHLH63 OS=Arabidopsis thaliana GN=BHLH63 PE=2 SV=1	--	--	--	--	--	K12126	2e-12	71.6	ath:AT1G09530	phytochrome-interacting factor 3	-	-	-	--
CL1752.Contig4_All	942	109	267	8.0054	19.699	1.29908	Up	9.87e-17	1.01e-14	gi|144228150|gb|ABO93604.1|	349	6e-95	DREBa [Chrysanthemum x morifolium]	gi|144228149|gb|EF490996.1|	537	1e-150	Chrysanthemum x morifolium DREBa mRNA, complete cds	sp|Q9FJ93|DRE1D_ARATH	192	2e-49	Dehydration-responsive element-binding protein 1D OS=Arabidopsis thaliana GN=DREB1D PE=2 SV=1	--	--	--	--	--	K09286	1e-46	185	ath:AT4G25470	EREBP-like factor	GO:0009409//response to cold;GO:0006351//transcription, DNA-dependent	-	-	--
Unigene11920_All	277	190	465	47.4552	116.669	1.29779	Up	5.88e-28	1.04e-25	gi|28804513|dbj|BAC57962.1|	52.4	2e-06	dehydrin [Aster tripolium]	--	--	--	--	--	--	--	--	--	--	--	--	--	--	--	--	--	--	-	-	-	--
CL11713.Contig2_All	1579	34	83	1.4897	3.6533	1.29418	Up	4.2e-06	0.000152243	gi|363814354|ref|NP_001242816.1|	630.9	1e-179	uncharacterized protein LOC100777963 [Glycine max]	gi|225581222|gb|FJ809744.1|	79.8	8e-12	Solanum pennellii chromosome 7 clone C07SpCP034K014.P4H06, complete sequence	sp|P92934|AAP6_ARATH	605	3e-173	Amino acid permease 6 OS=Arabidopsis thaliana GN=AAP6 PE=1 SV=1	YKL146w	64.3	6e-10	COG0814	Amino acid permeases	K14209	2e-19	95.5	ath:AT4G38250	solute carrier family 36 (proton-coupled amino acid transporter)	GO:0015810//aspartate transport;GO:0015827//tryptophan transport	GO:0015175//neutral amino acid transmembrane transporter activity;GO:0015172//acidic amino acid transmembrane transporter activity	GO:0005886//plasma membrane;GO:0016021//integral to membrane	--
Unigene35685_All	1137	84	205	5.1113	12.5308	1.29372	Up	4.12e-13	3.34e-11	gi|225432856|ref|XP_002283882.1|	281.6	1e-74	PREDICTED: uncharacterized protein LOC100251040 isoform 1 [Vitis vinifera] >gi|359477588|ref|XP_003632000.1| PREDICTED: uncharacterized protein LOC100251040 isoform 2 [Vitis vinifera]	gi|359477587|ref|XM_003631952.1|	75.8	9e-11	PREDICTED: Vitis vinifera uncharacterized LOC100251040, transcript variant 2 (LOC100251040), mRNA	--	--	--	--	--	--	--	--	--	--	--	--	--	--	-	-	-	--
CL4442.Contig1_All	845	75	183	6.1407	15.0515	1.29343	Up	7.46e-12	5.42e-10	gi|462416958|gb|EMJ21695.1|	146	7e-34	hypothetical protein PRUPE_ppa013960mg [Prunus persica]	gi|225448834|ref|XM_002282451.1|	170	2e-39	PREDICTED: Vitis vinifera uncharacterized LOC100267224 (LOC100267224), mRNA	--	--	--	--	--	--	--	--	--	--	--	--	--	--	GO:0032502//developmental process	-	GO:0009507//chloroplast	--
Unigene43749_All	225	48	117	14.7594	36.14	1.29196	Up	4.66e-08	2.31e-06	gi|1262851|gb|AAB19042.1|	89.4	1e-17	type 2 light-harvesting chlorophyll a/b-binding polypeptide, partial [Pinus palustris]	gi|373882291|gb|JQ083583.1|	123	8e-26	Tagetes erecta chlorophyll a/b-binding protein mRNA, complete cds	sp|P27518|CB21_GOSHI	89	6e-19	Chlorophyll a-b binding protein 151, chloroplastic OS=Gossypium hirsutum GN=CAB-151 PE=2 SV=2	--	--	--	--	--	K08913	3e-18	88.2	aly:ARALYDRAFT_484556	light-harvesting complex II chlorophyll a/b binding protein 2	GO:0009744//response to sucrose stimulus;GO:0010114//response to red light;GO:0006364//rRNA processing;GO:0009637//response to blue light;GO:0010155//regulation of proton transport;GO:0042631//cellular response to water deprivation;GO:0010218//response to far red light;GO:0009765//photosynthesis, light harvesting;GO:0009644//response to high light intensity	GO:0016168//chlorophyll binding;GO:0046872//metal ion binding	GO:0030076//light-harvesting complex;GO:0009941//chloroplast envelope;GO:0009535//chloroplast thylakoid membrane;GO:0005794//Golgi apparatus	--
CL5942.Contig5_All	2680	182	443	4.6984	11.4882	1.28991	Up	1.79e-26	2.99e-24	gi|6225816|sp|O04015.1|P5CS_ACTDE	1148.7	0	RecName: Full=Delta-1-pyrroline-5-carboxylate synthase; Short=P5CS; Includes: RecName: Full=Glutamate 5-kinase; Short=GK; AltName: Full=Gamma-glutamyl kinase; Includes: RecName: Full=Gamma-glutamyl phosphate reductase; Short=GPR; AltName: Full=Glutamate-5-semialdehyde dehydrogenase; AltName: Full=Glutamyl-gamma-semialdehyde dehydrogenase >gi|1928960|gb|AAC14481.1| pyrroline-5-carboxylate syntheta…	gi|1928959|gb|U92286.1|ADU92286	696	0	Actinidia deliciosa pyrroline-5-carboxylate synthetase mRNA, complete cds	sp|O04015|P5CS_ACTDE	1148	0	Delta-1-pyrroline-5-carboxylate synthase OS=Actinidia deliciosa PE=2 SV=1	sll0373	354	5e-97	COG0014	Gamma-glutamyl phosphate reductase	K12657	0	1117	gmx:100809989	delta-1-pyrroline-5-carboxylate synthetase [EC:2.7.2.11 1.2.1.41]	GO:0006979//response to oxidative stress;GO:0055114//oxidation-reduction process;GO:0048364//root development;GO:0009269//response to desiccation;GO:0042538//hyperosmotic salinity response;GO:0009737//response to abscisic acid stimulus;GO:0055129//L-proline biosynthetic process;GO:0016310//phosphorylation;GO:0009793//embryo development ending in seed dormancy	GO:0005524//ATP binding;GO:0004350//glutamate-5-semialdehyde dehydrogenase activity;GO:0004349//glutamate 5-kinase activity	GO:0009507//chloroplast;GO:0016020//membrane	--
CL396.Contig12_All	1372	1104	2681	55.6705	135.809	1.28659	Up	7.08e-151	1.49e-147	gi|217944|dbj|BAA03104.1|	525	1e-147	light-harvesting chlorophyll a/b-binding protein (LHCP) precursor [Lactuca sativa]	gi|146403795|gb|EF549584.1|	1289	0	Artemisia annua chloroplast light-harvesting chlorophyll a/b-binding protein mRNA, partial cds; nuclear gene for chloroplast product	sp|P27492|CB21_TOBAC	502	2e-142	Chlorophyll a-b binding protein 16, chloroplastic OS=Nicotiana tabacum GN=CAB16 PE=2 SV=1	--	--	--	--	--	K08912	9e-141	498	pop:POPTR_652073	light-harvesting complex II chlorophyll a/b binding protein 1	GO:0009765//photosynthesis, light harvesting;GO:0009637//response to blue light;GO:0010218//response to far red light;GO:0010114//response to red light	GO:0046872//metal ion binding	GO:0010287//plastoglobule;GO:0009941//chloroplast envelope;GO:0048046//apoplast;GO:0009535//chloroplast thylakoid membrane;GO:0005739//mitochondrion	--
Unigene21978_All	655	51	123	5.3869	13.0511	1.27664	Up	2.83e-08	1.44e-06	gi|5668669|dbj|BAA82638.1|	283.1	2e-75	Beta-tubulin [Zinnia elegans]	gi|5668668|dbj|D63137.1|	410	1e-112	Zinnia elegans mRNA for Beta-tubulin, clone ZeTubB2, complete cds	sp|P29500|TBB1_PEA	276	7e-75	Tubulin beta-1 chain OS=Pisum sativum GN=TUBB1 PE=3 SV=1	SPBC26H8.07c	223	2e-58	COG5023	Tubulin	K07375	3e-74	275	vvi:100259534	tubulin beta	GO:0051258//protein polymerization;GO:0006184//GTP catabolic process;GO:0007017//microtubule-based process	GO:0003924//GTPase activity;GO:0005200//structural constituent of cytoskeleton;GO:0005525//GTP binding	GO:0005874//microtubule;GO:0005737//cytoplasm	--
Unigene22951_All	685	118	281	11.9179	28.5102	1.25835	Up	9.32e-17	9.59e-15	gi|225447396|ref|XP_002281293.1|	65.5	8e-10	PREDICTED: uncharacterized protein LOC100253416 [Vitis vinifera] >gi|147789234|emb|CAN78011.1| hypothetical protein VITISV_041419 [Vitis vinifera] >gi|297739334|emb|CBI28985.3| unnamed protein product [Vitis vinifera]	--	--	--	--	--	--	--	--	--	--	--	--	--	--	--	--	--	--	-	-	-	--
CL6876.Contig1_All	1491	32	76	1.4848	3.5426	1.25454	Up	1.74e-05	0.000554029	gi|359473283|ref|XP_002269605.2|	256.5	8e-67	PREDICTED: homeobox-leucine zipper protein HAT5-like [Vitis vinifera] >gi|296086435|emb|CBI32024.3| unnamed protein product [Vitis vinifera]	gi|349380|gb|L22848.1|HNNH3P	133	6e-28	Helianthus annuus homeodomain containing protein (HAHB-3) mRNA, partial cds	sp|Q02283|HAT5_ARATH	152	4e-37	Homeobox-leucine zipper protein HAT5 OS=Arabidopsis thaliana GN=HAT5 PE=1 SV=1	SPAC32A11.03c	59.3	2e-08	COG5576	Homeodomain-containing transcription factor	K09338	5e-37	154	aly:ARALYDRAFT_477377	homeobox-leucine zipper protein	-	GO:0003677//DNA binding	-	--
CL3652.Contig1_All	569	96	228	11.6726	27.8488	1.25449	Up	8.16e-14	7.02e-12	gi|22653807|sp|P83442.1|LEAD3_DAUCA	53.5	2e-06	RecName: Full=Late embryogenesis abundant protein Dc3	--	--	--	--	sp|P83442|LEAD3_DAUCA	91.3	3e-19	Late embryogenesis abundant protein Dc3 OS=Daucus carota PE=2 SV=1	--	--	--	--	--	--	--	--	--	--	-	-	-	--
CL1195.Contig2_All	719	38	90	3.6565	8.6996	1.25049	Up	3.06e-06	0.000114085	gi|297737137|emb|CBI26338.3|	114	2e-24	unnamed protein product [Vitis vinifera]	--	--	--	--	--	--	--	--	--	--	--	--	--	--	--	--	--	--	-	-	-	--
CL6234.Contig1_All	554	41	97	5.1202	12.1688	1.24891	Up	1.29e-06	5.14e-05	--	--	--	--	--	--	--	--	--	--	--	--	--	--	--	--	--	--	--	--	--	--	-	-	-	--
CL4290.Contig1_All	1284	206	484	11.0997	26.1978	1.23892	Up	4.06e-27	6.94e-25	gi|470103243|ref|XP_004288052.1|	408.7	1e-112	PREDICTED: patatin group A-3-like [Fragaria vesca subsp. vesca]	gi|330250293|gb|CP002685.1|	77.8	3e-11	Arabidopsis thaliana chromosome 2, complete sequence	sp|Q3YJT0|PT2K4_SOLTU	259	3e-69	Patatin-2-Kuras 4 OS=Solanum tuberosum GN=pat2-k4 PE=2 SV=1	VC0178	91.3	3e-18	COG3621	Patatin	--	--	--	--	--	GO:0008152//metabolic process	GO:0016787//hydrolase activity	-	--
Unigene33642_All	565	42	98	5.1429	12.0549	1.22897	Up	1.54e-06	6.07e-05	gi|225441989|ref|XP_002265894.1|	89.4	3e-17	PREDICTED: uncharacterized protein LOC100258290 [Vitis vinifera] >gi|147793049|emb|CAN62135.1| hypothetical protein VITISV_043719 [Vitis vinifera]	gi|460414538|ref|XM_004252578.1|	67.9	1e-08	PREDICTED: Solanum lycopersicum uncharacterized LOC101252260 (LOC101252260), mRNA	--	--	--	--	--	--	--	--	--	--	--	--	--	--	-	-	-	--
CL396.Contig9_All	975	622	1450	44.1363	103.359	1.22762	Up	9.14e-77	6.2e-74	gi|373882292|gb|AEY78525.1|	527.7	1e-148	chlorophyll a/b-binding protein [Tagetes erecta]	gi|373882291|gb|JQ083583.1|	769	0	Tagetes erecta chlorophyll a/b-binding protein mRNA, complete cds	sp|P27494|CB23_TOBAC	516	1e-146	Chlorophyll a-b binding protein 36, chloroplastic OS=Nicotiana tabacum GN=CAB36 PE=3 SV=1	--	--	--	--	--	K08913	7e-145	511	rcu:RCOM_0483250	light-harvesting complex II chlorophyll a/b binding protein 2	GO:0009765//photosynthesis, light harvesting;GO:0009637//response to blue light;GO:0010218//response to far red light;GO:0010114//response to red light	GO:0046872//metal ion binding	GO:0010287//plastoglobule;GO:0009941//chloroplast envelope;GO:0005886//plasma membrane;GO:0009535//chloroplast thylakoid membrane	--
Unigene22785_All	326	79	184	16.7656	39.2269	1.22634	Up	4.49e-11	3.04e-09	gi|357480841|ref|XP_003610706.1|	129.4	1e-29	Photosystem I reaction center subunit II [Medicago truncatula] >gi|355512041|gb|AES93664.1| Photosystem I reaction center subunit II [Medicago truncatula]	gi|460223925|gb|GABL01041933.1|	105	3e-20	TSA: Camelina sativa comp50876_c1_seq1 transcribed RNA sequence	sp|P12353|PSAD_SPIOL	119	4e-28	Photosystem I reaction center subunit II, chloroplastic OS=Spinacia oleracea GN=psaD PE=1 SV=2	--	--	--	--	--	K02692	1e-30	129	mtr:MTR_5g006130	photosystem I subunit II	-	-	GO:0044434;GO:0009522//photosystem I	--
Unigene15031_All	1569	166	386	7.3197	17.0981	1.22398	Up	1.46e-21	1.91e-19	gi|225449204|ref|XP_002276050.1|	642.1	0	PREDICTED: uncharacterized acetyltransferase At3g50280-like [Vitis vinifera]	gi|42469044|emb|BX820247.1|	89.7	8e-15	Arabidopsis thaliana Full-length cDNA Complete sequence from clone GSLTPGH12ZC04 of Hormone Treated Callus of strain col-0 of Arabidopsis thaliana (thale cress)	sp|Q9SND9|Y3028_ARATH	210	2e-54	Uncharacterized acetyltransferase At3g50280 OS=Arabidopsis thaliana GN=At3g50280 PE=1 SV=1	--	--	--	--	--	K13065	1e-26	119	ath:AT5G48930	shikimate O-hydroxycinnamoyltransferase [EC:2.3.1.133]	GO:0080167//response to karrikin	GO:0047672	GO:0005737//cytoplasm	--
Unigene15765_All	664	1442	3353	150.248	350.954	1.22394	Up	3.47e-174	9.19e-171	gi|337730997|gb|AEI70830.1|	193.4	2e-48	non-specific lipid-transfer protein [Helianthus annuus]	gi|337730992|gb|JN021934.1|	161	1e-36	Helianthus annuus cultivar HA383 clone BAC 0148N20, complete sequence	sp|Q39950|NLTP_HELAN	186	8e-48	Non-specific lipid-transfer protein OS=Helianthus annuus PE=3 SV=1	--	--	--	--	--	--	--	--	--	--	GO:0006869//lipid transport	GO:0008289//lipid binding	-	--
Unigene21250_All	1698	43	99	1.752	4.0521	1.20967	Up	1.84e-06	7.12e-05	gi|440577412|emb|CCI55435.1|	95.5	3e-18	PH01B031C15.18 [Phyllostachys edulis]	--	--	--	--	--	--	--	--	--	--	--	--	--	--	--	--	--	--	-	-	-	--
CL5842.Contig1_All	642	34	78	3.664	8.4439	1.20449	Up	2.5e-05	0.000764702	gi|225430428|ref|XP_002285428.1|	172.9	3e-42	PREDICTED: uncharacterized protein LOC100266438 [Vitis vinifera]	gi|359482415|ref|XM_002271329.2|	67.9	1e-08	PREDICTED: Vitis vinifera uncharacterized LOC100242170 (LOC100242170), mRNA	--	--	--	--	--	--	--	--	--	--	--	--	--	--	-	-	-	--
Unigene26180_All	353	97	222	19.0111	43.7082	1.20106	Up	1.08e-12	8.4e-11	gi|255545646|ref|XP_002513883.1|	82.4	2e-15	conserved hypothetical protein [Ricinus communis] >gi|223546969|gb|EEF48466.1| conserved hypothetical protein [Ricinus communis]	--	--	--	--	--	--	--	--	--	--	--	--	--	--	--	--	--	--	-	-	-	--
Unigene35877_All	895	53	121	4.097	9.3961	1.19749	Up	1.64e-07	7.57e-06	gi|224159332|ref|XP_002338070.1|	118.2	1e-25	predicted protein [Populus trichocarpa] >gi|222870666|gb|EEF07797.1| predicted protein [Populus trichocarpa]	--	--	--	--	sp|Q9C9H7|RLP12_ARATH	61.6	6e-12	Receptor-like protein 12 OS=Arabidopsis thaliana GN=RLP12 PE=2 SV=2	--	--	--	--	--	K13428	1e-06	52.4	ath:AT5G20480	LRR receptor-like serine/threonine-protein kinase EFR [EC:2.7.11.1]	-	-	-	--
Unigene29301_All	1282	203	463	10.9551	25.1002	1.1961	Up	1.08e-24	1.65e-22	gi|422898329|dbj|BAM67030.1|	829.7	0	gigantea-like [Chrysanthemum seticuspe f. boreale]	gi|422898328|dbj|AB733627.1|	2383	0	Chrysanthemum seticuspe f. boreale CsGI mRNA for gigantea-like, complete cds	sp|Q9SQI2|GIGAN_ARATH	506	1e-143	Protein GIGANTEA OS=Arabidopsis thaliana GN=GI PE=1 SV=2	--	--	--	--	--	K12124	2e-163	573	pop:POPTR_818606	GIGANTEA	GO:2000028//regulation of photoperiodism, flowering;GO:0042752//regulation of circadian rhythm;GO:0009266//response to temperature stimulus;GO:0006950//response to stress	-	GO:0005634//nucleus	--
Unigene339_All	3183	130	296	2.8256	6.4631	1.19367	Up	2.72e-16	2.72e-14	gi|224125742|ref|XP_002319664.1|	1425.6	0	predicted protein [Populus trichocarpa] >gi|222858040|gb|EEE95587.1| predicted protein [Populus trichocarpa]	gi|460383615|ref|XM_004237467.1|	129	2e-26	PREDICTED: Solanum lycopersicum leucine-rich repeat receptor-like protein kinase PXL1-like (LOC101249348), mRNA	sp|Q9FRS6|PXL1_ARATH	1229	0	Leucine-rich repeat receptor-like protein kinase PXL1 OS=Arabidopsis thaliana GN=PXL1 PE=2 SV=1	alr0124_1	143	2e-33	COG4886	Leucine-rich repeat (LRR) protein	K00924	0	682	ath:AT1G75820	[EC:2.7.1.-]	GO:0006468//protein phosphorylation;GO:0055114//oxidation-reduction process;GO:0000165//MAPK cascade	GO:0004707//MAP kinase activity;GO:0005524//ATP binding;GO:0032440//2-alkenal reductase [NAD(P)] activity	GO:0016021//integral to membrane	--
Unigene18349_All	925	70	159	5.2356	11.9465	1.19016	Up	2.26e-09	1.31e-07	gi|224067970|ref|XP_002302624.1|	287	3e-76	predicted protein [Populus trichocarpa] >gi|222844350|gb|EEE81897.1| predicted protein [Populus trichocarpa]	gi|460370744|ref|XM_004231162.1|	176	3e-41	PREDICTED: Solanum lycopersicum abscisic acid receptor PYL8-like (LOC101245105), mRNA	sp|Q84MC7|PYL9_ARATH	276	2e-74	Abscisic acid receptor PYL9 OS=Arabidopsis thaliana GN=PYL9 PE=1 SV=1	--	--	--	--	--	K14496	2e-77	286	pop:POPTR_816630	abscisic acid receptor PYR/PYL family	-	GO:0010427//abscisic acid binding	GO:0005634//nucleus	--
Unigene32928_All	1360	38	85	1.9331	4.3437	1.16801	Up	1.74e-05	0.000552395	gi|460406658|ref|XP_004248778.1|	352.8	8e-96	PREDICTED: serine carboxypeptidase-like 18-like [Solanum lycopersicum]	--	--	--	--	sp|Q9C7D6|SCP17_ARATH	268	4e-72	Serine carboxypeptidase-like 17 OS=Arabidopsis thaliana GN=SCPL17 PE=2 SV=1	SPAC19G12.10c_2	79	2e-14	COG2939	Carboxypeptidase C (cathepsin A)	K13289	2e-72	271	mtr:MTR_4g021500	cathepsin A (carboxypeptidase C) [EC:3.4.16.5]	-	-	-	--
Unigene34062_All	1846	410	917	15.366	34.5241	1.16786	Up	1.36e-45	4.43e-43	gi|225423977|ref|XP_002282578.1|	470.7	3e-131	PREDICTED: zinc finger protein CONSTANS-LIKE 16 [Vitis vinifera] >gi|297737819|emb|CBI27020.3| unnamed protein product [Vitis vinifera]	gi|470126195|ref|XM_004299030.1|	103	7e-19	PREDICTED: Fragaria vesca subsp. vesca zinc finger protein CONSTANS-LIKE 16-like (LOC101292019), mRNA	sp|Q8RWD0|COL16_ARATH	328	8e-90	Zinc finger protein CONSTANS-LIKE 16 OS=Arabidopsis thaliana GN=COL16 PE=2 SV=2	SMc02978	52.4	3e-06	COG0523	Putative GTPases (G3E family)	K12135	1e-10	66.6	ath:AT5G15840	zinc finger protein CONSTANS	-	-	GO:0016020//membrane	--
Unigene29933_All	829	72	161	6.0088	13.4976	1.16755	Up	3.13e-09	1.78e-07	--	--	--	--	--	--	--	--	--	--	--	--	--	--	--	--	--	--	--	--	--	--	-	-	-	--
Unigene37510_All	593	72	161	8.4002	18.8693	1.16755	Up	3.13e-09	1.78e-07	gi|350537357|ref|NP_001234290.1|	147.5	1e-34	transcription factor style2.1 [Solanum lycopersicum] >gi|162280539|gb|ABX82930.1| transcription factor style2.1 [Solanum lycopersicum] >gi|162280541|gb|ABX82931.1| transcription factor style2.1 [Solanum pennellii] >gi|162280543|gb|ABX82932.1| transcription factor style2.1 [Solanum lycopersicum] >gi|162280545|gb|ABX82933.1| transcription factor style2.1 [Solanum pennellii]	gi|460375125|ref|XM_004233310.1|	77.8	1e-11	PREDICTED: Solanum lycopersicum transcription factor bHLH135-like (LOC101266898), mRNA	sp|Q9CA64|BH135_ARATH	105	1e-23	Transcription factor bHLH135 OS=Arabidopsis thaliana GN=BHLH135 PE=1 SV=1	--	--	--	--	--	--	--	--	--	--	GO:0009826//unidimensional cell growth;GO:0048510//regulation of timing of transition from vegetative to reproductive phase;GO:0009640//photomorphogenesis;GO:0009741//response to brassinosteroid stimulus	GO:0046983//protein dimerization activity	GO:0005773//vacuole;GO:0009536//plastid;GO:0005739//mitochondrion	--
Unigene18858_All	1225	879	1961	49.6435	111.257	1.16421	Up	5.47e-95	5.24e-92	gi|309256357|gb|ADO61006.1|	576.6	2e-163	flavin-binding kelch repeat F-box 1 [Helianthus annuus]	gi|309256356|gb|GU985592.1|	383	1e-103	Helianthus annuus isolate Ann1238 flavin-binding kelch repeat F-box 1 mRNA, partial cds	sp|Q9C9W9|ADO3_ARATH	508	2e-144	Adagio protein 3 OS=Arabidopsis thaliana GN=ADO3 PE=1 SV=1	CC0285_1	94.4	4e-19	COG2202	FOG: PAS/PAC domain	K12116	1e-153	541	rcu:RCOM_0053590	flavin-binding kelch repeat F-box protein 1	GO:0006511//ubiquitin-dependent protein catabolic process;GO:0006355//regulation of transcription, DNA-dependent;GO:0018298//protein-chromophore linkage;GO:0009911//positive regulation of flower development;GO:0007623//circadian rhythm;GO:0009637//response to blue light;GO:0016567//protein ubiquitination;GO:0007165//signal transduction	GO:0001047//core promoter binding;GO:0004842//ubiquitin-protein ligase activity;GO:0005515//protein binding;GO:0009881//photoreceptor activity	GO:0005634//nucleus	--
Unigene11748_All	857	226	503	18.2447	40.7917	1.1608	Up	1.6e-25	2.54e-23	gi|224143787|ref|XP_002325075.1|	293.5	2e-78	predicted protein [Populus trichocarpa] >gi|222866509|gb|EEF03640.1| predicted protein [Populus trichocarpa]	gi|357479770|ref|XM_003610123.1|	71.9	1e-09	Medicago truncatula Cysteine-rich secretory protein LCCL domain-containing (MTR_4g128770) mRNA, complete cds	sp|Q40374|PR1_MEDTR	163	1e-40	Pathogenesis-related protein PR-1 OS=Medicago truncatula GN=PR-1 PE=2 SV=1	YJL078c_1	70.1	5e-12	COG2340	Uncharacterized protein with SCP/PR1 domains	K13449	2e-34	144	vvi:100258414	pathogenesis-related protein 1	-	-	GO:0005576//extracellular region;GO:0016023//cytoplasmic membrane-bounded vesicle	--
CL2793.Contig2_All	1209	49	109	2.804	6.2659	1.16004	Up	1.27e-06	5.09e-05	gi|397567|emb|CAA81057.1|	512.3	6e-144	UDP rhamnose: anthocyanidin-3-glucoside rhamnosyltransferase [Petunia x hybrida]	gi|37993674|gb|AY345985.1|	254	2e-64	Stevia rebaudiana UDP-glycosyltransferase 79A2 mRNA, complete cds	sp|Q43716|UFOG_PETHY	508	3e-144	Anthocyanidin 3-O-glucosyltransferase OS=Petunia hybrida GN=RT PE=2 SV=1	--	--	--	--	--	K13691	9e-30	129	sbi:SORBI_01g021110	pathogen-inducible salicylic acid glucosyltransferase [EC:2.4.1.-]	GO:0008152//metabolic process	GO:0016758//transferase activity, transferring hexosyl groups	-	--
CL9331.Contig2_All	1664	45	100	1.871	4.1767	1.15855	Up	3.6e-06	0.000132278	gi|224124716|ref|XP_002319404.1|	610.1	3e-173	predicted protein [Populus trichocarpa] >gi|222857780|gb|EEE95327.1| predicted protein [Populus trichocarpa]	gi|224124715|ref|XM_002319368.1|	67.9	3e-08	Populus trichocarpa predicted protein, mRNA	--	--	--	--	AF0367	58.5	3e-08	COG0477	Permeases of the major facilitator superfamily	--	--	--	--	--	-	-	GO:0016020//membrane	--
Unigene37768_All	1125	717	1588	44.0937	98.103	1.15372	Up	3.43e-76	2.29e-73	gi|71081904|gb|AAZ23261.1|	221.9	1e-56	senescence-associated protein [Nicotiana tabacum]	gi|148537550|dbj|AK246316.1|	139	7e-30	Solanum lycopersicum cDNA, clone: FC06CF09, HTC in fruit	sp|Q38853|STR15_ARATH	170	2e-42	Rhodanese-like domain-containing protein 15, chloroplastic OS=Arabidopsis thaliana GN=STR15 PE=2 SV=1	MA0746	65.1	2e-10	COG0607	Rhodanese-related sulfurtransferase	--	--	--	--	--	GO:0009611//response to wounding;GO:0009753//response to jasmonic acid stimulus;GO:0006979//response to oxidative stress	GO:0004792//thiosulfate sulfurtransferase activity;GO:0005515//protein binding	GO:0009507//chloroplast	--
Unigene26221_All	713	85	188	8.2478	18.3254	1.15176	Up	2.37e-10	1.51e-08	gi|15724357|gb|AAL06571.1|AF412119_1	150.6	2e-35	At1g47960/T2J15_13 [Arabidopsis thaliana] >gi|15810209|gb|AAL07005.1| At1g47960/T2J15_13 [Arabidopsis thaliana] >gi|19699120|gb|AAL90926.1| At1g47960/T2J15_13 [Arabidopsis thaliana]	--	--	--	--	sp|F4HWQ8|CVIF1_ARATH	142	2e-34	Cell wall / vacuolar inhibitor of fructosidase 1 OS=Arabidopsis thaliana GN=C/VIF1 PE=1 SV=1	--	--	--	--	--	--	--	--	--	--	-	-	GO:0005618//cell wall	--
Unigene11249_All	1424	110	243	5.3443	11.8599	1.15002	Up	6.15e-13	4.9e-11	gi|462397653|gb|EMJ03321.1|	499.2	7e-140	hypothetical protein PRUPE_ppa006926mg [Prunus persica]	gi|356523774|ref|XM_003530462.1|	192	7e-46	PREDICTED: Glycine max probable protein phosphatase 2C 6-like (LOC100793293), mRNA	sp|P49597|P2C56_ARATH	308	5e-84	Protein phosphatase 2C 56 OS=Arabidopsis thaliana GN=ABI1 PE=1 SV=2	SPCC1223.11	116	8e-26	COG0631	Serine/threonine protein phosphatase	K14497	6e-140	495	vvi:100243875	protein phosphatase 2C [EC:3.1.3.16]	GO:0006470//protein dephosphorylation	GO:0046872//metal ion binding;GO:0004722//protein serine/threonine phosphatase activity	-	--
CL8001.Contig2_All	1036	48	106	3.2055	7.111	1.1495	Up	2.12e-06	8.14e-05	--	--	--	--	--	--	--	--	--	--	--	--	--	--	--	--	--	--	--	--	--	--	-	-	-	--
CL9231.Contig2_All	1007	46	101	3.1604	6.9707	1.1412	Up	4.22e-06	0.000152599	gi|359497722|ref|XP_003635620.1|	342.8	5e-93	PREDICTED: LOW QUALITY PROTEIN: dehydrodolichyl diphosphate synthase 6-like [Vitis vinifera]	--	--	--	--	sp|Q8S2T1|DDPS6_ARATH	313	1e-85	Dehydrodolichyl diphosphate synthase 6 OS=Arabidopsis thaliana GN=At2g17570 PE=2 SV=2	YBR002c	174	2e-43	COG0020	Undecaprenyl pyrophosphate synthase	K11778	8e-93	338	pop:POPTR_863254	ditrans,polycis-polyprenyl diphosphate synthase [EC:2.5.1.87]	GO:0044710	GO:0046872//metal ion binding;GO:0004497//monooxygenase activity;GO:0016705//oxidoreductase activity, acting on paired donors, with incorporation or reduction of molecular oxygen;GO:0016740//transferase activity	-	--
CL13782.Contig2_All	2922	79	173	1.8705	4.1148	1.1374	Up	1.8e-09	1.05e-07	gi|255544065|ref|XP_002513095.1|	539.6	1e-151	Disease resistance protein RPM1, putative [Ricinus communis] >gi|223548106|gb|EEF49598.1| Disease resistance protein RPM1, putative [Ricinus communis]	--	--	--	--	sp|P0C8S1|RP8L2_ARATH	247	3e-65	Probable disease resistance RPP8-like protein 2 OS=Arabidopsis thaliana GN=RPP8L2 PE=1 SV=1	RSp0875	53.5	2e-06	COG4886	Leucine-rich repeat (LRR) protein	K13457	3e-77	288	pop:POPTR_755797	disease resistance protein RPM1	-	-	-	--
Unigene1964_All	904	208	452	15.9186	34.75	1.1263	Up	4.44e-22	5.94e-20	gi|460373561|ref|XP_004232585.1|	216.9	3e-55	PREDICTED: RING-H2 finger protein ATL80-like [Solanum lycopersicum]	gi|460385520|ref|XM_004238404.1|	69.9	4e-09	PREDICTED: Solanum lycopersicum RING-H2 finger protein ATL80-like (LOC101265820), mRNA	sp|Q8LC69|ATL8_ARATH	172	2e-43	RING-H2 finger protein ATL8 OS=Arabidopsis thaliana GN=ATL8 PE=2 SV=2	ECU07g0330	60.8	3e-09	COG5540	RING-finger-containing ubiquitin ligase	K05283	4e-14	77	aly:ARALYDRAFT_354960	phosphatidylinositol glycan, class W [EC:2.3.-.-]	-	GO:0046872//metal ion binding	-	--
CL1780.Contig4_All	438	48	104	7.5819	16.5023	1.12204	Up	4.11e-06	0.000148934	gi|296082172|emb|CBI21177.3|	119.4	1e-26	unnamed protein product [Vitis vinifera]	--	--	--	--	--	--	--	--	--	--	--	--	--	--	--	--	--	--	GO:0051716//cellular response to stimulus;GO:0009814//defense response, incompatible interaction	-	GO:0048046//apoplast	--
Unigene36253_All	1323	83	179	4.3404	9.4032	1.11532	Up	1.71e-09	9.99e-08	gi|296090424|emb|CBI40243.3|	170.2	7e-41	unnamed protein product [Vitis vinifera]	--	--	--	--	--	--	--	--	--	--	--	--	--	--	--	--	--	--	-	-	-	--
CL9142.Contig3_All	613	64	138	7.2232	15.646	1.11508	Up	1.26e-07	5.92e-06	gi|357513371|ref|XP_003626974.1|	92.4	5e-18	hypothetical protein MTR_8g013640 [Medicago truncatula] >gi|355520996|gb|AET01450.1| hypothetical protein MTR_8g013640 [Medicago truncatula]	gi|148539128|dbj|AK247894.1|	97.6	1e-17	Solanum lycopersicum cDNA, clone: LEFL2041K10, HTC in fruit	--	--	--	--	--	--	--	--	--	--	--	--	--	--	-	-	-	--
Unigene23326_All	1621	78	168	3.3291	7.203	1.11347	Up	5.66e-09	3.12e-07	gi|225434604|ref|XP_002278495.1|	830.1	0	PREDICTED: ammonium transporter 1 member 3 [Vitis vinifera]	gi|225317739|dbj|AK323096.1|	178	1e-41	Solanum lycopersicum cDNA, clone: LEFL1049AH05, HTC in leaf	sp|Q9FVN0|AMT13_SOLLC	815	0	Ammonium transporter 1 member 3 OS=Solanum lycopersicum GN=AMT1-3 PE=2 SV=1	TM0402	287	4e-77	COG0004	Ammonia permease	K03320	0	830	vvi:100245069	ammonium transporter, Amt family	GO:0072488//ammonium transmembrane transport;GO:0009624//response to nematode;GO:0015843//methylammonium transport	GO:0008519//ammonium transmembrane transporter activity	GO:0005886//plasma membrane;GO:0016021//integral to membrane	--
Unigene33911_All	600	116	248	13.3757	28.7266	1.10277	Up	2.07e-12	1.58e-10	gi|460370293|ref|XP_004230988.1|	169.9	2e-41	PREDICTED: uncharacterized protein LOC101250258 [Solanum lycopersicum]	--	--	--	--	--	--	--	--	--	--	--	--	--	--	--	--	--	--	GO:0006661//phosphatidylinositol biosynthetic process	-	GO:0016020//membrane;GO:0009536//plastid	--
Unigene33023_All	1122	81	173	4.9946	10.7161	1.10134	Up	4.6e-09	2.56e-07	gi|255574752|ref|XP_002528284.1|	526.2	4e-148	phospholipase C, putative [Ricinus communis] >gi|223532321|gb|EEF34122.1| phospholipase C, putative [Ricinus communis]	gi|407232755|gb|JX424764.1|	75.8	9e-11	Populus tomentosa cultivar BJHR01 phosphoinositide-specific phospholipase C (PLC2) mRNA, complete cds	--	--	--	--	--	--	--	--	--	--	--	--	--	--	GO:0035556//intracellular signal transduction;GO:0006629//lipid metabolic process	GO:0004629//phospholipase C activity	GO:0005576//extracellular region	--
Unigene23250_All	584	74	158	8.7666	18.8031	1.10088	Up	2.17e-08	1.12e-06	gi|357493047|ref|XP_003616812.1|	54.3	1e-06	Cold and drought-regulated protein CORA [Medicago truncatula] >gi|355518147|gb|AES99770.1| Cold and drought-regulated protein CORA [Medicago truncatula]	--	--	--	--	sp|Q09134|GRPA_MEDFA	48.5	3e-06	Abscisic acid and environmental stress-inducible protein OS=Medicago falcata PE=2 SV=1	--	--	--	--	--	--	--	--	--	--	-	-	-	--
CL9384.Contig3_All	892	554	1178	42.969	91.7835	1.09494	Up	1.59e-52	6.41e-50	gi|19073437|gb|AAL84815.1|AF477032_1	64.3	3e-09	tuber agglutinin [Helianthus tuberosus]	--	--	--	--	sp|Q0JMY8|SALT_ORYSJ	55.8	3e-08	Salt stress-induced protein OS=Oryza sativa subsp. japonica GN=SALT PE=2 SV=1	--	--	--	--	--	--	--	--	--	--	-	-	-	--
CL396.Contig11_All	1076	709	1505	45.5873	97.2094	1.09246	Up	2.26e-66	1.23e-63	gi|373882292|gb|AEY78525.1|	528.5	7e-149	chlorophyll a/b-binding protein [Tagetes erecta]	gi|373882291|gb|JQ083583.1|	769	0	Tagetes erecta chlorophyll a/b-binding protein mRNA, complete cds	sp|P27494|CB23_TOBAC	519	1e-147	Chlorophyll a-b binding protein 36, chloroplastic OS=Nicotiana tabacum GN=CAB36 PE=3 SV=1	--	--	--	--	--	K08913	7e-146	514	rcu:RCOM_0483250	light-harvesting complex II chlorophyll a/b binding protein 2	GO:0009765//photosynthesis, light harvesting;GO:0009637//response to blue light;GO:0010218//response to far red light;GO:0010114//response to red light	GO:0046872//metal ion binding	GO:0010287//plastoglobule;GO:0009941//chloroplast envelope;GO:0005886//plasma membrane;GO:0009535//chloroplast thylakoid membrane	--
Unigene12372_All	1029	99	210	6.6563	14.1837	1.09144	Up	1.43e-10	9.3e-09	gi|356495458|ref|XP_003516594.1|	256.1	6e-67	PREDICTED: LOB domain-containing protein 36-like [Glycine max]	gi|449524045|ref|XM_004168986.1|	67.9	2e-08	PREDICTED: Cucumis sativus LOB domain-containing protein 25-like (LOC101231991), mRNA	sp|Q9FKZ3|LBD36_ARATH	249	2e-66	LOB domain-containing protein 36 OS=Arabidopsis thaliana GN=LBD36 PE=2 SV=1	--	--	--	--	--	K01955	1e-30	132	vvi:100262205	carbamoyl-phosphate synthase large subunit [EC:6.3.5.5]	GO:0009954//proximal/distal pattern formation;GO:0006355//regulation of transcription, DNA-dependent;GO:0009965//leaf morphogenesis;GO:0048441//petal development	-	-	--
Unigene23341_All	1606	219	464	9.4343	20.0797	1.08975	Up	1.56e-21	2.04e-19	gi|225470834|ref|XP_002266053.1|	558.5	1e-157	PREDICTED: tryptophan aminotransferase-related protein 4 [Vitis vinifera] >gi|296083134|emb|CBI22770.3| unnamed protein product [Vitis vinifera]	gi|359493079|ref|XM_002265751.2|	65.9	1e-07	PREDICTED: Vitis vinifera tryptophan aminotransferase-related protein 4-like (LOC100257726), mRNA	sp|Q93Z38|TAR4_ARATH	488	3e-138	Tryptophan aminotransferase-related protein 4 OS=Arabidopsis thaliana GN=TAR4 PE=2 SV=2	--	--	--	--	--	K14548	1e-151	534	rcu:RCOM_0962120	U3 small nucleolar RNA-associated protein 4	-	GO:0016846//carbon-sulfur lyase activity	-	--
Unigene511_All	2239	1050	2224	32.4448	69.0343	1.08933	Up	9.38e-97	9.22e-94	gi|118123481|dbj|BAF36656.2|	1205.3	0	putative carotenoid cleavage dioxygenase [Chrysanthemum x morifolium]	gi|84579413|dbj|AB120111.1|	803	0	Lactuca sativa LsCCD1 mRNA for Lactuca sativa carotenoid cleavage dioxygenase 1, complete cds	sp|O49675|CCD4_ARATH	795	0	Probable carotenoid cleavage dioxygenase 4, chloroplastic OS=Arabidopsis thaliana GN=CCD4 PE=1 SV=1	all1106	264	4e-70	COG3670	Lignostilbene-alpha,beta-dioxygenase and related enzymes	K09840	0	848	vvi:100251100	9-cis-epoxycarotenoid dioxygenase [EC:1.13.11.51]	-	GO:0016702//oxidoreductase activity, acting on single donors with incorporation of molecular oxygen, incorporation of two atoms of oxygen	GO:0010287//plastoglobule	--
Unigene40035_All	978	522	1097	36.9268	77.9564	1.078	Up	7.49e-48	2.58e-45	gi|462407676|gb|EMJ13010.1|	508.8	5e-143	hypothetical protein PRUPE_ppa009987mg [Prunus persica]	gi|359806175|ref|NM_001254271.1|	480	1e-132	Glycine max chlorophyll a-b binding protein 13, chloroplastic-like (LOC100790960), mRNA	sp|P27489|CB23_SOLLC	495	2e-140	Chlorophyll a-b binding protein 13, chloroplastic OS=Solanum lycopersicum GN=CAB13 PE=1 SV=1	--	--	--	--	--	K08914	6e-144	508	vvi:100260599	light-harvesting complex II chlorophyll a/b binding protein 3	GO:0009765//photosynthesis, light harvesting	GO:0046872//metal ion binding;GO:0005198//structural molecule activity	GO:0030076//light-harvesting complex;GO:0009535//chloroplast thylakoid membrane	--
Unigene36568_All	1276	159	334	8.621	18.192	1.07738	Up	1.16e-15	1.12e-13	gi|225461361|ref|XP_002284668.1|	376.7	4e-103	PREDICTED: NAC domain-containing protein 72 [Vitis vinifera] >gi|302143055|emb|CBI20350.3| unnamed protein product [Vitis vinifera]	gi|408692399|gb|JX489409.1|	710	0	Artemisia tridentata Contig_23535 jasmonic acid gene, partial cds	sp|Q9C932|NAC19_ARATH	321	5e-88	NAC domain-containing protein 19 OS=Arabidopsis thaliana GN=NAC019 PE=1 SV=1	--	--	--	--	--	--	--	--	--	--	-	-	-	--
Unigene26715_All	811	51	107	4.3507	9.1695	1.0756	Up	6.33e-06	0.000222694	--	--	--	--	--	--	--	--	--	--	--	--	--	--	--	--	--	--	--	--	--	--	-	-	-	--
Unigene1293_All	695	170	355	16.9229	35.5	1.06884	Up	2.33e-16	2.35e-14	gi|225442885|ref|XP_002263563.1|	158.7	7e-38	PREDICTED: uncharacterized protein LOC100244079 [Vitis vinifera]	gi|460381417|ref|XM_004236398.1|	65.9	5e-08	PREDICTED: Solanum lycopersicum uncharacterized LOC101250680 (LOC101250680), mRNA	--	--	--	--	--	--	--	--	--	--	--	--	--	--	-	-	-	--
Unigene11192_All	1136	48	100	2.9233	6.1179	1.06544	Up	1.49e-05	0.000482465	gi|225429918|ref|XP_002283745.1|	322.4	9e-87	PREDICTED: GATA transcription factor 9 [Vitis vinifera] >gi|147811360|emb|CAN61228.1| hypothetical protein VITISV_004677 [Vitis vinifera]	gi|349730461|emb|FQ383096.1|	69.9	6e-09	Vitis vinifera clone SS0ABG31YM11	sp|P69781|GAT12_ARATH	260	1e-69	GATA transcription factor 12 OS=Arabidopsis thaliana GN=GATA12 PE=2 SV=1	YMR136w	61.6	2e-09	COG5641	GATA Zn-finger-containing transcription factor	--	--	--	--	--	GO:0009416//response to light stimulus;GO:0007623//circadian rhythm	GO:0005488//binding	-	--
CL12544.Contig2_All	2253	242	504	7.4313	15.5472	1.06497	Up	1.86e-22	2.54e-20	gi|462411887|gb|EMJ16936.1|	496.9	6e-139	hypothetical protein PRUPE_ppa009110mg [Prunus persica]	gi|428230863|gb|JX500289.1|	424	1e-115	Cyanea asplenifolia chlorophyll binding protein (Lhca*3) gene, partial cds	sp|P27522|CB13_SOLLC	487	1e-137	Chlorophyll a-b binding protein 8, chloroplastic OS=Solanum lycopersicum GN=CAB8 PE=3 SV=1	AGc2541	213	1e-54	COG0264	Translation elongation factor Ts	K08909	6e-136	483	rcu:RCOM_1211480	light-harvesting complex I chlorophyll a/b binding protein 3	GO:0006414//translational elongation;GO:0009765//photosynthesis, light harvesting;GO:0019344//cysteine biosynthetic process	GO:0003746//translation elongation factor activity;GO:0016168//chlorophyll binding;GO:0046872//metal ion binding	GO:0030076//light-harvesting complex;GO:0005739//mitochondrion;GO:0009535//chloroplast thylakoid membrane;GO:0010287//plastoglobule	--
Unigene8186_All	1493	64	133	2.9657	6.1912	1.06185	Up	6.19e-07	2.61e-05	gi|297739805|emb|CBI29987.3|	96.3	1e-18	unnamed protein product [Vitis vinifera]	gi|359481857|ref|XM_003632631.1|	133	6e-28	PREDICTED: Vitis vinifera uncharacterized LOC100853499 (LOC100853499), mRNA	--	--	--	--	--	--	--	--	--	--	--	--	--	--	-	-	-	--
Unigene34044_All	1405	111	230	5.4658	11.3772	1.05764	Up	6.04e-11	4.06e-09	gi|297738146|emb|CBI27347.3|	290.8	3e-77	unnamed protein product [Vitis vinifera]	gi|42457866|emb|BX830666.1|	97.6	3e-17	Arabidopsis thaliana Full-length cDNA Complete sequence from clone GSLTLS12ZE01 of Adult vegetative tissue of strain col-0 of Arabidopsis thaliana (thale cress)	sp|Q6R0H1|LHY_ARATH	117	2e-26	Protein LHY OS=Arabidopsis thaliana GN=LHY PE=1 SV=2	--	--	--	--	--	K12133	5e-26	117	ath:AT1G01060	LATE ELONGATED HYPOCOTYL	-	-	-	--
Unigene22453_All	795	70	145	6.0917	12.6761	1.05719	Up	2.13e-07	9.63e-06	gi|460373143|ref|XP_004232382.1|	294.3	1e-78	PREDICTED: homeobox-leucine zipper protein ATHB-40-like [Solanum lycopersicum]	gi|11231048|dbj|AB042761.1|	226	3e-56	Zinnia elegans ZeHB2 mRNA for homeobox-leucine zipper protein, partial cds	sp|O23208|ATB40_ARATH	244	4e-65	Homeobox-leucine zipper protein ATHB-40 OS=Arabidopsis thaliana GN=ATHB-40 PE=2 SV=3	ECU03g1170	50.1	4e-06	COG5576	Homeodomain-containing transcription factor	K09338	5e-68	255	aly:ARALYDRAFT_490960	homeobox-leucine zipper protein	GO:0009733//response to auxin stimulus;GO:0045893//positive regulation of transcription, DNA-dependent	GO:0003700//sequence-specific DNA binding transcription factor activity;GO:0000976//transcription regulatory region sequence-specific DNA binding	GO:0005634//nucleus	--
Unigene15890_All	477	59	122	8.5574	17.7757	1.05466	Up	2.07e-06	7.94e-05	gi|5668669|dbj|BAA82638.1|	321.2	3e-87	Beta-tubulin [Zinnia elegans]	gi|5668668|dbj|D63137.1|	468	1e-129	Zinnia elegans mRNA for Beta-tubulin, clone ZeTubB2, complete cds	sp|Q76FS2|TBB8_ORYSJ	317	2e-87	Tubulin beta-8 chain OS=Oryza sativa subsp. japonica GN=TUBB8 PE=2 SV=1	YFL037w	274	4e-74	COG5023	Tubulin	K07375	5e-87	317	zma:542416	tubulin beta	GO:0007010//cytoskeleton organization;GO:0006094//gluconeogenesis;GO:0009825//multidimensional cell growth;GO:0010498//proteasomal protein catabolic process;GO:0043481//anthocyanin accumulation in tissues in response to UV light;GO:0006184//GTP catabolic process;GO:0048767//root hair elongation;GO:0010817//regulation of hormone levels;GO:0051258//protein polymerization;GO:0000271//polysaccharide …	GO:0005525//GTP binding;GO:0003924//GTPase activity;GO:0005200//structural constituent of cytoskeleton	GO:0005774//vacuolar membrane;GO:0045298//tubulin complex;GO:0005618//cell wall;GO:0005874//microtubule;GO:0009570//chloroplast stroma;GO:0005886//plasma membrane	--
CL7683.Contig1_All	1673	172	355	7.1128	14.7474	1.05197	Up	5.59e-16	5.48e-14	gi|12831474|gb|AAB05871.2|	702.6	0	PAPS-reductase-like protein [Catharanthus roseus]	gi|312283164|dbj|AK353362.1|	238	2e-59	Thellungiella halophila mRNA, complete cds, clone: RTFL01-25-E01	sp|P92980|APR3_ARATH	669	0	5'-adenylylsulfate reductase 3, chloroplastic OS=Arabidopsis thaliana GN=APR3 PE=2 SV=2	PA1756	286	7e-77	COG0175	3'-phosphoadenosine 5'-phosphosulfate sulfotransferase (PAPS reductase)/FAD synthetase and related enzymes	K05907	0	670	aly:ARALYDRAFT_911717	adenylyl-sulfate reductase (glutathione) [EC:1.8.4.9]	GO:0009684//indoleacetic acid biosynthetic process;GO:0000103//sulfate assimilation;GO:0045454//cell redox homeostasis;GO:0019419//sulfate reduction;GO:0019761//glucosinolate biosynthetic process;GO:0019344//cysteine biosynthetic process	GO:0009973//adenylyl-sulfate reductase activity;GO:0033741	GO:0009534//chloroplast thylakoid;GO:0009570//chloroplast stroma	--
Unigene33138_All	1296	65	134	3.4699	7.1859	1.05027	Up	7.07e-07	2.95e-05	gi|470118378|ref|XP_004295308.1|	320.5	4e-86	PREDICTED: long-chain-alcohol O-fatty-acyltransferase-like [Fragaria vesca subsp. vesca]	--	--	--	--	sp|Q9SV07|ASAT1_ARATH	267	9e-72	Acyl-CoA--sterol O-acyltransferase 1 OS=Arabidopsis thaliana GN=ASAT1 PE=1 SV=1	SA0794	50.8	5e-06	COG1696	Predicted membrane protein involved in D-alanine export	--	--	--	--	--	-	-	-	--
CL3770.Contig1_All	1110	116	238	7.2301	14.9018	1.0434	Up	4.62e-11	3.13e-09	gi|124360195|gb|ABN08208.1|	299.7	6e-80	Remorin, C-terminal region [Medicago truncatula]	gi|460381788|ref|XM_004236576.1|	168	8e-39	PREDICTED: Solanum lycopersicum uncharacterized LOC101248091 (LOC101248091), mRNA	sp|P93788|REMO_SOLTU	82.8	3e-16	Remorin OS=Solanum tuberosum PE=1 SV=1	--	--	--	--	--	K08818	2e-16	84.7	vvi:100246062	cell division cycle 2-like [EC:2.7.11.22]	-	-	-	--
Unigene601_All	2057	55	112	1.8499	3.7841	1.0325	Up	7.87e-06	0.000271793	gi|224080986|ref|XP_002306254.1|	887.9	0	white-brown-complex ABC transporter family [Populus trichocarpa] >gi|222855703|gb|EEE93250.1| white-brown-complex ABC transporter family [Populus trichocarpa]	gi|224093443|ref|XM_002309885.1|	188	2e-44	Populus trichocarpa white-brown-complex ABC transporter family (PtrWBC5-2), mRNA	sp|Q9SIT6|AB5G_ARATH	823	0	ABC transporter G family member 5 OS=Arabidopsis thaliana GN=ABCG5 PE=2 SV=1	YCR011c_2	162	2e-39	COG1131	ABC-type multidrug transport system, ATPase component	K12843	3e-100	364	vvi:100248403	U4/U6 small nuclear ribonucleoprotein PRP3	GO:0010103//stomatal complex morphogenesis;GO:0006200//ATP catabolic process	GO:0015416//organic phosphonate transmembrane-transporting ATPase activity;GO:0005524//ATP binding	GO:0016020//membrane	--
CL1935.Contig2_All	855	58	118	4.6932	9.5918	1.03123	Up	4.59e-06	0.000165204	gi|255587629|ref|XP_002534335.1|	328.2	1e-88	RNA binding protein, putative [Ricinus communis] >gi|223525472|gb|EEF28048.1| RNA binding protein, putative [Ricinus communis]	gi|359494113|ref|XM_002276147.2|	63.9	3e-07	PREDICTED: Vitis vinifera zinc finger CCCH domain-containing protein 18-like (LOC100243592), mRNA	sp|Q9SJ41|C3H18_ARATH	224	5e-59	Zinc finger CCCH domain-containing protein 18 OS=Arabidopsis thaliana GN=At2g05160 PE=2 SV=1	--	--	--	--	--	--	--	--	--	--	-	GO:0003676//nucleic acid binding	GO:0009505//plant-type cell wall	--
CL13482.Contig1_All	788	63	128	5.5313	11.2893	1.02927	Up	1.87e-06	7.24e-05	gi|462398242|gb|EMJ03910.1|	174.5	1e-42	hypothetical protein PRUPE_ppa012775mg [Prunus persica]	--	--	--	--	--	--	--	--	--	--	--	--	--	--	--	--	--	--	GO:0009061//anaerobic respiration;GO:0006979//response to oxidative stress	-	-	--
CL7865.Contig1_All	1254	70	142	3.862	7.87	1.02702	Up	5.35e-07	2.27e-05	gi|460373645|ref|XP_004232625.1|	395.2	1e-108	PREDICTED: MOSC domain-containing protein 2, mitochondrial-like [Solanum lycopersicum]	gi|460218083|gb|GABL01046265.1|	91.7	2e-15	TSA: Camelina sativa comp52814_c0_seq1 transcribed RNA sequence	sp|Q9C5X8|MOCOS_ARATH	118	8e-27	Molybdenum cofactor sulfurase OS=Arabidopsis thaliana GN=ABA3 PE=1 SV=1	PA3022	154	3e-37	COG3217	Uncharacterized Fe-S protein	K15631	2e-26	118	ppp:PHYPADRAFT_118134	molybdenum cofactor sulfurtransferase [EC:2.8.1.9]	-	GO:0008265//Mo-molybdopterin cofactor sulfurase activity;GO:0043167//ion binding	GO:0005739//mitochondrion;GO:0009507//chloroplast	--
Unigene26341_All	975	131	265	9.2956	18.8897	1.02298	Up	8.18e-12	5.91e-10	gi|225446714|ref|XP_002282438.1|	169.9	5e-41	PREDICTED: uncharacterized protein LOC100267696 [Vitis vinifera] >gi|302143482|emb|CBI22043.3| unnamed protein product [Vitis vinifera]	--	--	--	--	--	--	--	--	mll2386	50.4	4e-06	COG0071	Molecular chaperone (small heat shock protein)	K13993	5e-42	169	vvi:100267696	HSP20 family protein	-	-	-	--
Unigene26874_All	1345	414	837	21.2955	43.2501	1.02215	Up	5.59e-34	1.27e-31	gi|460407715|ref|XP_004249296.1|	473.4	4e-132	PREDICTED: F-box/kelch-repeat protein At2g44130-like isoform 1 [Solanum lycopersicum]	gi|38423027|emb|AJ538627.1|	95.6	1e-16	Nicotiana tabacum cDNA-AFLP-fragment BC31-M2-001	sp|O80582|FBK46_ARATH	224	9e-59	F-box/kelch-repeat protein At2g44130 OS=Arabidopsis thaliana GN=At2g44130 PE=2 SV=2	--	--	--	--	--	--	--	--	--	--	-	-	-	--
CL3496.Contig2_All	1287	49	99	2.6341	5.3461	1.02118	Up	3.16e-05	0.000942331	gi|255546535|ref|XP_002514327.1|	482.3	8e-135	aldehyde dehydrogenase, putative [Ricinus communis] >gi|223546783|gb|EEF48281.1| aldehyde dehydrogenase, putative [Ricinus communis]	gi|357500466|ref|XM_003620474.1|	103	5e-19	Medicago truncatula Cytosolic aldehyde dehydrogenase (MTR_6g086340) mRNA, complete cds	sp|Q56YU0|AL2C4_ARATH	437	8e-123	Aldehyde dehydrogenase family 2 member C4 OS=Arabidopsis thaliana GN=ALDH2C4 PE=1 SV=2	BH0539	290	4e-78	COG1012	NAD-dependent aldehyde dehydrogenases	K12355	6e-136	482	rcu:RCOM_1053300	coniferyl-aldehyde dehydrogenase [EC:1.2.1.68]	GO:0009699//phenylpropanoid biosynthetic process;GO:0055114//oxidation-reduction process	GO:0001758//retinal dehydrogenase activity;GO:0050269//coniferyl-aldehyde dehydrogenase activity	-	--
Unigene37468_All	438	197	398	31.1173	63.1529	1.02113	Up	5.84e-17	6.08e-15	gi|255585090|ref|XP_002533251.1|	194.5	4e-49	chlorophyll A/B binding protein, putative [Ricinus communis] >gi|223526931|gb|EEF29136.1| chlorophyll A/B binding protein, putative [Ricinus communis]	gi|356559471|ref|XM_003547975.1|	129	3e-27	PREDICTED: Glycine max chlorophyll a-b binding protein 6A, chloroplastic-like (LOC100800350), mRNA	sp|P12360|CB11_SOLLC	185	8e-48	Chlorophyll a-b binding protein 6A, chloroplastic OS=Solanum lycopersicum GN=CAB6A PE=2 SV=1	--	--	--	--	--	K08907	4e-50	194	rcu:RCOM_0333020	light-harvesting complex I chlorophyll a/b binding protein 1	GO:0010114//response to red light;GO:0018298//protein-chromophore linkage;GO:0009637//response to blue light;GO:0009768//photosynthesis, light harvesting in photosystem I;GO:0010218//response to far red light	GO:0016168//chlorophyll binding;GO:0046872//metal ion binding	GO:0009522//photosystem I;GO:0016021//integral to membrane;GO:0009941//chloroplast envelope;GO:0009535//chloroplast thylakoid membrane;GO:0009523//photosystem II;GO:0010287//plastoglobule	--
Unigene25847_All	1034	54	109	3.6131	7.3264	1.01987	Up	1.28e-05	0.000422139	gi|359484312|ref|XP_002279746.2|	494.2	1e-138	PREDICTED: 1-aminocyclopropane-1-carboxylate oxidase 1 [Vitis vinifera]	gi|470102186|ref|XM_004287491.1|	145	1e-31	PREDICTED: Fragaria vesca subsp. vesca 1-aminocyclopropane-1-carboxylate oxidase 1-like (LOC101291370), mRNA	sp|Q9ZUN4|ACCO1_ARATH	462	1e-130	1-aminocyclopropane-1-carboxylate oxidase 1 OS=Arabidopsis thaliana GN=ACO1 PE=2 SV=1	PA4191	112	1e-24	COG3491	Isopenicillin N synthase and related dioxygenases	K05933	1e-139	494	rcu:RCOM_1047760	aminocyclopropanecarboxylate oxidase [EC:1.14.17.4]	GO:0006101//citrate metabolic process;GO:0071732//cellular response to nitric oxide;GO:0006833//water transport;GO:0044036//cell wall macromolecule metabolic process;GO:0009693//ethylene biosynthetic process;GO:0006102//isocitrate metabolic process;GO:0009651//response to salt stress;GO:0015979//photosynthesis;GO:0007033//vacuole organization;GO:0006972//hyperosmotic response;GO:0007030//Golgi or…	GO:0048027//mRNA 5'-UTR binding;GO:0051539//4 iron, 4 sulfur cluster binding;GO:0016706//oxidoreductase activity, acting on paired donors, with incorporation or reduction of molecular oxygen, 2-oxoglutarate as one donor, and incorporation of one atom each of oxygen into both donors;GO:0003994//aconitate hydratase activity;GO:0009815//1-aminocyclopropane-1-carboxylate oxidase activity;GO:0005507//…	GO:0048046//apoplast;GO:0005773//vacuole;GO:0005829//cytosol;GO:0009506//plasmodesma;GO:0005886//plasma membrane;GO:0005739//mitochondrion	--
CL9998.Contig1_All	1963	109	220	3.8416	7.7891	1.01975	Up	5.31e-10	3.26e-08	gi|460392595|ref|XP_004241901.1|	531.2	2e-149	PREDICTED: F-box/kelch-repeat protein At1g51550-like [Solanum lycopersicum]	gi|46561078|gb|AY588382.1|	63.9	6e-07	Humulus lupulus clone HlCAG8 microsatellite sequence	sp|Q9C8K7|FBK21_ARATH	447	8e-126	F-box/kelch-repeat protein At1g51550 OS=Arabidopsis thaliana GN=At1g51550 PE=2 SV=1	--	--	--	--	--	K12117	2e-32	139	aly:ARALYDRAFT_343571	LOV kelch protein 2	GO:0006511//ubiquitin-dependent protein catabolic process;GO:0045892//negative regulation of transcription, DNA-dependent	GO:0016874//ligase activity	-	--
Unigene23267_All	1037	1801	3634	120.156	243.551	1.01932	Up	6.4e-141	1.16e-137	gi|462407676|gb|EMJ13010.1|	508.8	5e-143	hypothetical protein PRUPE_ppa009987mg [Prunus persica]	gi|359806175|ref|NM_001254271.1|	496	1e-137	Glycine max chlorophyll a-b binding protein 13, chloroplastic-like (LOC100790960), mRNA	sp|P27489|CB23_SOLLC	495	2e-140	Chlorophyll a-b binding protein 13, chloroplastic OS=Solanum lycopersicum GN=CAB13 PE=1 SV=1	--	--	--	--	--	K08914	6e-144	508	vvi:100260599	light-harvesting complex II chlorophyll a/b binding protein 3	GO:0009765//photosynthesis, light harvesting	GO:0046872//metal ion binding;GO:0005198//structural molecule activity	GO:0030076//light-harvesting complex;GO:0009535//chloroplast thylakoid membrane	--
CL6586.Contig1_All	695	60	121	5.9728	12.1	1.01853	Up	4.35e-06	0.000157104	gi|145361022|ref|NP_566042.2|	81.3	1e-14	little zipper 1 protein [Arabidopsis thaliana] >gi|330255461|gb|AEC10555.1| little zipper 1 protein [Arabidopsis thaliana]	gi|470142421|ref|XR_185191.1|	63.9	2e-07	PREDICTED: Fragaria vesca subsp. vesca uncharacterized LOC101314600, transcript variant 2 (LOC101314600), misc_RNA	--	--	--	--	--	--	--	--	--	--	--	--	--	--	GO:0010075//regulation of meristem growth;GO:0010014//meristem initiation;GO:0009944//polarity specification of adaxial/abaxial axis;GO:0010358//leaf shaping;GO:0009855//determination of bilateral symmetry	GO:0005515//protein binding	-	--
CL7617.Contig1_All	2656	73	146	1.9015	3.8204	1.00659	Up	5.73e-07	2.43e-05	gi|460383652|ref|XP_004237533.1|	673.3	0	PREDICTED: two-component response regulator-like PRR37-like [Solanum lycopersicum]	gi|225435162|ref|XM_002281740.1|	196	8e-47	PREDICTED: Vitis vinifera two-component response regulator-like PRR73-like (LOC100246836), mRNA	sp|Q10N34|PRR73_ORYSJ	483	2e-136	Two-component response regulator-like PRR73 OS=Oryza sativa subsp. japonica GN=PRR73 PE=2 SV=1	SA1323	67.8	9e-11	COG0745	Response regulators consisting of a CheY-like receiver domain and a winged-helix DNA-binding domain	K12129	2e-170	597	pop:POPTR_563807	pseudo-response regulator 7	GO:0009987//cellular process	-	-	--
Unigene763_All	1522	70	140	3.1819	6.3929	1.00658	Up	9.79e-07	3.98e-05	gi|225426249|ref|XP_002264149.1|	198	3e-49	PREDICTED: RING-H2 zinc finger protein RHA4a [Vitis vinifera] >gi|297742383|emb|CBI34532.3| unnamed protein product [Vitis vinifera]	gi|356577482|ref|XM_003556806.1|	79.8	8e-12	PREDICTED: Glycine max RING-H2 zinc finger protein RHA4a-like (LOC100794298), mRNA	sp|Q84TF5|RHA4A_ARATH	172	4e-43	RING-H2 zinc finger protein RHA4a OS=Arabidopsis thaliana GN=RHA4A PE=2 SV=1	--	--	--	--	--	K13148	3e-10	65.1	vvi:100261060	integrator complex subunit 11 [EC:3.1.27.-]	-	GO:0046872//metal ion binding	-	--
CL7795.Contig1_All	1788	51	102	1.9734	3.9648	1.00656	Up	2.99e-05	0.000897167	gi|460400397|ref|XP_004245721.1|	703.4	0	PREDICTED: cytochrome P450 93A1-like [Solanum lycopersicum]	gi|29122721|dbj|AP006082.1|	99.6	1e-17	Lotus japonicus genomic DNA, chromosome 4, clone: LjT31E04, TM0126, complete sequence	sp|O04773|C75A6_CAMME	354	8e-98	Flavonoid 3',5'-hydroxylase OS=Campanula medium GN=CYP75A6 PE=2 SV=1	BH0579	129	1e-29	COG2124	Cytochrome P450	K05280	2e-100	365	mtr:MTR_3g025230	flavonoid 3'-monooxygenase [EC:1.14.13.21]	GO:0055114//oxidation-reduction process	GO:0033772;GO:0009055//electron carrier activity;GO:0005506//iron ion binding;GO:0020037//heme binding	GO:0071944//cell periphery	--
Unigene11955_All	1091	78	156	4.9463	9.9377	1.00656	Up	2.35e-07	1.06e-05	gi|1706740|sp|P52837.1|F4ST_FLACH	431	1e-119	RecName: Full=Flavonol 4&apos;-sulfotransferase; Short=F4-ST >gi|168169|gb|AAA33343.1| flavonol 4&apos;-sulfotransferase [Flaveria chlorifolia]	gi|498646|gb|U10277.1|FBU10277	159	7e-36	Flaveria bidentis sulfotransferase-like flavonol mRNA, complete cds	sp|P52837|F4ST_FLACH	431	5e-121	Flavonol 4'-sulfotransferase OS=Flaveria chlorifolia PE=1 SV=1	--	--	--	--	--	K11821	3e-73	273	aly:ARALYDRAFT_895283	desulfoglucosinolate sulfotransferase A/B/C [EC:2.8.2.-]	-	GO:0047364//desulfoglucosinolate sulfotransferase activity	-	--
Unigene33762_All	712	62	124	6.0245	12.1039	1.00656	Up	4.11e-06	0.000148967	gi|460400111|ref|XP_004245579.1|	265.4	6e-70	PREDICTED: E3 ubiquitin-protein ligase RHA1B-like [Solanum lycopersicum]	gi|388500999|gb|BT138771.1|	81.8	9e-13	Medicago truncatula clone JCVI-FLMt-3M20 unknown mRNA	sp|Q9SUS5|RHA1B_ARATH	117	8e-27	E3 ubiquitin-protein ligase RHA1B OS=Arabidopsis thaliana GN=RHA1B PE=2 SV=1	SPAC57A7.09	49.3	6e-06	COG5540	RING-finger-containing ubiquitin ligase	K05283	5e-08	56.2	aly:ARALYDRAFT_354960	phosphatidylinositol glycan, class W [EC:2.3.-.-]	GO:0070838//divalent metal ion transport;GO:0010200//response to chitin;GO:0030003//cellular cation homeostasis;GO:0009741//response to brassinosteroid stimulus	GO:0008270//zinc ion binding	GO:0005634//nucleus	--
Unigene14883_All	1473	525	1049	24.6585	49.4945	1.00518	Up	4.67e-41	1.33e-38	gi|255544288|ref|XP_002513206.1|	537	3e-151	conserved hypothetical protein [Ricinus communis] >gi|223547704|gb|EEF49197.1| conserved hypothetical protein [Ricinus communis]	gi|225450200|ref|XM_002264756.1|	206	5e-50	PREDICTED: Vitis vinifera uncharacterized LOC100240969 (LOC100240969), mRNA	--	--	--	--	CC0200	61.6	3e-09	COG3491	Isopenicillin N synthase and related dioxygenases	--	--	--	--	--	-	-	-	--
Unigene9834_All	442	39	0	6.1045	0	-12.5757	Down	1.99e-12	1.52e-10	gi|224075499|ref|XP_002304655.1|	176	1e-43	predicted protein [Populus trichocarpa] >gi|222842087|gb|EEE79634.1| predicted protein [Populus trichocarpa]	--	--	--	--	--	--	--	--	--	--	--	--	--	--	--	--	--	--	-	-	GO:0009507//chloroplast	--
Unigene40422_All	246	21	0	5.906	0	-12.528	Down	5.01e-07	2.14e-05	--	--	--	--	--	--	--	--	--	--	--	--	--	--	--	--	--	--	--	--	--	--	-	-	-	--
CL3717.Contig2_All	383	32	0	5.7804	0	-12.497	Down	2.51e-10	1.6e-08	--	--	--	--	--	--	--	--	--	--	--	--	--	--	--	--	--	--	--	--	--	--	-	-	-	--
Unigene40259_All	255	20	0	5.4262	0	-12.4057	Down	1e-06	4.06e-05	gi|224075820|ref|XP_002335844.1|	65.1	3e-10	predicted protein [Populus trichocarpa] >gi|222835559|gb|EEE73994.1| predicted protein [Populus trichocarpa]	--	--	--	--	--	--	--	--	--	--	--	--	--	--	--	--	--	--	GO:0009987//cellular process	GO:0016301//kinase activity	-	--
Unigene24497_All	243	18	0	5.1248	0	-12.3233	Down	3.98e-06	0.000144975	--	--	--	--	--	--	--	--	--	--	--	--	--	--	--	--	--	--	--	--	--	--	-	-	-	--
Unigene38757_All	210	15	0	4.9418	0	-12.2708	Down	3.16e-05	0.000942292	gi|449447944|ref|XP_004141726.1|	112.1	2e-24	PREDICTED: GDSL esterase/lipase 1-like [Cucumis sativus] >gi|449491838|ref|XP_004159017.1| PREDICTED: GDSL esterase/lipase 1-like [Cucumis sativus]	--	--	--	--	sp|Q9FLN0|GLIP1_ARATH	102	4e-23	GDSL esterase/lipase 1 OS=Arabidopsis thaliana GN=GLIP1 PE=1 SV=1	--	--	--	--	--	--	--	--	--	--	GO:0009751//response to salicylic acid stimulus;GO:0009627//systemic acquired resistance;GO:0009866//induced systemic resistance, ethylene mediated signaling pathway;GO:0009817//defense response to fungus, incompatible interaction;GO:0009871//jasmonic acid and ethylene-dependent systemic resistance, ethylene mediated signaling pathway	GO:0016298//lipase activity;GO:0004091//carboxylesterase activity	GO:0005615//extracellular space	--
Unigene40381_All	317	22	0	4.8015	0	-12.2293	Down	2.51e-07	1.12e-05	gi|357436101|ref|XP_003588326.1|	64.3	6e-10	ATP synthase subunit alpha [Medicago truncatula] >gi|355477374|gb|AES58577.1| ATP synthase subunit alpha [Medicago truncatula]	gi|325195783|emb|FR826574.1|	293	5e-77	Albugo laibachii Nc14, genomic contig CONTIG_3740_NC14_v4_318_36	--	--	--	--	--	--	--	--	--	--	--	--	--	--	-	-	-	--
Unigene41196_All	239	15	0	4.3421	0	-12.0842	Down	3.16e-05	0.0009418	--	--	--	--	--	--	--	--	--	--	--	--	--	--	--	--	--	--	--	--	--	--	-	-	-	--
Unigene40918_All	294	18	0	4.2358	0	-12.0484	Down	3.98e-06	0.000144928	gi|357467743|ref|XP_003604156.1|	62.8	1e-09	Cell wall-associated hydrolase [Medicago truncatula] >gi|355505211|gb|AES86353.1| Cell wall-associated hydrolase [Medicago truncatula]	gi|326662753|gb|HQ421322.1|	178	2e-42	Stylonemataceae sp. ARS-2011 voucher ARS04165 23S ribosomal RNA gene, partial sequence; plastid	--	--	--	--	--	--	--	--	--	--	--	--	--	--	-	-	-	--
Unigene17234_All	315	19	0	4.173	0	-12.0269	Down	2e-06	7.69e-05	--	--	--	--	--	--	--	--	--	--	--	--	--	--	--	--	--	--	--	--	--	--	-	-	-	--
CL3838.Contig1_All	261	15	0	3.9761	0	-11.9571	Down	3.16e-05	0.000942046	--	--	--	--	--	--	--	--	--	--	--	--	--	--	--	--	--	--	--	--	--	--	-	-	-	--
Unigene9648_All	285	15	0	3.6413	0	-11.8302	Down	3.16e-05	0.000942538	--	--	--	--	--	--	--	--	--	--	--	--	--	--	--	--	--	--	--	--	--	--	-	-	-	--
Unigene40356_All	308	16	0	3.594	0	-11.8114	Down	1.59e-05	0.000509031	--	--	--	--	--	--	--	--	--	--	--	--	--	--	--	--	--	--	--	--	--	--	-	-	-	--
CL4638.Contig2_All	406	21	0	3.5785	0	-11.8051	Down	5.01e-07	2.14e-05	--	--	--	--	--	--	--	--	--	--	--	--	--	--	--	--	--	--	--	--	--	--	-	-	-	--
CL5628.Contig1_All	358	18	0	3.4786	0	-11.7643	Down	3.98e-06	0.000144882	--	--	--	--	--	--	--	--	--	--	--	--	--	--	--	--	--	--	--	--	--	--	-	-	-	--
Unigene56564_All	332	16	0	3.3342	0	-11.7031	Down	1.59e-05	0.000509174	gi|460402799|ref|XP_004246898.1|	51.6	4e-06	PREDICTED: PAN domain-containing protein At5g03700-like [Solanum lycopersicum]	--	--	--	--	--	--	--	--	--	--	--	--	--	--	--	--	--	--	-	-	-	--
CL7003.Contig4_All	464	20	0	2.9821	0	-11.5421	Down	1e-06	4.06e-05	--	--	--	--	--	--	--	--	--	--	--	--	--	--	--	--	--	--	--	--	--	--	-	-	-	--
Unigene28148_All	427	18	0	2.9165	0	-11.51	Down	3.98e-06	0.000144836	gi|354803999|gb|AER40963.1|	239.6	1e-62	UDP-glucose glucosyltransferase [Saussurea involucrata]	gi|354803998|gb|JN092127.1|	139	3e-30	Saussurea involucrata UDP-glucose glucosyltransferase mRNA, complete cds	sp|Q2V6K0|UFOG6_FRAAN	181	1e-46	UDP-glucose flavonoid 3-O-glucosyltransferase 6 OS=Fragaria ananassa GN=GT6 PE=1 SV=1	--	--	--	--	--	K08237	9e-31	130	pop:POPTR_731288	hydroquinone glucosyltransferase [EC:2.4.1.218]	-	GO:0016757//transferase activity, transferring glycosyl groups	-	--
Unigene40081_All	550	40	1	5.0316	0.1264	-5.31495	Down	2.14e-11	1.5e-09	--	--	--	--	--	--	--	--	--	--	--	--	--	--	--	--	--	--	--	--	--	--	-	-	-	--
Unigene28046_All	508	38	1	5.1752	0.1368	-5.24147	Down	8.13e-11	5.38e-09	gi|75315324|sp|Q9XIV8.1|PERN1_TOBAC	218.8	3e-56	RecName: Full=Peroxidase N1; AltName: Full=Peroxidase B2; AltName: Full=Peroxidase B3; Flags: Precursor >gi|5381255|dbj|BAA82307.1| peroxidase [Nicotiana tabacum] >gi|63002587|dbj|BAD97808.1| peroxidase [Nicotiana tabacum]	gi|409190068|gb|JQ351680.1|	63.9	1e-07	Senecio aethnensis x Senecio chrysanthemifolius isolate 97_H_SAP2S111_1 stigma-specific peroxidase gene, partial cds	sp|Q9XIV8|PERN1_TOBAC	218	1e-57	Peroxidase N1 OS=Nicotiana tabacum GN=poxN1 PE=1 SV=1	--	--	--	--	--	K00430	2e-51	199	rcu:RCOM_1182920	peroxidase [EC:1.11.1.7]	GO:0055114//oxidation-reduction process;GO:0006979//response to oxidative stress	GO:0020037//heme binding;GO:0046872//metal ion binding;GO:0004601//peroxidase activity	-	--
CL9228.Contig2_All	650	34	1	3.6189	0.1069	-5.08122	Down	1.16e-09	6.92e-08	gi|19698452|gb|AAL93154.1|AF485268_1	259.2	3e-68	bacterial-induced class III peroxidase [Gossypium hirsutum]	gi|535764|gb|L36112.1|SSNPEROXIC	101	9e-19	Stylosanthes humilis peroxidase mRNA	sp|P22196|PER2_ARAHY	250	4e-67	Cationic peroxidase 2 OS=Arachis hypogaea GN=PNC2 PE=2 SV=1	--	--	--	--	--	K00430	1e-65	247	rcu:RCOM_1182920	peroxidase [EC:1.11.1.7]	GO:0055114//oxidation-reduction process;GO:0006979//response to oxidative stress	GO:0020037//heme binding;GO:0046872//metal ion binding;GO:0004601//peroxidase activity	-	--
Unigene39888_All	1052	112	4	7.3657	0.2643	-4.80057	Down	1.18e-28	2.17e-26	--	--	--	--	--	--	--	--	--	--	--	--	--	--	--	--	--	--	--	--	--	--	-	-	-	--
Unigene24755_All	389	99	4	17.6074	0.7147	-4.6227	Down	5.87e-25	9.03e-23	gi|255564132|ref|XP_002523063.1|	226.1	1e-58	multidrug resistance-associated protein 2, 6 (mrp2, 6), abc-transoprter, putative [Ricinus communis] >gi|223537625|gb|EEF39248.1| multidrug resistance-associated protein 2, 6 (mrp2, 6), abc-transoprter, putative [Ricinus communis]	--	--	--	--	sp|Q9LZJ5|AB14C_ARATH	208	6e-55	ABC transporter C family member 14 OS=Arabidopsis thaliana GN=ABCC14 PE=1 SV=1	SPBC359.05	55.5	2e-08	COG1132	ABC-type multidrug transport system, ATPase and permease components	--	--	--	--	--	GO:0009611//response to wounding;GO:0009414//response to water deprivation;GO:0010118//stomatal movement;GO:0009624//response to nematode;GO:0006855//drug transmembrane transport;GO:0034976//response to endoplasmic reticulum stress;GO:0015884//folic acid transport;GO:0055114//oxidation-reduction process;GO:0006200//ATP catabolic process;GO:0009627//systemic acquired resistance	GO:0032440//2-alkenal reductase [NAD(P)] activity;GO:0008517//folic acid transporter activity;GO:0042626//ATPase activity, coupled to transmembrane movement of substances;GO:0005524//ATP binding	GO:0000325//plant-type vacuole;GO:0005774//vacuolar membrane;GO:0016021//integral to membrane;GO:0005794//Golgi apparatus;GO:0009506//plasmodesma;GO:0005886//plasma membrane	--
Unigene13524_All	396	73	3	12.7537	0.5265	-4.59834	Down	1.18e-18	1.36e-16	gi|460403906|ref|XP_004247427.1|	225.7	1e-58	PREDICTED: ABC transporter C family member 4-like [Solanum lycopersicum]	gi|460152677|gb|GABL01092346.1|	83.8	1e-13	TSA: Camelina sativa comp133717_c0_seq1 transcribed RNA sequence	sp|Q9LZJ5|AB14C_ARATH	206	3e-54	ABC transporter C family member 14 OS=Arabidopsis thaliana GN=ABCC14 PE=1 SV=1	SPBC359.05	94	6e-20	COG1132	ABC-type multidrug transport system, ATPase and permease components	K05666	4e-17	84.7	olu:OSTLU_35503	ATP-binding cassette, subfamily C (CFTR/MRP), member 2	GO:0009611//response to wounding;GO:0009414//response to water deprivation;GO:0010118//stomatal movement;GO:0009624//response to nematode;GO:0006855//drug transmembrane transport;GO:0034976//response to endoplasmic reticulum stress;GO:0015884//folic acid transport;GO:0055114//oxidation-reduction process;GO:0006200//ATP catabolic process;GO:0009627//systemic acquired resistance	GO:0032440//2-alkenal reductase [NAD(P)] activity;GO:0008517//folic acid transporter activity;GO:0042626//ATPase activity, coupled to transmembrane movement of substances;GO:0005524//ATP binding	GO:0000325//plant-type vacuole;GO:0005774//vacuolar membrane;GO:0016021//integral to membrane;GO:0005794//Golgi apparatus;GO:0009506//plasmodesma;GO:0005886//plasma membrane	--
Unigene3329_All	720	24	1	2.3062	0.0965	-4.57884	Down	8.5e-07	3.5e-05	gi|460390986|ref|XP_004241105.1|	297.7	1e-79	PREDICTED: abscisic acid receptor PYL6-like [Solanum lycopersicum]	gi|255559544|ref|XM_002520746.1|	75.8	6e-11	Ricinus communis conserved hypothetical protein, mRNA	sp|O80920|PYL4_ARATH	243	1e-64	Abscisic acid receptor PYL4 OS=Arabidopsis thaliana GN=PYL4 PE=1 SV=1	--	--	--	--	--	K14496	8e-72	268	rcu:RCOM_0687410	abscisic acid receptor PYR/PYL family	GO:0009738//abscisic acid mediated signaling pathway	-	-	--
Unigene41213_All	446	24	1	3.7229	0.1558	-4.57866	Down	8.5e-07	3.5e-05	gi|359492474|ref|XP_003634419.1|	102.4	2e-21	PREDICTED: LOW QUALITY PROTEIN: glutathione transferase GST 23-like [Vitis vinifera]	--	--	--	--	sp|P32110|GSTX6_SOYBN	63.9	4e-11	Probable glutathione S-transferase OS=Glycine max GN=HSP26-A PE=2 SV=1	--	--	--	--	--	K00799	4e-14	75.1	vvi:100262021	glutathione S-transferase [EC:2.5.1.18]	-	-	-	--
Unigene39672_All	388	24	1	4.2795	0.1791	-4.57861	Down	8.5e-07	3.5e-05	--	--	--	--	--	--	--	--	--	--	--	--	--	--	--	--	--	--	--	--	--	--	-	-	-	--
Unigene40267_All	375	23	1	4.2433	0.1853	-4.51725	Down	1.63e-06	6.39e-05	--	--	--	--	--	--	--	--	--	--	--	--	--	--	--	--	--	--	--	--	--	--	-	-	-	--
Unigene8492_All	1406	411	18	20.224	0.8898	-4.50644	Down	5.07e-98	5.12e-95	gi|224140014|ref|XP_002323382.1|	463.8	3e-129	predicted protein [Populus trichocarpa] >gi|222868012|gb|EEF05143.1| predicted protein [Populus trichocarpa]	--	--	--	--	sp|Q84TG3|PUB23_ARATH	394	7e-110	E3 ubiquitin-protein ligase PUB23 OS=Arabidopsis thaliana GN=PUB23 PE=1 SV=1	--	--	--	--	--	--	--	--	--	--	-	GO:0016874//ligase activity	-	--
Unigene40519_All	405	43	2	7.3455	0.3432	-4.41974	Down	3.38e-11	2.32e-09	--	--	--	--	--	--	--	--	--	--	--	--	--	--	--	--	--	--	--	--	--	--	-	-	-	--
Unigene20926_All	347	21	1	4.187	0.2003	-4.38568	Down	6e-06	0.000211668	gi|308190436|gb|ADO16183.1|	172.2	2e-42	cytochrome P450 mono-oxygenase [Artemisia annua]	gi|308190435|gb|GU318228.1|	93.7	1e-16	Artemisia annua cytochrome P450 mono-oxygenase (cyp04t) mRNA, complete cds	sp|O64718|C71B9_ARATH	130	2e-31	Cytochrome P450 71B9 OS=Arabidopsis thaliana GN=CYP71B9 PE=2 SV=3	--	--	--	--	--	K00517	1e-29	125	ath:AT3G26320	[EC:1.14.-.-]	GO:0009759//indole glucosinolate biosynthetic process;GO:0000162//tryptophan biosynthetic process;GO:0010114//response to red light;GO:0052544//defense response by callose deposition in cell wall;GO:0009684//indoleacetic acid biosynthetic process;GO:0009641//shade avoidance;GO:0055114//oxidation-reduction process;GO:0009682//induced systemic resistance	GO:0050592;GO:0020037//heme binding;GO:0009055//electron carrier activity;GO:0005506//iron ion binding;GO:0047085	GO:0005783//endoplasmic reticulum;GO:0005886//plasma membrane;GO:0005739//mitochondrion	--
Unigene41025_All	350	21	1	4.1511	0.1986	-4.38556	Down	6e-06	0.000211733	gi|359478249|ref|XP_003632092.1|	91.3	5e-18	PREDICTED: uncharacterized protein LOC100855082 [Vitis vinifera]	--	--	--	--	--	--	--	--	--	--	--	--	--	K03969	3e-19	91.3	vvi:100250774	phage shock protein A	-	-	-	--
Unigene27844_All	289	62	3	14.8424	0.7215	-4.36258	Down	1.49e-15	1.43e-13	gi|255564132|ref|XP_002523063.1|	142.5	1e-33	multidrug resistance-associated protein 2, 6 (mrp2, 6), abc-transoprter, putative [Ricinus communis] >gi|223537625|gb|EEF39248.1| multidrug resistance-associated protein 2, 6 (mrp2, 6), abc-transoprter, putative [Ricinus communis]	gi|460403905|ref|XM_004247379.1|	93.7	9e-17	PREDICTED: Solanum lycopersicum ABC transporter C family member 4-like (LOC101249208), mRNA	sp|Q7DM58|AB4C_ARATH	139	3e-34	ABC transporter C family member 4 OS=Arabidopsis thaliana GN=ABCC4 PE=1 SV=2	SPBC359.05	56.2	1e-08	COG1132	ABC-type multidrug transport system, ATPase and permease components	--	--	--	--	--	GO:0009611//response to wounding;GO:0009414//response to water deprivation;GO:0010118//stomatal movement;GO:0009624//response to nematode;GO:0006855//drug transmembrane transport;GO:0034976//response to endoplasmic reticulum stress;GO:0015884//folic acid transport;GO:0055114//oxidation-reduction process;GO:0006200//ATP catabolic process;GO:0009627//systemic acquired resistance	GO:0032440//2-alkenal reductase [NAD(P)] activity;GO:0008517//folic acid transporter activity;GO:0042626//ATPase activity, coupled to transmembrane movement of substances;GO:0005524//ATP binding	GO:0000325//plant-type vacuole;GO:0005774//vacuolar membrane;GO:0016021//integral to membrane;GO:0005794//Golgi apparatus;GO:0009506//plasmodesma;GO:0005886//plasma membrane	--
CL9249.Contig2_All	748	123	6	11.3766	0.5575	-4.35095	Down	1.2e-29	2.27e-27	gi|365222884|gb|AEW69794.1|	129.4	5e-29	Hop-interacting protein THI031 [Solanum lycopersicum]	--	--	--	--	--	--	--	--	--	--	--	--	--	--	--	--	--	--	-	-	GO:0044424//intracellular part	--
Unigene40862_All	315	20	1	4.3927	0.2206	-4.3156	Down	1.15e-05	0.000382542	gi|255647905|gb|ACU24411.1|	70.9	7e-12	unknown [Glycine max]	gi|328800154|emb|FR834727.1|	385	1e-104	Albugo laibachii Alem1, genomic contig CONTIG_2241_Em1_cons_v4_956_58_2	--	--	--	--	--	--	--	--	--	--	--	--	--	--	-	-	-	--
Unigene39557_All	439	20	1	3.1519	0.1583	-4.31549	Down	1.15e-05	0.00038243	--	--	--	--	--	--	--	--	--	--	--	--	--	--	--	--	--	--	--	--	--	--	-	-	-	--
CL14539.Contig33_All	228	20	1	6.0688	0.3048	-4.31548	Down	1.15e-05	0.000382318	gi|297796425|ref|XP_002866097.1|	91.3	5e-18	hypothetical protein ARALYDRAFT_495632 [Arabidopsis lyrata subsp. lyrata] >gi|297311932|gb|EFH42356.1| hypothetical protein ARALYDRAFT_495632 [Arabidopsis lyrata subsp. lyrata]	--	--	--	--	sp|Q681K7|GEX1_ARATH	87	2e-18	Protein GAMETE EXPRESSED 1 OS=Arabidopsis thaliana GN=GEX1 PE=1 SV=1	--	--	--	--	--	--	--	--	--	--	GO:0009790//embryo development;GO:0009553//embryo sac development;GO:0009555//pollen development	GO:0042802//identical protein binding	GO:0005887//integral to plasma membrane;GO:0009507//chloroplast	--
CL7565.Contig2_All	366	20	1	3.7806	0.1899	-4.3153	Down	1.15e-05	0.000382878	gi|356534246|ref|XP_003535668.1|	122.9	1e-27	PREDICTED: cysteine-rich receptor-like protein kinase 29-like [Glycine max]	--	--	--	--	sp|Q8GYA4|CRK10_ARATH	94.7	1e-20	Cysteine-rich receptor-like protein kinase 10 OS=Arabidopsis thaliana GN=CRK10 PE=1 SV=3	--	--	--	--	--	--	--	--	--	--	-	GO:0004672//protein kinase activity	-	--
CL10436.Contig2_All	233	20	1	5.9386	0.2983	-4.31529	Down	1.15e-05	0.000382766	gi|357166009|ref|XP_003580567.1|	54.7	5e-07	PREDICTED: probable receptor-like protein kinase At1g30570-like [Brachypodium distachyon]	--	--	--	--	sp|C0LGE0|Y1765_ARATH	48.5	9e-07	Probable LRR receptor-like serine/threonine-protein kinase At1g07650 OS=Arabidopsis thaliana GN=At1g07650 PE=1 SV=1	--	--	--	--	--	K00924	2e-06	48.9	aly:ARALYDRAFT_313416	[EC:2.7.1.-]	-	-	-	--
Unigene40857_All	264	20	1	5.2413	0.2633	-4.31515	Down	1.15e-05	0.000382654	gi|222822564|gb|ACM68431.1|	101.7	3e-21	xyloglucan-specific endoglucanase inhibitor protein [Capsicum annuum]	--	--	--	--	sp|P13917|7SB1_SOYBN	58.2	1e-09	Basic 7S globulin OS=Glycine max GN=BG PE=1 SV=2	--	--	--	--	--	--	--	--	--	--	GO:0009651//response to salt stress	-	GO:0009505//plant-type cell wall;GO:0005794//Golgi apparatus;GO:0009506//plasmodesma;GO:0005886//plasma membrane;GO:0005576//extracellular region;GO:0005829//cytosol	--
Unigene40164_All	348	19	1	3.7773	0.1997	-4.24145	Down	2.19e-05	0.000681199	gi|255568645|ref|XP_002525296.1|	73.6	1e-12	conserved hypothetical protein [Ricinus communis] >gi|223535454|gb|EEF37124.1| conserved hypothetical protein [Ricinus communis]	--	--	--	--	--	--	--	--	--	--	--	--	--	--	--	--	--	--	-	-	-	--
Unigene24219_All	588	38	2	4.4711	0.2364	-4.24133	Down	8.53e-10	5.14e-08	gi|462394624|gb|EMJ00423.1|	111.3	1e-23	hypothetical protein PRUPE_ppa021921mg [Prunus persica]	gi|6552362|dbj|AB028651.1|	83.8	2e-13	Nicotiana tabacum mRNA for myb-related transcription factor LBM3, complete cds	sp|Q7XBH4|MYB4_ORYSJ	93.6	7e-20	Myb-related protein Myb4 OS=Oryza sativa subsp. japonica GN=MYB4 PE=2 SV=2	ECU11g1690	49.3	4e-06	COG5147	Myb superfamily proteins, including transcription factors and mRNA splicing factors	K09422	4e-24	108	pop:POPTR_643153	myb proto-oncogene protein, plant	-	-	-	--
Unigene42721_All	1437	19	1	0.9148	0.0484	-4.24038	Down	2.19e-05	0.000681385	gi|225425076|ref|XP_002271486.1|	351.3	2e-95	PREDICTED: ankyrin repeat-containing protein At3g12360-like [Vitis vinifera]	--	--	--	--	--	--	--	--	--	--	--	--	--	--	--	--	--	--	-	-	-	--
Unigene31239_All	284	93	5	22.6555	1.2236	-4.21066	Down	2.91e-22	3.94e-20	gi|224064438|ref|XP_002301476.1|	58.9	2e-08	multidrug resistance protein ABC transporter family [Populus trichocarpa] >gi|222843202|gb|EEE80749.1| multidrug resistance protein ABC transporter family [Populus trichocarpa]	gi|224064437|ref|XM_002301440.1|	73.8	8e-11	Populus trichocarpa multidrug resistance protein ABC transporter family, mRNA	sp|Q7DM58|AB4C_ARATH	52.4	6e-08	ABC transporter C family member 4 OS=Arabidopsis thaliana GN=ABCC4 PE=1 SV=2	--	--	--	--	--	--	--	--	--	--	-	-	-	--
Unigene31358_All	331	114	7	23.828	1.4698	-4.01897	Down	3.43e-26	5.66e-24	gi|462395076|gb|EMJ00875.1|	197.2	6e-50	hypothetical protein PRUPE_ppa000182mg [Prunus persica]	gi|470108989|ref|XM_004290737.1|	79.8	2e-12	PREDICTED: Fragaria vesca subsp. vesca ABC transporter C family member 14-like (LOC101305329), mRNA	sp|Q9LZJ5|AB14C_ARATH	179	3e-46	ABC transporter C family member 14 OS=Arabidopsis thaliana GN=ABCC14 PE=1 SV=1	YDR135c	83.6	8e-17	COG1132	ABC-type multidrug transport system, ATPase and permease components	K05666	2e-15	78.6	olu:OSTLU_35503	ATP-binding cassette, subfamily C (CFTR/MRP), member 2	GO:0009611//response to wounding;GO:0009414//response to water deprivation;GO:0010118//stomatal movement;GO:0009624//response to nematode;GO:0006855//drug transmembrane transport;GO:0034976//response to endoplasmic reticulum stress;GO:0015884//folic acid transport;GO:0055114//oxidation-reduction process;GO:0006200//ATP catabolic process;GO:0009627//systemic acquired resistance	GO:0032440//2-alkenal reductase [NAD(P)] activity;GO:0008517//folic acid transporter activity;GO:0042626//ATPase activity, coupled to transmembrane movement of substances;GO:0005524//ATP binding	GO:0000325//plant-type vacuole;GO:0005774//vacuolar membrane;GO:0016021//integral to membrane;GO:0005794//Golgi apparatus;GO:0009506//plasmodesma;GO:0005886//plasma membrane	--
CL11739.Contig1_All	796	94	6	8.1701	0.5239	-3.96299	Down	1.3e-21	1.71e-19	gi|296087059|emb|CBI33386.3|	330.5	1e-89	unnamed protein product [Vitis vinifera]	gi|356498601|ref|XR_136283.1|	95.6	7e-17	PREDICTED: Glycine max probable calcium-binding protein CML49-like (LOC100800723), miscRNA	sp|Q8W4L0|CML49_ARATH	297	4e-81	Probable calcium-binding protein CML49 OS=Arabidopsis thaliana GN=CML49 PE=2 SV=1	--	--	--	--	--	K13448	6e-89	325	osa:4349736	calcium-binding protein CML	-	GO:0005509//calcium ion binding	-	--
Unigene20649_All	237	31	2	9.0495	0.5865	-3.94764	Down	7.43e-08	3.59e-06	--	--	--	--	--	--	--	--	--	--	--	--	--	--	--	--	--	--	--	--	--	--	-	-	-	--
Unigene20976_All	444	31	2	4.8305	0.3131	-3.94748	Down	7.43e-08	3.59e-06	--	--	--	--	--	--	--	--	--	--	--	--	--	--	--	--	--	--	--	--	--	--	-	-	-	--
Unigene23191_All	1643	510	33	21.4755	1.3959	-3.94342	Down	8.85e-111	1.1e-107	gi|37993669|gb|AAR06920.1|	622.1	9e-177	UDP-glycosyltransferase 74G1 [Stevia rebaudiana]	gi|37993668|gb|AY345982.1|	260	4e-66	Stevia rebaudiana UDP-glycosyltransferase 74G1 mRNA, complete cds	sp|Q9SYK9|U74E2_ARATH	417	7e-117	UDP-glycosyltransferase 74E2 OS=Arabidopsis thaliana GN=UGT74E2 PE=1 SV=1	BS_yjiC	50.4	9e-06	COG1819	Glycosyl transferases, related to UDP-glucuronosyltransferase	K13691	9e-146	515	gmx:100787483	pathogen-inducible salicylic acid glucosyltransferase [EC:2.4.1.-]	GO:0032787//monocarboxylic acid metabolic process;GO:0042537//benzene-containing compound metabolic process	GO:0035251//UDP-glucosyltransferase activity	-	--
CL14385.Contig2_All	565	46	3	5.6327	0.369	-3.93213	Down	4.1e-11	2.78e-09	gi|460374572|ref|XP_004233084.1|	108.6	5e-23	PREDICTED: uncharacterized protein LOC101260297 [Solanum lycopersicum]	--	--	--	--	--	--	--	--	--	--	--	--	--	--	--	--	--	--	-	-	-	--
Unigene32045_All	263	45	3	11.8377	0.7928	-3.90029	Down	7.7e-11	5.1e-09	--	--	--	--	--	--	--	--	--	--	--	--	--	--	--	--	--	--	--	--	--	--	-	-	-	--
Unigene17376_All	616	44	3	4.9418	0.3385	-3.86781	Down	1.44e-10	9.41e-09	gi|224136458|ref|XP_002326865.1|	218.4	6e-56	predicted protein [Populus trichocarpa] >gi|222835180|gb|EEE73615.1| predicted protein [Populus trichocarpa]	--	--	--	--	sp|Q948R1|PLA11_ARATH	201	3e-52	Phospholipase A(1) DAD1, chloroplastic OS=Arabidopsis thaliana GN=DAD1 PE=1 SV=1	--	--	--	--	--	K01058	4e-56	215	rcu:RCOM_1607830	phospholipase A1 [EC:3.1.1.32]	GO:0006629//lipid metabolic process;GO:0009611//response to wounding;GO:0010152//pollen maturation;GO:0009901//anther dehiscence	GO:0008970//phosphatidylcholine 1-acylhydrolase activity;GO:0047714//galactolipase activity;GO:0004806//triglyceride lipase activity	GO:0009507//chloroplast	--
Unigene39752_All	411	29	2	4.8816	0.3382	-3.85141	Down	2.63e-07	1.17e-05	gi|158578614|gb|ABW74585.1|	92.8	1e-18	pol polyprotein [Boechera divaricarpa]	--	--	--	--	sp|Q7G6K7|FH3_ORYSJ	52.4	9e-08	Formin-like protein 3 OS=Oryza sativa subsp. japonica GN=FH3 PE=2 SV=2	XF0818	49.7	1e-06	COG2730	Endoglucanase	K11596	8e-07	50.4	cre:CHLREDRAFT_18730	argonaute	-	GO:0005488//binding	-	--
Unigene21046_All	513	28	2	3.7762	0.271	-3.80057	Down	4.92e-07	2.1e-05	gi|297733630|emb|CBI14877.3|	161	7e-39	unnamed protein product [Vitis vinifera]	--	--	--	--	sp|Q9STM6|GDL57_ARATH	155	1e-38	GDSL esterase/lipase At3g48460 OS=Arabidopsis thaliana GN=At3g48460 PE=2 SV=1	--	--	--	--	--	K00514	7e-16	81.3	rcu:RCOM_1428040	zeta-carotene desaturase [EC:1.3.5.6]	-	GO:0004091//carboxylesterase activity	GO:0005576//extracellular region	--
Unigene31624_All	334	27	2	5.5928	0.4162	-3.74822	Down	9.21e-07	3.76e-05	--	--	--	--	--	--	--	--	--	--	--	--	--	--	--	--	--	--	--	--	--	--	-	-	-	--
CL910.Contig2_All	1248	132	10	7.3176	0.5569	-3.71588	Down	1.83e-28	3.31e-26	gi|218192869|gb|EEC75296.1|	122.1	2e-26	hypothetical protein OsI_11644 [Oryza sativa Indica Group]	gi|225441119|ref|XM_002265180.1|	105	1e-19	PREDICTED: Vitis vinifera UDP-glycosyltransferase 73C2-like (LOC100248767), mRNA	sp|Q9ZQ96|U73C3_ARATH	242	4e-64	UDP-glycosyltransferase 73C3 OS=Arabidopsis thaliana GN=UGT73C3 PE=2 SV=1	--	--	--	--	--	K13496	2e-64	244	aly:ARALYDRAFT_902799	UDP-glucosyl transferase 73C [EC:2.4.1.-]	GO:0051555//flavonol biosynthetic process	GO:0080046//quercetin 4'-O-glucosyltransferase activity;GO:0080043//quercetin 3-O-glucosyltransferase activity;GO:0080044//quercetin 7-O-glucosyltransferase activity	GO:0009507//chloroplast	--
Unigene2788_All	1000	170	13	11.7614	0.9035	-3.70239	Down	3.64e-36	9.17e-34	gi|156186799|gb|ABU55656.1|	211.8	1e-53	CBF1-like protein [Vitis amurensis]	--	--	--	--	sp|Q9FJ93|DRE1D_ARATH	176	2e-44	Dehydration-responsive element-binding protein 1D OS=Arabidopsis thaliana GN=DREB1D PE=2 SV=1	--	--	--	--	--	K09286	4e-43	173	ath:AT4G25490	EREBP-like factor	-	-	-	--
Unigene35371_All	336	26	2	5.3536	0.4137	-3.69385	Down	1.72e-06	6.7e-05	--	--	--	--	--	--	--	--	--	--	--	--	--	--	--	--	--	--	--	--	--	--	-	-	-	--
Unigene39358_All	358	25	2	4.8313	0.3883	-3.63717	Down	3.2e-06	0.000118912	gi|222822566|gb|ACM68432.1|	121.3	4e-27	xyloglucanase-specific endoglucanase inhibitor protein [Petunia x hybrida]	--	--	--	--	sp|Q8RVH5|7SBG2_SOYBN	74.7	1e-14	Basic 7S globulin 2 OS=Glycine max PE=1 SV=1	--	--	--	--	--	--	--	--	--	--	-	-	-	--
Unigene39404_All	716	37	3	3.5752	0.2912	-3.61794	Down	1.13e-08	6.06e-07	--	--	--	--	--	--	--	--	--	--	--	--	--	--	--	--	--	--	--	--	--	--	-	-	-	--
Unigene40440_All	668	73	6	7.5606	0.6243	-3.59819	Down	6.3e-16	6.15e-14	gi|297733835|emb|CBI15082.3|	139.8	3e-32	unnamed protein product [Vitis vinifera]	--	--	--	--	--	--	--	--	--	--	--	--	--	K02183	1e-23	107	smo:SELMODRAFT_166784	calmodulin	-	-	-	--
Unigene9926_All	443	24	2	3.7482	0.3138	-3.57828	Down	5.95e-06	0.000210285	gi|18071691|gb|AAL58289.1|	72	3e-12	major soluble tuber protein ocatin [Oxalis tuberosa]	--	--	--	--	sp|O49065|RAP_TAROF	63.5	5e-11	Root allergen protein OS=Taraxacum officinale PE=1 SV=1	--	--	--	--	--	--	--	--	--	--	-	-	-	--
Unigene19642_All	1858	174	15	6.4791	0.5611	-3.52946	Down	1.32e-35	3.22e-33	gi|255561457|ref|XP_002521739.1|	555.1	1e-156	auxin:hydrogen symporter, putative [Ricinus communis] >gi|223539130|gb|EEF40726.1| auxin:hydrogen symporter, putative [Ricinus communis]	gi|449495131|ref|XM_004159695.1|	63.9	6e-07	PREDICTED: Cucumis sativus uncharacterized LOC101231888 (LOC101231888), mRNA	--	--	--	--	SPAC5D6.04	89	3e-17	COG0679	Predicted permeases	K07088	1e-157	555	rcu:RCOM_0875040		GO:0046482//para-aminobenzoic acid metabolic process;GO:0009926//auxin polar transport;GO:0055085//transmembrane transport	GO:0009672//auxin:hydrogen symporter activity	GO:0016021//integral to membrane;GO:0009507//chloroplast	--
Unigene41117_All	487	23	2	3.2674	0.2854	-3.51709	Down	1.1e-05	0.000368927	gi|462404802|gb|EMJ10266.1|	54.7	6e-07	hypothetical protein PRUPE_ppa025644mg [Prunus persica]	--	--	--	--	--	--	--	--	--	--	--	--	--	--	--	--	--	--	-	-	-	--
CL910.Contig3_All	1569	502	44	22.1356	1.949	-3.50556	Down	2.54e-99	2.66e-96	gi|37993663|gb|AAR06917.1|	569.7	5e-161	UDP-glycosyltransferase 73E1 [Stevia rebaudiana]	gi|225441119|ref|XM_002265180.1|	105	1e-19	PREDICTED: Vitis vinifera UDP-glycosyltransferase 73C2-like (LOC100248767), mRNA	sp|Q9ZQ97|U73C4_ARATH	495	3e-140	UDP-glycosyltransferase 73C4 OS=Arabidopsis thaliana GN=UGT73C4 PE=2 SV=1	--	--	--	--	--	K13496	9e-140	495	ath:AT2G36770	UDP-glucosyl transferase 73C [EC:2.4.1.-]	-	GO:0008194//UDP-glycosyltransferase activity;GO:0016758//transferase activity, transferring hexosyl groups	GO:0009507//chloroplast	--
Unigene40283_All	258	22	2	5.8995	0.5388	-3.45277	Down	2.04e-05	0.000640137	gi|224141241|ref|XP_002323983.1|	62.8	1e-09	predicted protein [Populus trichocarpa] >gi|222866985|gb|EEF04116.1| predicted protein [Populus trichocarpa]	--	--	--	--	--	--	--	--	--	--	--	--	--	--	--	--	--	--	-	-	-	--
CL6544.Contig4_All	957	229	21	16.5552	1.5251	-3.44031	Down	2e-45	6.44e-43	gi|37993661|gb|AAR06916.1|	409.5	4e-113	UDP-glycosyltransferase 85C2 [Stevia rebaudiana]	gi|37993660|gb|AY345978.1|	115	9e-23	Stevia rebaudiana UDP-glycosyltransferase 85C2 mRNA, complete cds	sp|Q9LME8|U85A7_ARATH	288	2e-78	UDP-glycosyltransferase 85A7 OS=Arabidopsis thaliana GN=UGT85A7 PE=2 SV=1	--	--	--	--	--	K13030	6e-50	196	sbi:SORBI_01g001220	cyanohydrin beta-glucosyltransferase [EC:2.4.1.85]	-	GO:0035251//UDP-glucosyltransferase activity	-	--
CL2580.Contig4_All	814	237	23	20.1435	1.9638	-3.35859	Down	5.3e-46	1.76e-43	gi|462395076|gb|EMJ00875.1|	387.1	1e-106	hypothetical protein PRUPE_ppa000182mg [Prunus persica]	gi|225437335|ref|XM_002264976.1|	186	2e-44	PREDICTED: Vitis vinifera ABC transporter C family member 4-like (LOC100253698), mRNA	sp|Q7DM58|AB4C_ARATH	348	2e-96	ABC transporter C family member 4 OS=Arabidopsis thaliana GN=ABCC4 PE=1 SV=2	YGR281w	140	3e-33	COG1132	ABC-type multidrug transport system, ATPase and permease components	K05666	3e-40	163	olu:OSTLU_35503	ATP-binding cassette, subfamily C (CFTR/MRP), member 2	GO:0009611//response to wounding;GO:0009414//response to water deprivation;GO:0010118//stomatal movement;GO:0009624//response to nematode;GO:0006855//drug transmembrane transport;GO:0034976//response to endoplasmic reticulum stress;GO:0044710;GO:0009627//systemic acquired resistance	GO:0000166//nucleotide binding;GO:0016491//oxidoreductase activity;GO:0008517//folic acid transporter activity;GO:0042626//ATPase activity, coupled to transmembrane movement of substances	GO:0000325//plant-type vacuole;GO:0005774//vacuolar membrane;GO:0005794//Golgi apparatus;GO:0009506//plasmodesma;GO:0005886//plasma membrane	--
Unigene20852_All	1687	61	6	2.5016	0.2472	-3.3391	Down	9.3e-13	7.31e-11	gi|255561457|ref|XP_002521739.1|	88.6	4e-131	auxin:hydrogen symporter, putative [Ricinus communis] >gi|223539130|gb|EEF40726.1| auxin:hydrogen symporter, putative [Ricinus communis]	gi|359480742|ref|XM_002276708.2|	60	8e-06	PREDICTED: Vitis vinifera uncharacterized LOC100245595 (LOC100245595), mRNA	--	--	--	--	SPAC5D6.04	65.1	4e-10	COG0679	Predicted permeases	K07088	3e-132	404	rcu:RCOM_0875040		GO:0046482//para-aminobenzoic acid metabolic process;GO:0009926//auxin polar transport	GO:0009672//auxin:hydrogen symporter activity	GO:0009507//chloroplast	--
Unigene21832_All	1753	30	3	1.184	0.1189	-3.31585	Down	8.17e-07	3.37e-05	gi|390430511|gb|AFL91073.1|	89.7	1e-16	WRKY 7 transcription factor, partial [Helianthus annuus]	gi|390430516|gb|JN231338.1|	272	1e-69	Helianthus annuus genotype RHA439 WRKY 7 transcription factor (WRKY7) gene, partial cds	sp|Q8S8P5|WRK33_ARATH	393	2e-109	Probable WRKY transcription factor 33 OS=Arabidopsis thaliana GN=WRKY33 PE=1 SV=2	--	--	--	--	--	K13424	3e-134	477	vvi:100243352	WRKY transcription factor 33	-	-	-	--
CL10880.Contig1_All	484	128	13	18.2968	1.8667	-3.29303	Down	4.51e-25	7.01e-23	--	--	--	--	--	--	--	--	--	--	--	--	--	--	--	--	--	--	--	--	--	--	-	-	-	--
CL14636.Contig8_All	830	59	6	4.9179	0.5024	-3.29113	Down	3.08e-12	2.31e-10	gi|17385636|dbj|BAA87068.2|	385.2	7e-106	ethylene-responsive element binding protein1 homolog [Matricaria chamomilla]	gi|17385635|dbj|AB035270.2|	737	0	Matricaria chamomilla McEREBP1 mRNA for ethylene-responsive element binding protein1 homolog, complete cds	sp|O80337|EF100_ARATH	204	7e-53	Ethylene-responsive transcription factor 1A OS=Arabidopsis thaliana GN=ERF1A PE=1 SV=2	--	--	--	--	--	K09286	2e-52	204	ath:AT4G17500	EREBP-like factor	-	-	-	--
CL488.Contig4_All	2487	98	10	2.7262	0.2795	-3.28597	Down	1.79e-19	2.13e-17	--	--	--	--	--	--	--	--	--	--	--	--	--	--	--	--	--	--	--	--	--	--	-	-	-	--
Unigene9819_All	476	48	5	6.9766	0.73	-3.25656	Down	4.3e-10	2.67e-08	--	--	--	--	--	--	--	--	--	--	--	--	--	--	--	--	--	--	--	--	--	--	-	-	-	--
Unigene16426_All	855	161	17	13.0278	1.3819	-3.23687	Down	1.03e-30	2.04e-28	gi|224135765|ref|XP_002327298.1|	159.8	5e-38	AP2/ERF domain-containing transcription factor [Populus trichocarpa] >gi|148372124|gb|ABQ62993.1| RAP2-like protein [Populus trichocarpa] >gi|222835668|gb|EEE74103.1| AP2/ERF domain-containing transcription factor [Populus trichocarpa]	gi|297850735|ref|XM_002893203.1|	61.9	1e-06	Arabidopsis lyrata subsp. lyrata hypothetical protein, mRNA	sp|Q9C9I8|ERF20_ARATH	133	1e-31	Ethylene-responsive transcription factor ERF020 OS=Arabidopsis thaliana GN=ERF020 PE=2 SV=1	--	--	--	--	--	K09286	1e-19	95.1	rcu:RCOM_1589590	EREBP-like factor	GO:0006355//regulation of transcription, DNA-dependent;GO:0010200//response to chitin	GO:0003677//DNA binding;GO:0003700//sequence-specific DNA binding transcription factor activity	GO:0005737//cytoplasm;GO:0005634//nucleus	--
Unigene9672_All	1664	141	15	5.8624	0.6265	-3.2261	Down	5.43e-27	9.24e-25	gi|224090875|ref|XP_002309107.1|	671	0	cytochrome P450 [Populus trichocarpa] >gi|222855083|gb|EEE92630.1| cytochrome P450 [Populus trichocarpa]	gi|27529723|dbj|AB016060.1|	91.7	2e-15	Petunia x hybrida IMT-4 mRNA for cytochrome P450, complete cds	sp|P37122|C76A2_SOLME	606	1e-173	Cytochrome P450 76A2 OS=Solanum melongena GN=CYP76A2 PE=2 SV=1	BH0579	129	2e-29	COG2124	Cytochrome P450	K00517	2e-122	437	ath:AT3G52970	[EC:1.14.-.-]	GO:0055114//oxidation-reduction process	GO:0020037//heme binding;GO:0033772;GO:0005506//iron ion binding;GO:0009055//electron carrier activity	-	--
CL7154.Contig2_All	842	28	3	2.3007	0.2476	-3.21599	Down	2.71e-06	0.000102164	gi|82658822|gb|ABB88580.1|	150.2	3e-35	UDP-glucosyltransferase [Ixeris dentata var. albiflora]	--	--	--	--	sp|O22820|U74F1_ARATH	105	4e-23	UDP-glycosyltransferase 74F1 OS=Arabidopsis thaliana GN=UGT74F1 PE=1 SV=1	--	--	--	--	--	K13691	1e-28	124	vvi:100243330	pathogen-inducible salicylic acid glucosyltransferase [EC:2.4.1.-]	-	GO:0016757//transferase activity, transferring glycosyl groups	-	--
Unigene40851_All	450	28	3	4.3048	0.4633	-3.21593	Down	2.71e-06	0.00010213	--	--	--	--	--	--	--	--	--	--	--	--	--	--	--	--	--	--	--	--	--	--	-	-	-	--
CL9112.Contig1_All	234	28	3	8.2785	0.891	-3.21587	Down	2.71e-06	0.000102096	gi|17385636|dbj|BAA87068.2|	67.8	6e-11	ethylene-responsive element binding protein1 homolog [Matricaria chamomilla]	gi|17385635|dbj|AB035270.2|	67.9	4e-09	Matricaria chamomilla McEREBP1 mRNA for ethylene-responsive element binding protein1 homolog, complete cds	sp|O80338|EF101_ARATH	57.8	1e-09	Ethylene-responsive transcription factor 2 OS=Arabidopsis thaliana GN=ERF2 PE=2 SV=1	--	--	--	--	--	K14517	4e-09	57.8	ath:AT5G47220	ethylene-responsive transcription factor 2	GO:0009864//induced systemic resistance, jasmonic acid mediated signaling pathway;GO:0009693//ethylene biosynthetic process;GO:0002679//respiratory burst involved in defense response;GO:0009873//ethylene mediated signaling pathway;GO:0010200//response to chitin;GO:0009737//response to abscisic acid stimulus;GO:0045893//positive regulation of transcription, DNA-dependent;GO:0035556//intracellular …	GO:0003677//DNA binding;GO:0003700//sequence-specific DNA binding transcription factor activity	GO:0005634//nucleus	--
Unigene23912_All	381	55	6	9.9873	1.0945	-3.18982	Down	3.33e-11	2.28e-09	--	--	--	--	--	--	--	--	--	--	--	--	--	--	--	--	--	--	--	--	--	--	-	-	-	--
CL6544.Contig2_All	1294	127	14	6.7902	0.7519	-3.17484	Down	4.18e-24	6.17e-22	gi|37993661|gb|AAR06916.1|	634.4	1e-180	UDP-glycosyltransferase 85C2 [Stevia rebaudiana]	gi|37993660|gb|AY345978.1|	301	1e-78	Stevia rebaudiana UDP-glycosyltransferase 85C2 mRNA, complete cds	sp|Q9LME8|U85A7_ARATH	437	5e-123	UDP-glycosyltransferase 85A7 OS=Arabidopsis thaliana GN=UGT85A7 PE=2 SV=1	--	--	--	--	--	K13030	2e-78	291	sbi:SORBI_01g001220	cyanohydrin beta-glucosyltransferase [EC:2.4.1.85]	-	GO:0035251//UDP-glucosyltransferase activity	-	--
Unigene2349_All	682	36	4	3.652	0.4076	-3.16346	Down	1.11e-07	5.22e-06	gi|284434732|gb|ADB85429.1|	57	1e-27	putative retrotransposon protein [Phyllostachys edulis]	--	--	--	--	--	--	--	--	--	--	--	--	--	--	--	--	--	--	-	-	-	--
CL9380.Contig1_All	1586	139	16	6.0635	0.7011	-3.11246	Down	8.68e-26	1.4e-23	gi|225458751|ref|XP_002285061.1|	636.7	0	PREDICTED: isoflavone 2&apos;-hydroxylase-like [Vitis vinifera]	gi|75755972|gb|DQ160101.1|	95.6	1e-16	Taraxacum officinale TO79a-2 (To79a-2) mRNA, partial cds	sp|P93147|C81E1_GLYEC	493	1e-139	Isoflavone 2'-hydroxylase OS=Glycyrrhiza echinata GN=CYP81E1 PE=1 SV=2	all3746	115	2e-25	COG2124	Cytochrome P450	K00517	8e-144	508	ath:AT4G37360	[EC:1.14.-.-]	-	GO:0046872//metal ion binding;GO:0016705//oxidoreductase activity, acting on paired donors, with incorporation or reduction of molecular oxygen;GO:0004497//monooxygenase activity	-	--
Unigene56452_All	241	86	10	24.6883	2.8838	-3.09778	Down	2.13e-16	2.15e-14	gi|224131142|ref|XP_002321011.1|	144.8	3e-34	multidrug resistance protein ABC transporter family [Populus trichocarpa] >gi|222861784|gb|EEE99326.1| multidrug resistance protein ABC transporter family [Populus trichocarpa]	gi|460403905|ref|XM_004247379.1|	123	8e-26	PREDICTED: Solanum lycopersicum ABC transporter C family member 4-like (LOC101249208), mRNA	sp|Q7DM58|AB4C_ARATH	135	5e-33	ABC transporter C family member 4 OS=Arabidopsis thaliana GN=ABCC4 PE=1 SV=2	YHL035c	77	8e-15	COG1132	ABC-type multidrug transport system, ATPase and permease components	K05666	1e-09	59.7	olu:OSTLU_35503	ATP-binding cassette, subfamily C (CFTR/MRP), member 2	GO:0009611//response to wounding;GO:0009414//response to water deprivation;GO:0010118//stomatal movement;GO:0009624//response to nematode;GO:0006855//drug transmembrane transport;GO:0034976//response to endoplasmic reticulum stress;GO:0015884//folic acid transport;GO:0055114//oxidation-reduction process;GO:0006200//ATP catabolic process;GO:0009627//systemic acquired resistance	GO:0032440//2-alkenal reductase [NAD(P)] activity;GO:0008517//folic acid transporter activity;GO:0042626//ATPase activity, coupled to transmembrane movement of substances;GO:0005524//ATP binding	GO:0000325//plant-type vacuole;GO:0005774//vacuolar membrane;GO:0016021//integral to membrane;GO:0005794//Golgi apparatus;GO:0009506//plasmodesma;GO:0005886//plasma membrane	--
CL12368.Contig3_All	233	34	4	10.0956	1.1931	-3.08094	Down	3.6e-07	1.57e-05	--	--	--	--	--	--	--	--	--	--	--	--	--	--	--	--	--	--	--	--	--	--	-	-	-	--
Unigene24955_All	618	84	10	9.4037	1.1246	-3.06382	Down	6.84e-16	6.65e-14	--	--	--	--	--	--	--	--	--	--	--	--	--	--	--	--	--	--	--	--	--	--	-	-	-	--
Unigene16552_All	1850	117	14	4.3755	0.5259	-3.05659	Down	1.44e-21	1.88e-19	gi|255561457|ref|XP_002521739.1|	73.6	1e-11	auxin:hydrogen symporter, putative [Ricinus communis] >gi|223539130|gb|EEF40726.1| auxin:hydrogen symporter, putative [Ricinus communis]	gi|359480742|ref|XM_002276708.2|	60	9e-06	PREDICTED: Vitis vinifera uncharacterized LOC100245595 (LOC100245595), mRNA	--	--	--	--	--	--	--	--	--	K07088	3e-112	338	rcu:RCOM_0875040		GO:0046482//para-aminobenzoic acid metabolic process;GO:0009926//auxin polar transport	GO:0009672//auxin:hydrogen symporter activity	GO:0009507//chloroplast	--
Unigene9767_All	491	25	3	3.5226	0.4246	-3.05246	Down	1.61e-05	0.000514792	--	--	--	--	--	--	--	--	--	--	--	--	--	--	--	--	--	--	--	--	--	--	-	-	-	--
CL382.Contig1_All	274	25	3	6.3125	0.7609	-3.05243	Down	1.61e-05	0.000514937	--	--	--	--	--	--	--	--	--	--	--	--	--	--	--	--	--	--	--	--	--	--	-	-	-	--
CL1211.Contig1_All	272	25	3	6.3589	0.7665	-3.05242	Down	1.61e-05	0.000515372	--	--	--	--	--	--	--	--	--	--	--	--	--	--	--	--	--	--	--	--	--	--	-	-	-	--
Unigene20053_All	349	25	3	4.9559	0.5974	-3.05238	Down	1.61e-05	0.000515227	--	--	--	--	--	--	--	--	--	--	--	--	--	--	--	--	--	--	--	--	--	--	-	-	-	--
Unigene2893_All	973	25	3	1.7776	0.2143	-3.05223	Down	1.61e-05	0.000515082	gi|462413146|gb|EMJ18195.1|	255.4	1e-66	hypothetical protein PRUPE_ppa002575mg [Prunus persica]	gi|460371860|ref|XM_004231705.1|	63.9	3e-07	PREDICTED: Solanum lycopersicum uncharacterized LOC101260779 (LOC101260779), mRNA	sp|O22799|Y2349_ARATH	223	1e-58	Uncharacterized protein At2g33490 OS=Arabidopsis thaliana GN=At2g33490 PE=1 SV=2	--	--	--	--	--	--	--	--	--	--	-	-	GO:0005737//cytoplasm;GO:0005886//plasma membrane	--
Unigene30693_All	775	257	31	22.9425	2.78	-3.04487	Down	1.7e-45	5.51e-43	gi|470145770|ref|XP_004308507.1|	167.5	2e-40	PREDICTED: ethylene-responsive transcription factor 13-like [Fragaria vesca subsp. vesca]	gi|292668938|gb|GU732455.1|	81.8	1e-12	Malus x domestica AP2 domain class transcription factor (AP2D31) mRNA, complete cds	sp|Q84XB3|ERF1_SOLLC	140	8e-34	Ethylene-responsive transcription factor 1 OS=Solanum lycopersicum GN=ERF1 PE=2 SV=1	--	--	--	--	--	K14517	2e-31	134	ath:AT5G47220	ethylene-responsive transcription factor 2	-	-	-	--
CL10289.Contig1_All	805	33	4	2.8361	0.3453	-3.03799	Down	6.47e-07	2.71e-05	--	--	--	--	--	--	--	--	--	--	--	--	--	--	--	--	--	--	--	--	--	--	-	-	-	--
Unigene8879_All	778	41	5	3.646	0.4467	-3.02894	Down	2.67e-08	1.37e-06	gi|356546828|ref|XP_003541824.1|	248.1	1e-64	PREDICTED: uncharacterized protein LOC100798009 [Glycine max]	gi|356546827|ref|XM_003541776.1|	81.8	1e-12	PREDICTED: Glycine max uncharacterized protein LOC100798009 (LOC100798009), mRNA	--	--	--	--	--	--	--	--	--	--	--	--	--	--	-	-	GO:0044464//cell part;GO:0016020//membrane	--
CL10880.Contig2_All	621	130	16	14.4831	1.7907	-3.01577	Down	1.61e-23	2.31e-21	--	--	--	--	--	--	--	--	--	--	--	--	--	--	--	--	--	--	--	--	--	--	-	-	-	--
CL1077.Contig4_All	411	219	27	36.8648	4.5657	-3.01334	Down	1.31e-38	3.55e-36	--	--	--	--	--	--	--	--	--	--	--	--	--	--	--	--	--	--	--	--	--	--	-	-	-	--
Unigene40388_All	687	81	10	8.1571	1.0116	-3.01142	Down	3.89e-15	3.65e-13	gi|147842398|emb|CAN60751.1|	232.6	4e-60	hypothetical protein VITISV_044288 [Vitis vinifera]	--	--	--	--	sp|P10978|POLX_TOBAC	67	9e-12	Retrovirus-related Pol polyprotein from transposon TNT 1-94 OS=Nicotiana tabacum PE=2 SV=1	--	--	--	--	--	K12619	3e-08	56.6	osa:4349826	5'-3' exoribonuclease 2 [EC:3.1.13.-]	-	-	-	--
CL7494.Contig2_All	283	24	3	5.8673	0.7367	-2.99355	Down	2.89e-05	0.000870026	--	--	--	--	--	--	--	--	--	--	--	--	--	--	--	--	--	--	--	--	--	--	-	-	-	--
Unigene26994_All	604	40	5	4.5818	0.5753	-2.99353	Down	4.78e-08	2.37e-06	gi|359477923|ref|XP_002268448.2|	55.5	6e-07	PREDICTED: receptor-like protein 12-like [Vitis vinifera]	--	--	--	--	sp|Q9SYQ8|CLV1_ARATH	88.2	3e-18	Receptor protein kinase CLAVATA1 OS=Arabidopsis thaliana GN=CLV1 PE=1 SV=3	SPBC19C7.03_1	49.7	4e-06	COG4886	Leucine-rich repeat (LRR) protein	K00924	1e-18	91.3	aly:ARALYDRAFT_476729	[EC:2.7.1.-]	-	-	-	--
Unigene35340_All	627	72	9	7.9447	0.9976	-2.99346	Down	1.59e-13	1.34e-11	--	--	--	--	--	--	--	--	--	--	--	--	--	--	--	--	--	--	--	--	--	--	-	-	-	--
CL11680.Contig1_All	651	24	3	2.5506	0.3203	-2.99334	Down	2.89e-05	0.000869796	gi|374683147|gb|AEZ63359.1|	55.8	4e-27	type IV-1 GDSL lipase [Tanacetum cinerariifolium]	--	--	--	--	sp|Q9FLN0|GLIP1_ARATH	70.5	1e-17	GDSL esterase/lipase 1 OS=Arabidopsis thaliana GN=GLIP1 PE=1 SV=1	--	--	--	--	--	--	--	--	--	--	GO:0051707//response to other organism;GO:0010033//response to organic substance	GO:0016788//hydrolase activity, acting on ester bonds	-	--
CL488.Contig3_All	2241	48	6	1.4819	0.1861	-2.9933	Down	2.01e-09	1.17e-07	--	--	--	--	--	--	--	--	--	--	--	--	--	--	--	--	--	--	--	--	--	--	-	-	-	--
Unigene39641_All	792	63	8	5.5033	0.702	-2.97075	Down	6.55e-12	4.79e-10	gi|255561457|ref|XP_002521739.1|	154.1	2e-36	auxin:hydrogen symporter, putative [Ricinus communis] >gi|223539130|gb|EEF40726.1| auxin:hydrogen symporter, putative [Ricinus communis]	--	--	--	--	--	--	--	--	--	--	--	--	--	K07088	2e-37	154	rcu:RCOM_0875040		GO:0046482//para-aminobenzoic acid metabolic process;GO:0009926//auxin polar transport;GO:0055085//transmembrane transport	GO:0009672//auxin:hydrogen symporter activity	GO:0016021//integral to membrane;GO:0009507//chloroplast	--
Unigene16551_All	1967	188	24	6.6125	0.848	-2.96306	Down	8.06e-33	1.74e-30	gi|255561457|ref|XP_002521739.1|	73.6	1e-11	auxin:hydrogen symporter, putative [Ricinus communis] >gi|223539130|gb|EEF40726.1| auxin:hydrogen symporter, putative [Ricinus communis]	gi|449495131|ref|XM_004159695.1|	63.9	6e-07	PREDICTED: Cucumis sativus uncharacterized LOC101231888 (LOC101231888), mRNA	--	--	--	--	SPAC5D6.04	73.9	9e-13	COG0679	Predicted permeases	K07088	1e-137	488	rcu:RCOM_0875040		GO:0046482//para-aminobenzoic acid metabolic process;GO:0009926//auxin polar transport;GO:0055085//transmembrane transport	GO:0009672//auxin:hydrogen symporter activity	GO:0016021//integral to membrane;GO:0009507//chloroplast	--
Unigene35382_All	336	39	5	8.0304	1.0342	-2.95696	Down	8.53e-08	4.08e-06	gi|460398969|ref|XP_004245019.1|	69.3	2e-11	PREDICTED: uncharacterized protein LOC101256695 [Solanum lycopersicum]	--	--	--	--	--	--	--	--	--	--	--	--	--	--	--	--	--	--	-	-	-	--
Unigene17361_All	452	31	4	4.745	0.615	-2.94775	Down	2.07e-06	7.95e-05	gi|255575970|ref|XP_002528881.1|	105.5	2e-22	conserved hypothetical protein [Ricinus communis] >gi|223531680|gb|EEF33505.1| conserved hypothetical protein [Ricinus communis]	gi|358347973|ref|XM_003637977.1|	60	2e-06	Medicago truncatula Cysteine-rich receptor-like protein kinase (MTR_116s0048) mRNA, complete cds	sp|O81833|SD11_ARATH	116	6e-27	G-type lectin S-receptor-like serine/threonine-protein kinase SD1-1 OS=Arabidopsis thaliana GN=SD11 PE=1 SV=1	--	--	--	--	--	--	--	--	--	--	GO:0006468//protein phosphorylation;GO:0000165//MAPK cascade	GO:0004674//protein serine/threonine kinase activity;GO:0004871//signal transducer activity;GO:0000166//nucleotide binding	-	--
Unigene35466_All	646	46	6	4.9265	0.6455	-2.93207	Down	6.38e-09	3.49e-07	gi|255541034|ref|XP_002511581.1|	287.3	1e-76	triacylglycerol lipase, putative [Ricinus communis] >gi|223548761|gb|EEF50250.1| triacylglycerol lipase, putative [Ricinus communis]	--	--	--	--	sp|Q948R1|PLA11_ARATH	280	4e-76	Phospholipase A(1) DAD1, chloroplastic OS=Arabidopsis thaliana GN=DAD1 PE=1 SV=1	--	--	--	--	--	K01058	1e-77	287	rcu:RCOM_1607830	phospholipase A1 [EC:3.1.1.32]	GO:0006629//lipid metabolic process;GO:0009611//response to wounding;GO:0010152//pollen maturation;GO:0009901//anther dehiscence	GO:0008970//phosphatidylcholine 1-acylhydrolase activity;GO:0047714//galactolipase activity;GO:0004806//triglyceride lipase activity	GO:0009507//chloroplast	--
Unigene40788_All	220	46	6	14.4659	1.8955	-2.93201	Down	6.38e-09	3.49e-07	gi|356498679|ref|XP_003518177.1|	67.8	5e-11	PREDICTED: E3 ubiquitin-protein ligase PUB23-like [Glycine max]	--	--	--	--	sp|Q84TG3|PUB23_ARATH	65.9	5e-12	E3 ubiquitin-protein ligase PUB23 OS=Arabidopsis thaliana GN=PUB23 PE=1 SV=1	--	--	--	--	--	--	--	--	--	--	GO:0031348//negative regulation of defense response;GO:0051865//protein autoubiquitination;GO:0009867//jasmonic acid mediated signaling pathway;GO:0009862//systemic acquired resistance, salicylic acid mediated signaling pathway;GO:0009414//response to water deprivation;GO:0006944//cellular membrane fusion;GO:0010363//regulation of plant-type hypersensitive response;GO:0010310//regulation of hydro…	GO:0004842//ubiquitin-protein ligase activity	GO:0005829//cytosol;GO:0000151//ubiquitin ligase complex	--
Unigene40667_All	554	30	4	3.7465	0.5018	-2.90036	Down	3.69e-06	0.000135012	gi|470142938|ref|XP_004307147.1|	153.7	1e-36	PREDICTED: phosphoglucan phosphatase DSP4, chloroplastic-like [Fragaria vesca subsp. vesca]	--	--	--	--	sp|Q9FEB5|DSP4_ARATH	117	4e-27	Phosphoglucan phosphatase DSP4, chloroplastic OS=Arabidopsis thaliana GN=DSP4 PE=1 SV=1	--	--	--	--	--	--	--	--	--	--	GO:0005983//starch catabolic process;GO:0006470//protein dephosphorylation	GO:0008138//protein tyrosine/serine/threonine phosphatase activity;GO:0030247//polysaccharide binding	GO:0009570//chloroplast stroma	--
Unigene2818_All	675	37	5	3.7923	0.5148	-2.88099	Down	2.7e-07	1.2e-05	--	--	--	--	--	--	--	--	--	--	--	--	--	--	--	--	--	--	--	--	--	--	-	-	-	--
Unigene37986_All	984	221	30	15.5384	2.1189	-2.87445	Down	3.4e-37	8.8e-35	gi|225458523|ref|XP_002282303.1|	204.5	2e-51	PREDICTED: uncharacterized protein LOC100243808 [Vitis vinifera]	gi|75755822|gb|DQ160022.1|	103	3e-19	Taraxacum officinale TO26-13 (To26-13) mRNA, partial cds	--	--	--	--	--	--	--	--	--	--	--	--	--	--	-	-	-	--
CL4101.Contig2_All	560	44	6	5.4359	0.7446	-2.86798	Down	2e-08	1.04e-06	gi|470111368|ref|XP_004291920.1|	194.9	6e-49	PREDICTED: uncharacterized protein LOC101311938 [Fragaria vesca subsp. vesca]	--	--	--	--	--	--	--	--	--	--	--	--	--	--	--	--	--	--	-	-	GO:0016020//membrane	--
Unigene8633_All	660	72	10	7.5474	1.053	-2.84147	Down	6.7e-13	5.33e-11	gi|462397289|gb|EMJ03088.1|	90.5	2e-17	hypothetical protein PRUPE_ppa013046mg [Prunus persica]	--	--	--	--	sp|P24068|OCS1_MAIZE	65.9	2e-11	Ocs element-binding factor 1 OS=Zea mays GN=OBF1 PE=2 SV=2	--	--	--	--	--	K04371	2e-14	77	vvi:100254083	extracellular signal-regulated kinase 1/2 [EC:2.7.11.24]	GO:0009744//response to sucrose stimulus;GO:0080149//sucrose induced translational repression	GO:0003700//sequence-specific DNA binding transcription factor activity;GO:0046982//protein heterodimerization activity	-	--
CL3838.Contig2_All	587	171	24	20.1543	2.8416	-2.82631	Down	1.24e-28	2.26e-26	--	--	--	--	--	--	--	--	--	--	--	--	--	--	--	--	--	--	--	--	--	--	-	-	-	--
Unigene11448_All	426	199	28	32.3187	4.5681	-2.8227	Down	4.87e-33	1.07e-30	--	--	--	--	--	--	--	--	--	--	--	--	--	--	--	--	--	--	--	--	--	--	-	-	-	--
Unigene40638_All	320	134	19	28.9711	4.1266	-2.81159	Down	1.25e-22	1.72e-20	gi|2316022|gb|AAC49797.1|	188.7	2e-47	MRP-like ABC transporter [Arabidopsis thaliana]	gi|460170128|gb|GABL01084948.1|	87.7	6e-15	TSA: Camelina sativa comp63560_c0_seq2 transcribed RNA sequence	sp|Q7DM58|AB4C_ARATH	188	5e-49	ABC transporter C family member 4 OS=Arabidopsis thaliana GN=ABCC4 PE=1 SV=2	SPAC3F10.11c	120	6e-28	COG1132	ABC-type multidrug transport system, ATPase and permease components	K05666	4e-24	107	olu:OSTLU_35503	ATP-binding cassette, subfamily C (CFTR/MRP), member 2	GO:0009611//response to wounding;GO:0009414//response to water deprivation;GO:0010118//stomatal movement;GO:0009624//response to nematode;GO:0006855//drug transmembrane transport;GO:0034976//response to endoplasmic reticulum stress;GO:0015884//folic acid transport;GO:0006200//ATP catabolic process;GO:0009627//systemic acquired resistance	GO:0008517//folic acid transporter activity;GO:0042626//ATPase activity, coupled to transmembrane movement of substances;GO:0005524//ATP binding	GO:0000325//plant-type vacuole;GO:0005774//vacuolar membrane;GO:0016021//integral to membrane;GO:0005794//Golgi apparatus;GO:0009506//plasmodesma;GO:0005886//plasma membrane	--
Unigene35325_All	1107	28	4	1.7499	0.2511	-2.80094	Down	1.16e-05	0.000385148	gi|359494289|ref|XP_003634753.1|	67	6e-10	PREDICTED: ABC transporter C family member 3-like [Vitis vinifera]	gi|359494288|ref|XM_003634705.1|	230	2e-57	PREDICTED: Vitis vinifera ABC transporter C family member 3-like (LOC100265300), mRNA	sp|Q9LK64|AB3C_ARATH	405	2e-113	ABC transporter C family member 3 OS=Arabidopsis thaliana GN=ABCC3 PE=1 SV=1	SPAC3F10.11c	244	1e-64	COG1132	ABC-type multidrug transport system, ATPase and permease components	K05666	2e-59	227	olu:OSTLU_35503	ATP-binding cassette, subfamily C (CFTR/MRP), member 2	GO:0055085//transmembrane transport;GO:0006200//ATP catabolic process	GO:0008559//xenobiotic-transporting ATPase activity;GO:0005524//ATP binding;GO:0015440//peptide-transporting ATPase activity	GO:0016021//integral to membrane	--
Unigene38372_All	264	28	4	7.3378	1.053	-2.80084	Down	1.16e-05	0.000385261	gi|359484080|ref|XP_002274220.2|	75.1	3e-13	PREDICTED: protein argonaute 2-like [Vitis vinifera]	--	--	--	--	sp|Q9SHF3|AGO2_ARATH	65.9	5e-12	Protein argonaute 2 OS=Arabidopsis thaliana GN=AGO2 PE=1 SV=1	--	--	--	--	--	--	--	--	--	--	GO:0042742//defense response to bacterium;GO:0051607//defense response to virus	GO:0005515//protein binding;GO:0035197//siRNA binding	-	--
Unigene39316_All	338	28	4	5.7313	0.8225	-2.80077	Down	1.16e-05	0.000385036	--	--	--	--	--	--	--	--	--	--	--	--	--	--	--	--	--	--	--	--	--	--	-	-	-	--
CL4607.Contig8_All	2360	28	4	0.8208	0.1178	-2.80069	Down	1.16e-05	0.000384924	gi|147860696|emb|CAN81449.1|	441.8	2e-122	hypothetical protein VITISV_011174 [Vitis vinifera]	--	--	--	--	--	--	--	--	--	--	--	--	--	--	--	--	--	--	-	-	-	--
Unigene15746_All	664	520	75	54.1808	7.8501	-2.787	Down	1.07e-82	8.11e-80	gi|37993661|gb|AAR06916.1|	268.5	6e-71	UDP-glycosyltransferase 85C2 [Stevia rebaudiana]	gi|37993660|gb|AY345978.1|	270	2e-69	Stevia rebaudiana UDP-glycosyltransferase 85C2 mRNA, complete cds	sp|Q9LME8|U85A7_ARATH	177	6e-45	UDP-glycosyltransferase 85A7 OS=Arabidopsis thaliana GN=UGT85A7 PE=2 SV=1	--	--	--	--	--	K13030	2e-31	134	sbi:SORBI_01g001220	cyanohydrin beta-glucosyltransferase [EC:2.4.1.85]	GO:0008152//metabolic process	GO:0047213//anthocyanidin 3-O-glucosyltransferase activity	-	--
CL8543.Contig2_All	795	55	8	4.7864	0.6994	-2.77475	Down	6.21e-10	3.79e-08	--	--	--	--	--	--	--	--	--	--	--	--	--	--	--	--	--	--	--	--	--	--	-	-	-	--
CL564.Contig12_All	1322	41	6	2.1457	0.3154	-2.76619	Down	1.1e-07	5.18e-06	gi|186701244|gb|ACC91270.1|	122.9	5e-108	short-chain dehydrogenase/reductase family protein [Capsella rubella]	gi|359490492|ref|XM_003634052.1|	87.7	3e-14	PREDICTED: Vitis vinifera short-chain dehydrogenase TIC 32, chloroplastic-like (LOC100242214), mRNA	sp|A2RVM0|TIC32_ARATH	290	2e-108	Short-chain dehydrogenase TIC 32, chloroplastic OS=Arabidopsis thaliana GN=TIC32 PE=2 SV=1	Rv0068	150	5e-36	COG1028	Dehydrogenases with different specificities (related to short-chain alcohol dehydrogenases)	K00218	9e-23	92	ppp:PHYPADRAFT_217750	protochlorophyllide reductase [EC:1.3.1.33]	GO:0055114//oxidation-reduction process	GO:0016630//protochlorophyllide reductase activity;GO:0000166//nucleotide binding	GO:0005886//plasma membrane;GO:0009706//chloroplast inner membrane	--
Unigene20195_All	1567	157	23	6.9317	1.0201	-2.7645	Down	7.86e-26	1.28e-23	gi|224075499|ref|XP_002304655.1|	715.3	0	predicted protein [Populus trichocarpa] >gi|222842087|gb|EEE79634.1| predicted protein [Populus trichocarpa]	gi|356495070|ref|XM_003516356.1|	85.7	1e-13	PREDICTED: Glycine max uncharacterized protein LOC100804606 (LOC100804606), mRNA	--	--	--	--	--	--	--	--	--	--	--	--	--	--	-	-	GO:0009507//chloroplast	--
CL9244.Contig6_All	201	27	4	9.2935	1.3831	-2.74832	Down	2.04e-05	0.000640206	gi|224109342|ref|XP_002315165.1|	106.3	1e-22	predicted protein [Populus trichocarpa] >gi|222864205|gb|EEF01336.1| predicted protein [Populus trichocarpa]	gi|330250293|gb|CP002685.1|	58	3e-06	Arabidopsis thaliana chromosome 2, complete sequence	sp|P57691|RLA03_ARATH	101	9e-23	60S acidic ribosomal protein P0-3 OS=Arabidopsis thaliana GN=RPP0C PE=1 SV=1	YLR340w	56.2	1e-08	COG0244	Ribosomal protein L10	K02941	9e-24	106	pop:POPTR_832583	large subunit ribosomal protein LP0	GO:0001510//RNA methylation;GO:0009651//response to salt stress;GO:0009409//response to cold;GO:0006414//translational elongation;GO:0042545//cell wall modification;GO:0042254//ribosome biogenesis;GO:0010043//response to zinc ion;GO:0009664//plant-type cell wall organization;GO:0046686//response to cadmium ion	GO:0005507//copper ion binding;GO:0003735//structural constituent of ribosome;GO:0003906//DNA-(apurinic or apyrimidinic site) lyase activity	GO:0005730//nucleolus;GO:0009506//plasmodesma;GO:0009507//chloroplast;GO:0022626//cytosolic ribosome;GO:0005794//Golgi apparatus;GO:0005886//plasma membrane;GO:0048046//apoplast	--
Unigene27662_All	485	27	4	3.8515	0.5732	-2.74831	Down	2.04e-05	0.000639854	--	--	--	--	--	--	--	--	--	--	--	--	--	--	--	--	--	--	--	--	--	--	-	-	-	--
Unigene24161_All	246	27	4	7.5934	1.1301	-2.7483	Down	2.04e-05	0.00064003	--	--	--	--	--	--	--	--	--	--	--	--	--	--	--	--	--	--	--	--	--	--	-	-	-	--
Unigene33731_All	807	74	11	6.3441	0.9473	-2.74352	Down	8.53e-13	6.74e-11	gi|224074535|ref|XP_002304386.1|	416.8	2e-115	predicted protein [Populus trichocarpa] >gi|222841818|gb|EEE79365.1| predicted protein [Populus trichocarpa]	gi|37955175|gb|AY250708.1|	95.6	7e-17	Capsicum annuum alternative oxidase mRNA, partial cds; nuclear gene for mitochondrial product	sp|Q8LEE7|AOX3_ARATH	403	7e-113	Ubiquinol oxidase 3, mitochondrial OS=Arabidopsis thaliana GN=AOX3 PE=2 SV=2	--	--	--	--	--	K00540	6e-109	391	ath:AT3G22370	[EC:1.-.-.-]	GO:0031930//mitochondria-nucleus signaling pathway;GO:0035556//intracellular signal transduction;GO:0022900//electron transport chain;GO:0009409//response to cold;GO:0045333//cellular respiration;GO:0007585//respiratory gaseous exchange;GO:0009738//abscisic acid mediated signaling pathway;GO:0009723//response to ethylene stimulus	GO:0009916//alternative oxidase activity;GO:0046872//metal ion binding	GO:0016021//integral to membrane;GO:0070469//respiratory chain;GO:0005740//mitochondrial envelope	--
CL10479.Contig1_All	573	87	13	10.5045	1.5768	-2.73594	Down	8.92e-15	8.23e-13	--	--	--	--	--	--	--	--	--	--	--	--	--	--	--	--	--	--	--	--	--	--	-	-	-	--
Unigene40469_All	1276	112	17	6.0726	0.9259	-2.71339	Down	1.75e-18	1.99e-16	gi|460384233|ref|XP_004237817.1|	274.2	3e-72	PREDICTED: ethylene-responsive transcription factor ABR1-like isoform 1 [Solanum lycopersicum]	gi|460414470|ref|XM_004252546.1|	129	8e-27	PREDICTED: Solanum lycopersicum uncharacterized LOC101266612, transcript variant 2 (LOC101266612), mRNA	sp|Q9FGF8|ABR1_ARATH	184	1e-46	Ethylene-responsive transcription factor ABR1 OS=Arabidopsis thaliana GN=ABR1 PE=2 SV=1	--	--	--	--	--	K09286	1e-29	129	ath:AT1G43160	EREBP-like factor	-	-	-	--
Unigene23655_All	748	72	11	6.6595	1.0221	-2.70388	Down	2.59e-12	1.95e-10	gi|460392639|ref|XP_004241923.1|	228.8	6e-59	PREDICTED: RING-H2 finger protein ATL3-like [Solanum lycopersicum]	gi|460414536|ref|XM_004252577.1|	99.6	4e-18	PREDICTED: Solanum lycopersicum RING-H2 finger protein ATL3-like (LOC101251958), mRNA	sp|Q9XF63|ATL3_ARATH	148	4e-36	RING-H2 finger protein ATL3 OS=Arabidopsis thaliana GN=ATL3 PE=2 SV=1	ECU01g0750	53.1	5e-07	COG5243	HRD ubiquitin ligase complex, ER membrane component	K05283	5e-14	76.3	aly:ARALYDRAFT_354960	phosphatidylinositol glycan, class W [EC:2.3.-.-]	-	-	-	--
CL13669.Contig4_All	1905	602	92	21.8631	3.3564	-2.70351	Down	1.95e-92	1.78e-89	gi|356514078|ref|XP_003525734.1|	626.7	4e-178	PREDICTED: protein HOTHEAD-like [Glycine max]	gi|356577912|ref|XM_003557018.1|	63.9	6e-07	PREDICTED: Glycine max protein HOTHEAD-like (LOC100801727), mRNA	sp|Q9S746|HTH_ARATH	493	2e-139	Protein HOTHEAD OS=Arabidopsis thaliana GN=HTH PE=1 SV=1	AGc1517	115	3e-25	COG2303	Choline dehydrogenase and related flavoproteins	K15403	6e-141	499	gmx:100818122	fatty acid omega-hydroxy dehydrogenase [EC:1.1.-.-]	-	GO:0003824//catalytic activity	-	--
CL3511.Contig2_All	2089	215	33	7.1205	1.0979	-2.69723	Down	5.87e-34	1.32e-31	gi|147845303|emb|CAN79061.1|	68.2	6e-10	hypothetical protein VITISV_024577 [Vitis vinifera]	gi|219926622|emb|CU928858.2|	99.6	1e-17	Medicago truncatula chromosome 5 clone mth4-5i12, COMPLETE SEQUENCE	sp|P10978|POLX_TOBAC	179	4e-45	Retrovirus-related Pol polyprotein from transposon TNT 1-94 OS=Nicotiana tabacum PE=2 SV=1	--	--	--	--	--	K12619	2e-21	102	osa:4349826	5'-3' exoribonuclease 2 [EC:3.1.13.-]	GO:0006310//DNA recombination	GO:0003677//DNA binding;GO:0004601//peroxidase activity	-	--
CL1077.Contig5_All	713	228	35	22.1236	3.4116	-2.69707	Down	6.45e-36	1.6e-33	--	--	--	--	--	--	--	--	--	--	--	--	--	--	--	--	--	--	--	--	--	--	-	-	-	--
Unigene749_All	1573	97	15	4.2663	0.6627	-2.68656	Down	4.95e-16	4.88e-14	gi|462399453|gb|EMJ05121.1|	691	0	hypothetical protein PRUPE_ppa017052mg [Prunus persica]	gi|460376362|ref|XM_004233920.1|	81.8	2e-12	PREDICTED: Solanum lycopersicum probable polyol transporter 6-like (LOC101247786), mRNA	sp|Q8GXR2|PLT6_ARATH	635	0	Probable polyol transporter 6 OS=Arabidopsis thaliana GN=PLT6 PE=2 SV=2	araE	231	2e-60	COG0477	Permeases of the major facilitator superfamily	K08150	4e-70	263	vvi:100268023	MFS transporter, SP family, solute carrier family 2 (myo-inositol transporter), member 13	GO:0055085//transmembrane transport;GO:0009684//indoleacetic acid biosynthetic process;GO:0055114//oxidation-reduction process;GO:0006857//oligopeptide transport;GO:0006569//tryptophan catabolic process;GO:0008643//carbohydrate transport	GO:0032440//2-alkenal reductase [NAD(P)] activity;GO:0005351//sugar:hydrogen symporter activity	GO:0016021//integral to membrane;GO:0005886//plasma membrane	--
Unigene33652_All	586	456	71	53.8365	8.4206	-2.67659	Down	1.11e-69	6.61e-67	gi|255576503|ref|XP_002529143.1|	72	6e-12	conserved hypothetical protein [Ricinus communis] >gi|223531422|gb|EEF33256.1| conserved hypothetical protein [Ricinus communis]	--	--	--	--	--	--	--	--	--	--	--	--	--	--	--	--	--	--	-	-	-	--
CL4697.Contig5_All	1359	88	14	4.4799	0.716	-2.64544	Down	1.9e-14	1.71e-12	gi|19698452|gb|AAL93154.1|AF485268_1	360.1	5e-98	bacterial-induced class III peroxidase [Gossypium hirsutum]	gi|409190108|gb|JQ351700.1|	170	2e-39	Senecio aethnensis x Senecio chrysanthemifolius isolate 137_H_SAP7S146_1 stigma-specific peroxidase gene, partial cds	sp|O80822|PER25_ARATH	286	3e-77	Peroxidase 25 OS=Arabidopsis thaliana GN=PER25 PE=2 SV=2	--	--	--	--	--	K00430	2e-82	304	bdi:100830627	peroxidase [EC:1.11.1.7]	GO:0055114//oxidation-reduction process;GO:0006979//response to oxidative stress	GO:0020037//heme binding;GO:0046872//metal ion binding;GO:0004601//peroxidase activity	-	--
CL12758.Contig17_All	1261	131	21	7.1873	1.1574	-2.63456	Down	9.39e-21	1.19e-18	gi|359474723|ref|XP_002270533.2|	111.7	2e-170	PREDICTED: ABC transporter G family member 14-like [Vitis vinifera] >gi|296085456|emb|CBI29188.3| unnamed protein product [Vitis vinifera]	gi|359474722|ref|XM_002270497.2|	168	9e-39	PREDICTED: Vitis vinifera ABC transporter G family member 14-like (LOC100247745), mRNA	sp|Q9C6W5|AB14G_ARATH	461	4e-155	ABC transporter G family member 14 OS=Arabidopsis thaliana GN=ABCG14 PE=2 SV=1	YCR011c_2	194	3e-49	COG1131	ABC-type multidrug transport system, ATPase component	K05681	2e-60	231	cme:CMS467C	ATP-binding cassette, subfamily G (WHITE), member 2	GO:0006200//ATP catabolic process	GO:0015416//organic phosphonate transmembrane-transporting ATPase activity;GO:0005524//ATP binding	GO:0016020//membrane	--
Unigene26592_All	662	356	58	37.2051	6.0891	-2.6112	Down	2.54e-53	1.04e-50	gi|255542702|ref|XP_002512414.1|	72.4	6e-12	conserved hypothetical protein [Ricinus communis] >gi|223548375|gb|EEF49866.1| conserved hypothetical protein [Ricinus communis]	--	--	--	--	--	--	--	--	--	--	--	--	--	--	--	--	--	--	-	-	-	--
CL8437.Contig3_All	599	49	8	5.6595	0.9282	-2.60817	Down	1.73e-08	9.03e-07	gi|255561084|ref|XP_002521554.1|	88.2	9e-17	conserved hypothetical protein [Ricinus communis] >gi|223539232|gb|EEF40825.1| conserved hypothetical protein [Ricinus communis]	--	--	--	--	--	--	--	--	--	--	--	--	--	--	--	--	--	--	GO:0051707//response to other organism;GO:0044763;GO:0045087//innate immune response;GO:0050794//regulation of cellular process;GO:0031347//regulation of defense response	-	-	--
CL12533.Contig9_All	914	312	51	23.6167	3.878	-2.60642	Down	7.76e-47	2.65e-44	gi|225435840|ref|XP_002283807.1|	251.9	1e-65	PREDICTED: NAC domain-containing protein 68 [Vitis vinifera] >gi|297746521|emb|CBI16577.3| unnamed protein product [Vitis vinifera]	gi|449528995|ref|XM_004171439.1|	83.8	3e-13	PREDICTED: Cucumis sativus NAC domain-containing protein 72-like (LOC101202813), mRNA	sp|Q52QH4|NAC68_ORYSJ	245	2e-65	NAC domain-containing protein 68 OS=Oryza sativa subsp. japonica GN=NAC68 PE=2 SV=1	--	--	--	--	--	--	--	--	--	--	GO:0006351//transcription, DNA-dependent	-	-	--
CL10113.Contig2_All	1036	367	60	24.5085	4.0251	-2.60619	Down	8.35e-55	3.51e-52	gi|38564735|gb|AAR23807.1|	313.2	4e-84	putative syringolide-induced protein 14-1-1 [Helianthus annuus]	gi|460385398|ref|XM_004238343.1|	67.9	2e-08	PREDICTED: Solanum lycopersicum uncharacterized LOC101247816 (LOC101247816), mRNA	sp|Q9SGS5|Y1607_ARATH	122	4e-28	Uncharacterized protein At1g76070 OS=Arabidopsis thaliana GN=At1g76070 PE=1 SV=1	--	--	--	--	--	--	--	--	--	--	-	-	-	--
Unigene11511_All	673	286	47	29.4009	4.8536	-2.59873	Down	6.29e-43	1.87e-40	gi|462413541|gb|EMJ18590.1|	77	2e-13	hypothetical protein PRUPE_ppa024607mg [Prunus persica]	--	--	--	--	--	--	--	--	--	--	--	--	--	--	--	--	--	--	-	-	GO:0044424//intracellular part	--
CL10877.Contig1_All	1289	255	42	13.6867	2.2645	-2.59551	Down	2.16e-38	5.79e-36	gi|462411092|gb|EMJ16141.1|	77.8	4e-61	hypothetical protein PRUPE_ppa002868mg [Prunus persica]	gi|255583963|ref|XM_002532683.1|	60	6e-06	Ricinus communis protein binding protein, putative, mRNA	sp|Q9LMA8|TI10A_ARATH	87	2e-17	Protein TIFY 10A OS=Arabidopsis thaliana GN=TIFY10A PE=1 SV=1	--	--	--	--	--	K07195	2e-61	180	pop:POPTR_799586	exocyst complex component 7	GO:0006904//vesicle docking involved in exocytosis	-	GO:0000145//exocyst;GO:0005634//nucleus;GO:0005829//cytosol	--
Unigene21087_All	940	54	9	3.9744	0.6654	-2.57844	Down	3.94e-09	2.2e-07	gi|357494807|ref|XP_003617692.1|	280.8	2e-74	MAP kinase-like protein [Medicago truncatula] >gi|355519027|gb|AET00651.1| MAP kinase-like protein [Medicago truncatula]	gi|460396619|ref|XM_004243821.1|	123	4e-25	PREDICTED: Solanum lycopersicum probable serine/threonine-protein kinase WNK11-like (LOC101261432), mRNA	sp|Q6ICW6|WNK11_ARATH	275	2e-74	Probable serine/threonine-protein kinase WNK11 OS=Arabidopsis thaliana GN=WNK11 PE=2 SV=1	ECU01g0630	66.2	8e-11	COG0515	Serine/threonine protein kinase	K08867	3e-56	216	gmx:100301899	WNK lysine deficient protein kinase [EC:2.7.11.1]	GO:0000186//activation of MAPKK activity;GO:0010260//organ senescence	GO:0005524//ATP binding;GO:0004709//MAP kinase kinase kinase activity	GO:0005634//nucleus	--
CL11070.Contig1_All	1278	132	22	7.1458	1.1964	-2.5784	Down	1.93e-20	2.4e-18	gi|255587050|ref|XP_002534114.1|	507.7	1e-142	conserved hypothetical protein [Ricinus communis] >gi|223525826|gb|EEF28265.1| conserved hypothetical protein [Ricinus communis]	gi|359478119|ref|XM_002264192.2|	214	2e-52	PREDICTED: Vitis vinifera histidine protein methyltransferase 1 homolog-like (LOC100257747), mRNA	--	--	--	--	--	--	--	--	--	--	--	--	--	--	GO:0009414//response to water deprivation;GO:0010200//response to chitin;GO:0042538//hyperosmotic salinity response	-	GO:0009507//chloroplast	--
Unigene31819_All	358	66	11	12.7547	2.1355	-2.57838	Down	6.95e-11	4.64e-09	--	--	--	--	gi|189163062|dbj|AP010296.1|	58	6e-06	Lotus japonicus genomic DNA, chromosome 1, clone: LjT38C06, TM2016, complete sequence	--	--	--	--	--	--	--	--	--	--	--	--	--	--	-	-	-	--
Unigene25448_All	2588	348	58	9.303	1.5576	-2.57837	Down	1.9e-51	7.31e-49	gi|470138407|ref|XP_004304948.1|	559.3	1e-157	PREDICTED: uncharacterized protein LOC101305392 [Fragaria vesca subsp. vesca]	--	--	--	--	--	--	--	--	--	--	--	--	--	--	--	--	--	--	GO:0010363//regulation of plant-type hypersensitive response;GO:0009963//positive regulation of flavonoid biosynthetic process;GO:0006612//protein targeting to membrane	-	GO:0005773//vacuole	--
Unigene24221_All	352	36	6	7.0757	1.1847	-2.57835	Down	1.76e-06	6.84e-05	--	--	--	--	--	--	--	--	--	--	--	--	--	--	--	--	--	--	--	--	--	--	-	-	-	--
CL11838.Contig3_All	490	42	7	5.9301	0.9929	-2.57834	Down	2.28e-07	1.03e-05	gi|460371367|ref|XP_004231511.1|	90.1	1e-17	PREDICTED: receptor-like protein kinase FERONIA-like [Solanum lycopersicum]	--	--	--	--	sp|Q9SR05|ANX1_ARATH	177	2e-45	Receptor-like protein kinase ANXUR1 OS=Arabidopsis thaliana GN=ANX1 PE=2 SV=1	MYPU_6850	60.8	1e-09	COG0515	Serine/threonine protein kinase	K04733	2e-44	176	aly:ARALYDRAFT_916421	interleukin-1 receptor-associated kinase 4 [EC:2.7.11.1]	GO:0016310//phosphorylation	GO:0004672//protein kinase activity	-	--
CL9570.Contig1_All	882	117	20	9.1776	1.576	-2.54185	Down	5.22e-18	5.79e-16	--	--	--	--	--	--	--	--	--	--	--	--	--	--	--	--	--	--	--	--	--	--	-	-	-	--
Unigene23904_All	437	35	6	5.5411	0.9542	-2.53781	Down	3.03e-06	0.000113057	--	--	--	--	gi|147860458|emb|AM434373.2|	69.9	2e-09	Vitis vinifera contig VV78X118294.7, whole genome shotgun sequence	--	--	--	--	--	--	--	--	--	--	--	--	--	--	-	-	-	--
CL4765.Contig1_All	766	144	25	13.006	2.2683	-2.51949	Down	1.23e-21	1.62e-19	gi|224144308|ref|XP_002325255.1|	102.1	1e-20	predicted protein [Populus trichocarpa] >gi|222866689|gb|EEF03820.1| predicted protein [Populus trichocarpa]	--	--	--	--	--	--	--	--	--	--	--	--	--	--	--	--	--	--	-	-	-	--
Unigene39315_All	515	40	7	5.3736	0.9447	-2.50796	Down	6.75e-07	2.83e-05	--	--	--	--	--	--	--	--	--	--	--	--	--	--	--	--	--	--	--	--	--	--	-	-	-	--
CL11553.Contig2_All	1247	272	48	15.0908	2.6752	-2.49595	Down	3.86e-39	1.05e-36	gi|255555871|ref|XP_002518971.1|	282.7	9e-75	receptor protein kinase, putative [Ricinus communis] >gi|223541958|gb|EEF43504.1| receptor protein kinase, putative [Ricinus communis]	--	--	--	--	sp|B3LFC0|Y1332_ARATH	254	7e-68	Probable receptor-like protein kinase At1g33260 OS=Arabidopsis thaliana GN=At1g33260 PE=2 SV=1	BS_yloP_1	99.4	1e-20	COG0515	Serine/threonine protein kinase	K13430	5e-39	160	zma:100283091	serine/threonine-protein kinase PBS1 [EC:2.7.11.1]	GO:0009753//response to jasmonic acid stimulus;GO:0009620//response to fungus;GO:0009611//response to wounding;GO:0009695//jasmonic acid biosynthetic process	GO:0016301//kinase activity	-	--
Unigene5046_All	208	34	6	11.309	2.0048	-2.49594	Down	5.21e-06	0.000186002	--	--	--	--	--	--	--	--	--	--	--	--	--	--	--	--	--	--	--	--	--	--	-	-	-	--
CL762.Contig14_All	2636	34	6	0.8924	0.1582	-2.49594	Down	5.21e-06	0.000185944	gi|462417415|gb|EMJ22152.1|	193.4	1e-47	hypothetical protein PRUPE_ppa026143mg [Prunus persica]	gi|307590784|gb|GU480649.1|	151	4e-33	Eurybia furcata clone 1 cyclic nucleotide gated channel-like protein (CNGC4) gene, partial sequence	sp|Q8RWS9|CNGC5_ARATH	391	1e-108	Probable cyclic nucleotide-gated ion channel 5 OS=Arabidopsis thaliana GN=CNGC5 PE=2 SV=1	--	--	--	--	--	K05391	5e-114	410	gmx:100784327	cyclic nucleotide gated channel, other eukaryote	GO:0031348//negative regulation of defense response;GO:0009697//salicylic acid biosynthetic process;GO:0010363//regulation of plant-type hypersensitive response;GO:0009693//ethylene biosynthetic process;GO:0010200//response to chitin;GO:0006816//calcium ion transport;GO:0006612//protein targeting to membrane;GO:0050832//defense response to fungus;GO:0043069//negative regulation of programmed cell…	GO:0030551//cyclic nucleotide binding;GO:0005242//inward rectifier potassium channel activity;GO:0005221//intracellular cyclic nucleotide activated cation channel activity;GO:0005516//calmodulin binding	GO:0005886//plasma membrane	--
CL10848.Contig2_All	404	34	6	5.8225	1.0322	-2.49592	Down	5.21e-06	0.000185886	gi|460400571|ref|XP_004245807.1|	65.5	2e-10	PREDICTED: oleosin 18.5 kDa-like [Solanum lycopersicum]	--	--	--	--	sp|Q43804|OLEO1_PRUDU	47.8	2e-06	Oleosin 1 OS=Prunus dulcis GN=OLE1 PE=2 SV=1	--	--	--	--	--	--	--	--	--	--	-	-	-	--
Unigene27007_All	328	101	18	21.3038	3.814	-2.48173	Down	2.39e-15	2.26e-13	gi|373839318|gb|AEY76110.1|	144.8	3e-34	Cys2/His2-type zinc finger protein [Chrysanthemum x morifolium]	gi|373839317|gb|JQ031154.1|	504	1e-140	Chrysanthemum x morifolium Cys2/His2-type zinc finger protein (ZFP2) mRNA, complete cds	sp|Q9SLD4|ZAT11_ARATH	67.4	2e-12	Zinc finger protein ZAT11 OS=Arabidopsis thaliana GN=ZAT11 PE=2 SV=1	--	--	--	--	--	--	--	--	--	--	GO:0035556//intracellular signal transduction;GO:0009693//ethylene biosynthetic process;GO:0006355//regulation of transcription, DNA-dependent;GO:0002679//respiratory burst involved in defense response;GO:0010200//response to chitin	GO:0005488//binding	GO:0005622//intracellular	--
Unigene40407_All	461	33	6	4.9525	0.9046	-2.45281	Down	8.92e-06	0.000304324	gi|357444339|ref|XP_003592447.1|	26.2	2e-06	hypothetical protein MTR_1g105030 [Medicago truncatula] >gi|355481495|gb|AES62698.1| hypothetical protein MTR_1g105030 [Medicago truncatula]	--	--	--	--	--	--	--	--	--	--	--	--	--	--	--	--	--	--	-	-	-	--
CL10852.Contig1_All	1386	235	43	11.7304	2.1562	-2.44369	Down	3.07e-33	6.79e-31	gi|460402478|ref|XP_004246739.1|	515.4	9e-145	PREDICTED: uncharacterized protein LOC778219 [Solanum lycopersicum]	--	--	--	--	--	--	--	--	--	--	--	--	--	K07195	7e-136	482	vvi:100267121	exocyst complex component 7	GO:0006904//vesicle docking involved in exocytosis	-	GO:0000145//exocyst;GO:0005634//nucleus	--
Unigene25342_All	888	109	20	8.4923	1.5653	-2.43972	Down	3.67e-16	3.65e-14	--	--	--	--	--	--	--	--	--	--	--	--	--	--	--	--	--	--	--	--	--	--	-	-	-	--
CL14636.Contig2_All	1041	185	34	12.2951	2.2699	-2.43738	Down	2.06e-26	3.44e-24	gi|17385636|dbj|BAA87068.2|	378.3	1e-103	ethylene-responsive element binding protein1 homolog [Matricaria chamomilla]	gi|17385635|dbj|AB035270.2|	557	1e-156	Matricaria chamomilla McEREBP1 mRNA for ethylene-responsive element binding protein1 homolog, complete cds	sp|O80337|EF100_ARATH	206	2e-53	Ethylene-responsive transcription factor 1A OS=Arabidopsis thaliana GN=ERF1A PE=1 SV=2	--	--	--	--	--	K09286	5e-53	206	ath:AT4G17500	EREBP-like factor	-	-	-	--
CL13537.Contig4_All	1427	359	66	17.4053	3.2144	-2.43691	Down	8.64e-50	3.17e-47	gi|225449296|ref|XP_002281324.1|	494.2	2e-138	PREDICTED: UDP-glycosyltransferase 76C4 [Vitis vinifera]	gi|359486743|ref|XM_002281288.2|	95.6	1e-16	PREDICTED: Vitis vinifera UDP-glycosyltransferase 76C4-like (LOC100254809), mRNA	sp|Q9FI98|U76C4_ARATH	401	4e-112	UDP-glycosyltransferase 76C4 OS=Arabidopsis thaliana GN=UGT76C4 PE=2 SV=1	--	--	--	--	--	K13493	1e-109	395	ath:AT5G05870	cytokinin-N-glucosyltransferase [EC:2.4.1.-]	-	GO:0016757//transferase activity, transferring glycosyl groups	-	--
Unigene27046_All	439	92	17	14.4988	2.6913	-2.42956	Down	8.61e-14	7.39e-12	--	--	--	--	--	--	--	--	--	--	--	--	--	--	--	--	--	--	--	--	--	--	-	-	-	--
CL5042.Contig7_All	1548	81	15	3.6201	0.6734	-2.42649	Down	2.77e-12	2.08e-10	gi|225426554|ref|XP_002272348.1|	65.1	2e-162	PREDICTED: alcohol dehydrogenase-like 3 [Vitis vinifera] >gi|297742453|emb|CBI34602.3| unnamed protein product [Vitis vinifera]	gi|356494980|ref|XM_003516311.1|	95.6	1e-16	PREDICTED: Glycine max uncharacterized protein LOC100787307 (LOC100787307), mRNA	sp|A1L4Y2|ADHL3_ARATH	506	2e-153	Alcohol dehydrogenase-like 3 OS=Arabidopsis thaliana GN=At1g32780 PE=2 SV=1	STM1627	325	6e-96	COG1062	Zn-dependent alcohol dehydrogenases, class III	K00001	2e-163	531	vvi:100256495	alcohol dehydrogenase [EC:1.1.1.1]	GO:0009873//ethylene mediated signaling pathway;GO:0055114//oxidation-reduction process	GO:0051903//S-(hydroxymethyl)glutathione dehydrogenase activity;GO:0008270//zinc ion binding;GO:0000166//nucleotide binding	GO:0005737//cytoplasm	--
CL5920.Contig3_All	546	54	10	6.8424	1.2729	-2.42638	Down	1.3e-08	6.9e-07	--	--	--	--	--	--	--	--	--	--	--	--	--	--	--	--	--	--	--	--	--	--	-	-	-	--
Unigene16366_All	1058	43	8	2.8119	0.5255	-2.41978	Down	4.39e-07	1.89e-05	gi|225450211|ref|XP_002263523.1|	385.2	1e-105	PREDICTED: polygalacturonase inhibitor-like [Vitis vinifera]	--	--	--	--	sp|Q05091|PGIP_PYRCO	313	8e-86	Polygalacturonase inhibitor OS=Pyrus communis GN=PGIP PE=1 SV=1	ECU09g0200	57.8	3e-08	COG4886	Leucine-rich repeat (LRR) protein	K13420	7e-29	126	ath:AT5G46330	LRR receptor-like serine/threonine-protein kinase FLS2 [EC:2.7.11.1]	-	-	-	--
Unigene11087_All	941	258	48	18.9688	3.5452	-2.41969	Down	6.1e-36	1.52e-33	gi|224088649|ref|XP_002308508.1|	184.9	1e-45	AP2/ERF domain-containing transcription factor [Populus trichocarpa] >gi|148372132|gb|ABQ62997.1| RAP2-like protein [Populus trichocarpa] >gi|222854484|gb|EEE92031.1| AP2/ERF domain-containing transcription factor [Populus trichocarpa]	gi|357465924|ref|XM_003603199.1|	71.9	1e-09	Medicago truncatula Ethylene-responsive transcription factor RAP2-9 (MTR_3g105510) mRNA, complete cds	sp|Q84QC2|ERF17_ARATH	172	2e-43	Ethylene-responsive transcription factor ERF017 OS=Arabidopsis thaliana GN=ERF017 PE=2 SV=1	--	--	--	--	--	K09286	4e-24	110	ath:AT5G25810	EREBP-like factor	GO:0010200//response to chitin;GO:0006351//transcription, DNA-dependent	-	-	--
CL2884.Contig1_All	1017	32	6	2.1769	0.41	-2.40858	Down	1.52e-05	0.000491162	gi|460381151|ref|XP_004236316.1|	365.5	7e-100	PREDICTED: GDSL esterase/lipase At3g48460-like [Solanum lycopersicum]	gi|224133819|ref|XM_002321633.1|	63.9	3e-07	Populus trichocarpa predicted protein, mRNA	sp|Q9STM6|GDL57_ARATH	322	2e-88	GDSL esterase/lipase At3g48460 OS=Arabidopsis thaliana GN=At3g48460 PE=2 SV=1	--	--	--	--	--	K00514	2e-39	160	rcu:RCOM_1428040	zeta-carotene desaturase [EC:1.3.5.6]	-	GO:0016788//hydrolase activity, acting on ester bonds	GO:0016023//cytoplasmic membrane-bounded vesicle	--
CL12880.Contig1_All	422	32	6	5.2462	0.9882	-2.4084	Down	1.52e-05	0.000491301	gi|356568182|ref|XP_003552292.1|	58.5	3e-08	PREDICTED: protein LURP-one-related 15-like [Glycine max]	--	--	--	--	sp|Q9SF24|LOR10_ARATH	47	4e-06	Protein LURP-one-related 10 OS=Arabidopsis thaliana GN=At3g11740 PE=2 SV=2	--	--	--	--	--	--	--	--	--	--	-	-	-	--
CL1077.Contig3_All	617	277	52	31.0602	5.8574	-2.40673	Down	3.06e-38	8.17e-36	--	--	--	--	--	--	--	--	--	--	--	--	--	--	--	--	--	--	--	--	--	--	-	-	-	--
CL1604.Contig1_All	1440	154	29	7.3989	1.3997	-2.40219	Down	7.01e-22	9.31e-20	gi|224123016|ref|XP_002318973.1|	129.8	1e-28	predicted protein [Populus trichocarpa] >gi|222857349|gb|EEE94896.1| predicted protein [Populus trichocarpa]	--	--	--	--	sp|Q9C7J9|P2B13_ARATH	153	3e-37	F-box protein PP2-B13 OS=Arabidopsis thaliana GN=PP2B13 PE=2 SV=1	--	--	--	--	--	--	--	--	--	--	-	GO:0005515//protein binding	GO:0005634//nucleus;GO:0005737//cytoplasm	--
Unigene29556_All	554	228	43	28.4731	5.3944	-2.40007	Down	1.19e-31	2.46e-29	gi|53857147|gb|AAP03880.2|	200.7	1e-50	Avr9/Cf-9 induced kinase 1 [Nicotiana tabacum]	gi|53857146|gb|AY220481.2|	155	6e-35	Nicotiana tabacum Avr9/Cf-9 induced kinase 1 (ACIK1) mRNA, complete cds	sp|Q8GXZ3|Y5102_ARATH	135	1e-32	Serine/threonine-protein kinase At5g01020 OS=Arabidopsis thaliana GN=At5g01020 PE=1 SV=1	--	--	--	--	--	K00924	2e-21	100	osa:4337593	[EC:2.7.1.-]	GO:0031348//negative regulation of defense response;GO:0016036//cellular response to phosphate starvation;GO:0006499//N-terminal protein myristoylation;GO:0009611//response to wounding;GO:0019375//galactolipid biosynthetic process;GO:0009867//jasmonic acid mediated signaling pathway;GO:0009697//salicylic acid biosynthetic process;GO:0009862//systemic acquired resistance, salicylic acid mediated s…	GO:0004715//non-membrane spanning protein tyrosine kinase activity;GO:0004674//protein serine/threonine kinase activity;GO:0005524//ATP binding	GO:0005886//plasma membrane	--
Unigene24417_All	243	37	7	10.5343	2.0021	-2.39551	Down	3.35e-06	0.000123865	--	--	--	--	--	--	--	--	--	--	--	--	--	--	--	--	--	--	--	--	--	--	-	-	-	--
Unigene33950_All	1087	126	24	8.0196	1.5345	-2.38576	Down	5.02e-18	5.57e-16	gi|147854608|emb|CAN78568.1|	270.4	3e-71	hypothetical protein VITISV_012060 [Vitis vinifera]	gi|350539883|ref|NM_001247889.1|	97.6	2e-17	Solanum lycopersicum transcription factor TSRF1 (TSRF1), mRNA >gi|23452023|gb|AF494201.1| Lycopersicon esculentum transcription factor TSRF1 (TSRF1) mRNA, complete cds	sp|Q8LDC8|ERF92_ARATH	215	4e-56	Ethylene-responsive transcription factor 1B OS=Arabidopsis thaliana GN=ERF1B PE=1 SV=2	--	--	--	--	--	K14516	3e-71	266	vvi:100246426	ethylene-responsive transcription factor 1	GO:0006355//regulation of transcription, DNA-dependent	GO:0003700//sequence-specific DNA binding transcription factor activity;GO:0003677//DNA binding	GO:0005634//nucleus	--
CL4564.Contig3_All	1233	47	9	2.6372	0.5073	-2.3781	Down	1.66e-07	7.66e-06	--	--	--	--	--	--	--	--	--	--	--	--	--	--	--	--	--	--	--	--	--	--	-	-	-	--
CL2339.Contig2_All	381	193	37	35.0463	6.7493	-2.37645	Down	1e-26	1.69e-24	gi|356562462|ref|XP_003549490.1|	163.3	1e-39	PREDICTED: probable xyloglucan endotransglucosylase/hydrolase protein 23-like [Glycine max]	gi|449457142|ref|XM_004146260.1|	137	9e-30	PREDICTED: Cucumis sativus probable xyloglucan endotransglucosylase/hydrolase protein 23-like, transcript variant 2 (LOC101217216), mRNA	sp|Q38910|XTH23_ARATH	154	2e-38	Probable xyloglucan endotransglucosylase/hydrolase protein 23 OS=Arabidopsis thaliana GN=XTH23 PE=2 SV=1	--	--	--	--	--	K14504	9e-41	162	pop:POPTR_570685	xyloglucan:xyloglucosyl transferase TCH4 [EC:2.4.1.207]	GO:0006073//cellular glucan metabolic process	GO:0004553//hydrolase activity, hydrolyzing O-glycosyl compounds;GO:0016762//xyloglucan:xyloglucosyl transferase activity	GO:0048046//apoplast;GO:0005618//cell wall	--
CL8371.Contig2_All	1152	114	22	6.8464	1.3273	-2.36685	Down	2.66e-16	2.67e-14	--	--	--	--	--	--	--	--	--	--	--	--	--	--	--	--	--	--	--	--	--	--	-	-	-	--
Unigene10068_All	1057	243	47	15.9053	3.0903	-2.36369	Down	4.69e-33	1.03e-30	gi|224123924|ref|XP_002330243.1|	228.8	1e-58	predicted protein [Populus trichocarpa] >gi|222871699|gb|EEF08830.1| predicted protein [Populus trichocarpa]	--	--	--	--	--	--	--	--	--	--	--	--	--	K02183	2e-55	214	aly:ARALYDRAFT_495855	calmodulin	GO:0006487//protein N-linked glycosylation	GO:0005516//calmodulin binding	-	--
CL8480.Contig1_All	929	62	12	4.6173	0.8977	-2.36274	Down	1.9e-09	1.11e-07	gi|1170094|sp|P46423.1|GSTF_HYOMU	220.3	3e-56	RecName: Full=Glutathione S-transferase; AltName: Full=25 kDa auxin-binding protein; AltName: Full=GST class-phi >gi|860956|emb|CAA55039.1| glutathione transferase [Hyoscyamus muticus]	gi|75756063|gb|DQ160151.1|	133	4e-28	Taraxacum officinale TO115-2rc (To115-2rc) mRNA, partial cds	sp|P46423|GSTF_HYOMU	220	1e-57	Glutathione S-transferase OS=Hyoscyamus muticus PE=1 SV=1	AGc1530	58.9	1e-08	COG0625	Glutathione S-transferase	K00799	5e-51	199	pop:POPTR_730647	glutathione S-transferase [EC:2.5.1.18]	-	-	-	--
CL4607.Contig2_All	2519	62	12	1.7028	0.3311	-2.36257	Down	1.9e-09	1.11e-07	gi|359472754|ref|XP_002276402.2|	455.7	1e-126	PREDICTED: ankyrin repeat-containing protein At3g12360-like [Vitis vinifera]	--	--	--	--	--	--	--	--	--	--	--	--	--	--	--	--	--	--	-	-	-	--
CL12251.Contig1_All	525	103	20	13.5734	2.6476	-2.35803	Down	8.43e-15	7.78e-13	gi|449456156|ref|XP_004145816.1|	102.1	4e-21	PREDICTED: uncharacterized protein LOC101212725 [Cucumis sativus] >gi|449526341|ref|XP_004170172.1| PREDICTED: uncharacterized protein LOC101223908 [Cucumis sativus]	--	--	--	--	sp|P33083|AX6B_SOYBN	48.9	2e-06	Auxin-induced protein 6B OS=Glycine max PE=2 SV=1	--	--	--	--	--	K14488	2e-20	96.7	pop:POPTR_589468	SAUR family protein	-	-	-	--
Unigene11028_All	324	36	7	7.6872	1.5015	-2.35605	Down	5.68e-06	0.000201104	--	--	--	--	--	--	--	--	--	--	--	--	--	--	--	--	--	--	--	--	--	--	-	-	-	--
Unigene30516_All	564	36	7	4.416	0.8626	-2.35598	Down	5.68e-06	0.000201166	gi|255538846|ref|XP_002510488.1|	215.3	4e-55	Galactose oxidase precursor, putative [Ricinus communis] >gi|223551189|gb|EEF52675.1| Galactose oxidase precursor, putative [Ricinus communis]	--	--	--	--	--	--	--	--	--	--	--	--	--	--	--	--	--	--	-	GO:0016491//oxidoreductase activity	-	--
Unigene16408_All	973	46	9	3.2708	0.6429	-2.34698	Down	2.81e-07	1.24e-05	gi|225279|prf||1211235P	384	2e-105	rpoC-like ORF 236	gi|372863423|gb|JN867592.1|	1923	0	Chrysanthemum indicum voucher NJ026 chloroplast, complete genome	sp|Q56P11|RPOC2_LACSA	344	4e-95	DNA-directed RNA polymerase subunit beta'' OS=Lactuca sativa GN=rpoC2 PE=3 SV=2	alr1596	156	6e-38	COG0086	DNA-directed RNA polymerase, beta' subunit/160 kD subunit	K03046	2e-85	314	vvi:4025097	DNA-directed RNA polymerase subunit beta' [EC:2.7.7.6]	GO:0006351//transcription, DNA-dependent	GO:0003899//DNA-directed RNA polymerase activity;GO:0003677//DNA binding	GO:0009507//chloroplast	--
CL14636.Contig7_All	794	97	19	8.452	1.6631	-2.34542	Down	6.16e-14	5.35e-12	gi|17385636|dbj|BAA87068.2|	357.5	1e-97	ethylene-responsive element binding protein1 homolog [Matricaria chamomilla]	gi|17385635|dbj|AB035270.2|	480	1e-132	Matricaria chamomilla McEREBP1 mRNA for ethylene-responsive element binding protein1 homolog, complete cds	sp|O80337|EF100_ARATH	202	2e-52	Ethylene-responsive transcription factor 1A OS=Arabidopsis thaliana GN=ERF1A PE=1 SV=2	--	--	--	--	--	K09286	6e-52	202	ath:AT4G17500	EREBP-like factor	-	-	-	--
CL3847.Contig1_All	453	51	10	7.789	1.5342	-2.34395	Down	6.29e-08	3.08e-06	gi|359474167|ref|XP_003631409.1|	60.5	1e-08	PREDICTED: uncharacterized protein LOC100853997 [Vitis vinifera]	--	--	--	--	--	--	--	--	--	--	--	--	--	--	--	--	--	--	-	-	-	--
CL1604.Contig3_All	1254	312	62	17.2134	3.4362	-2.32465	Down	3.38e-41	9.66e-39	gi|224102167|ref|XP_002334203.1|	306.2	7e-82	predicted protein [Populus trichocarpa] >gi|222870034|gb|EEF07165.1| predicted protein [Populus trichocarpa]	--	--	--	--	sp|Q9C7J9|P2B13_ARATH	248	7e-66	F-box protein PP2-B13 OS=Arabidopsis thaliana GN=PP2B13 PE=2 SV=1	--	--	--	--	--	--	--	--	--	--	-	GO:0005515//protein binding	GO:0005634//nucleus;GO:0005737//cytoplasm	--
CL8371.Contig1_All	692	65	13	6.4986	1.3056	-2.31542	Down	1.22e-09	7.23e-08	--	--	--	--	--	--	--	--	--	--	--	--	--	--	--	--	--	--	--	--	--	--	-	-	-	--
CL7181.Contig3_All	1758	55	11	2.1645	0.4349	-2.31528	Down	2.38e-08	1.22e-06	gi|224061917|ref|XP_002300663.1|	501.1	2e-140	lysine/histidine transporter [Populus trichocarpa] >gi|222842389|gb|EEE79936.1| lysine/histidine transporter [Populus trichocarpa]	--	--	--	--	sp|Q9SX98|LHTL8_ARATH	443	2e-124	Lysine histidine transporter-like 8 OS=Arabidopsis thaliana GN=AATL1 PE=1 SV=1	YJR001w	55.5	3e-07	COG0814	Amino acid permeases	K15015	1e-11	69.7	vvi:100242701	solute carrier family 32 (vesicular inhibitory amino acid transporter)	-	-	GO:0016020//membrane	--
CL12158.Contig1_All	747	99	20	9.1691	1.8608	-2.30086	Down	6.61e-14	5.72e-12	gi|359485764|ref|XP_003633331.1|	79	8e-14	PREDICTED: uncharacterized protein LOC100854493 [Vitis vinifera]	--	--	--	--	--	--	--	--	--	--	--	--	--	--	--	--	--	--	-	-	-	--
Unigene40446_All	534	49	10	6.3484	1.3015	-2.28622	Down	1.77e-07	8.12e-06	gi|224093868|ref|XP_002334816.1|	97.8	9e-20	predicted protein [Populus trichocarpa] >gi|222874982|gb|EEF12113.1| predicted protein [Populus trichocarpa]	--	--	--	--	--	--	--	--	--	--	--	--	--	--	--	--	--	--	-	-	-	--
CL10877.Contig2_All	1026	98	20	6.6083	1.3548	-2.2862	Down	1.1e-13	9.38e-12	gi|462411092|gb|EMJ16141.1|	56.6	2e-47	hypothetical protein PRUPE_ppa002868mg [Prunus persica]	gi|255583963|ref|XM_002532683.1|	60	5e-06	Ricinus communis protein binding protein, putative, mRNA	sp|Q9LMA8|TI10A_ARATH	85.1	6e-17	Protein TIFY 10A OS=Arabidopsis thaliana GN=TIFY10A PE=1 SV=1	--	--	--	--	--	K07195	4e-48	155	pop:POPTR_799586	exocyst complex component 7	GO:0035556//intracellular signal transduction;GO:0006904//vesicle docking involved in exocytosis;GO:0009738//abscisic acid mediated signaling pathway	-	GO:0000145//exocyst;GO:0005634//nucleus;GO:0005829//cytosol	--
CL12533.Contig1_All	696	73	15	7.2564	1.4978	-2.27641	Down	1.76e-10	1.14e-08	gi|225435840|ref|XP_002283807.1|	79	7e-14	PREDICTED: NAC domain-containing protein 68 [Vitis vinifera] >gi|297746521|emb|CBI16577.3| unnamed protein product [Vitis vinifera]	gi|255557033|ref|XM_002519504.1|	60	3e-06	Ricinus communis transcription factor, putative, mRNA	sp|Q93VY3|NAC72_ARATH	67.4	7e-12	NAC domain-containing protein 72 OS=Arabidopsis thaliana GN=NAC072 PE=2 SV=1	--	--	--	--	--	--	--	--	--	--	GO:0009628//response to abiotic stimulus;GO:0006355//regulation of transcription, DNA-dependent;GO:0044699;GO:0009737//response to abscisic acid stimulus;GO:0006950//response to stress	-	-	--
CL1554.Contig2_All	1630	175	36	7.4278	1.535	-2.2747	Down	3.37e-23	4.76e-21	gi|460384797|ref|XP_004238095.1|	612.8	5e-174	PREDICTED: interferon-related developmental regulator 1-like [Solanum lycopersicum]	gi|359491965|ref|XM_002285246.2|	85.7	1e-13	PREDICTED: Vitis vinifera interferon-related developmental regulator 1-like (LOC100267843), mRNA	--	--	--	--	--	--	--	--	--	--	--	--	--	--	GO:0009651//response to salt stress	-	GO:0005737//cytoplasm;GO:0005634//nucleus	--
Unigene13711_All	466	34	7	5.0478	1.044	-2.27353	Down	1.61e-05	0.000515862	--	--	--	--	--	--	--	--	--	--	--	--	--	--	--	--	--	--	--	--	--	--	-	-	-	--
CL778.Contig1_All	2429	34	7	0.9684	0.2003	-2.27344	Down	1.61e-05	0.000515717	gi|470129372|ref|XP_004300595.1|	116.7	1e-24	PREDICTED: uncharacterized protein LOC101294564 [Fragaria vesca subsp. vesca]	gi|460158339|gb|GABL01087662.1|	145	3e-31	TSA: Camelina sativa comp63945_c0_seq1 transcribed RNA sequence	--	--	--	--	--	--	--	--	--	--	--	--	--	--	-	-	-	--
CL6225.Contig2_All	754	456	94	41.8411	8.6644	-2.27175	Down	7.32e-58	3.26e-55	gi|207059700|dbj|BAG71890.1|	378.6	5e-104	caffeoyl CoA O-methyltransferase [Carthamus tinctorius]	gi|207059699|dbj|AB430461.1|	620	1e-175	Carthamus tinctorius CtCoAOMT2 mRNA for caffeoyl CoA O-methyltransferase, complete cds	sp|Q41720|CAMT_ZINEL	370	5e-103	Caffeoyl-CoA O-methyltransferase OS=Zinnia elegans GN=CCOAOMT PE=2 SV=1	all5179	147	1e-35	COG4122	Predicted O-methyltransferase	K00588	1e-99	360	vvi:100243978	caffeoyl-CoA O-methyltransferase [EC:2.1.1.104]	-	GO:0008171//O-methyltransferase activity	-	--
CL6225.Contig7_All	808	549	114	47.0079	9.8057	-2.26121	Down	6.22e-69	3.64e-66	gi|207059702|dbj|BAG71891.1|	93.6	6e-126	caffeoyl CoA O-methyltransferase [Carthamus tinctorius]	gi|207059699|dbj|AB430461.1|	700	0	Carthamus tinctorius CtCoAOMT2 mRNA for caffeoyl CoA O-methyltransferase, complete cds	sp|Q41720|CAMT_ZINEL	362	4e-122	Caffeoyl-CoA O-methyltransferase OS=Zinnia elegans GN=CCOAOMT PE=2 SV=1	all5179	152	3e-39	COG4122	Predicted O-methyltransferase	K00588	1e-119	359	vvi:100243978	caffeoyl-CoA O-methyltransferase [EC:2.1.1.104]	GO:0032259//methylation	GO:0008171//O-methyltransferase activity	-	--
Unigene2456_All	466	77	16	11.4318	2.3863	-2.26021	Down	6.67e-11	4.46e-09	--	--	--	--	--	--	--	--	--	--	--	--	--	--	--	--	--	--	--	--	--	--	-	-	-	--
Unigene12831_All	821	96	20	8.0898	1.6931	-2.25644	Down	3.05e-13	2.51e-11	gi|147782603|emb|CAN66038.1|	99	9e-20	hypothetical protein VITISV_010455 [Vitis vinifera]	gi|332189094|gb|CP002684.1|	63.9	2e-07	Arabidopsis thaliana chromosome 1, complete sequence	sp|P42763|ERD14_ARATH	75.9	3e-14	Dehydrin ERD14 OS=Arabidopsis thaliana GN=ERD14 PE=1 SV=1	--	--	--	--	--	--	--	--	--	--	GO:0050896//response to stimulus	-	-	--
CL2339.Contig3_All	239	129	27	37.3424	7.8515	-2.24977	Down	2.9e-17	3.07e-15	gi|359484996|ref|XP_002273742.2|	159.8	1e-38	PREDICTED: probable xyloglucan endotransglucosylase/hydrolase protein 23-like [Vitis vinifera]	gi|357510000|ref|XM_003625241.1|	131	3e-28	Medicago truncatula Xyloglucan endotransglucosylase/hydrolase (MTR_7g093530) mRNA, complete cds	sp|Q38910|XTH23_ARATH	149	5e-37	Probable xyloglucan endotransglucosylase/hydrolase protein 23 OS=Arabidopsis thaliana GN=XTH23 PE=2 SV=1	--	--	--	--	--	K08235	2e-39	158	pop:POPTR_1106810	xyloglucan:xyloglucosyl transferase [EC:2.4.1.207]	GO:0006073//cellular glucan metabolic process	GO:0004553//hydrolase activity, hydrolyzing O-glycosyl compounds;GO:0016762//xyloglucan:xyloglucosyl transferase activity	GO:0048046//apoplast;GO:0005618//cell wall	--
Unigene30474_All	1545	296	62	13.2548	2.789	-2.2487	Down	1.13e-37	2.94e-35	gi|14582200|gb|AAK69401.1|AF274564_1	507.3	3e-142	immediate-early fungal elicitor protein CMPG1 [Petroselinum crispum] >gi|14582202|gb|AAK69402.1|AF274565_1 immediate-early fungal elicitor protein CMPG1 [Petroselinum crispum]	gi|460382391|ref|XM_004236875.1|	69.9	8e-09	PREDICTED: Solanum lycopersicum U-box domain-containing protein 21-like (LOC101262803), mRNA	sp|Q5PNY6|PUB21_ARATH	331	8e-91	U-box domain-containing protein 21 OS=Arabidopsis thaliana GN=PUB21 PE=2 SV=1	--	--	--	--	--	--	--	--	--	--	GO:0032491//detection of molecule of fungal origin	GO:0016874//ligase activity	-	--
Unigene10141_All	687	238	50	23.9679	5.0582	-2.24441	Down	1.57e-30	3.09e-28	gi|147842398|emb|CAN60751.1|	89.4	5e-17	hypothetical protein VITISV_044288 [Vitis vinifera]	--	--	--	--	--	--	--	--	--	--	--	--	--	--	--	--	--	--	-	-	-	--
CL823.Contig2_All	1074	71	15	4.5737	0.9707	-2.23626	Down	4.85e-10	3e-08	--	--	--	--	--	--	--	--	--	--	--	--	--	--	--	--	--	--	--	--	--	--	-	-	-	--
Unigene19787_All	1162	52	11	3.096	0.6579	-2.23447	Down	1.11e-07	5.23e-06	gi|356526627|ref|XP_003531918.1|	446	5e-124	PREDICTED: auxin-induced protein PCNT115-like isoform 1 [Glycine max]	gi|460182228|gb|GABL01075489.1|	139	7e-30	TSA: Camelina sativa comp61755_c0_seq2 transcribed RNA sequence	sp|A2XRZ0|AKR2_ORYSI	438	3e-123	Probable aldo-keto reductase 2 OS=Oryza sativa subsp. indica GN=OsI_15387 PE=3 SV=1	DR2261	317	2e-86	COG0667	Predicted oxidoreductases (related to aryl-alcohol dehydrogenases)	K05275	6e-40	163	zma:100272747	pyridoxine 4-dehydrogenase [EC:1.1.1.65]	-	-	-	--
Unigene39559_All	995	132	28	9.1783	1.9558	-2.23047	Down	1.83e-17	1.97e-15	gi|225435840|ref|XP_002283807.1|	248.4	1e-64	PREDICTED: NAC domain-containing protein 68 [Vitis vinifera] >gi|297746521|emb|CBI16577.3| unnamed protein product [Vitis vinifera]	gi|449528995|ref|XM_004171439.1|	83.8	3e-13	PREDICTED: Cucumis sativus NAC domain-containing protein 72-like (LOC101202813), mRNA	sp|Q52QH4|NAC68_ORYSJ	236	2e-62	NAC domain-containing protein 68 OS=Oryza sativa subsp. japonica GN=NAC68 PE=2 SV=1	--	--	--	--	--	--	--	--	--	--	-	-	-	--
CL10665.Contig1_All	1631	801	170	33.9773	7.244	-2.22971	Down	4.37e-98	4.45e-95	gi|37993657|gb|AAR06914.1|	713.4	0	UDP-glycosyltransferase 71E1 [Stevia rebaudiana]	gi|37993656|gb|AY345976.1|	208	1e-50	Stevia rebaudiana UDP-glycosyltransferase 71E1 mRNA, complete cds	sp|Q2V6K0|UFOG6_FRAAN	481	7e-136	UDP-glucose flavonoid 3-O-glucosyltransferase 6 OS=Fragaria ananassa GN=GT6 PE=1 SV=1	--	--	--	--	--	K08237	3e-64	244	vvi:100246482	hydroquinone glucosyltransferase [EC:2.4.1.218]	-	GO:0016740//transferase activity	-	--
Unigene23340_All	1660	3218	683	134.118	28.5954	-2.22965	Down	0	0	gi|255555269|ref|XP_002518671.1|	498.4	1e-139	UDP-glucosyltransferase, putative [Ricinus communis] >gi|223542052|gb|EEF43596.1| UDP-glucosyltransferase, putative [Ricinus communis]	--	--	--	--	sp|O22182|U84B1_ARATH	363	2e-100	UDP-glycosyltransferase 84B1 OS=Arabidopsis thaliana GN=UGT84B1 PE=2 SV=1	--	--	--	--	--	K13692	1e-140	498	rcu:RCOM_0811310	UDP-glucose:(indol-3-yl)acetate beta-D-glucosyltransferase [EC:2.4.1.121]	-	GO:0047215//indole-3-acetate beta-glucosyltransferase activity;GO:0010294//abscisic acid glucosyltransferase activity;GO:0080044//quercetin 7-O-glucosyltransferase activity	-	--
Unigene21981_All	1109	150	32	9.3577	2.0054	-2.22226	Down	1.44e-19	1.72e-17	gi|462415171|gb|EMJ19908.1|	220.3	4e-56	hypothetical protein PRUPE_ppa008924mg [Prunus persica]	--	--	--	--	sp|Q9LMM6|BPS1_ARATH	87	2e-17	Protein BPS1, chloroplastic OS=Arabidopsis thaliana GN=BPS1 PE=2 SV=1	--	--	--	--	--	--	--	--	--	--	GO:0048856//anatomical structure development;GO:0007275//multicellular organismal development;GO:0044767	-	-	--
CL5042.Contig4_All	1480	75	16	3.506	0.7514	-2.22217	Down	1.84e-10	1.19e-08	gi|225426554|ref|XP_002272348.1|	587.4	2e-166	PREDICTED: alcohol dehydrogenase-like 3 [Vitis vinifera] >gi|297742453|emb|CBI34602.3| unnamed protein product [Vitis vinifera]	gi|356494980|ref|XM_003516311.1|	95.6	1e-16	PREDICTED: Glycine max uncharacterized protein LOC100787307 (LOC100787307), mRNA	sp|A1L4Y2|ADHL3_ARATH	552	2e-157	Alcohol dehydrogenase-like 3 OS=Arabidopsis thaliana GN=At1g32780 PE=2 SV=1	STM1627	363	3e-100	COG1062	Zn-dependent alcohol dehydrogenases, class III	K00001	2e-167	587	vvi:100256495	alcohol dehydrogenase [EC:1.1.1.1]	GO:0009873//ethylene mediated signaling pathway;GO:0055114//oxidation-reduction process	GO:0051903//S-(hydroxymethyl)glutathione dehydrogenase activity;GO:0008270//zinc ion binding;GO:0000166//nucleotide binding	GO:0005737//cytoplasm	--
CL2813.Contig4_All	1258	519	111	28.5428	6.1323	-2.21863	Down	8.79e-64	4.36e-61	gi|225448451|ref|XP_002272995.1|	519.6	4e-146	PREDICTED: leucoanthocyanidin dioxygenase [Vitis vinifera] >gi|147769193|emb|CAN59837.1| hypothetical protein VITISV_039830 [Vitis vinifera] >gi|297736599|emb|CBI25470.3| unnamed protein product [Vitis vinifera]	gi|224708773|gb|FJ705847.1|	91.7	2e-15	Capsicum annuum anthocyanidin synthase (ANS) mRNA, partial cds	sp|Q39224|SRG1_ARATH	231	7e-61	Protein SRG1 OS=Arabidopsis thaliana GN=SRG1 PE=2 SV=1	PA4191	129	1e-29	COG3491	Isopenicillin N synthase and related dioxygenases	K05277	6e-61	233	pop:POPTR_646527	leucoanthocyanidin dioxygenase [EC:1.14.11.19]	GO:0080167//response to karrikin;GO:0055114//oxidation-reduction process	GO:0005506//iron ion binding;GO:0016702//oxidoreductase activity, acting on single donors with incorporation of molecular oxygen, incorporation of two atoms of oxygen;GO:0016706//oxidoreductase activity, acting on paired donors, with incorporation or reduction of molecular oxygen, 2-oxoglutarate as one donor, and incorporation of one atom each of oxygen into both donors	-	--
Unigene9180_All	339	65	14	13.2655	2.8702	-2.20846	Down	3.53e-09	1.99e-07	gi|460414960|ref|XP_004252829.1|	96.3	1e-19	PREDICTED: polcalcin Phl p 7-like [Solanum lycopersicum]	--	--	--	--	--	--	--	--	--	--	--	--	--	--	--	--	--	--	-	-	-	--
Unigene40389_All	493	51	11	7.157	1.5507	-2.20644	Down	1.84e-07	8.4e-06	gi|147845303|emb|CAN79061.1|	132.1	3e-30	hypothetical protein VITISV_024577 [Vitis vinifera]	--	--	--	--	--	--	--	--	--	--	--	--	--	--	--	--	--	--	GO:0006310//DNA recombination	GO:0003677//DNA binding;GO:0004601//peroxidase activity	-	--
CL3441.Contig2_All	649	37	8	3.9443	0.8567	-2.20291	Down	9.91e-06	0.000334848	--	--	--	--	gi|339779629|gb|HQ831350.1|	67.9	1e-08	Carthamus tinctorius clone 2 plastid omega-3 desaturase FAD7/8 gene, complete cds; nuclear gene for plastid product	--	--	--	--	--	--	--	--	--	--	--	--	--	--	-	-	-	--
Unigene24958_All	401	134	29	23.1191	5.0262	-2.20155	Down	1.91e-17	2.04e-15	--	--	--	--	--	--	--	--	--	--	--	--	--	--	--	--	--	--	--	--	--	--	-	-	-	--
CL8489.Contig1_All	1283	184	40	9.922	2.1668	-2.19506	Down	2.46e-23	3.5e-21	gi|462419125|gb|EMJ23388.1|	184.5	3e-45	hypothetical protein PRUPE_ppa010053mg [Prunus persica]	gi|75756056|gb|DQ160147.1|	63.9	4e-07	Taraxacum officinale TO118-23rc (To118-23rc) mRNA, partial cds	--	--	--	--	--	--	--	--	--	--	--	--	--	--	GO:0007165//signal transduction;GO:0010033//response to organic substance	-	-	--
CL13009.Contig1_All	809	73	16	6.2429	1.3745	-2.18331	Down	5.01e-10	3.09e-08	--	--	--	--	--	--	--	--	--	--	--	--	--	--	--	--	--	--	--	--	--	--	-	-	-	--
CL6225.Contig8_All	1037	351	77	23.4174	5.1606	-2.18197	Down	8.29e-43	2.46e-40	gi|207059700|dbj|BAG71890.1|	99	2e-130	caffeoyl CoA O-methyltransferase [Carthamus tinctorius]	gi|207059699|dbj|AB430461.1|	767	0	Carthamus tinctorius CtCoAOMT2 mRNA for caffeoyl CoA O-methyltransferase, complete cds	sp|Q41720|CAMT_ZINEL	372	2e-125	Caffeoyl-CoA O-methyltransferase OS=Zinnia elegans GN=CCOAOMT PE=2 SV=1	all5179	156	3e-40	COG4122	Predicted O-methyltransferase	K00588	9e-120	355	vvi:100243978	caffeoyl-CoA O-methyltransferase [EC:2.1.1.104]	GO:0032259//methylation	GO:0008171//O-methyltransferase activity	-	--
CL6152.Contig1_All	1783	223	49	8.6529	1.91	-2.17961	Down	9.86e-28	1.72e-25	gi|225456303|ref|XP_002279981.1|	607.4	2e-172	PREDICTED: cytochrome P450 94A1-like [Vitis vinifera]	gi|332002898|gb|CP002688.1|	89.7	9e-15	Arabidopsis thaliana chromosome 5, complete sequence	sp|O81117|C94A1_VICSA	424	6e-119	Cytochrome P450 94A1 OS=Vicia sativa GN=CYP94A1 PE=2 SV=2	BH0579	131	3e-30	COG2124	Cytochrome P450	K13407	2e-126	451	vvi:100259592	cytochrome P450, family 94, subfamily A, polypeptide 1 (fatty acid omega-hydroxylase) [EC:1.14.-.-]	GO:0009753//response to jasmonic acid stimulus;GO:0009620//response to fungus;GO:0009611//response to wounding;GO:0010154//fruit development;GO:0009695//jasmonic acid biosynthetic process;GO:0048480//stigma development;GO:0010200//response to chitin;GO:0009555//pollen development;GO:0002213//defense response to insect;GO:0048653//anther development	GO:0046872//metal ion binding;GO:0016705//oxidoreductase activity, acting on paired donors, with incorporation or reduction of molecular oxygen;GO:0019825//oxygen binding;GO:0052694//jasmonoyl-isoleucine-12-hydroxylase activity	GO:0005576//extracellular region;GO:0009507//chloroplast	--
Unigene24954_All	467	91	20	13.4814	2.9764	-2.17933	Down	3.76e-12	2.8e-10	--	--	--	--	--	--	--	--	--	--	--	--	--	--	--	--	--	--	--	--	--	--	-	-	-	--
CL6544.Contig3_All	946	50	11	3.6567	0.8081	-2.17794	Down	3.04e-07	1.34e-05	gi|37993661|gb|AAR06916.1|	421.4	1e-116	UDP-glycosyltransferase 85C2 [Stevia rebaudiana]	gi|37993660|gb|AY345978.1|	147	2e-32	Stevia rebaudiana UDP-glycosyltransferase 85C2 mRNA, complete cds	sp|Q9LME8|U85A7_ARATH	283	1e-76	UDP-glycosyltransferase 85A7 OS=Arabidopsis thaliana GN=UGT85A7 PE=2 SV=1	--	--	--	--	--	K13030	1e-52	205	sbi:SORBI_01g001220	cyanohydrin beta-glucosyltransferase [EC:2.4.1.85]	-	GO:0016758//transferase activity, transferring hexosyl groups	-	--
Unigene49012_All	251	59	13	16.2625	3.5996	-2.17564	Down	2.57e-08	1.31e-06	--	--	--	--	--	--	--	--	--	--	--	--	--	--	--	--	--	--	--	--	--	--	-	-	-	--
Unigene2103_All	917	68	15	5.1304	1.1369	-2.17397	Down	2.19e-09	1.27e-07	gi|147827603|emb|CAN64078.1|	54.3	4e-21	hypothetical protein VITISV_041213 [Vitis vinifera]	--	--	--	--	--	--	--	--	--	--	--	--	--	K14327	5e-17	65.9	vvi:100258101	regulator of nonsense transcripts 2	-	-	-	--
CL1105.Contig1_All	1695	284	63	11.592	2.5832	-2.1659	Down	1.24e-34	2.9e-32	gi|407947966|gb|AFU52638.1|	528.1	1e-148	beta-1,3-glucanase 3 [Solanum tuberosum]	gi|356541397|ref|XM_003539116.1|	93.7	6e-16	PREDICTED: Glycine max glucan endo-1,3-beta-glucosidase 14-like (LOC100781332), mRNA	sp|Q9ZQG9|E1314_ARATH	459	2e-129	Glucan endo-1,3-beta-glucosidase 14 OS=Arabidopsis thaliana GN=At2g27500 PE=1 SV=2	--	--	--	--	--	--	--	--	--	--	GO:0010363//regulation of plant-type hypersensitive response;GO:0009867//jasmonic acid mediated signaling pathway;GO:0005975//carbohydrate metabolic process;GO:0006612//protein targeting to membrane;GO:0009863//salicylic acid mediated signaling pathway	GO:0042973//glucan endo-1,3-beta-D-glucosidase activity	GO:0046658//anchored to plasma membrane;GO:0005576//extracellular region;GO:0005737//cytoplasm;GO:0005634//nucleus	--
Unigene12988_All	693	36	8	3.594	0.8023	-2.16338	Down	1.64e-05	0.000524948	--	--	--	--	--	--	--	--	--	--	--	--	--	--	--	--	--	--	--	--	--	--	-	-	-	--
CL13080.Contig2_All	1213	126	28	7.1865	1.6043	-2.16335	Down	3.65e-16	3.63e-14	gi|297739664|emb|CBI29846.3|	529.2	5e-149	unnamed protein product [Vitis vinifera]	gi|168176843|gb|AC217587.1|	77.8	2e-11	Populus trichocarpa clone POP031-F05, complete sequence	--	--	--	--	--	--	--	--	--	--	--	--	--	--	-	-	GO:0005576//extracellular region;GO:0009506//plasmodesma;GO:0009505//plant-type cell wall	--
CL3147.Contig3_All	2658	188	42	4.8934	1.0982	-2.1557	Down	2.6e-23	3.69e-21	gi|356544408|ref|XP_003540643.1|	869.8	0	PREDICTED: C2 domain-containing protein At1g53590-like [Glycine max]	gi|359473509|ref|XM_002271843.2|	442	1e-121	PREDICTED: Vitis vinifera uncharacterized LOC100247873 (LOC100247873), mRNA	sp|B6ETT4|SYT2_ARATH	87.8	3e-17	Synaptotagmin-2 OS=Arabidopsis thaliana GN=SYT2 PE=2 SV=1	YML072c	77	2e-13	COG5038	Ca2+-dependent lipid-binding protein, contains C2 domain	--	--	--	--	--	GO:0046482//para-aminobenzoic acid metabolic process	-	GO:0005886//plasma membrane	--
CL187.Contig9_All	1532	241	54	10.8835	2.4497	-2.15147	Down	2.18e-29	4.08e-27	gi|460402253|ref|XP_004246628.1|	78.6	3e-13	PREDICTED: uncharacterized protein LOC101262648 [Solanum lycopersicum]	gi|460402252|ref|XM_004246580.1|	69.9	8e-09	PREDICTED: Solanum lycopersicum uncharacterized LOC101262648 (LOC101262648), mRNA	sp|Q9SZN7|HIP26_ARATH	59.3	6e-09	Heavy metal-associated isoprenylated plant protein 26 OS=Arabidopsis thaliana GN=HIPP26 PE=1 SV=1	--	--	--	--	--	K07213	4e-09	61.2	ath:AT3G56240	copper chaperone	-	-	-	--
Unigene22401_All	1337	58	13	3.0013	0.6758	-2.15092	Down	4.23e-08	2.11e-06	gi|441403332|ref|YP_007353805.1|	433.3	4e-120	ribosomal protein S3 (chloroplast) [Chrysanthemum x morifolium] >gi|452849090|ref|YP_007474768.1| ribosomal protein S3 (chloroplast) [Chrysanthemum indicum] >gi|470227748|ref|YP_007624834.1| chloroplast 30S ribosomal protein S3 (chloroplast) [Artemisia frigida] >gi|372863245|gb|AEX99317.1| ribosomal protein S3 (chloroplast) [Chrysanthemum indicum] >gi|375298875|gb|AFA45314.1| ribosomal protein S3…	gi|375298814|gb|JQ362483.1|	2619	0	Chrysanthemum x morifolium chloroplast, complete genome	sp|Q1KXS0|RR3_HELAN	431	4e-121	30S ribosomal protein S3, chloroplastic OS=Helianthus annuus GN=rps3 PE=3 SV=1	all4209	198	2e-50	COG0092	Ribosomal protein S3	K02982	1e-109	394	vvi:4025021	small subunit ribosomal protein S3	GO:0006412//translation	GO:0003735//structural constituent of ribosome;GO:0019843//rRNA binding	GO:0015935//small ribosomal subunit;GO:0009507//chloroplast;GO:0005739//mitochondrion	--
Unigene40527_All	582	49	11	5.8248	1.3136	-2.14868	Down	5.02e-07	2.14e-05	--	--	--	--	--	--	--	--	--	--	--	--	--	--	--	--	--	--	--	--	--	--	-	-	-	--
CL4225.Contig1_All	1988	169	38	5.8814	1.3285	-2.14636	Down	5.35e-21	6.84e-19	gi|296087438|emb|CBI34027.3|	817.4	0	unnamed protein product [Vitis vinifera]	gi|225465769|ref|XM_002267338.1|	636	1e-179	PREDICTED: Vitis vinifera riboflavin biosynthesis protein ribBA, chloroplastic-like (LOC100248717), mRNA	sp|P47924|RIBBA_ARATH	746	0	Riboflavin biosynthesis protein ribBA, chloroplastic OS=Arabidopsis thaliana GN=RIBBA PE=2 SV=2	ML0559_2	251	3e-66	COG0807	GTP cyclohydrolase II	K14652	0	817	vvi:100248717	3,4-dihydroxy 2-butanone 4-phosphate synthase / GTP cyclohydrolase II [EC:4.1.99.12 3.5.4.25]	GO:0048767//root hair elongation;GO:0009231//riboflavin biosynthetic process	GO:0003935//GTP cyclohydrolase II activity;GO:0008686//3,4-dihydroxy-2-butanone-4-phosphate synthase activity	GO:0009570//chloroplast stroma;GO:0016020//membrane	--
Unigene15110_All	1371	102	23	5.1472	1.1659	-2.14234	Down	3.34e-13	2.73e-11	--	--	--	--	--	--	--	--	--	--	--	--	--	--	--	--	--	--	--	--	--	--	-	-	-	--
Unigene20077_All	848	141	32	11.5036	2.6226	-2.13302	Down	1.25e-17	1.35e-15	gi|462409533|gb|EMJ14867.1|	185.3	1e-45	hypothetical protein PRUPE_ppa001082mg [Prunus persica]	--	--	--	--	sp|Q9LNR3|LOX3_ARATH	171	5e-43	Lipoxygenase 3, chloroplastic OS=Arabidopsis thaliana GN=LOX3 PE=2 SV=1	--	--	--	--	--	K00454	4e-45	179	gmx:100785480	lipoxygenase [EC:1.13.11.12]	-	-	-	--
CL1077.Contig2_All	1110	202	46	12.5904	2.8802	-2.12808	Down	1.47e-24	2.24e-22	--	--	--	--	--	--	--	--	--	--	--	--	--	--	--	--	--	--	--	--	--	--	-	-	-	--
CL14258.Contig1_All	446	180	41	27.9221	6.389	-2.12775	Down	4.84e-22	6.46e-20	gi|356547513|ref|XP_003542156.1|	150.2	9e-36	PREDICTED: probable xyloglucan endotransglucosylase/hydrolase protein 23-like [Glycine max]	gi|357510000|ref|XM_003625241.1|	89.7	2e-15	Medicago truncatula Xyloglucan endotransglucosylase/hydrolase (MTR_7g093530) mRNA, complete cds	sp|Q38907|XTH25_ARATH	132	6e-32	Probable xyloglucan endotransglucosylase/hydrolase protein 25 OS=Arabidopsis thaliana GN=XTH25 PE=2 SV=2	--	--	--	--	--	K08235	9e-37	150	gmx:100782104	xyloglucan:xyloglucosyl transferase [EC:2.4.1.207]	GO:0006073//cellular glucan metabolic process	GO:0004553//hydrolase activity, hydrolyzing O-glycosyl compounds;GO:0016762//xyloglucan:xyloglucosyl transferase activity	GO:0048046//apoplast;GO:0005618//cell wall	--
CL1077.Contig9_All	2101	1246	284	41.03	9.3946	-2.12678	Down	6.51e-143	1.2e-139	--	--	--	--	gi|460382379|ref|XM_004236869.1|	63.9	6e-07	PREDICTED: Solanum lycopersicum uncharacterized LOC101261013 (LOC101261013), mRNA	--	--	--	--	--	--	--	--	--	--	--	--	--	--	-	-	-	--
CL999.Contig7_All	559	35	8	4.3318	0.9946	-2.12278	Down	2.71e-05	0.000823862	gi|371574850|gb|AEX49954.1|	162.2	4e-39	WRKY transcription factor 8 [Nicotiana tabacum]	gi|357491322|ref|XM_003615901.1|	69.9	3e-09	Medicago truncatula WRKY transcription factor (MTR_5g074400) mRNA, complete cds	sp|Q9C5T3|WRK26_ARATH	83.2	9e-17	Probable WRKY transcription factor 26 OS=Arabidopsis thaliana GN=WRKY26 PE=2 SV=2	--	--	--	--	--	K13424	6e-38	154	vvi:100243352	WRKY transcription factor 33	-	-	-	--
Unigene31731_All	403	35	8	6.0086	1.3797	-2.12267	Down	2.71e-05	0.000824081	--	--	--	--	--	--	--	--	--	--	--	--	--	--	--	--	--	--	--	--	--	--	-	-	-	--
Unigene29197_All	1934	669	153	23.932	5.4982	-2.12191	Down	2.37e-77	1.63e-74	gi|225444724|ref|XP_002277991.1|	419.1	1e-115	PREDICTED: serine/threonine-protein kinase At5g01020 [Vitis vinifera] >gi|297738561|emb|CBI27806.3| unnamed protein product [Vitis vinifera]	gi|225319901|dbj|AK330082.1|	182	9e-43	Solanum lycopersicum cDNA, clone: LEFL3167F04, HTC in root	sp|Q8GXZ3|Y5102_ARATH	321	8e-88	Serine/threonine-protein kinase At5g01020 OS=Arabidopsis thaliana GN=At5g01020 PE=1 SV=1	Cgl2127_1	80.9	7e-15	COG0515	Serine/threonine protein kinase	K05658	4e-87	320	vvi:100262734	ATP-binding cassette, subfamily B (MDR/TAP), member 1	GO:0031348//negative regulation of defense response;GO:0016036//cellular response to phosphate starvation;GO:0006499//N-terminal protein myristoylation;GO:0009611//response to wounding;GO:0019375//galactolipid biosynthetic process;GO:0009867//jasmonic acid mediated signaling pathway;GO:0009697//salicylic acid biosynthetic process;GO:0009862//systemic acquired resistance, salicylic acid mediated s…	GO:0004674//protein serine/threonine kinase activity;GO:0005524//ATP binding	GO:0005886//plasma membrane	--
Unigene18590_All	793	572	131	49.9037	11.4811	-2.11989	Down	2.61e-66	1.41e-63	gi|359474245|ref|XP_003631424.1|	176.8	3e-43	PREDICTED: BON1-associated protein 2-like [Vitis vinifera]	--	--	--	--	sp|Q58FX0|BAP2_ARATH	51.6	5e-07	BON1-associated protein 2 OS=Arabidopsis thaliana GN=BAP2 PE=1 SV=1	--	--	--	--	--	--	--	--	--	--	-	-	-	--
CL7154.Contig1_All	873	96	22	7.6079	1.7514	-2.11899	Down	2.36e-12	1.79e-10	gi|37993669|gb|AAR06920.1|	154.5	2e-36	UDP-glycosyltransferase 74G1 [Stevia rebaudiana]	--	--	--	--	sp|O22820|U74F1_ARATH	108	4e-24	UDP-glycosyltransferase 74F1 OS=Arabidopsis thaliana GN=UGT74F1 PE=1 SV=1	--	--	--	--	--	K13691	2e-29	127	vvi:100243330	pathogen-inducible salicylic acid glucosyltransferase [EC:2.4.1.-]	-	GO:0016757//transferase activity, transferring glycosyl groups	-	--
CL187.Contig10_All	1436	426	98	20.5241	4.743	-2.11345	Down	1.25e-49	4.57e-47	gi|460402253|ref|XP_004246628.1|	80.1	1e-13	PREDICTED: uncharacterized protein LOC101262648 [Solanum lycopersicum]	gi|460402252|ref|XM_004246580.1|	69.9	7e-09	PREDICTED: Solanum lycopersicum uncharacterized LOC101262648 (LOC101262648), mRNA	sp|Q9SZN7|HIP26_ARATH	59.3	5e-09	Heavy metal-associated isoprenylated plant protein 26 OS=Arabidopsis thaliana GN=HIPP26 PE=1 SV=1	--	--	--	--	--	K07213	2e-09	62.4	gmx:547569	copper chaperone	-	-	-	--
CL6225.Contig3_All	1105	942	217	58.9792	13.6484	-2.11147	Down	1.61e-107	1.9e-104	gi|207059700|dbj|BAG71890.1|	479.6	4e-134	caffeoyl CoA O-methyltransferase [Carthamus tinctorius]	gi|207059699|dbj|AB430461.1|	773	0	Carthamus tinctorius CtCoAOMT2 mRNA for caffeoyl CoA O-methyltransferase, complete cds	sp|Q41720|CAMT_ZINEL	456	8e-129	Caffeoyl-CoA O-methyltransferase OS=Zinnia elegans GN=CCOAOMT PE=2 SV=1	all5179	168	1e-41	COG4122	Predicted O-methyltransferase	K00588	2e-123	440	vvi:100243978	caffeoyl-CoA O-methyltransferase [EC:2.1.1.104]	GO:0032259//methylation	GO:0008171//O-methyltransferase activity	-	--
CL3511.Contig4_All	887	52	12	4.0559	0.9402	-2.10898	Down	3.06e-07	1.35e-05	gi|147862988|emb|CAN80930.1|	67.4	2e-43	hypothetical protein VITISV_005279 [Vitis vinifera]	gi|147801518|emb|AM463201.2|	65.9	7e-08	Vitis vinifera contig VV78X213153.4, whole genome shotgun sequence	sp|P10978|POLX_TOBAC	86.7	2e-17	Retrovirus-related Pol polyprotein from transposon TNT 1-94 OS=Nicotiana tabacum PE=2 SV=1	--	--	--	--	--	K12619	5e-18	89.7	osa:4349826	5'-3' exoribonuclease 2 [EC:3.1.13.-]	-	-	-	--
CL564.Contig13_All	1311	39	9	2.0581	0.4771	-2.10895	Down	9.95e-06	0.000335917	gi|110743132|dbj|BAE99458.1|	77.8	1e-106	hypothetical protein [Arabidopsis thaliana]	gi|359490492|ref|XM_003634052.1|	87.7	3e-14	PREDICTED: Vitis vinifera short-chain dehydrogenase TIC 32, chloroplastic-like (LOC100242214), mRNA	sp|A2RVM0|TIC32_ARATH	333	4e-108	Short-chain dehydrogenase TIC 32, chloroplastic OS=Arabidopsis thaliana GN=TIC32 PE=2 SV=1	MT0074	166	1e-40	COG1028	Dehydrogenases with different specificities (related to short-chain alcohol dehydrogenases)	K00100	1e-25	115	olu:OSTLU_36252	[EC:1.1.1.-]	GO:0008152//metabolic process	GO:0016491//oxidoreductase activity;GO:0000166//nucleotide binding	GO:0005886//plasma membrane;GO:0009706//chloroplast inner membrane	--
CL14636.Contig3_All	1005	247	57	17.0036	3.9418	-2.10891	Down	2.28e-29	4.25e-27	gi|17385636|dbj|BAA87068.2|	359	7e-98	ethylene-responsive element binding protein1 homolog [Matricaria chamomilla]	gi|17385635|dbj|AB035270.2|	513	1e-142	Matricaria chamomilla McEREBP1 mRNA for ethylene-responsive element binding protein1 homolog, complete cds	sp|O80337|EF100_ARATH	206	2e-53	Ethylene-responsive transcription factor 1A OS=Arabidopsis thaliana GN=ERF1A PE=1 SV=2	--	--	--	--	--	K09286	5e-53	206	ath:AT4G17500	EREBP-like factor	-	-	-	--
Unigene20974_All	510	39	9	5.2906	1.2265	-2.10888	Down	9.95e-06	0.000335818	--	--	--	--	--	--	--	--	--	--	--	--	--	--	--	--	--	--	--	--	--	--	-	-	-	--
Unigene561_All	1774	463	107	18.0567	4.1919	-2.10686	Down	1.38e-53	5.68e-51	gi|30039240|gb|AAP14019.1|AF380836_1	782.3	0	putative ACC synthase 1 [Lactuca sativa]	gi|1280046|gb|U54789.1|U54789	440	1e-120	Helianthus annuus ACC synthase (HACS.1) gene, partial cds	sp|P31531|1A1C_SOYBN	660	0	1-aminocyclopropane-1-carboxylate synthase OS=Glycine max GN=ACS1 PE=2 SV=1	aq_1969	104	4e-22	COG0436	Aspartate/tyrosine/aromatic aminotransferase	K01762	0	685	pop:POPTR_815069	1-aminocyclopropane-1-carboxylate synthase [EC:4.4.1.14]	GO:0042218//1-aminocyclopropane-1-carboxylate biosynthetic process	GO:0030170//pyridoxal phosphate binding;GO:0016847//1-aminocyclopropane-1-carboxylate synthase activity	-	--
CL7747.Contig3_All	2111	186	43	6.0959	1.4157	-2.10632	Down	1.86e-22	2.54e-20	gi|402169213|dbj|BAM36968.1|	510.4	5e-143	protein kinase [Nicotiana benthamiana]	gi|225470466|ref|XM_002263052.1|	315	1e-82	PREDICTED: Vitis vinifera uncharacterized LOC100245919 (LOC100245919), mRNA	sp|O22040|ANP1_ARATH	239	6e-63	Mitogen-activated protein kinase kinase kinase ANP1 OS=Arabidopsis thaliana GN=ANP1 PE=1 SV=2	YAR019c	169	2e-41	COG0515	Serine/threonine protein kinase	K13414	3e-63	241	pop:POPTR_1071643	mitogen-activated protein kinase kinase kinase 1, plant [EC:2.7.11.25]	GO:0046777//protein autophosphorylation	GO:0004674//protein serine/threonine kinase activity;GO:0000166//nucleotide binding	GO:0005886//plasma membrane	--
Unigene34297_All	1753	1314	304	51.8589	12.0525	-2.10526	Down	1.09e-148	2.19e-145	gi|462419023|gb|EMJ23286.1|	85.1	4e-15	hypothetical protein PRUPE_ppa007579mg [Prunus persica]	--	--	--	--	sp|Q8LB33|FB330_ARATH	80.1	4e-15	F-box protein At3g58530 OS=Arabidopsis thaliana GN=At3g58530 PE=2 SV=1	--	--	--	--	--	K10268	6e-18	90.9	smo:SELMODRAFT_420841	F-box and leucine-rich repeat protein 2/20	-	-	-	--
Unigene40467_All	439	43	10	6.7766	1.5831	-2.09781	Down	3.66e-06	0.00013431	--	--	--	--	--	--	--	--	--	--	--	--	--	--	--	--	--	--	--	--	--	--	-	-	-	--
Unigene23397_All	811	43	10	3.6682	0.857	-2.09771	Down	3.66e-06	0.000134267	gi|460384986|ref|XP_004238187.1|	362.8	3e-99	PREDICTED: uncharacterized protein LOC101263809 [Solanum lycopersicum]	gi|449521087|ref|XM_004167515.1|	149	5e-33	PREDICTED: Cucumis sativus uncharacterized LOC101228290 (LOC101228290), mRNA	sp|O22040|ANP1_ARATH	171	3e-43	Mitogen-activated protein kinase kinase kinase ANP1 OS=Arabidopsis thaliana GN=ANP1 PE=1 SV=2	YAR019c	115	9e-26	COG0515	Serine/threonine protein kinase	K13414	2e-41	167	ath:AT4G08500	mitogen-activated protein kinase kinase kinase 1, plant [EC:2.7.11.25]	GO:0046777//protein autophosphorylation	GO:0005524//ATP binding;GO:0004674//protein serine/threonine kinase activity	GO:0005886//plasma membrane	--
Unigene18595_All	1607	291	68	12.5282	2.9409	-2.09085	Down	5.78e-34	1.3e-31	gi|302142349|emb|CBI19552.3|	580.1	3e-164	unnamed protein product [Vitis vinifera]	gi|470149332|ref|XM_004310145.1|	91.7	2e-15	PREDICTED: Fragaria vesca subsp. vesca patatin group A-3-like (LOC101295973), mRNA	sp|Q2MY51|PATM3_SOLTU	328	5e-90	Patatin group M-3 OS=Solanum tuberosum PE=2 SV=1	all2302	122	1e-27	COG3621	Patatin	--	--	--	--	--	GO:0006629//lipid metabolic process	GO:0016787//hydrolase activity	-	--
CL10852.Contig2_All	2032	312	73	10.6228	2.4968	-2.08901	Down	2.91e-36	7.34e-34	gi|460402478|ref|XP_004246739.1|	706.4	0	PREDICTED: uncharacterized protein LOC778219 [Solanum lycopersicum]	gi|332640072|gb|CP002686.1|	67.9	4e-08	Arabidopsis thaliana chromosome 3, complete sequence	--	--	--	--	--	--	--	--	--	K07195	0	681	vvi:100267121	exocyst complex component 7	GO:0006904//vesicle docking involved in exocytosis	-	GO:0000145//exocyst;GO:0005634//nucleus	--
CL11450.Contig2_All	1942	239	56	8.5145	2.0041	-2.08697	Down	4.14e-28	7.33e-26	gi|225451777|ref|XP_002277710.1|	190.3	1e-46	PREDICTED: receptor-like protein kinase FERONIA-like [Vitis vinifera]	--	--	--	--	sp|O22187|Y2232_ARATH	172	6e-43	Probable receptor-like protein kinase At2g23200 OS=Arabidopsis thaliana GN=At2g23200 PE=3 SV=1	BS_yloP_1	66.6	1e-10	COG0515	Serine/threonine protein kinase	K04733	1e-41	169	ath:AT5G38990	interleukin-1 receptor-associated kinase 4 [EC:2.7.11.1]	-	-	-	--
CL13642.Contig1_All	2750	582	137	14.642	3.4624	-2.08027	Down	7.2e-66	3.87e-63	gi|75282482|sp|Q43191.1|LOX15_SOLTU	1268.5	0	RecName: Full=Probable linoleate 9S-lipoxygenase 5; AltName: Full=Leaf lipoxygenase >gi|1407705|gb|AAB67865.1| lipoxygenase [Solanum tuberosum]	gi|899343|emb|X84040.1|	258	3e-65	N.tabacum mRNA for lipoxygenase	sp|Q43191|LOX15_SOLTU	1268	0	Probable linoleate 9S-lipoxygenase 5 OS=Solanum tuberosum GN=LOX1.5 PE=2 SV=1	--	--	--	--	--	K15718	0	1263	vvi:100232917	linoleate 9S-lipoxygenase [EC:1.13.11.58]	GO:0009753//response to jasmonic acid stimulus;GO:0055114//oxidation-reduction process;GO:0048364//root development;GO:0009611//response to wounding;GO:0009737//response to abscisic acid stimulus;GO:0009816//defense response to bacterium, incompatible interaction;GO:0031408//oxylipin biosynthetic process	GO:0016165//lipoxygenase activity;GO:0005506//iron ion binding	-	--
Unigene36362_All	2627	530	125	13.9581	3.307	-2.07751	Down	4.9e-60	2.28e-57	gi|359496542|ref|XP_003635262.1|	905.6	0	PREDICTED: G-type lectin S-receptor-like serine/threonine-protein kinase B120-like [Vitis vinifera]	gi|470118528|ref|XM_004295332.1|	174	3e-40	PREDICTED: Fragaria vesca subsp. vesca uncharacterized LOC101310880 (LOC101310880), mRNA	sp|O81906|B120_ARATH	824	0	G-type lectin S-receptor-like serine/threonine-protein kinase B120 OS=Arabidopsis thaliana GN=B120 PE=1 SV=1	YAR019c	97.8	8e-20	COG0515	Serine/threonine protein kinase	K04733	5e-64	244	smo:SELMODRAFT_159261	interleukin-1 receptor-associated kinase 4 [EC:2.7.11.1]	GO:0009611//response to wounding;GO:0006944//cellular membrane fusion;GO:0010363//regulation of plant-type hypersensitive response;GO:0009693//ethylene biosynthetic process;GO:0002679//respiratory burst involved in defense response;GO:0010200//response to chitin;GO:0006612//protein targeting to membrane;GO:0050832//defense response to fungus;GO:0043069//negative regulation of programmed cell deat…	GO:0004672//protein kinase activity;GO:0005488//binding	GO:0005886//plasma membrane	--
Unigene478_All	1694	182	43	7.4331	1.7642	-2.07495	Down	1.29e-21	1.7e-19	gi|20138131|sp|Q9FPQ6.1|GP1_CHLRE	59.7	1e-07	RecName: Full=Vegetative cell wall protein gp1; AltName: Full=Hydroxyproline-rich glycoprotein 1; Flags: Precursor >gi|12018147|gb|AAG45420.1|AF309494_1 vegetative cell wall protein gp1 [Chlamydomonas reinhardtii]	--	--	--	--	sp|Q9FPQ6|GP1_CHLRE	84.7	1e-16	Vegetative cell wall protein gp1 OS=Chlamydomonas reinhardtii GN=GP1 PE=2 SV=1	Rv3876	64.7	5e-10	COG0455	ATPases involved in chromosome partitioning	K01115	1e-12	73.2	vcn:VOLCADRAFT_99471	phospholipase D [EC:3.1.4.4]	-	GO:0043167//ion binding;GO:0003824//catalytic activity	-	--
CL13322.Contig1_All	1091	76	18	4.8195	1.1467	-2.0714	Down	8.3e-10	5.01e-08	gi|255580913|ref|XP_002531275.1|	219.2	1e-55	ATP binding protein, putative [Ricinus communis] >gi|223529108|gb|EEF31088.1| ATP binding protein, putative [Ricinus communis]	--	--	--	--	sp|Q9SR05|ANX1_ARATH	203	1e-52	Receptor-like protein kinase ANXUR1 OS=Arabidopsis thaliana GN=ANX1 PE=2 SV=1	Cgl2127_1	79.3	1e-14	COG0515	Serine/threonine protein kinase	K04733	5e-49	193	aly:ARALYDRAFT_916421	interleukin-1 receptor-associated kinase 4 [EC:2.7.11.1]	GO:0009987//cellular process	GO:0016301//kinase activity	-	--
CL3847.Contig4_All	471	59	14	8.6664	2.0658	-2.06873	Down	6.92e-08	3.35e-06	gi|359474167|ref|XP_003631409.1|	60.5	1e-08	PREDICTED: uncharacterized protein LOC100853997 [Vitis vinifera]	--	--	--	--	--	--	--	--	--	--	--	--	--	--	--	--	--	--	-	-	-	--
Unigene22125_All	1361	391	93	19.876	4.7491	-2.0653	Down	2.11e-44	6.6e-42	gi|359473323|ref|XP_003631291.1|	464.5	1e-129	PREDICTED: uncharacterized WD repeat-containing protein alr3466-like [Vitis vinifera]	gi|460382715|ref|XM_004237035.1|	65.9	1e-07	PREDICTED: Solanum lycopersicum uncharacterized LOC101260421 (LOC101260421), mRNA	sp|Q3Y8L7|WDR69_CHLRE	78.6	8e-15	Outer row dynein assembly protein 16 OS=Chlamydomonas reinhardtii GN=ODA16 PE=1 SV=1	all0284_3	107	6e-23	COG2319	FOG: WD40 repeat	K14963	2e-14	79	ppp:PHYPADRAFT_167543	COMPASS component SWD3	-	GO:0000166//nucleotide binding	GO:0005737//cytoplasm;GO:0005834//heterotrimeric G-protein complex	--
Unigene23897_All	917	42	10	3.1688	0.7579	-2.06386	Down	5.99e-06	0.000211401	--	--	--	--	--	--	--	--	--	--	--	--	--	--	--	--	--	--	--	--	--	--	-	-	-	--
Unigene40841_All	460	42	10	6.3169	1.5109	-2.06381	Down	5.99e-06	0.000211335	gi|48843818|gb|AAT47077.1|	118.6	3e-26	putative polyprotein [Oryza sativa Japonica Group]	--	--	--	--	--	--	--	--	--	--	--	--	--	--	--	--	--	--	GO:0006310//DNA recombination	GO:0003677//DNA binding;GO:0004601//peroxidase activity	-	--
CL4765.Contig2_All	773	193	46	17.2738	4.1358	-2.06235	Down	1.15e-22	1.59e-20	gi|224144308|ref|XP_002325255.1|	102.1	1e-20	predicted protein [Populus trichocarpa] >gi|222866689|gb|EEF03820.1| predicted protein [Populus trichocarpa]	--	--	--	--	--	--	--	--	--	--	--	--	--	--	--	--	--	--	-	-	-	--
CL1077.Contig6_All	2335	587	140	17.3925	4.167	-2.06138	Down	1.16e-65	6.18e-63	--	--	--	--	gi|365770913|gb|HQ885637.1|	61.9	3e-06	Linum usitatissimum clone Contig1538 microsatellite sequence	--	--	--	--	--	--	--	--	--	--	--	--	--	--	-	-	-	--
Unigene37541_All	647	109	26	11.6555	2.7929	-2.06118	Down	2.07e-13	1.73e-11	gi|460402727|ref|XP_004246862.1|	114	1e-24	PREDICTED: uncharacterized protein LOC101250920 [Solanum lycopersicum]	--	--	--	--	--	--	--	--	--	--	--	--	--	--	--	--	--	--	-	-	-	--
Unigene11134_All	1523	289	69	13.1283	3.1487	-2.05985	Down	3.95e-33	8.7e-31	gi|225436277|ref|XP_002264897.1|	669.8	0	PREDICTED: cytochrome P450 94A1 [Vitis vinifera] >gi|147835182|emb|CAN76753.1| hypothetical protein VITISV_011074 [Vitis vinifera]	gi|449443619|ref|XM_004139527.1|	71.9	2e-09	PREDICTED: Cucumis sativus cytochrome P450 94A1-like (LOC101207724), mRNA >gi|449501662|ref|XM_004161382.1| PREDICTED: Cucumis sativus cytochrome P450 94A1-like (LOC101207724), mRNA	sp|O81117|C94A1_VICSA	352	4e-97	Cytochrome P450 94A1 OS=Vicia sativa GN=CYP94A1 PE=2 SV=2	BH0579	129	2e-29	COG2124	Cytochrome P450	K13407	2e-103	374	pop:POPTR_588365	cytochrome P450, family 94, subfamily A, polypeptide 1 (fatty acid omega-hydroxylase) [EC:1.14.-.-]	GO:0055114//oxidation-reduction process	GO:0020037//heme binding;GO:0005506//iron ion binding;GO:0009055//electron carrier activity;GO:0070330//aromatase activity;GO:0018685//alkane 1-monooxygenase activity	-	--
CL7387.Contig3_All	1032	67	16	4.4916	1.0775	-2.05954	Down	9.62e-09	5.17e-07	gi|470136147|ref|XP_004303859.1|	433.3	3e-120	PREDICTED: probable xyloglucan endotransglucosylase/hydrolase protein 16-like [Fragaria vesca subsp. vesca]	gi|187372965|gb|EU494952.1|	153	4e-34	Actinidia deliciosa xyloglucan endotransglucosylase/hydrolase 7 mRNA, complete cds	sp|P35694|BRU1_SOYBN	376	1e-104	Brassinosteroid-regulated protein BRU1 OS=Glycine max PE=2 SV=1	YGR189c	79	1e-14	COG2273	Beta-glucanase/Beta-glucan synthetase	K08235	4e-108	389	pop:POPTR_711461	xyloglucan:xyloglucosyl transferase [EC:2.4.1.207]	GO:0006073//cellular glucan metabolic process	GO:0004553//hydrolase activity, hydrolyzing O-glycosyl compounds;GO:0016762//xyloglucan:xyloglucosyl transferase activity	GO:0048046//apoplast;GO:0005618//cell wall	--
Unigene39451_All	216	46	11	14.7338	3.5393	-2.05759	Down	2.21e-06	8.43e-05	gi|357483525|ref|XP_003612049.1|	84.3	6e-16	Isoflavone reductase-like protein [Medicago truncatula] >gi|355513384|gb|AES95007.1| Isoflavone reductase-like protein [Medicago truncatula]	gi|224082881|ref|XM_002306841.1|	79.8	1e-12	Populus trichocarpa phenylcoumaran benzylic ether reductase 7 (PCBER7), mRNA	sp|P52579|IFRH_TOBAC	79.3	5e-16	Isoflavone reductase homolog A622 OS=Nicotiana tabacum PE=2 SV=1	--	--	--	--	--	K00224	3e-13	71.6	aly:ARALYDRAFT_476671	[EC:1.3.1.-]	GO:0046686//response to cadmium ion;GO:0006979//response to oxidative stress	GO:0000166//nucleotide binding	GO:0005886//plasma membrane	--
Unigene15011_All	697	238	57	23.624	5.6836	-2.05538	Down	1.75e-27	3.03e-25	gi|297823601|ref|XP_002879683.1|	74.3	1e-12	hypothetical protein ARALYDRAFT_345494 [Arabidopsis lyrata subsp. lyrata] >gi|297325522|gb|EFH55942.1| hypothetical protein ARALYDRAFT_345494 [Arabidopsis lyrata subsp. lyrata]	--	--	--	--	sp|P0C035|ATL60_ARATH	71.2	5e-13	RING-H2 finger protein ATL60 OS=Arabidopsis thaliana GN=ATL60 PE=2 SV=1	ECU07g0330	48.9	8e-06	COG5540	RING-finger-containing ubiquitin ligase	K05283	6e-10	62.4	aly:ARALYDRAFT_354960	phosphatidylinositol glycan, class W [EC:2.3.-.-]	-	GO:0046872//metal ion binding	-	--
CL1091.Contig2_All	1014	216	52	14.7376	3.5641	-2.04789	Down	5.66e-25	8.73e-23	gi|460373101|ref|XP_004232361.1|	315.8	7e-85	PREDICTED: LOB domain-containing protein 41-like [Solanum lycopersicum]	gi|356573973|ref|XM_003555081.1|	194	1e-46	PREDICTED: Glycine max LOB domain-containing protein 41-like (LOC100786490), mRNA	sp|Q9M886|LBD41_ARATH	274	5e-74	LOB domain-containing protein 41 OS=Arabidopsis thaliana GN=LBD41 PE=2 SV=1	--	--	--	--	--	K01955	1e-05	49.3	vvi:100262205	carbamoyl-phosphate synthase large subunit [EC:6.3.5.5]	GO:0009739//response to gibberellin stimulus	-	-	--
Unigene15161_All	889	228	55	17.7437	4.2998	-2.04497	Down	3.13e-26	5.19e-24	gi|225447697|ref|XP_002272704.1|	192.6	7e-48	PREDICTED: myb-related protein Myb4 [Vitis vinifera] >gi|296081257|emb|CBI18001.3| unnamed protein product [Vitis vinifera]	gi|460378881|ref|XM_004235149.1|	87.7	2e-14	PREDICTED: Solanum lycopersicum myb-related protein 315-like (LOC101245233), mRNA	sp|Q38851|MYB6_ARATH	166	1e-41	Transcription repressor MYB6 OS=Arabidopsis thaliana GN=MYB6 PE=1 SV=1	ECU11g1690	110	2e-24	COG5147	Myb superfamily proteins, including transcription factors and mRNA splicing factors	K09422	6e-49	192	vvi:100256383	myb proto-oncogene protein, plant	-	-	-	--
Unigene18619_All	2028	974	235	33.2278	8.0535	-2.0447	Down	1.14e-106	1.31e-103	gi|460367580|ref|XP_004229651.1|	773.5	0	PREDICTED: polyamine oxidase 1-like isoform 1 [Solanum lycopersicum] >gi|460367582|ref|XP_004229652.1| PREDICTED: polyamine oxidase 1-like isoform 2 [Solanum lycopersicum]	gi|442738922|gb|JX992845.1|	313	4e-82	Gossypium hirsutum cultivar CRI521 polyamine oxidase (PAO) mRNA, complete cds	sp|Q9FNA2|PAO1_ARATH	700	0	Polyamine oxidase 1 OS=Arabidopsis thaliana GN=PAO1 PE=1 SV=1	mll3668	73.6	1e-12	COG1231	Monoamine oxidase	K13366	0	761	pop:POPTR_839752	polyamine oxidase (propane-1,3-diamine-forming) [EC:1.5.3.14]	GO:0006598//polyamine catabolic process;GO:0055114//oxidation-reduction process	GO:0050660//flavin adenine dinucleotide binding;GO:0046592//polyamine oxidase activity	GO:0005739//mitochondrion	--
Unigene16364_All	239	265	64	76.711	18.6109	-2.04329	Down	3.3e-30	6.38e-28	gi|224114265|ref|XP_002316712.1|	60.8	7e-09	predicted protein [Populus trichocarpa] >gi|222859777|gb|EEE97324.1| predicted protein [Populus trichocarpa]	--	--	--	--	sp|Q8LBM2|TIF5A_ARATH	45.4	8e-06	Protein TIFY 5A OS=Arabidopsis thaliana GN=TIFY5A PE=1 SV=1	--	--	--	--	--	--	--	--	--	--	-	-	-	--
Unigene33348_All	412	149	36	25.0207	6.0728	-2.04269	Down	1.25e-17	1.35e-15	gi|373839318|gb|AEY76110.1|	234.2	4e-61	Cys2/His2-type zinc finger protein [Chrysanthemum x morifolium]	gi|373839317|gb|JQ031154.1|	664	0	Chrysanthemum x morifolium Cys2/His2-type zinc finger protein (ZFP2) mRNA, complete cds	sp|Q42410|ZAT12_ARATH	89	9e-19	Zinc finger protein ZAT12 OS=Arabidopsis thaliana GN=ZAT12 PE=2 SV=1	--	--	--	--	--	--	--	--	--	--	-	-	-	--
Unigene36199_All	1953	1349	326	47.7881	11.6011	-2.04239	Down	8.3e-147	1.6e-143	gi|470103471|ref|XP_004288160.1|	771.5	0	PREDICTED: riboflavin biosynthesis protein ribBA, chloroplastic-like [Fragaria vesca subsp. vesca]	gi|225465769|ref|XM_002267338.1|	551	1e-154	PREDICTED: Vitis vinifera riboflavin biosynthesis protein ribBA, chloroplastic-like (LOC100248717), mRNA	sp|P47924|RIBBA_ARATH	730	0	Riboflavin biosynthesis protein ribBA, chloroplastic OS=Arabidopsis thaliana GN=RIBBA PE=2 SV=2	ML0559_2	251	3e-66	COG0807	GTP cyclohydrolase II	K14652	0	759	vvi:100248717	3,4-dihydroxy 2-butanone 4-phosphate synthase / GTP cyclohydrolase II [EC:4.1.99.12 3.5.4.25]	GO:0048767//root hair elongation;GO:0009231//riboflavin biosynthetic process	GO:0003935//GTP cyclohydrolase II activity;GO:0008686//3,4-dihydroxy-2-butanone-4-phosphate synthase activity	GO:0009570//chloroplast stroma;GO:0016020//membrane	--
Unigene16295_All	613	120	29	13.5435	3.2879	-2.04236	Down	1.8e-14	1.62e-12	--	--	--	--	--	--	--	--	--	--	--	--	--	--	--	--	--	--	--	--	--	--	-	-	-	--
Unigene33377_All	753	91	22	8.361	2.0305	-2.04184	Down	2.68e-11	1.85e-09	--	--	--	--	--	--	--	--	--	--	--	--	--	--	--	--	--	--	--	--	--	--	-	-	-	--
Unigene23804_All	704	66	16	6.4861	1.5795	-2.03788	Down	1.56e-08	8.21e-07	--	--	--	--	--	--	--	--	--	--	--	--	--	--	--	--	--	--	--	--	--	--	-	-	-	--
CL6225.Contig5_All	1028	66	16	4.4418	1.0817	-2.03784	Down	1.56e-08	8.2e-07	gi|207059700|dbj|BAG71890.1|	479.2	5e-134	caffeoyl CoA O-methyltransferase [Carthamus tinctorius]	gi|207059697|dbj|AB430460.1|	630	1e-178	Carthamus tinctorius CtCoAOMT1 mRNA for caffeoyl CoA O-methyltransferase, complete cds	sp|Q41720|CAMT_ZINEL	470	7e-133	Caffeoyl-CoA O-methyltransferase OS=Zinnia elegans GN=CCOAOMT PE=2 SV=1	all5179	172	1e-42	COG4122	Predicted O-methyltransferase	K00588	7e-126	448	vvi:100243978	caffeoyl-CoA O-methyltransferase [EC:2.1.1.104]	GO:0032259//methylation	GO:0008171//O-methyltransferase activity	-	--
Unigene27157_All	2017	218	53	7.4776	1.8262	-2.03373	Down	5.59e-25	8.64e-23	--	--	--	--	--	--	--	--	--	--	--	--	--	--	--	--	--	--	--	--	--	--	-	-	-	--
Unigene16848_All	677	37	9	3.7811	0.9239	-2.033	Down	2.66e-05	0.000810293	--	--	--	--	--	--	--	--	--	--	--	--	--	--	--	--	--	--	--	--	--	--	-	-	-	--
CL7098.Contig2_All	1249	74	18	4.099	1.0016	-2.03297	Down	2.18e-09	1.26e-07	gi|20159765|gb|AAM12036.1|	66.2	1e-09	anther-specific protein [Pisum sativum]	--	--	--	--	sp|P08688|ALB2_PEA	150	1e-36	Albumin-2 OS=Pisum sativum PE=2 SV=1	--	--	--	--	--	--	--	--	--	--	-	GO:0020037//heme binding;GO:0005509//calcium ion binding	-	--
Unigene1271_All	699	632	154	62.5532	15.3119	-2.03043	Down	3.18e-69	1.88e-66	gi|460396250|ref|XP_004243690.1|	242.7	4e-63	PREDICTED: disease resistance response protein 206-like [Solanum lycopersicum]	gi|460234700|gb|GABL01033083.1|	65.9	5e-08	TSA: Camelina sativa comp46226_c0_seq1 transcribed RNA sequence	sp|P13240|DR206_PEA	62.4	2e-10	Disease resistance response protein 206 OS=Pisum sativum GN=PI206 PE=2 SV=2	--	--	--	--	--	--	--	--	--	--	-	-	-	--
CL10852.Contig3_All	2072	357	87	11.9203	2.9182	-2.03027	Down	7.94e-40	2.19e-37	gi|460402478|ref|XP_004246739.1|	703	0	PREDICTED: uncharacterized protein LOC778219 [Solanum lycopersicum]	--	--	--	--	--	--	--	--	--	--	--	--	--	K07195	0	691	vvi:100267121	exocyst complex component 7	GO:0006904//vesicle docking involved in exocytosis	-	GO:0000145//exocyst;GO:0005634//nucleus	--
CL14636.Contig4_All	836	238	58	19.6961	4.8218	-2.03027	Down	4.49e-27	7.66e-25	gi|17385636|dbj|BAA87068.2|	359	5e-98	ethylene-responsive element binding protein1 homolog [Matricaria chamomilla]	gi|17385635|dbj|AB035270.2|	490	1e-135	Matricaria chamomilla McEREBP1 mRNA for ethylene-responsive element binding protein1 homolog, complete cds	sp|O80337|EF100_ARATH	206	1e-53	Ethylene-responsive transcription factor 1A OS=Arabidopsis thaliana GN=ERF1A PE=1 SV=2	--	--	--	--	--	K09286	4e-53	206	ath:AT4G17500	EREBP-like factor	-	-	-	--
CL4975.Contig3_All	1312	41	10	2.162	0.5297	-2.02912	Down	9.76e-06	0.000330115	gi|225434544|ref|XP_002276936.1|	402.1	1e-110	PREDICTED: probable protein phosphatase 2C 25 isoform 1 [Vitis vinifera]	gi|460184409|gb|GABL01073754.1|	79.8	7e-12	TSA: Camelina sativa comp61386_c0_seq1 transcribed RNA sequence	sp|O80871|P2C25_ARATH	374	5e-104	Probable protein phosphatase 2C 25 OS=Arabidopsis thaliana GN=At2g30020 PE=1 SV=1	SPCC1223.11	136	9e-32	COG0631	Serine/threonine protein phosphatase	K01090	7e-84	309	sbi:SORBI_01g038410	protein phosphatase [EC:3.1.3.16]	GO:0009611//response to wounding;GO:0009738//abscisic acid mediated signaling pathway;GO:0050832//defense response to fungus	GO:0004722//protein serine/threonine phosphatase activity	GO:0009536//plastid	--
CL14385.Contig1_All	586	41	10	4.8406	1.186	-2.02908	Down	9.76e-06	0.000330212	gi|225443736|ref|XP_002265506.1|	107.8	1e-22	PREDICTED: uncharacterized protein LOC100246308 [Vitis vinifera] >gi|147781893|emb|CAN69942.1| hypothetical protein VITISV_006130 [Vitis vinifera]	--	--	--	--	--	--	--	--	--	--	--	--	--	--	--	--	--	--	-	-	-	--
Unigene9507_All	430	41	10	6.5967	1.6163	-2.02905	Down	9.76e-06	0.000330017	--	--	--	--	--	--	--	--	--	--	--	--	--	--	--	--	--	--	--	--	--	--	-	-	-	--
CL7129.Contig2_All	834	303	74	25.1354	6.1667	-2.02715	Down	5.59e-34	1.26e-31	gi|225466065|ref|XP_002264028.1|	218.4	1e-55	PREDICTED: 21 kDa protein [Vitis vinifera] >gi|296084185|emb|CBI24573.3| unnamed protein product [Vitis vinifera]	gi|255539738|ref|XM_002510888.1|	71.9	1e-09	Ricinus communis 21 kDa protein precursor, putative, mRNA	sp|P17407|21KD_DAUCA	146	2e-35	21 kDa protein OS=Daucus carota PE=2 SV=1	--	--	--	--	--	K02355	3e-22	103	vvi:100257414	elongation factor G	-	-	-	--
CL312.Contig2_All	473	307	75	44.9042	11.0201	-2.02671	Down	2.13e-34	4.93e-32	gi|359482285|ref|XP_003632749.1|	77.4	9e-14	PREDICTED: uncharacterized protein LOC100267578 [Vitis vinifera]	gi|124222193|dbj|AK224787.2|	79.8	2e-12	Solanum lycopersicum cDNA, clone: FC15DH04, HTC in fruit	--	--	--	--	--	--	--	--	--	--	--	--	--	--	GO:0009695//jasmonic acid biosynthetic process;GO:0009753//response to jasmonic acid stimulus;GO:0035556//intracellular signal transduction;GO:0030968//endoplasmic reticulum unfolded protein response;GO:0009611//response to wounding;GO:0010200//response to chitin;GO:0009738//abscisic acid mediated signaling pathway;GO:0009620//response to fungus	-	-	--
Unigene20180_All	1120	102	25	6.3007	1.5513	-2.02203	Down	2.31e-12	1.75e-10	gi|15787887|gb|AAL07535.1|	451.1	1e-125	resistance gene analog PU3 [Helianthus annuus]	gi|148286825|gb|EF560079.1|	159	8e-36	Helianthus deserticola NBS-LRR resistance-like protein RGC898 pseudogene, partial sequence	sp|Q40392|TMVRN_NICGU	316	1e-86	TMV resistance protein N OS=Nicotiana glutinosa GN=N PE=1 SV=1	--	--	--	--	--	K13457	2e-08	58.2	osa:4342596	disease resistance protein RPM1	-	GO:0000166//nucleotide binding	-	--
CL8716.Contig2_All	2182	296	73	9.3853	2.3252	-2.01305	Down	6.06e-33	1.32e-30	gi|225461168|ref|XP_002282942.1|	711.4	0	PREDICTED: chitin-inducible gibberellin-responsive protein 1-like [Vitis vinifera]	gi|215398157|gb|EU878027.1|	204	3e-49	Capsicum annuum scarecrow-like protein (SCL1) mRNA, complete cds	sp|Q69VG1|CIGR1_ORYSJ	596	2e-170	Chitin-inducible gibberellin-responsive protein 1 OS=Oryza sativa subsp. japonica GN=CIGR1 PE=2 SV=1	--	--	--	--	--	K14494	2e-62	238	pop:POPTR_645273	DELLA protein	GO:0006355//regulation of transcription, DNA-dependent	-	-	--
CL312.Contig3_All	1258	404	100	22.2183	5.5246	-2.00781	Down	3.13e-44	9.7e-42	gi|357468499|ref|XP_003604534.1|	33.1	2e-13	NBS-containing resistance-like protein [Medicago truncatula] >gi|355505589|gb|AES86731.1| NBS-containing resistance-like protein [Medicago truncatula]	gi|124222193|dbj|AK224787.2|	87.7	3e-14	Solanum lycopersicum cDNA, clone: FC15DH04, HTC in fruit	--	--	--	--	--	--	--	--	--	--	--	--	--	--	GO:0009753//response to jasmonic acid stimulus;GO:0035556//intracellular signal transduction;GO:0009620//response to fungus;GO:0009611//response to wounding;GO:0009695//jasmonic acid biosynthetic process;GO:0010200//response to chitin;GO:0030968//endoplasmic reticulum unfolded protein response;GO:0009738//abscisic acid mediated signaling pathway	-	-	--
Unigene29583_All	1093	222	55	14.0521	3.4973	-2.00647	Down	5.4e-25	8.37e-23	--	--	--	--	--	--	--	--	--	--	--	--	--	--	--	--	--	--	--	--	--	--	-	-	-	--
CL8480.Contig3_All	934	137	34	10.1481	2.53	-2.004	Down	5.84e-16	5.72e-14	gi|1170094|sp|P46423.1|GSTF_HYOMU	298.1	1e-79	RecName: Full=Glutathione S-transferase; AltName: Full=25 kDa auxin-binding protein; AltName: Full=GST class-phi >gi|860956|emb|CAA55039.1| glutathione transferase [Hyoscyamus muticus]	gi|75756063|gb|DQ160151.1|	133	4e-28	Taraxacum officinale TO115-2rc (To115-2rc) mRNA, partial cds	sp|P46423|GSTF_HYOMU	298	4e-81	Glutathione S-transferase OS=Hyoscyamus muticus PE=1 SV=1	AGc1530	88.6	1e-17	COG0625	Glutathione S-transferase	K00799	7e-75	278	pop:POPTR_730647	glutathione S-transferase [EC:2.5.1.18]	-	-	-	--
CL6225.Contig6_All	1033	564	140	37.7736	9.4192	-2.0037	Down	6.32e-61	3.02e-58	gi|207059700|dbj|BAG71890.1|	477.2	1e-133	caffeoyl CoA O-methyltransferase [Carthamus tinctorius]	gi|207059699|dbj|AB430461.1|	765	0	Carthamus tinctorius CtCoAOMT2 mRNA for caffeoyl CoA O-methyltransferase, complete cds	sp|Q41720|CAMT_ZINEL	457	3e-129	Caffeoyl-CoA O-methyltransferase OS=Zinnia elegans GN=CCOAOMT PE=2 SV=1	all5179	169	9e-42	COG4122	Predicted O-methyltransferase	K00588	1e-124	444	vvi:100243978	caffeoyl-CoA O-methyltransferase [EC:2.1.1.104]	-	GO:0008171//O-methyltransferase activity	-	--
CL12328.Contig2_All	761	149	37	13.546	3.3791	-2.00316	Down	3.18e-17	3.36e-15	--	--	--	--	--	--	--	--	--	--	--	--	--	--	--	--	--	--	--	--	--	--	-	-	-	--
Unigene14019_All	2697	48	12	1.2313	0.3092	-1.99357	Down	2.15e-06	8.22e-05	gi|62701868|gb|AAX92941.1|	944.5	0	retrotransposon protein, putative, Ty1-copia sub-class [Oryza sativa Japonica Group] >gi|77548751|gb|ABA91548.1| retrotransposon protein, putative, Ty1-copia subclass [Oryza sativa Japonica Group]	gi|46849601|dbj|AP003565.2|	79.8	1e-11	Oryza sativa Japonica Group genomic DNA, chromosome 6, BAC clone:OSJNBa0085J13	sp|P10978|POLX_TOBAC	762	0	Retrovirus-related Pol polyprotein from transposon TNT 1-94 OS=Nicotiana tabacum PE=2 SV=1	--	--	--	--	--	K12619	9e-101	366	osa:4349826	5'-3' exoribonuclease 2 [EC:3.1.13.-]	-	-	-	--
CL902.Contig1_All	1800	152	38	5.8423	1.4672	-1.99347	Down	1.93e-17	2.07e-15	--	--	--	--	--	--	--	--	--	--	--	--	--	--	--	--	--	--	--	--	--	--	-	-	-	--
Unigene24948_All	539	48	12	6.1612	1.5473	-1.99346	Down	2.15e-06	8.22e-05	--	--	--	--	--	--	--	--	--	--	--	--	--	--	--	--	--	--	--	--	--	--	-	-	-	--
CL2308.Contig2_All	861	184	46	14.7851	3.7131	-1.99345	Down	8.33e-21	1.06e-18	gi|223452079|gb|ACM89458.1|	100.5	3e-20	jasmonate ZIM domain 2 [Catharanthus roseus]	--	--	--	--	sp|Q9LMA8|TI10A_ARATH	80.9	9e-16	Protein TIFY 10A OS=Arabidopsis thaliana GN=TIFY10A PE=1 SV=1	--	--	--	--	--	K13464	5e-19	93.2	rcu:RCOM_0684970	jasmonate ZIM domain-containing protein	-	-	-	--
Unigene56423_All	284	44	11	10.7188	2.6919	-1.99345	Down	5.82e-06	0.00020577	--	--	--	--	--	--	--	--	--	--	--	--	--	--	--	--	--	--	--	--	--	--	-	-	-	--
CL6152.Contig2_All	1761	144	36	5.6574	1.4208	-1.99344	Down	1.34e-16	1.37e-14	gi|225456303|ref|XP_002279981.1|	608.2	1e-172	PREDICTED: cytochrome P450 94A1-like [Vitis vinifera]	gi|332002898|gb|CP002688.1|	89.7	9e-15	Arabidopsis thaliana chromosome 5, complete sequence	sp|O81117|C94A1_VICSA	425	4e-119	Cytochrome P450 94A1 OS=Vicia sativa GN=CYP94A1 PE=2 SV=2	BH0579	131	3e-30	COG2124	Cytochrome P450	K13407	4e-126	450	vvi:100259592	cytochrome P450, family 94, subfamily A, polypeptide 1 (fatty acid omega-hydroxylase) [EC:1.14.-.-]	GO:0009753//response to jasmonic acid stimulus;GO:0009620//response to fungus;GO:0009611//response to wounding;GO:0010154//fruit development;GO:0009695//jasmonic acid biosynthetic process;GO:0048480//stigma development;GO:0010200//response to chitin;GO:0009555//pollen development;GO:0002213//defense response to insect;GO:0048653//anther development	GO:0046872//metal ion binding;GO:0016705//oxidoreductase activity, acting on paired donors, with incorporation or reduction of molecular oxygen;GO:0019825//oxygen binding;GO:0052694//jasmonoyl-isoleucine-12-hydroxylase activity	GO:0005576//extracellular region;GO:0009507//chloroplast	--
Unigene25545_All	1053	116	29	7.6215	1.9141	-1.99341	Down	1.21e-13	1.03e-11	gi|255541960|ref|XP_002512044.1|	270.4	3e-71	conserved hypothetical protein [Ricinus communis] >gi|223549224|gb|EEF50713.1| conserved hypothetical protein [Ricinus communis]	--	--	--	--	sp|Q9LX66|HERK_ARATH	256	1e-68	Receptor-like protein kinase HERK 1 OS=Arabidopsis thaliana GN=HERK1 PE=1 SV=1	BS_yloP_1	94.4	3e-19	COG0515	Serine/threonine protein kinase	K04733	3e-68	256	aly:ARALYDRAFT_916421	interleukin-1 receptor-associated kinase 4 [EC:2.7.11.1]	GO:0006468//protein phosphorylation	GO:0004674//protein serine/threonine kinase activity;GO:0005524//ATP binding;GO:0004713//protein tyrosine kinase activity	GO:0016023//cytoplasmic membrane-bounded vesicle	--
CL14636.Contig5_All	999	44	11	3.0472	0.7653	-1.99339	Down	5.82e-06	0.000205706	gi|17385636|dbj|BAA87068.2|	359	7e-98	ethylene-responsive element binding protein1 homolog [Matricaria chamomilla]	gi|17385635|dbj|AB035270.2|	505	1e-140	Matricaria chamomilla McEREBP1 mRNA for ethylene-responsive element binding protein1 homolog, complete cds	sp|O80337|EF100_ARATH	206	2e-53	Ethylene-responsive transcription factor 1A OS=Arabidopsis thaliana GN=ERF1A PE=1 SV=2	--	--	--	--	--	K09286	5e-53	206	ath:AT4G17500	EREBP-like factor	-	-	-	--
Unigene21822_All	1367	486	122	24.5967	6.2026	-1.98752	Down	3.42e-52	1.35e-49	gi|460391712|ref|XP_004241463.1|	261.5	2e-68	PREDICTED: uncharacterized protein LOC101268692 [Solanum lycopersicum]	gi|284808626|gb|GU338994.1|	141	2e-30	Agrostis stolonifera clone A4-4-AC19B-6 microsatellite AgrosSSR2 sequences	sp|P93022|ARFG_ARATH	77	2e-14	Auxin response factor 7 OS=Arabidopsis thaliana GN=ARF7 PE=1 SV=2	YBR112c	68.2	3e-11	COG0457	FOG: TPR repeat	K14486	7e-14	77	ath:AT5G20730	auxin response factor	GO:1901698;GO:0006865//amino acid transport;GO:0044710;GO:1901700	-	-	--
CL8742.Contig1_All	523	123	31	16.271	4.1195	-1.98176	Down	2.77e-14	2.47e-12	gi|462416954|gb|EMJ21691.1|	92.8	2e-18	hypothetical protein PRUPE_ppa013922mg [Prunus persica]	--	--	--	--	--	--	--	--	--	--	--	--	--	--	--	--	--	--	GO:0035556//intracellular signal transduction;GO:0009061//anaerobic respiration;GO:0009693//ethylene biosynthetic process;GO:0002679//respiratory burst involved in defense response;GO:0010200//response to chitin;GO:0010583//response to cyclopentenone;GO:0009738//abscisic acid mediated signaling pathway;GO:0009407//toxin catabolic process;GO:0009873//ethylene mediated signaling pathway	-	GO:0005783//endoplasmic reticulum	--
CL4328.Contig2_All	1685	979	249	40.1969	10.2703	-1.96861	Down	4.35e-102	4.73e-99	gi|122894104|gb|ABM67698.1|	645.6	0	mitogen-activated protein kinase [Citrus sinensis]	gi|122894103|gb|EF185418.1|	289	5e-75	Citrus sinensis mitogen-activated protein kinase (MAP) mRNA, complete cds	sp|Q39023|MPK3_ARATH	616	1e-176	Mitogen-activated protein kinase 3 OS=Arabidopsis thaliana GN=MPK3 PE=1 SV=2	YBL016w	340	6e-93	COG0515	Serine/threonine protein kinase	K04371	0	639	vvi:100263976	extracellular signal-regulated kinase 1/2 [EC:2.7.11.24]	GO:0009611//response to wounding;GO:0010200//response to chitin;GO:0010120//camalexin biosynthetic process;GO:0009617//response to bacterium;GO:0000169//activation of MAPK activity involved in osmosensory signaling pathway;GO:2000038//regulation of stomatal complex development;GO:0009409//response to cold;GO:2000037//regulation of stomatal complex patterning;GO:0048481//ovule development;GO:00069…	GO:0004707//MAP kinase activity;GO:0005524//ATP binding	-	--
Unigene20859_All	962	55	14	3.9555	1.0114	-1.96751	Down	4.74e-07	2.03e-05	--	--	--	--	--	--	--	--	--	--	--	--	--	--	--	--	--	--	--	--	--	--	-	-	-	--
Unigene29671_All	723	102	26	9.7605	2.4993	-1.96543	Down	5.79e-12	4.26e-10	gi|15237472|ref|NP_198885.1|	128.3	1e-28	uncharacterized protein [Arabidopsis thaliana] >gi|94442475|gb|ABF19025.1| At5g40690 [Arabidopsis thaliana] >gi|332007199|gb|AED94582.1| uncharacterized protein [Arabidopsis thaliana]	--	--	--	--	--	--	--	--	--	--	--	--	--	--	--	--	--	--	-	-	GO:0044424//intracellular part	--
Unigene15125_All	935	239	61	17.6846	4.5342	-1.96357	Down	4.4e-26	7.24e-24	gi|261824327|gb|ACX94236.1|	482.6	3e-135	chitinase [Lactuca sativa]	gi|116109610|gb|EF050424.1|	1201	0	Artemisia annua chitinase-like protein mRNA, partial cds	sp|P27054|CHI4_PHAVU	373	1e-103	Endochitinase PR4 OS=Phaseolus vulgaris GN=CHI4 PE=2 SV=1	VC0769	75.5	1e-13	COG3979	Uncharacterized protein contain chitin-binding domain type 3	K01183	9e-120	427	pop:POPTR_1116414	chitinase [EC:3.2.1.14]	GO:0015706//nitrate transport;GO:0006032//chitin catabolic process;GO:0009626//plant-type hypersensitive response;GO:0016998//cell wall macromolecule catabolic process;GO:0005975//carbohydrate metabolic process;GO:0002679//respiratory burst involved in defense response;GO:0010262//somatic embryogenesis;GO:0010200//response to chitin;GO:0015824//proline transport;GO:0010167//response to nitrate	GO:0008061//chitin binding;GO:0004568//chitinase activity	GO:0005618//cell wall;GO:0005576//extracellular region	--
Unigene39286_All	200	47	12	16.2584	4.17	-1.96307	Down	3.46e-06	0.000127339	gi|37778025|gb|AAR02572.1|	55.5	3e-07	resistance protein candidate RGC2 [Lactuca sativa]	--	--	--	--	--	--	--	--	--	--	--	--	--	--	--	--	--	--	-	-	-	--
Unigene13186_All	1653	39	10	1.6323	0.4204	-1.95707	Down	2.56e-05	0.000781122	gi|460400473|ref|XP_004245759.1|	312	2e-83	PREDICTED: uncharacterized protein LOC101253408 [Solanum lycopersicum]	--	--	--	--	--	--	--	--	--	--	--	--	--	--	--	--	--	--	-	-	-	--
CL12068.Contig2_All	1062	39	10	2.5407	0.6544	-1.95698	Down	2.56e-05	0.000780913	gi|460365572|ref|XP_004228675.1|	425.6	6e-118	PREDICTED: syntaxin-121-like [Solanum lycopersicum]	gi|460365571|ref|XM_004228627.1|	113	4e-22	PREDICTED: Solanum lycopersicum syntaxin-121-like (LOC101262338), mRNA	sp|Q9ZSD4|SY121_ARATH	385	2e-107	Syntaxin-121 OS=Arabidopsis thaliana GN=SYP121 PE=1 SV=1	SPCC825.03c	84.3	3e-16	COG5074	t-SNARE complex subunit, syntaxin	K08486	4e-107	386	aly:ARALYDRAFT_897385	syntaxin 1B/2/3	GO:0009414//response to water deprivation;GO:0009697//salicylic acid biosynthetic process;GO:0043269//regulation of ion transport;GO:0009738//abscisic acid mediated signaling pathway;GO:0043090//amino acid import;GO:0010363//regulation of plant-type hypersensitive response;GO:0010200//response to chitin;GO:0051245//negative regulation of cellular defense response;GO:0010148//transpiration;GO:0050…	GO:0043495//protein anchor;GO:0005484//SNAP receptor activity	GO:0005802//trans-Golgi network;GO:0009506//plasmodesma;GO:0005886//plasma membrane;GO:0031201//SNARE complex;GO:0009504//cell plate	--
CL13024.Contig1_All	2914	39	10	0.9259	0.2385	-1.95687	Down	2.56e-05	0.000780704	gi|460371367|ref|XP_004231511.1|	132.9	3e-29	PREDICTED: receptor-like protein kinase FERONIA-like [Solanum lycopersicum]	--	--	--	--	sp|Q9SCZ4|FERON_ARATH	258	1e-68	Receptor-like protein kinase FERONIA OS=Arabidopsis thaliana GN=FER PE=1 SV=1	YAR019c	91.3	9e-18	COG0515	Serine/threonine protein kinase	K04733	4e-66	251	ath:AT5G38990	interleukin-1 receptor-associated kinase 4 [EC:2.7.11.1]	GO:0016310//phosphorylation	GO:0004674//protein serine/threonine kinase activity;GO:0000166//nucleotide binding	-	--
CL187.Contig1_All	1501	480	124	22.1243	5.7415	-1.94613	Down	3.38e-50	1.25e-47	gi|460402253|ref|XP_004246628.1|	76.6	1e-12	PREDICTED: uncharacterized protein LOC101262648 [Solanum lycopersicum]	gi|460402252|ref|XM_004246580.1|	69.9	7e-09	PREDICTED: Solanum lycopersicum uncharacterized LOC101262648 (LOC101262648), mRNA	sp|Q9SZN7|HIP26_ARATH	59.7	4e-09	Heavy metal-associated isoprenylated plant protein 26 OS=Arabidopsis thaliana GN=HIPP26 PE=1 SV=1	--	--	--	--	--	K07213	5e-09	60.8	gmx:547569	copper chaperone	-	-	-	--
CL4975.Contig2_All	1300	58	15	3.0867	0.8019	-1.94457	Down	2.83e-07	1.25e-05	gi|225434544|ref|XP_002276936.1|	405.2	1e-111	PREDICTED: probable protein phosphatase 2C 25 isoform 1 [Vitis vinifera]	gi|460184409|gb|GABL01073754.1|	79.8	7e-12	TSA: Camelina sativa comp61386_c0_seq1 transcribed RNA sequence	sp|O80871|P2C25_ARATH	375	2e-104	Probable protein phosphatase 2C 25 OS=Arabidopsis thaliana GN=At2g30020 PE=1 SV=1	SPCC1223.11	136	9e-32	COG0631	Serine/threonine protein phosphatase	K01090	2e-84	311	sbi:SORBI_01g038410	protein phosphatase [EC:3.1.3.16]	GO:0009611//response to wounding;GO:0009738//abscisic acid mediated signaling pathway;GO:0050832//defense response to fungus	GO:0004722//protein serine/threonine phosphatase activity	GO:0009536//plastid	--
Unigene26413_All	829	81	21	6.7599	1.7606	-1.94093	Down	1.23e-09	7.29e-08	gi|356575761|ref|XP_003556005.1|	235	1e-60	PREDICTED: cysteine-rich receptor-like protein kinase 29-like isoform 2 [Glycine max]	--	--	--	--	sp|Q9M0X5|CRK25_ARATH	180	8e-46	Cysteine-rich receptor-like protein kinase 25 OS=Arabidopsis thaliana GN=CRK25 PE=2 SV=1	--	--	--	--	--	--	--	--	--	--	-	GO:0016772//transferase activity, transferring phosphorus-containing groups	-	--
CL3755.Contig2_All	2741	50	13	1.262	0.3296	-1.93692	Down	2.05e-06	7.89e-05	gi|224142577|ref|XP_002324632.1|	1116.7	0	predicted protein [Populus trichocarpa] >gi|222866066|gb|EEF03197.1| predicted protein [Populus trichocarpa]	gi|460221526|gb|GABL01043476.1|	200	6e-48	TSA: Camelina sativa comp51591_c1_seq1 transcribed RNA sequence	sp|Q8RX87|RFS6_ARATH	1039	0	Probable galactinol--sucrose galactosyltransferase 6 OS=Arabidopsis thaliana GN=RFS6 PE=2 SV=2	--	--	--	--	--	K06617	0	1116	pop:POPTR_779719	raffinose synthase [EC:2.4.1.82]	GO:0009744//response to sucrose stimulus;GO:0006979//response to oxidative stress;GO:0009409//response to cold;GO:0009750//response to fructose stimulus;GO:0008152//metabolic process;GO:0080167//response to karrikin	GO:0004553//hydrolase activity, hydrolyzing O-glycosyl compounds;GO:0047268//galactinol-raffinose galactosyltransferase activity	GO:0009506//plasmodesma;GO:0009507//chloroplast	--
CL187.Contig11_All	1407	350	91	17.2101	4.495	-1.93686	Down	8.02e-37	2.05e-34	gi|460402253|ref|XP_004246628.1|	78.6	3e-13	PREDICTED: uncharacterized protein LOC101262648 [Solanum lycopersicum]	gi|460402252|ref|XM_004246580.1|	69.9	7e-09	PREDICTED: Solanum lycopersicum uncharacterized LOC101262648 (LOC101262648), mRNA	sp|Q9SZN7|HIP26_ARATH	59.3	5e-09	Heavy metal-associated isoprenylated plant protein 26 OS=Arabidopsis thaliana GN=HIPP26 PE=1 SV=1	--	--	--	--	--	K07213	4e-09	61.2	ath:AT3G56240	copper chaperone	-	-	-	--
CL10665.Contig2_All	1669	392	102	16.2495	4.2474	-1.93574	Down	5.13e-41	1.46e-38	gi|37993657|gb|AAR06914.1|	717.6	0	UDP-glycosyltransferase 71E1 [Stevia rebaudiana]	gi|37993656|gb|AY345976.1|	216	6e-53	Stevia rebaudiana UDP-glycosyltransferase 71E1 mRNA, complete cds	sp|Q2V6K0|UFOG6_FRAAN	483	1e-136	UDP-glucose flavonoid 3-O-glucosyltransferase 6 OS=Fragaria ananassa GN=GT6 PE=1 SV=1	--	--	--	--	--	K08237	3e-64	244	vvi:100246482	hydroquinone glucosyltransferase [EC:2.4.1.218]	-	GO:0016740//transferase activity	-	--
Unigene23843_All	838	46	12	3.7977	0.9952	-1.93207	Down	5.56e-06	0.000197358	gi|359493715|ref|XP_002280938.2|	293.1	3e-78	PREDICTED: uncharacterized protein LOC100246941 [Vitis vinifera]	--	--	--	--	sp|O81832|Y4729_ARATH	268	4e-72	G-type lectin S-receptor-like serine/threonine-protein kinase At4g27290 OS=Arabidopsis thaliana GN=At4g27290 PE=3 SV=4	--	--	--	--	--	--	--	--	--	--	GO:0048765//root hair cell differentiation	GO:0005488//binding;GO:0004672//protein kinase activity	-	--
Unigene40791_All	877	107	28	8.441	2.2189	-1.92757	Down	3.34e-12	2.51e-10	gi|462395076|gb|EMJ00875.1|	223.8	2e-57	hypothetical protein PRUPE_ppa000182mg [Prunus persica]	--	--	--	--	sp|Q7DM58|AB4C_ARATH	187	9e-48	ABC transporter C family member 4 OS=Arabidopsis thaliana GN=ABCC4 PE=1 SV=2	--	--	--	--	--	--	--	--	--	--	GO:0009611//response to wounding;GO:0009414//response to water deprivation;GO:0010118//stomatal movement;GO:0009624//response to nematode;GO:0034976//response to endoplasmic reticulum stress;GO:0044710;GO:0055085//transmembrane transport;GO:0009627//systemic acquired resistance	GO:0000166//nucleotide binding;GO:0016491//oxidoreductase activity;GO:0008517//folic acid transporter activity;GO:0016887//ATPase activity	GO:0000325//plant-type vacuole;GO:0005774//vacuolar membrane;GO:0005794//Golgi apparatus;GO:0009506//plasmodesma;GO:0005886//plasma membrane	--
CL8517.Contig1_All	268	42	11	10.8424	2.8526	-1.92633	Down	1.51e-05	0.000488023	gi|224063997|ref|XP_002301340.1|	180.3	8e-45	predicted protein [Populus trichocarpa] >gi|222843066|gb|EEE80613.1| predicted protein [Populus trichocarpa]	gi|359489802|ref|XM_002266661.2|	238	2e-60	PREDICTED: Vitis vinifera NAD-dependent malic enzyme 59 kDa isoform, mitochondrial-like (LOC100241371), mRNA	sp|Q8L7K9|MAO2_ARATH	177	2e-45	NAD-dependent malic enzyme 2, mitochondrial OS=Arabidopsis thaliana GN=NAD-ME2 PE=1 SV=1	sfcA	96.7	9e-21	COG0281	Malic enzyme	K00028	7e-46	179	rcu:RCOM_1614520	malate dehydrogenase (decarboxylating) [EC:1.1.1.39]	GO:0055114//oxidation-reduction process;GO:0006108//malate metabolic process	GO:0051287//NAD binding;GO:0008270//zinc ion binding;GO:0016652//oxidoreductase activity, acting on NAD(P)H, NAD(P) as acceptor;GO:0050897//cobalt ion binding;GO:0004471//malate dehydrogenase (decarboxylating) activity;GO:0005524//ATP binding;GO:0042803//protein homodimerization activity;GO:0008948//oxaloacetate decarboxylase activity;GO:0016619//malate dehydrogenase (oxaloacetate-decarboxylating…	GO:0005739//mitochondrion;GO:0009507//chloroplast	--
CL8600.Contig1_All	921	42	11	3.155	0.8301	-1.92628	Down	1.51e-05	0.000487884	--	--	--	--	--	--	--	--	--	--	--	--	--	--	--	--	--	--	--	--	--	--	-	-	-	--
CL8480.Contig6_All	1164	122	32	7.2513	1.9107	-1.92414	Down	1.08e-13	9.24e-12	gi|1170094|sp|P46423.1|GSTF_HYOMU	280.8	3e-74	RecName: Full=Glutathione S-transferase; AltName: Full=25 kDa auxin-binding protein; AltName: Full=GST class-phi >gi|860956|emb|CAA55039.1| glutathione transferase [Hyoscyamus muticus]	gi|75756063|gb|DQ160151.1|	133	5e-28	Taraxacum officinale TO115-2rc (To115-2rc) mRNA, partial cds	sp|P46423|GSTF_HYOMU	280	9e-76	Glutathione S-transferase OS=Hyoscyamus muticus PE=1 SV=1	AGc1530	73.6	6e-13	COG0625	Glutathione S-transferase	K00799	2e-69	261	pop:POPTR_730647	glutathione S-transferase [EC:2.5.1.18]	-	-	-	--
Unigene23509_All	401	118	31	20.3586	5.3728	-1.92189	Down	2.87e-13	2.36e-11	gi|255082406|ref|XP_002504189.1|	50.4	9e-06	predicted protein [Micromonas sp. RCC299] >gi|226519457|gb|ACO65447.1| predicted protein [Micromonas sp. RCC299]	--	--	--	--	--	--	--	--	YIL079c	57.8	5e-09	COG5082	Arginine methyltransferase-interacting protein, contains RING Zn-finger	--	--	--	--	--	-	-	-	--
CL187.Contig5_All	1612	273	72	11.7168	3.1042	-1.91629	Down	1.11e-28	2.04e-26	gi|460402253|ref|XP_004246628.1|	76.6	1e-12	PREDICTED: uncharacterized protein LOC101262648 [Solanum lycopersicum]	gi|460402252|ref|XM_004246580.1|	69.9	8e-09	PREDICTED: Solanum lycopersicum uncharacterized LOC101262648 (LOC101262648), mRNA	sp|Q9SZN7|HIP26_ARATH	59.7	5e-09	Heavy metal-associated isoprenylated plant protein 26 OS=Arabidopsis thaliana GN=HIPP26 PE=1 SV=1	--	--	--	--	--	K07213	6e-09	60.8	gmx:547569	copper chaperone	-	-	-	--
CL8047.Contig2_All	2136	216	57	6.9962	1.8546	-1.91546	Down	5.34e-23	7.46e-21	gi|224141241|ref|XP_002323983.1|	892.9	0	predicted protein [Populus trichocarpa] >gi|222866985|gb|EEF04116.1| predicted protein [Populus trichocarpa]	gi|225433535|ref|XM_002266583.1|	75.8	2e-10	PREDICTED: Vitis vinifera receptor like protein kinase S.2-like (LOC100257175), mRNA	sp|O48837|LRKS2_ARATH	772	0	Receptor like protein kinase S.2 OS=Arabidopsis thaliana GN=LECRKS2 PE=2 SV=2	BS_yloP_1	87.8	7e-17	COG0515	Serine/threonine protein kinase	K04733	1e-45	183	smo:SELMODRAFT_159261	interleukin-1 receptor-associated kinase 4 [EC:2.7.11.1]	GO:0016310//phosphorylation	GO:0004672//protein kinase activity;GO:0000166//nucleotide binding	-	--
CL4697.Contig1_All	1213	106	28	6.0458	1.6043	-1.91399	Down	5.32e-12	3.93e-10	gi|17066703|gb|AAL35364.1|AF442386_1	445.3	1e-123	peroxidase [Capsicum annuum]	gi|409190108|gb|JQ351700.1|	170	2e-39	Senecio aethnensis x Senecio chrysanthemifolius isolate 137_H_SAP7S146_1 stigma-specific peroxidase gene, partial cds	sp|Q9XIV8|PERN1_TOBAC	419	1e-117	Peroxidase N1 OS=Nicotiana tabacum GN=poxN1 PE=1 SV=1	--	--	--	--	--	K00430	3e-117	420	rcu:RCOM_1182920	peroxidase [EC:1.11.1.7]	-	GO:0016491//oxidoreductase activity;GO:0005488//binding	-	--
Unigene8930_All	451	87	23	13.346	3.5443	-1.91283	Down	4.41e-10	2.73e-08	--	--	--	--	--	--	--	--	--	--	--	--	--	--	--	--	--	--	--	--	--	--	-	-	-	--
Unigene25546_All	1574	219	58	9.6261	2.561	-1.91024	Down	3.22e-23	4.57e-21	gi|296089714|emb|CBI39533.3|	72.4	2e-11	unnamed protein product [Vitis vinifera]	--	--	--	--	sp|Q9FV02|SKIP3_ARATH	79.7	4e-15	F-box protein SKIP3 OS=Arabidopsis thaliana GN=SKIP3 PE=1 SV=2	--	--	--	--	--	--	--	--	--	--	-	-	-	--
CL187.Contig3_All	1585	268	71	11.6981	3.1132	-1.9098	Down	4.61e-28	8.14e-26	gi|460402253|ref|XP_004246628.1|	76.6	1e-12	PREDICTED: uncharacterized protein LOC101262648 [Solanum lycopersicum]	gi|460402252|ref|XM_004246580.1|	69.9	8e-09	PREDICTED: Solanum lycopersicum uncharacterized LOC101262648 (LOC101262648), mRNA	sp|Q9SZN7|HIP26_ARATH	59.7	5e-09	Heavy metal-associated isoprenylated plant protein 26 OS=Arabidopsis thaliana GN=HIPP26 PE=1 SV=1	--	--	--	--	--	K07213	6e-09	60.8	gmx:547569	copper chaperone	-	-	-	--
CL8716.Contig4_All	2169	271	72	8.6441	2.3071	-1.90564	Down	2.78e-28	4.98e-26	gi|225461168|ref|XP_002282942.1|	711.4	0	PREDICTED: chitin-inducible gibberellin-responsive protein 1-like [Vitis vinifera]	gi|215398157|gb|EU878027.1|	204	3e-49	Capsicum annuum scarecrow-like protein (SCL1) mRNA, complete cds	sp|Q69VG1|CIGR1_ORYSJ	596	2e-170	Chitin-inducible gibberellin-responsive protein 1 OS=Oryza sativa subsp. japonica GN=CIGR1 PE=2 SV=1	--	--	--	--	--	K14494	2e-62	238	pop:POPTR_645273	DELLA protein	GO:0006355//regulation of transcription, DNA-dependent	-	-	--
CL8716.Contig1_All	2061	342	91	11.4804	3.0687	-1.90347	Down	3.16e-35	7.6e-33	gi|225461168|ref|XP_002282942.1|	711.4	0	PREDICTED: chitin-inducible gibberellin-responsive protein 1-like [Vitis vinifera]	gi|215398157|gb|EU878027.1|	204	3e-49	Capsicum annuum scarecrow-like protein (SCL1) mRNA, complete cds	sp|Q69VG1|CIGR1_ORYSJ	596	2e-170	Chitin-inducible gibberellin-responsive protein 1 OS=Oryza sativa subsp. japonica GN=CIGR1 PE=2 SV=1	--	--	--	--	--	K14494	6e-62	237	pop:POPTR_645273	DELLA protein	GO:0006355//regulation of transcription, DNA-dependent	-	-	--
Unigene25465_All	2312	690	184	20.6477	5.5311	-1.90034	Down	3.2e-69	1.88e-66	gi|255556649|ref|XP_002519358.1|	617.1	4e-175	leucine-rich repeat-containing protein, putative [Ricinus communis] >gi|223541425|gb|EEF42975.1| leucine-rich repeat-containing protein, putative [Ricinus communis]	gi|254808875|gb|FJ660701.1|	157	6e-35	Grindelia camporum microsatellite GRIN063 sequence	sp|Q40392|TMVRN_NICGU	402	3e-112	TMV resistance protein N OS=Nicotiana glutinosa GN=N PE=1 SV=1	RSp0875	51.6	6e-06	COG4886	Leucine-rich repeat (LRR) protein	K13457	3e-18	92.4	zma:606485	disease resistance protein RPM1	-	-	-	--
Unigene8892_All	391	45	12	7.9624	2.133	-1.90032	Down	8.89e-06	0.000303408	gi|255573699|ref|XP_002527771.1|	141	5e-33	Nodulin, putative [Ricinus communis] >gi|223532858|gb|EEF34632.1| Nodulin, putative [Ricinus communis]	gi|460369583|ref|XM_004230594.1|	81.8	5e-13	PREDICTED: Solanum lycopersicum vacuolar iron transporter homolog 4-like (LOC101246768), mRNA	sp|Q9LPU9|VITH1_ARATH	135	5e-33	Vacuolar iron transporter homolog 1 OS=Arabidopsis thaliana GN=At1g21140 PE=2 SV=1	mlr6622	80.9	5e-16	COG1814	Uncharacterized membrane protein	--	--	--	--	--	GO:0071369//cellular response to ethylene stimulus;GO:0071281//cellular response to iron ion;GO:0071732//cellular response to nitric oxide	-	-	--
CL2383.Contig6_All	2335	45	12	1.3333	0.3572	-1.9002	Down	8.89e-06	0.000303499	gi|217074686|gb|ACJ85703.1|	405.2	2e-111	unknown [Medicago truncatula] >gi|388503864|gb|AFK39998.1| unknown [Medicago truncatula]	--	--	--	--	--	--	--	--	--	--	--	--	--	--	--	--	--	--	GO:0006950//response to stress	-	-	--
Unigene15210_All	744	763	204	70.9515	19.0564	-1.89656	Down	3.69e-76	2.45e-73	gi|225443888|ref|XP_002277769.1|	134	2e-30	PREDICTED: protein TIFY 5A [Vitis vinifera] >gi|147805843|emb|CAN62787.1| hypothetical protein VITISV_033493 [Vitis vinifera] >gi|297740737|emb|CBI30919.3| unnamed protein product [Vitis vinifera]	gi|389986112|gb|JQ172767.1|	79.8	4e-12	Nicotiana attenuata jasmonate ZIM domain protein j mRNA, complete cds	sp|Q8LBM2|TIF5A_ARATH	82	3e-16	Protein TIFY 5A OS=Arabidopsis thaliana GN=TIFY5A PE=1 SV=1	--	--	--	--	--	K13464	3e-08	57	aly:ARALYDRAFT_488138	jasmonate ZIM domain-containing protein	-	-	-	--
Unigene36430_All	1870	482	129	17.8326	4.7944	-1.89509	Down	1.07e-48	3.79e-46	gi|225455459|ref|XP_002274808.1|	795.4	0	PREDICTED: multidrug and toxin extrusion protein 2-like [Vitis vinifera]	gi|460377144|ref|XM_004234307.1|	99.6	1e-17	PREDICTED: Solanum lycopersicum multidrug and toxin extrusion protein 2-like (LOC101264595), mRNA	sp|Q9SIA4|MATE5_ARATH	259	3e-69	MATE efflux family protein 5 OS=Arabidopsis thaliana GN=DTXL1 PE=3 SV=1	SPCC4B3.13	252	1e-66	COG0534	Na+-driven multidrug efflux pump	K03327	0	795	vvi:100248568	multidrug resistance protein, MATE family	GO:0006855//drug transmembrane transport	GO:0015297//antiporter activity;GO:0015238//drug transmembrane transporter activity	GO:0016020//membrane	--
CL216.Contig2_All	1962	250	67	8.8156	2.3733	-1.89316	Down	5.42e-26	8.88e-24	gi|255564331|ref|XP_002523162.1|	730.3	0	Reticuline oxidase precursor, putative [Ricinus communis] >gi|223537569|gb|EEF39193.1| Reticuline oxidase precursor, putative [Ricinus communis]	gi|297791394|ref|XM_002863536.1|	113	7e-22	Arabidopsis lyrata subsp. lyrata FAD-binding domain-containing protein, mRNA	sp|Q9SVG4|RETOL_ARATH	476	2e-134	Reticuline oxidase-like protein OS=Arabidopsis thaliana GN=At4g20830 PE=1 SV=2	BS_yvdP	141	5e-33	COG0277	FAD/FMN-containing dehydrogenases	K00279	9e-07	53.9	smo:SELMODRAFT_98722	cytokinin dehydrogenase [EC:1.5.99.12]	GO:0006979//response to oxidative stress;GO:0009793//embryo development ending in seed dormancy;GO:0010197//polar nucleus fusion;GO:0055114//oxidation-reduction process	GO:0050660//flavin adenine dinucleotide binding;GO:0008762//UDP-N-acetylmuramate dehydrogenase activity;GO:0050468	GO:0005618//cell wall	--
Unigene7144_All	573	41	11	4.9504	1.3342	-1.89157	Down	2.41e-05	0.000743063	--	--	--	--	--	--	--	--	--	--	--	--	--	--	--	--	--	--	--	--	--	--	-	-	-	--
CL6596.Contig2_All	1685	2812	756	115.458	31.1822	-1.88858	Down	4.6e-274	2.5e-270	gi|147225285|dbj|BAF62469.1|	649	0	hypothetical protein [Nicotiana tabacum]	gi|460398129|ref|XM_004244568.1|	95.6	1e-16	PREDICTED: Solanum lycopersicum BTB/POZ domain-containing protein At5g41330-like (LOC101254114), mRNA	sp|Q9FN67|Y5133_ARATH	535	3e-152	BTB/POZ domain-containing protein At5g41330 OS=Arabidopsis thaliana GN=At5g41330 PE=2 SV=1	--	--	--	--	--	--	--	--	--	--	GO:0051260//protein homooligomerization;GO:0006813//potassium ion transport	GO:0005249//voltage-gated potassium channel activity	GO:0008076//voltage-gated potassium channel complex;GO:0005634//nucleus	--
Unigene34121_All	965	442	119	31.6887	8.5705	-1.88652	Down	1.57e-44	4.96e-42	gi|140064131|gb|ABO82540.1|	299.7	4e-80	unknown [Helianthus anomalus]	gi|359496776|ref|XM_002265072.2|	69.9	5e-09	PREDICTED: Vitis vinifera uncharacterized LOC100252003 (LOC100252003), mRNA	sp|P37705|GRP3_DAUCA	65.5	5e-11	Glycine-rich protein A3 OS=Daucus carota PE=2 SV=1	Rv1078	62.8	9e-10	COG1714	Predicted membrane protein/domain	K01115	9e-09	59.3	vcn:VOLCADRAFT_99471	phospholipase D [EC:3.1.4.4]	-	-	-	--
CL12643.Contig1_All	899	449	121	34.5539	9.3543	-1.88515	Down	3.63e-45	1.16e-42	gi|284192688|gb|ADB82925.1|	422.6	4e-117	Cys2/His2-type zinc finger protein [Chrysanthemum x morifolium]	gi|284192687|gb|GQ392036.1|	1495	0	A gene encoding a Cys2/His2-type zinc finger protein(DgZFP) in chrysanthemum mRNA, complete cds	sp|Q96289|ZAT10_ARATH	188	4e-48	Zinc finger protein ZAT10 OS=Arabidopsis thaliana GN=ZAT10 PE=2 SV=1	--	--	--	--	--	--	--	--	--	--	-	-	-	--
Unigene420_All	711	527	143	51.2803	13.9782	-1.87523	Down	2.34e-52	9.34e-50	--	--	--	--	--	--	--	--	--	--	--	--	--	--	--	--	--	--	--	--	--	--	-	-	-	--
Unigene43816_All	594	70	19	8.1531	2.2231	-1.87478	Down	3.52e-08	1.78e-06	--	--	--	--	--	--	--	--	--	--	--	--	--	--	--	--	--	--	--	--	--	--	-	-	-	--
Unigene1229_All	928	70	19	5.2187	1.423	-1.87475	Down	3.52e-08	1.78e-06	gi|255584667|ref|XP_002533056.1|	288.5	1e-76	DUF26 domain-containing protein 1 precursor, putative [Ricinus communis] >gi|223527154|gb|EEF29326.1| DUF26 domain-containing protein 1 precursor, putative [Ricinus communis]	--	--	--	--	sp|Q9LV60|CRR55_ARATH	248	5e-66	Cysteine-rich repeat secretory protein 55 OS=Arabidopsis thaliana GN=CRRSP55 PE=2 SV=1	--	--	--	--	--	--	--	--	--	--	GO:0080167//response to karrikin	-	GO:0005576//extracellular region	--
CL3406.Contig1_All	2005	217	59	7.4878	2.0451	-1.87237	Down	1.9e-22	2.59e-20	gi|336238978|gb|AEI27416.1|	299.3	1e-79	TIR_3 [Helianthus annuus]	--	--	--	--	sp|Q40392|TMVRN_NICGU	197	1e-50	TMV resistance protein N OS=Nicotiana glutinosa GN=N PE=1 SV=1	alr0124_1	60.1	1e-08	COG4886	Leucine-rich repeat (LRR) protein	K06685	3e-11	68.9	ath:AT4G19050	maintenance of ploidy protein MOB1 (MPS1 binder 1)	-	-	-	--
Unigene33956_All	852	356	97	28.9082	7.9125	-1.86927	Down	9.33e-36	2.3e-33	gi|255540437|ref|XP_002511283.1|	361.7	8e-99	BRASSINOSTEROID INSENSITIVE 1-associated receptor kinase 1 precursor, putative [Ricinus communis] >gi|223550398|gb|EEF51885.1| BRASSINOSTEROID INSENSITIVE 1-associated receptor kinase 1 precursor, putative [Ricinus communis]	gi|115415933|emb|CT029220.1|	67.9	2e-08	Poplar cDNA sequences	sp|Q9SKB2|SBIR1_ARATH	329	1e-90	Leucine-rich repeat receptor-like serine/threonine/tyrosine-protein kinase SOBIR1 OS=Arabidopsis thaliana GN=SOBIR1 PE=1 SV=1	CAC1728_1	93.2	5e-19	COG0515	Serine/threonine protein kinase	K08286	2e-45	181	aly:ARALYDRAFT_491919	protein-serine/threonine kinase [EC:2.7.11.-]	GO:0006468//protein phosphorylation;GO:0010942//positive regulation of cell death;GO:0007169//transmembrane receptor protein tyrosine kinase signaling pathway;GO:0031349//positive regulation of defense response;GO:0060862//negative regulation of floral organ abscission	GO:0004674//protein serine/threonine kinase activity;GO:0005524//ATP binding;GO:0004713//protein tyrosine kinase activity	GO:0005886//plasma membrane	--
CL762.Contig5_All	3093	44	12	0.9842	0.2696	-1.86813	Down	1.42e-05	0.000461264	gi|449456377|ref|XP_004145926.1|	260	1e-67	PREDICTED: cyclic nucleotide-gated ion channel 1-like [Cucumis sativus]	gi|307590784|gb|GU480649.1|	147	8e-32	Eurybia furcata clone 1 cyclic nucleotide gated channel-like protein (CNGC4) gene, partial sequence	sp|O65717|CNGC1_ARATH	603	2e-172	Cyclic nucleotide-gated ion channel 1 OS=Arabidopsis thaliana GN=CNGC1 PE=1 SV=1	--	--	--	--	--	K05391	6e-173	606	aly:ARALYDRAFT_918383	cyclic nucleotide gated channel, other eukaryote	GO:0006816//calcium ion transport;GO:0055085//transmembrane transport;GO:0006813//potassium ion transport	GO:0030551//cyclic nucleotide binding;GO:0005242//inward rectifier potassium channel activity;GO:0005221//intracellular cyclic nucleotide activated cation channel activity;GO:0005516//calmodulin binding	GO:0005886//plasma membrane;GO:0016021//integral to membrane	--
CL488.Contig1_All	721	55	15	5.2776	1.4459	-1.86791	Down	1.14e-06	4.6e-05	--	--	--	--	--	--	--	--	--	--	--	--	--	--	--	--	--	--	--	--	--	--	-	-	-	--
CL999.Contig3_All	1912	66	18	2.3882	0.6543	-1.8679	Down	9.42e-08	4.49e-06	gi|115344229|gb|ABI95141.1|	90.9	8e-17	WRKY-like transcription factor [Solanum peruvianum]	gi|390430516|gb|JN231338.1|	272	1e-69	Helianthus annuus genotype RHA439 WRKY 7 transcription factor (WRKY7) gene, partial cds	sp|Q8S8P5|WRK33_ARATH	268	6e-72	Probable WRKY transcription factor 33 OS=Arabidopsis thaliana GN=WRKY33 PE=1 SV=2	--	--	--	--	--	K13424	1e-99	362	vvi:100243352	WRKY transcription factor 33	-	-	-	--
CL12688.Contig2_All	834	300	82	24.8866	6.8333	-1.86471	Down	2.75e-30	5.34e-28	gi|225458515|ref|XP_002284237.1|	279.3	5e-74	PREDICTED: transcriptional activator Myb [Vitis vinifera]	gi|460384979|ref|XM_004238136.1|	113	3e-22	PREDICTED: Solanum lycopersicum transcriptional activator Myb-like (LOC101262913), mRNA	sp|Q9FDW1|MYB44_ARATH	177	5e-45	Transcription factor MYB44 OS=Arabidopsis thaliana GN=MYB44 PE=2 SV=1	ECU11g1690	132	7e-31	COG5147	Myb superfamily proteins, including transcription factors and mRNA splicing factors	K09422	1e-44	177	aly:ARALYDRAFT_919978	myb proto-oncogene protein, plant	-	GO:0005488//binding	-	--
CL11562.Contig1_All	829	73	20	6.0923	1.6767	-1.86136	Down	2.09e-08	1.08e-06	gi|225437164|ref|XP_002274787.1|	436	3e-121	PREDICTED: calcium-transporting ATPase 12, plasma membrane-type-like [Vitis vinifera]	gi|224130657|ref|XM_002328308.1|	87.7	2e-14	Populus trichocarpa autoinhibited calcium ATPase, mRNA	sp|Q9LY77|ACA12_ARATH	400	4e-112	Calcium-transporting ATPase 12, plasma membrane-type OS=Arabidopsis thaliana GN=ACA12 PE=2 SV=1	UU264	156	5e-38	COG0474	Cation transport ATPase	K01537	1e-115	414	aly:ARALYDRAFT_898774	Ca2+-transporting ATPase [EC:3.6.3.8]	GO:0009624//response to nematode;GO:0006754//ATP biosynthetic process;GO:0006882//cellular zinc ion homeostasis;GO:0070588//calcium ion transmembrane transport	GO:0046872//metal ion binding;GO:0005388//calcium-transporting ATPase activity;GO:0005516//calmodulin binding;GO:0005524//ATP binding	GO:0016021//integral to membrane	--
CL3136.Contig2_All	1758	1532	420	60.2906	16.6041	-1.86039	Down	3.22e-147	6.33e-144	gi|209954707|dbj|BAG80544.1|	618.2	1e-175	UDP-glucose:glucosyltransferase [Lycium barbarum]	gi|156071539|gb|AC208314.1|	97.6	4e-17	Populus trichocarpa clone JGIACSB17-H15, complete sequence	sp|O23406|U75D1_ARATH	448	4e-126	UDP-glycosyltransferase 75D1 OS=Arabidopsis thaliana GN=UGT75D1 PE=2 SV=2	BS_ydhE	50.4	1e-05	COG1819	Glycosyl transferases, related to UDP-glucuronosyltransferase	K13692	5e-123	439	ath:AT1G05560	UDP-glucose:(indol-3-yl)acetate beta-D-glucosyltransferase [EC:2.4.1.121]	GO:0008152//metabolic process	GO:0035251//UDP-glucosyltransferase activity	-	--
CL4607.Contig10_All	2355	113	31	3.3197	0.9149	-1.85937	Down	2.84e-12	2.13e-10	gi|359472754|ref|XP_002276402.2|	456.1	1e-126	PREDICTED: ankyrin repeat-containing protein At3g12360-like [Vitis vinifera]	--	--	--	--	--	--	--	--	--	--	--	--	--	--	--	--	--	--	-	-	-	--
CL1710.Contig2_All	779	102	28	9.0588	2.4981	-1.85849	Down	3.33e-11	2.28e-09	gi|225426659|ref|XP_002281372.1|	180.3	3e-44	PREDICTED: zinc finger A20 and AN1 domain-containing stress-associated protein 1-like [Vitis vinifera]	gi|460218563|gb|GABL01045869.1|	65.9	6e-08	TSA: Camelina sativa comp52645_c0_seq1 transcribed RNA sequence	sp|Q6NNI8|SAP1_ARATH	167	6e-42	Zinc finger A20 and AN1 domain-containing stress-associated protein 1 OS=Arabidopsis thaliana GN=SAP1 PE=1 SV=1	--	--	--	--	--	--	--	--	--	--	GO:0044763	-	GO:0009506//plasmodesma	--
CL7908.Contig2_All	1523	51	14	2.3168	0.6389	-1.85847	Down	3.08e-06	0.0001147	gi|225452169|ref|XP_002270625.1|	600.9	1e-170	PREDICTED: kelch repeat-containing protein At3g27220 [Vitis vinifera]	gi|225452168|ref|XM_002270589.1|	157	4e-35	PREDICTED: Vitis vinifera kelch repeat-containing protein At3g27220-like (LOC100264501), mRNA	sp|Q9LK31|Y3272_ARATH	529	2e-150	Kelch repeat-containing protein At3g27220 OS=Arabidopsis thaliana GN=At3g27220 PE=1 SV=1	--	--	--	--	--	--	--	--	--	--	GO:0006869//lipid transport	-	GO:0005802//trans-Golgi network;GO:0005794//Golgi apparatus;GO:0005768//endosome;GO:0005886//plasma membrane	--
Unigene25812_All	1522	443	122	20.1372	5.571	-1.85385	Down	1.27e-43	3.88e-41	gi|255548906|ref|XP_002515509.1|	349.7	7e-95	conserved hypothetical protein [Ricinus communis] >gi|223545453|gb|EEF46958.1| conserved hypothetical protein [Ricinus communis]	--	--	--	--	--	--	--	--	--	--	--	--	--	--	--	--	--	--	-	-	-	--
Unigene1134_All	848	87	24	7.098	1.967	-1.85142	Down	1.04e-09	6.22e-08	gi|462418247|gb|EMJ22696.1|	188.3	1e-46	hypothetical protein PRUPE_ppa010318mg [Prunus persica]	gi|332002898|gb|CP002688.1|	63.9	3e-07	Arabidopsis thaliana chromosome 5, complete sequence	--	--	--	--	--	--	--	--	--	--	--	--	--	--	-	-	-	--
Unigene19447_All	664	576	159	60.0156	16.6423	-1.85048	Down	4.46e-56	1.93e-53	gi|170522968|gb|ACB20696.1|	169.1	5e-41	putative cold-inducible protein [Camellia sinensis]	gi|289064607|gb|GU386095.1|	69.9	3e-09	Populus tremula x Populus alba clone P-Pe10 two zinc finger transport-like protein (ZFP2) gene, partial cds	sp|Q42410|ZAT12_ARATH	115	3e-26	Zinc finger protein ZAT12 OS=Arabidopsis thaliana GN=ZAT12 PE=2 SV=1	--	--	--	--	--	--	--	--	--	--	-	-	-	--
Unigene33305_All	1520	565	156	25.7167	7.1329	-1.85014	Down	5.02e-55	2.12e-52	gi|255585570|ref|XP_002533474.1|	466.8	4e-130	E3 ubiquitin ligase PUB14, putative [Ricinus communis] >gi|223526667|gb|EEF28906.1| E3 ubiquitin ligase PUB14, putative [Ricinus communis]	gi|359481165|ref|XM_002265403.2|	101	2e-18	PREDICTED: Vitis vinifera E3 ubiquitin-protein ligase PUB23-like (LOC100266002), mRNA	sp|Q5PNY6|PUB21_ARATH	360	1e-99	U-box domain-containing protein 21 OS=Arabidopsis thaliana GN=PUB21 PE=2 SV=1	--	--	--	--	--	--	--	--	--	--	-	-	-	--
CL3349.Contig1_All	743	134	37	12.4775	3.461	-1.85007	Down	3.29e-14	2.92e-12	gi|255541510|ref|XP_002511819.1|	276.2	3e-73	malic enzyme, putative [Ricinus communis] >gi|223548999|gb|EEF50488.1| malic enzyme, putative [Ricinus communis]	gi|470142228|ref|XM_004306766.1|	161	1e-36	PREDICTED: Fragaria vesca subsp. vesca NAD-dependent malic enzyme 59 kDa isoform, mitochondrial-like (LOC101311315), mRNA	sp|Q8L7K9|MAO2_ARATH	273	1e-73	NAD-dependent malic enzyme 2, mitochondrial OS=Arabidopsis thaliana GN=NAD-ME2 PE=1 SV=1	YKL029c	88.2	1e-17	COG0281	Malic enzyme	K00028	3e-74	276	rcu:RCOM_1614520	malate dehydrogenase (decarboxylating) [EC:1.1.1.39]	GO:0055114//oxidation-reduction process;GO:0006108//malate metabolic process	GO:0051287//NAD binding;GO:0008270//zinc ion binding;GO:0016652//oxidoreductase activity, acting on NAD(P)H, NAD(P) as acceptor;GO:0050897//cobalt ion binding;GO:0004471//malate dehydrogenase (decarboxylating) activity;GO:0005524//ATP binding;GO:0042803//protein homodimerization activity;GO:0008948//oxaloacetate decarboxylase activity;GO:0016619//malate dehydrogenase (oxaloacetate-decarboxylating…	GO:0005739//mitochondrion;GO:0009507//chloroplast	--
Unigene21999_All	2119	76	21	2.4814	0.6888	-1.849	Down	1.24e-08	6.58e-07	gi|460375082|ref|XP_004233337.1|	47.8	3e-87	PREDICTED: uncharacterized protein LOC101260601 [Solanum lycopersicum]	--	--	--	--	--	--	--	--	--	--	--	--	--	--	--	--	--	--	-	-	-	--
Unigene9166_All	1180	112	31	6.5667	1.8258	-1.84664	Down	4.47e-12	3.32e-10	gi|359495495|ref|XP_003635004.1|	110.9	4e-23	PREDICTED: putative F-box/LRR-repeat protein At5g02930-like [Vitis vinifera]	--	--	--	--	sp|Q501G5|FB250_ARATH	81.6	8e-16	F-box protein At5g03100 OS=Arabidopsis thaliana GN=At5g03100 PE=2 SV=1	--	--	--	--	--	--	--	--	--	--	-	-	-	--
CL5230.Contig2_All	650	83	23	8.8344	2.4592	-1.84494	Down	2.76e-09	1.58e-07	gi|462405320|gb|EMJ10784.1|	193.7	1e-48	hypothetical protein PRUPE_ppa011223mg [Prunus persica]	--	--	--	--	--	--	--	--	--	--	--	--	--	--	--	--	--	--	GO:0080167//response to karrikin	-	-	--
Unigene9098_All	258	54	15	14.4805	4.0407	-1.84143	Down	1.81e-06	7.03e-05	--	--	--	--	--	--	--	--	--	--	--	--	--	--	--	--	--	--	--	--	--	--	-	-	-	--
CL6892.Contig3_All	1226	316	88	17.8323	4.9886	-1.83779	Down	3.17e-31	6.39e-29	gi|225432004|ref|XP_002279385.1|	293.1	6e-78	PREDICTED: probable WRKY transcription factor 48 [Vitis vinifera] >gi|296083226|emb|CBI22862.3| unnamed protein product [Vitis vinifera]	gi|383282327|gb|JQ081266.1|	170	2e-39	Gossypium hirsutum WRKY5 transcription factor (WRKY5) mRNA, complete cds	sp|Q9FGZ4|WRK48_ARATH	223	1e-58	Probable WRKY transcription factor 48 OS=Arabidopsis thaliana GN=WRKY48 PE=2 SV=1	--	--	--	--	--	K13424	2e-29	128	rcu:RCOM_0849600	WRKY transcription factor 33	-	-	-	--
CL252.Contig4_All	956	244	68	17.658	4.9435	-1.83672	Down	1.9e-24	2.87e-22	gi|359473951|ref|XP_003631380.1|	88.6	1e-16	PREDICTED: LOW QUALITY PROTEIN: protein NLP7-like [Vitis vinifera]	--	--	--	--	sp|Q84TH9|NLP7_ARATH	82	5e-16	Protein NLP7 OS=Arabidopsis thaliana GN=NLP7 PE=1 SV=2	--	--	--	--	--	--	--	--	--	--	GO:0009414//response to water deprivation;GO:0010118//stomatal movement;GO:0042128//nitrate assimilation;GO:0010167//response to nitrate	-	GO:0005634//nucleus	--
CL8437.Contig2_All	636	183	51	19.9069	5.5731	-1.83672	Down	1.04e-18	1.2e-16	gi|460373232|ref|XP_004232425.1|	85.5	7e-16	PREDICTED: uncharacterized protein LOC101264778 [Solanum lycopersicum]	--	--	--	--	--	--	--	--	--	--	--	--	--	--	--	--	--	--	-	-	GO:0005886//plasma membrane	--
Unigene40787_All	479	61	17	8.8106	2.4666	-1.83672	Down	3.98e-07	1.72e-05	--	--	--	--	--	--	--	--	--	--	--	--	--	--	--	--	--	--	--	--	--	--	-	-	-	--
CL187.Contig6_All	1647	283	79	11.8878	3.3336	-1.83433	Down	4.63e-28	8.17e-26	gi|225440067|ref|XP_002282335.1|	82.8	1e-14	PREDICTED: uncharacterized protein LOC100244817 [Vitis vinifera] >gi|297741643|emb|CBI32775.3| unnamed protein product [Vitis vinifera]	gi|460402252|ref|XM_004246580.1|	69.9	8e-09	PREDICTED: Solanum lycopersicum uncharacterized LOC101262648 (LOC101262648), mRNA	sp|Q9SZN7|HIP26_ARATH	59.7	5e-09	Heavy metal-associated isoprenylated plant protein 26 OS=Arabidopsis thaliana GN=HIPP26 PE=1 SV=1	--	--	--	--	--	K07213	5e-09	61.2	ath:AT3G56240	copper chaperone	-	-	-	--
CL14265.Contig3_All	1374	93	26	4.6828	1.3151	-1.8322	Down	3.67e-10	2.29e-08	gi|356574499|ref|XP_003555384.1|	223	9e-57	PREDICTED: protein NLP6-like [Glycine max]	--	--	--	--	sp|Q84TH9|NLP7_ARATH	217	1e-56	Protein NLP7 OS=Arabidopsis thaliana GN=NLP7 PE=1 SV=2	--	--	--	--	--	--	--	--	--	--	GO:0009414//response to water deprivation;GO:0010118//stomatal movement;GO:0042128//nitrate assimilation;GO:0010167//response to nitrate	-	GO:0005634//nucleus	--
Unigene14327_All	4840	1588	444	22.6994	6.3756	-1.83202	Down	2.13e-149	4.41e-146	gi|224061172|ref|XP_002300362.1|	1994.5	0	multidrug resistance protein ABC transporter family [Populus trichocarpa] >gi|222847620|gb|EEE85167.1| multidrug resistance protein ABC transporter family [Populus trichocarpa]	gi|359494288|ref|XM_003634705.1|	274	8e-70	PREDICTED: Vitis vinifera ABC transporter C family member 3-like (LOC100265300), mRNA	sp|Q9LK64|AB3C_ARATH	1888	0	ABC transporter C family member 3 OS=Arabidopsis thaliana GN=ABCC3 PE=1 SV=1	YDR135c	751	0	COG1132	ABC-type multidrug transport system, ATPase and permease components	K05666	0	673	olu:OSTLU_35503	ATP-binding cassette, subfamily C (CFTR/MRP), member 2	GO:0055085//transmembrane transport;GO:0006200//ATP catabolic process	GO:0010290//chlorophyll catabolite transmembrane transporter activity;GO:0005524//ATP binding;GO:0015431//glutathione S-conjugate-exporting ATPase activity	GO:0016021//integral to membrane;GO:0000325//plant-type vacuole;GO:0009506//plasmodesma;GO:0005774//vacuolar membrane;GO:0005886//plasma membrane;GO:0048046//apoplast	--
CL187.Contig2_All	1504	286	80	13.1561	3.6968	-1.83138	Down	2.78e-28	4.97e-26	gi|460402253|ref|XP_004246628.1|	76.6	1e-12	PREDICTED: uncharacterized protein LOC101262648 [Solanum lycopersicum]	gi|460402252|ref|XM_004246580.1|	69.9	7e-09	PREDICTED: Solanum lycopersicum uncharacterized LOC101262648 (LOC101262648), mRNA	sp|Q9SZN7|HIP26_ARATH	59.7	4e-09	Heavy metal-associated isoprenylated plant protein 26 OS=Arabidopsis thaliana GN=HIPP26 PE=1 SV=1	--	--	--	--	--	K07213	4e-09	61.2	ath:AT3G56240	copper chaperone	-	-	-	--
Unigene23809_All	695	75	21	7.466	2.1	-1.82995	Down	1.95e-08	1.01e-06	gi|359480461|ref|XP_002268207.2|	186.4	3e-46	PREDICTED: probable disease resistance protein At5g66900-like [Vitis vinifera]	--	--	--	--	sp|Q9FKZ1|DRL42_ARATH	156	1e-38	Probable disease resistance protein At5g66900 OS=Arabidopsis thaliana GN=At5g66900 PE=3 SV=1	--	--	--	--	--	K13457	1e-12	71.2	osa:4342596	disease resistance protein RPM1	-	-	-	--
CL4328.Contig1_All	864	57	16	4.5643	1.287	-1.82638	Down	1.07e-06	4.31e-05	gi|381355659|gb|AFG26277.1|	193	5e-48	mitogen-activated protein kinase 1 [Citrus sinensis]	gi|470117063|ref|XM_004294637.1|	93.7	3e-16	PREDICTED: Fragaria vesca subsp. vesca mitogen-activated protein kinase 3-like (LOC101306313), mRNA	sp|Q84UI5|MPK1_ORYSJ	168	4e-42	Mitogen-activated protein kinase 1 OS=Oryza sativa subsp. japonica GN=MPK1 PE=1 SV=1	YBL016w	102	6e-22	COG0515	Serine/threonine protein kinase	K04371	5e-47	186	gmx:100801339	extracellular signal-regulated kinase 1/2 [EC:2.7.11.24]	GO:0000165//MAPK cascade;GO:0006468//protein phosphorylation	GO:0004707//MAP kinase activity;GO:0005524//ATP binding	-	--
Unigene26024_All	1174	78	22	4.5966	1.3024	-1.81939	Down	1.15e-08	6.15e-07	gi|462419494|gb|EMJ23757.1|	130.6	5e-29	hypothetical protein PRUPE_ppa008364mg [Prunus persica]	--	--	--	--	--	--	--	--	--	--	--	--	--	--	--	--	--	--	-	-	-	--
CL10684.Contig2_All	343	46	13	9.2784	2.6341	-1.81657	Down	1.31e-05	0.000431252	--	--	--	--	--	--	--	--	--	--	--	--	--	--	--	--	--	--	--	--	--	--	-	-	-	--
Unigene34449_All	260	46	13	12.2404	3.475	-1.81657	Down	1.31e-05	0.0004315	gi|462406272|gb|EMJ11736.1|	55.8	2e-07	hypothetical protein PRUPE_ppa011653mg [Prunus persica]	--	--	--	--	sp|O82711|PIP22_PEA	52	8e-08	Kunitz-type trypsin inhibitor-like 2 protein OS=Pisum sativum GN=PIP20-2 PE=3 SV=1	--	--	--	--	--	--	--	--	--	--	-	-	-	--
Unigene12709_All	490	46	13	6.4949	1.8439	-1.81655	Down	1.31e-05	0.000431376	gi|359494145|ref|XP_003634728.1|	218.8	2e-56	PREDICTED: mitogen-activated protein kinase kinase kinase 2-like [Vitis vinifera]	gi|199579984|gb|AC189303.2|	63.9	1e-07	Brassica rapa subsp. pekinensis clone KBrB030F12, complete sequence	sp|Q39008|M3K1_ARATH	125	1e-29	Mitogen-activated protein kinase kinase kinase 1 OS=Arabidopsis thaliana GN=MEKK1 PE=1 SV=2	YAR019c	78.6	5e-15	COG0515	Serine/threonine protein kinase	K13414	1e-29	127	aly:ARALYDRAFT_489755	mitogen-activated protein kinase kinase kinase 1, plant [EC:2.7.11.25]	GO:0046777//protein autophosphorylation;GO:0000165//MAPK cascade	GO:0004674//protein serine/threonine kinase activity;GO:0000166//nucleotide binding	GO:0005634//nucleus	--
Unigene2554_All	481	53	15	7.6233	2.1674	-1.81445	Down	2.86e-06	0.000107006	gi|460380919|ref|XP_004236200.1|	198.7	2e-50	PREDICTED: ABC transporter A family member 7-like [Solanum lycopersicum]	--	--	--	--	sp|Q1PEH6|AB3A_ARATH	124	3e-29	ABC transporter A family member 3 OS=Arabidopsis thaliana GN=ABCA3 PE=2 SV=3	--	--	--	--	--	--	--	--	--	--	GO:0006200//ATP catabolic process	GO:0005524//ATP binding;GO:0015417//polyamine-transporting ATPase activity	GO:0016020//membrane	--
CL7129.Contig3_All	1028	180	51	12.114	3.448	-1.81284	Down	3.98e-18	4.43e-16	gi|225466065|ref|XP_002264028.1|	218	2e-55	PREDICTED: 21 kDa protein [Vitis vinifera] >gi|296084185|emb|CBI24573.3| unnamed protein product [Vitis vinifera]	gi|359490188|ref|XM_002263992.2|	60	5e-06	PREDICTED: Vitis vinifera 21 kDa protein-like (LOC100255225), mRNA	sp|P17407|21KD_DAUCA	144	8e-35	21 kDa protein OS=Daucus carota PE=2 SV=1	--	--	--	--	--	K02355	6e-24	109	vvi:100257414	elongation factor G	-	-	-	--
CL3746.Contig2_All	1189	60	17	3.4912	0.9937	-1.81284	Down	6.27e-07	2.64e-05	gi|462403656|gb|EMJ09213.1|	186	1e-45	hypothetical protein PRUPE_ppa003269mg [Prunus persica]	--	--	--	--	--	--	--	--	--	--	--	--	--	K02183	5e-23	107	gmx:100790087	calmodulin	-	-	-	--
CL12688.Contig1_All	894	363	103	28.0918	8.0073	-1.81076	Down	5.99e-35	1.41e-32	gi|470109725|ref|XP_004291141.1|	280.4	2e-74	PREDICTED: transcription factor MYB98-like [Fragaria vesca subsp. vesca]	gi|460384979|ref|XM_004238136.1|	113	3e-22	PREDICTED: Solanum lycopersicum transcriptional activator Myb-like (LOC101262913), mRNA	sp|Q9FDW1|MYB44_ARATH	178	4e-45	Transcription factor MYB44 OS=Arabidopsis thaliana GN=MYB44 PE=2 SV=1	ECU11g1690	132	1e-30	COG5147	Myb superfamily proteins, including transcription factors and mRNA splicing factors	K09422	1e-44	178	aly:ARALYDRAFT_919978	myb proto-oncogene protein, plant	-	GO:0005488//binding	-	--
Unigene29184_All	2304	1645	467	49.3962	14.087	-1.81004	Down	3.55e-152	7.64e-149	gi|255573073|ref|XP_002527466.1|	1023.9	0	Indole-3-acetic acid-amido synthetase GH3.3, putative [Ricinus communis] >gi|223533106|gb|EEF34864.1| Indole-3-acetic acid-amido synthetase GH3.3, putative [Ricinus communis]	gi|40217940|gb|AY378167.1|	731	0	Cichorium intybus auxin response element-like mRNA, partial sequence	sp|O82333|GH31_ARATH	970	0	Probable indole-3-acetic acid-amido synthetase GH3.1 OS=Arabidopsis thaliana GN=GH3.1 PE=2 SV=1	--	--	--	--	--	K14487	0	1023	rcu:RCOM_0174110	auxin responsive GH3 gene family	GO:0032940//secretion by cell;GO:0009733//response to auxin stimulus;GO:0009416//response to light stimulus	GO:0010279//indole-3-acetic acid amido synthetase activity	GO:0016023//cytoplasmic membrane-bounded vesicle;GO:0009536//plastid	--
CL12368.Contig1_All	686	514	146	51.8381	14.7915	-1.80924	Down	9.5e-49	3.38e-46	gi|470134983|ref|XP_004303312.1|	57	3e-07	PREDICTED: uncharacterized protein LOC101299686 [Fragaria vesca subsp. vesca]	--	--	--	--	--	--	--	--	--	--	--	--	--	--	--	--	--	--	-	-	-	--
CL187.Contig4_All	1477	292	83	13.6777	3.9055	-1.80825	Down	2.26e-28	4.07e-26	gi|460402253|ref|XP_004246628.1|	76.6	1e-12	PREDICTED: uncharacterized protein LOC101262648 [Solanum lycopersicum]	gi|460402252|ref|XM_004246580.1|	69.9	7e-09	PREDICTED: Solanum lycopersicum uncharacterized LOC101262648 (LOC101262648), mRNA	sp|Q9SZN7|HIP26_ARATH	59.7	4e-09	Heavy metal-associated isoprenylated plant protein 26 OS=Arabidopsis thaliana GN=HIPP26 PE=1 SV=1	--	--	--	--	--	K07213	4e-09	61.2	ath:AT3G56240	copper chaperone	-	-	-	--
CL5042.Contig5_All	1591	102	29	4.4355	1.2668	-1.80791	Down	7.66e-11	5.08e-09	gi|225426554|ref|XP_002272348.1|	568.9	8e-161	PREDICTED: alcohol dehydrogenase-like 3 [Vitis vinifera] >gi|297742453|emb|CBI34602.3| unnamed protein product [Vitis vinifera]	gi|356494980|ref|XM_003516311.1|	87.7	3e-14	PREDICTED: Glycine max uncharacterized protein LOC100787307 (LOC100787307), mRNA	sp|A1L4Y2|ADHL3_ARATH	534	6e-152	Alcohol dehydrogenase-like 3 OS=Arabidopsis thaliana GN=At1g32780 PE=2 SV=1	STM1627	346	7e-95	COG1062	Zn-dependent alcohol dehydrogenases, class III	K00001	7e-162	568	vvi:100256495	alcohol dehydrogenase [EC:1.1.1.1]	GO:0009873//ethylene mediated signaling pathway	GO:0046872//metal ion binding;GO:0016491//oxidoreductase activity	GO:0005737//cytoplasm	--
CL8480.Contig2_All	1009	109	31	7.4739	2.1353	-1.80742	Down	1.72e-11	1.21e-09	gi|1170094|sp|P46423.1|GSTF_HYOMU	280.8	2e-74	RecName: Full=Glutathione S-transferase; AltName: Full=25 kDa auxin-binding protein; AltName: Full=GST class-phi >gi|860956|emb|CAA55039.1| glutathione transferase [Hyoscyamus muticus]	gi|75756063|gb|DQ160151.1|	133	4e-28	Taraxacum officinale TO115-2rc (To115-2rc) mRNA, partial cds	sp|P46423|GSTF_HYOMU	280	7e-76	Glutathione S-transferase OS=Hyoscyamus muticus PE=1 SV=1	AGc1530	73.6	5e-13	COG0625	Glutathione S-transferase	K00799	1e-69	261	pop:POPTR_730647	glutathione S-transferase [EC:2.5.1.18]	-	-	-	--
Unigene42584_All	2160	144	41	4.6123	1.3192	-1.80582	Down	1.02e-14	9.38e-13	gi|356552184|ref|XP_003544449.1|	964.1	0	PREDICTED: uncharacterized protein LOC100820584 [Glycine max]	gi|470109710|ref|XM_004291086.1|	345	1e-91	PREDICTED: Fragaria vesca subsp. vesca uncharacterized LOC101313275 (LOC101313275), mRNA	--	--	--	--	--	--	--	--	--	--	--	--	--	--	GO:0019375//galactolipid biosynthetic process;GO:0045892//negative regulation of transcription, DNA-dependent;GO:0016036//cellular response to phosphate starvation	GO:0004722//protein serine/threonine phosphatase activity	GO:0005739//mitochondrion;GO:0016020//membrane;GO:0005783//endoplasmic reticulum	--
CL312.Contig1_All	419	151	43	24.9329	7.1324	-1.80559	Down	2.31e-15	2.19e-13	gi|359482285|ref|XP_003632749.1|	80.1	1e-14	PREDICTED: uncharacterized protein LOC100267578 [Vitis vinifera]	gi|124222193|dbj|AK224787.2|	79.8	2e-12	Solanum lycopersicum cDNA, clone: FC15DH04, HTC in fruit	--	--	--	--	--	--	--	--	--	--	--	--	--	--	GO:0009695//jasmonic acid biosynthetic process;GO:0009753//response to jasmonic acid stimulus;GO:0035556//intracellular signal transduction;GO:0030968//endoplasmic reticulum unfolded protein response;GO:0009611//response to wounding;GO:0010200//response to chitin;GO:0009738//abscisic acid mediated signaling pathway;GO:0009620//response to fungus	-	-	--
Unigene2453_All	755	49	14	4.4901	1.2887	-1.80083	Down	7.68e-06	0.000266239	gi|462408800|gb|EMJ14134.1|	76.3	5e-13	hypothetical protein PRUPE_ppa021949mg, partial [Prunus persica]	--	--	--	--	--	--	--	--	--	--	--	--	--	--	--	--	--	--	GO:0044763;GO:1901700;GO:0050794//regulation of cellular process;GO:0006950//response to stress	-	-	--
CL4134.Contig6_All	2629	98	28	2.579	0.7402	-1.80082	Down	2.02e-10	1.3e-08	gi|224060417|ref|XP_002300189.1|	745	0	white-brown-complex ABC transporter family [Populus trichocarpa] >gi|222847447|gb|EEE84994.1| white-brown-complex ABC transporter family [Populus trichocarpa]	gi|225462867|ref|XM_002270611.1|	252	2e-63	PREDICTED: Vitis vinifera ABC transporter G family member 11-like (LOC100244406), mRNA	sp|Q8RXN0|AB11G_ARATH	322	7e-88	ABC transporter G family member 11 OS=Arabidopsis thaliana GN=ABCG11 PE=1 SV=1	YCR011c_2	169	2e-41	COG1131	ABC-type multidrug transport system, ATPase component	K05681	5e-46	184	cme:CMS467C	ATP-binding cassette, subfamily G (WHITE), member 2	GO:0006200//ATP catabolic process	GO:0015416//organic phosphonate transmembrane-transporting ATPase activity;GO:0005524//ATP binding	GO:0016020//membrane	--
CL3501.Contig1_All	1760	399	114	15.6845	4.5017	-1.8008	Down	5.61e-38	1.48e-35	gi|460367489|ref|XP_004229606.1|	254.6	4e-66	PREDICTED: transcription factor bHLH130-like [Solanum lycopersicum]	gi|449521929|ref|XM_004167934.1|	105	2e-19	PREDICTED: Cucumis sativus transcription factor bHLH130-like (LOC101202980), mRNA	sp|Q66GR3|BH130_ARATH	202	5e-52	Transcription factor bHLH130 OS=Arabidopsis thaliana GN=BHLH130 PE=1 SV=1	YER040w	50.4	1e-05	COG5641	GATA Zn-finger-containing transcription factor	--	--	--	--	--	GO:0050896//response to stimulus	-	-	--
Unigene19970_All	222	49	14	15.2705	4.3829	-1.80079	Down	7.68e-06	0.00026632	--	--	--	--	--	--	--	--	--	--	--	--	--	--	--	--	--	--	--	--	--	--	-	-	-	--
Unigene33142_All	935	366	105	27.0819	7.8048	-1.7949	Down	8.07e-35	1.9e-32	gi|224066247|ref|XP_002302045.1|	284.6	1e-75	predicted protein [Populus trichocarpa] >gi|222843771|gb|EEE81318.1| predicted protein [Populus trichocarpa]	gi|20560|emb|Z13997.1|	113	3e-22	P.Hybrida myb.Ph2 gene encoding protein 2	sp|Q7XBH4|MYB4_ORYSJ	234	4e-62	Myb-related protein Myb4 OS=Oryza sativa subsp. japonica GN=MYB4 PE=2 SV=2	ECU11g1690	109	8e-24	COG5147	Myb superfamily proteins, including transcription factors and mRNA splicing factors	K09422	1e-76	284	pop:POPTR_643153	myb proto-oncogene protein, plant	-	-	-	--
CL9428.Contig1_All	817	261	75	22.1018	6.38	-1.79254	Down	3.07e-25	4.8e-23	gi|359477153|ref|XP_003631944.1|	81.3	2e-14	PREDICTED: LOW QUALITY PROTEIN: major allergen Pru ar 1-like [Vitis vinifera]	--	--	--	--	sp|O50001|PRU1_PRUAR	67	1e-11	Major allergen Pru ar 1 OS=Prunus armeniaca PE=1 SV=1	--	--	--	--	--	--	--	--	--	--	-	-	-	--
CL8322.Contig6_All	641	59	17	6.368	1.8432	-1.78863	Down	9.84e-07	4e-05	gi|449501049|ref|XP_004161263.1|	206.8	2e-52	PREDICTED: probable xyloglucan endotransglucosylase/hydrolase protein 32-like [Cucumis sativus]	gi|470102222|ref|XM_004287508.1|	99.6	3e-18	PREDICTED: Fragaria vesca subsp. vesca probable xyloglucan endotransglucosylase/hydrolase protein 32-like (LOC101296706), mRNA	sp|Q9SJL9|XTH32_ARATH	197	3e-51	Probable xyloglucan endotransglucosylase/hydrolase protein 32 OS=Arabidopsis thaliana GN=XTH32 PE=2 SV=1	--	--	--	--	--	K08235	4e-53	205	rcu:RCOM_1353970	xyloglucan:xyloglucosyl transferase [EC:2.4.1.207]	GO:0042546//cell wall biogenesis;GO:0006073//cellular glucan metabolic process;GO:0016998//cell wall macromolecule catabolic process	GO:0004553//hydrolase activity, hydrolyzing O-glycosyl compounds;GO:0016762//xyloglucan:xyloglucosyl transferase activity	GO:0005618//cell wall;GO:0048046//apoplast	--
CL8716.Contig3_All	2192	867	250	27.3646	7.9265	-1.78755	Down	1e-79	7.23e-77	gi|225461168|ref|XP_002282942.1|	709.5	0	PREDICTED: chitin-inducible gibberellin-responsive protein 1-like [Vitis vinifera]	gi|215398157|gb|EU878027.1|	196	7e-47	Capsicum annuum scarecrow-like protein (SCL1) mRNA, complete cds	sp|Q69VG1|CIGR1_ORYSJ	596	2e-170	Chitin-inducible gibberellin-responsive protein 1 OS=Oryza sativa subsp. japonica GN=CIGR1 PE=2 SV=1	--	--	--	--	--	K14494	3e-62	238	pop:POPTR_645273	DELLA protein	GO:0006355//regulation of transcription, DNA-dependent	-	-	--
Unigene14833_All	1573	173	50	7.609	2.2092	-1.78418	Down	3.93e-17	4.13e-15	gi|460370471|ref|XP_004231076.1|	800.8	0	PREDICTED: L-ascorbate oxidase homolog [Solanum lycopersicum]	gi|470107401|ref|XM_004289988.1|	103	6e-19	PREDICTED: Fragaria vesca subsp. vesca L-ascorbate oxidase homolog (LOC101292171), mRNA	sp|P29162|ASOL_TOBAC	578	4e-165	L-ascorbate oxidase homolog OS=Nicotiana tabacum PE=2 SV=1	SPAC1F7.08	122	1e-27	COG2132	Putative multicopper oxidases	K00423	7e-162	568	ath:AT1G55570	L-ascorbate oxidase [EC:1.10.3.3]	GO:0055114//oxidation-reduction process	GO:0005507//copper ion binding;GO:0008447//L-ascorbate oxidase activity	GO:0016020//membrane;GO:0009505//plant-type cell wall;GO:0048046//apoplast	--
Unigene14020_All	2617	93	27	2.4586	0.717	-1.77779	Down	8.32e-10	5.02e-08	gi|133711804|gb|ABO36622.1|	144.8	0	copia LTR rider [Solanum lycopersicum] >gi|133711819|gb|ABO36636.1| copia LTR rider [Solanum lycopersicum]	gi|46849601|dbj|AP003565.2|	79.8	1e-11	Oryza sativa Japonica Group genomic DNA, chromosome 6, BAC clone:OSJNBa0085J13	sp|P10978|POLX_TOBAC	570	0	Retrovirus-related Pol polyprotein from transposon TNT 1-94 OS=Nicotiana tabacum PE=2 SV=1	--	--	--	--	--	K12619	9e-101	366	osa:4349826	5'-3' exoribonuclease 2 [EC:3.1.13.-]	-	-	-	--
Unigene20426_All	608	62	18	7.055	2.0576	-1.77768	Down	5.77e-07	2.44e-05	gi|224096806|ref|XP_002310744.1|	94.4	1e-18	cc-nbs-lrr resistance protein [Populus trichocarpa] >gi|222853647|gb|EEE91194.1| cc-nbs-lrr resistance protein [Populus trichocarpa]	--	--	--	--	sp|Q9FKZ1|DRL42_ARATH	59.3	2e-09	Probable disease resistance protein At5g66900 OS=Arabidopsis thaliana GN=At5g66900 PE=3 SV=1	--	--	--	--	--	--	--	--	--	--	-	-	-	--
Unigene26725_All	1098	3234	942	203.774	59.6256	-1.77296	Down	6.74e-289	4.27e-285	gi|460402508|ref|XP_004246754.1|	119.4	1e-25	PREDICTED: uncharacterized protein LOC101249483 [Solanum lycopersicum]	--	--	--	--	--	--	--	--	--	--	--	--	--	--	--	--	--	--	-	-	-	--
Unigene14025_All	2126	168	49	5.4671	1.6018	-1.77108	Down	1.59e-16	1.62e-14	gi|77555860|gb|ABA98656.1|	339.7	1e-91	retrotransposon protein, putative, Ty1-copia subclass [Oryza sativa Japonica Group]	gi|270342079|gb|FJ817290.1|	65.9	2e-07	Phaseolus vulgaris clone BAC FZ-E9, complete sequence	sp|P10978|POLX_TOBAC	317	2e-86	Retrovirus-related Pol polyprotein from transposon TNT 1-94 OS=Nicotiana tabacum PE=2 SV=1	--	--	--	--	--	K10760	2e-33	142	vvi:100247527	adenylate isopentenyltransferase (cytokinin synthase)	-	GO:0005488//binding	-	--
CL2409.Contig10_All	1443	48	14	2.3014	0.6743	-1.77105	Down	1.21e-05	0.000400092	gi|470116699|ref|XP_004294515.1|	626.7	3e-178	PREDICTED: 12-oxophytodienoate reductase 2-like [Fragaria vesca subsp. vesca]	gi|359493377|ref|XM_002281083.2|	236	5e-59	PREDICTED: Vitis vinifera 12-oxophytodienoate reductase 2-like (LOC100244746), mRNA	sp|Q8GYB8|OPR2_ARATH	595	2e-170	12-oxophytodienoate reductase 2 OS=Arabidopsis thaliana GN=OPR2 PE=2 SV=2	all1865	308	2e-83	COG1902	NADH:flavin oxidoreductases, Old Yellow Enzyme family	K05894	9e-179	624	vvi:100244746	12-oxophytodienoic acid reductase [EC:1.3.1.42]	GO:0009611//response to wounding;GO:0046686//response to cadmium ion;GO:0031407//oxylipin metabolic process;GO:0009751//response to salicylic acid stimulus;GO:0055114//oxidation-reduction process	GO:0016491//oxidoreductase activity;GO:0010181//FMN binding	-	--
Unigene20444_All	760	48	14	4.3696	1.2803	-1.77102	Down	1.21e-05	0.000400208	--	--	--	--	--	--	--	--	--	--	--	--	--	--	--	--	--	--	--	--	--	--	-	-	-	--
Unigene14909_All	1197	89	26	5.1441	1.5096	-1.76875	Down	2.19e-09	1.27e-07	gi|255554704|ref|XP_002518390.1|	278.1	2e-73	glutamate receptor 2 plant, putative [Ricinus communis] >gi|223542485|gb|EEF44026.1| glutamate receptor 2 plant, putative [Ricinus communis]	--	--	--	--	sp|Q9SHV2|GLR23_ARATH	122	5e-28	Glutamate receptor 2.3 OS=Arabidopsis thaliana GN=GLR2.3 PE=2 SV=1	--	--	--	--	--	K05387	1e-27	122	ath:AT2G24720	glutamate receptor, ionotropic, other eukaryote	-	-	-	--
CL999.Contig4_All	1980	99	29	3.4592	1.0179	-1.76484	Down	2.9e-10	1.83e-08	gi|115344229|gb|ABI95141.1|	90.9	9e-17	WRKY-like transcription factor [Solanum peruvianum]	gi|390430516|gb|JN231338.1|	283	3e-73	Helianthus annuus genotype RHA439 WRKY 7 transcription factor (WRKY7) gene, partial cds	sp|Q8S8P5|WRK33_ARATH	174	1e-66	Probable WRKY transcription factor 33 OS=Arabidopsis thaliana GN=WRKY33 PE=1 SV=2	--	--	--	--	--	K13424	9e-82	221	pop:POPTR_663578	WRKY transcription factor 33	-	-	-	--
CL5362.Contig2_All	736	58	17	5.4521	1.6053	-1.76397	Down	1.54e-06	6.05e-05	gi|23307803|gb|AAN17830.1|	207.6	1e-52	Myb-like protein P [Saussurea medusa]	gi|23307802|gb|AF542042.1|	89.7	4e-15	Saussurea medusa Myb-like protein P mRNA, complete cds	sp|P20024|MYB1_MAIZE	155	2e-38	Myb-related protein Zm1 OS=Zea mays PE=2 SV=1	ECU11g1690	107	2e-23	COG5147	Myb superfamily proteins, including transcription factors and mRNA splicing factors	K09422	2e-49	194	pop:POPTR_834662	myb proto-oncogene protein, plant	-	-	-	--
Unigene30859_All	427	58	17	9.3975	2.767	-1.76395	Down	1.54e-06	6.06e-05	--	--	--	--	--	--	--	--	--	--	--	--	--	--	--	--	--	--	--	--	--	--	-	-	-	--
CL10207.Contig2_All	1738	583	171	23.2075	6.838	-1.76294	Down	3.49e-53	1.42e-50	gi|255582838|ref|XP_002532192.1|	469.2	1e-130	conserved hypothetical protein [Ricinus communis] >gi|223528124|gb|EEF30195.1| conserved hypothetical protein [Ricinus communis]	--	--	--	--	sp|Q9SD53|Y3720_ARATH	314	1e-85	UPF0481 protein At3g47200 OS=Arabidopsis thaliana GN=At3g47200 PE=1 SV=1	--	--	--	--	--	--	--	--	--	--	GO:0042538//hyperosmotic salinity response;GO:0009414//response to water deprivation;GO:0009693//ethylene biosynthetic process;GO:0009737//response to abscisic acid stimulus;GO:0009741//response to brassinosteroid stimulus	-	-	--
Unigene26459_All	508	68	20	9.2609	2.7362	-1.75898	Down	1.99e-07	9.03e-06	--	--	--	--	--	--	--	--	--	--	--	--	--	--	--	--	--	--	--	--	--	--	-	-	-	--
CL2712.Contig1_All	1748	68	20	2.6914	0.7952	-1.75897	Down	1.99e-07	9.04e-06	gi|389595894|gb|AFK88675.1|	98.6	3e-19	WRKY22 [Catharanthus roseus]	gi|390430860|gb|JN231536.1|	260	4e-66	Helianthus annuus genotype RHA276 WRKY 5 transcription factor (WRKY5) gene, partial cds	sp|Q9FLX8|WRK27_ARATH	92.4	7e-19	Probable WRKY transcription factor 27 OS=Arabidopsis thaliana GN=WRKY27 PE=2 SV=1	--	--	--	--	--	K13426	1e-24	113	vvi:100251862	WRKY transcription factor 29	-	-	-	--
CL4993.Contig5_All	1450	163	48	7.7773	2.3007	-1.7572	Down	6.45e-16	6.29e-14	gi|460387157|ref|XP_004239254.1|	57	8e-120	PREDICTED: casein kinase I isoform delta-like [Solanum lycopersicum]	gi|359484470|ref|XM_002281309.2|	295	7e-77	PREDICTED: Vitis vinifera casein kinase I isoform delta-like (LOC100261234), mRNA	sp|P42158|KC1D_ARATH	328	5e-103	Casein kinase I isoform delta-like OS=Arabidopsis thaliana GN=At4g26100 PE=2 SV=2	CT301_1	58.9	2e-08	COG0515	Serine/threonine protein kinase	K02218	4e-117	337	vvi:100244694	casein kinase 1 [EC:2.7.11.1]	GO:0006468//protein phosphorylation	GO:0005524//ATP binding;GO:0004674//protein serine/threonine kinase activity	GO:0005737//cytoplasm;GO:0009506//plasmodesma;GO:0005886//plasma membrane;GO:0005634//nucleus	--
Unigene7019_All	1542	95	28	4.2624	1.262	-1.75595	Down	7.64e-10	4.63e-08	gi|225444893|ref|XP_002279486.1|	195.3	2e-48	PREDICTED: putative transcription factor bHLH041 [Vitis vinifera] >gi|297738655|emb|CBI27900.3| unnamed protein product [Vitis vinifera]	gi|410175996|gb|AC253881.1|	61.9	2e-06	Aquilegia coerulea clone COL01-M18, complete sequence	sp|Q9FN69|GL3_ARATH	73.6	3e-13	Transcription factor GLABRA 3 OS=Arabidopsis thaliana GN=GL3 PE=1 SV=1	--	--	--	--	--	K13422	1e-10	66.6	mtr:MTR_8g067280	transcription factor MYC2	GO:0006355//regulation of transcription, DNA-dependent;GO:0010200//response to chitin	GO:0005488//binding	GO:0043231//intracellular membrane-bounded organelle	--
Unigene16422_All	843	61	18	5.0062	1.484	-1.75422	Down	9.01e-07	3.69e-05	--	--	--	--	--	--	--	--	--	--	--	--	--	--	--	--	--	--	--	--	--	--	-	-	-	--
Unigene37668_All	755	613	181	56.1725	16.6616	-1.75334	Down	2.02e-55	8.59e-53	gi|470130510|ref|XP_004301146.1|	104	2e-21	PREDICTED: probable calcium-binding protein CML45-like [Fragaria vesca subsp. vesca]	--	--	--	--	sp|Q9MBG5|CML30_ARATH	95.1	4e-20	Probable calcium-binding protein CML30 OS=Arabidopsis thaliana GN=CML30 PE=2 SV=1	--	--	--	--	--	K13448	1e-13	75.1	ath:AT3G47480	calcium-binding protein CML	-	-	-	--
CL8437.Contig1_All	716	149	44	14.3974	4.2709	-1.7532	Down	1.25e-14	1.14e-12	gi|460373232|ref|XP_004232425.1|	87.8	1e-16	PREDICTED: uncharacterized protein LOC101264778 [Solanum lycopersicum]	--	--	--	--	--	--	--	--	--	--	--	--	--	--	--	--	--	--	-	-	GO:0005886//plasma membrane	--
CL3755.Contig3_All	2637	44	13	1.1544	0.3426	-1.75255	Down	3.24e-05	0.000961285	gi|224142577|ref|XP_002324632.1|	1116.7	0	predicted protein [Populus trichocarpa] >gi|222866066|gb|EEF03197.1| predicted protein [Populus trichocarpa]	gi|460221526|gb|GABL01043476.1|	200	5e-48	TSA: Camelina sativa comp51591_c1_seq1 transcribed RNA sequence	sp|Q8RX87|RFS6_ARATH	1039	0	Probable galactinol--sucrose galactosyltransferase 6 OS=Arabidopsis thaliana GN=RFS6 PE=2 SV=2	--	--	--	--	--	K06617	0	1116	pop:POPTR_779719	raffinose synthase [EC:2.4.1.82]	GO:0009744//response to sucrose stimulus;GO:0006979//response to oxidative stress;GO:0009409//response to cold;GO:0009750//response to fructose stimulus;GO:0008152//metabolic process;GO:0080167//response to karrikin	GO:0004553//hydrolase activity, hydrolyzing O-glycosyl compounds;GO:0047268//galactinol-raffinose galactosyltransferase activity	GO:0009506//plasmodesma;GO:0009507//chloroplast	--
Unigene9856_All	527	44	13	5.7763	1.7144	-1.75244	Down	3.24e-05	0.000961785	--	--	--	--	--	--	--	--	--	--	--	--	--	--	--	--	--	--	--	--	--	--	-	-	-	--
Unigene16537_All	893	44	13	3.4089	1.0118	-1.75238	Down	3.24e-05	0.000961535	gi|460372124|ref|XP_004231882.1|	92.8	8e-18	PREDICTED: transcription factor MYB44-like [Solanum lycopersicum]	gi|377823702|ref|NM_001248786.1|	63.9	3e-07	Glycine max MYB transcription factor MYB68 (MYB68), mRNA	sp|Q9FDW1|MYB44_ARATH	72.4	3e-13	Transcription factor MYB44 OS=Arabidopsis thaliana GN=MYB44 PE=2 SV=1	ECU11g1690	51.6	2e-06	COG5147	Myb superfamily proteins, including transcription factors and mRNA splicing factors	K09422	3e-17	87.4	ath:AT2G23290	myb proto-oncogene protein, plant	GO:0009753//response to jasmonic acid stimulus;GO:0006355//regulation of transcription, DNA-dependent;GO:0009751//response to salicylic acid stimulus;GO:0010200//response to chitin;GO:0009737//response to abscisic acid stimulus;GO:0009723//response to ethylene stimulus;GO:0046686//response to cadmium ion;GO:0019722//calcium-mediated signaling;GO:0009612//response to mechanical stimulus	GO:0003677//DNA binding;GO:0003700//sequence-specific DNA binding transcription factor activity;GO:0003682//chromatin binding	GO:0005634//nucleus	--
CL8489.Contig2_All	1233	159	47	8.9216	2.6492	-1.75175	Down	1.68e-15	1.61e-13	gi|225425322|ref|XP_002273940.1|	183.3	7e-45	PREDICTED: uncharacterized protein LOC100255664 [Vitis vinifera]	gi|75756056|gb|DQ160147.1|	63.9	4e-07	Taraxacum officinale TO118-23rc (To118-23rc) mRNA, partial cds	--	--	--	--	--	--	--	--	--	--	--	--	--	--	GO:0007165//signal transduction;GO:0010033//response to organic substance	-	-	--
CL2947.Contig3_All	2620	250	74	6.6016	1.963	-1.74976	Down	1.71e-23	2.45e-21	gi|225457701|ref|XP_002277121.1|	158.3	6e-37	PREDICTED: uncharacterized protein LOC100240987 [Vitis vinifera] >gi|297745627|emb|CBI40792.3| unnamed protein product [Vitis vinifera]	--	--	--	--	--	--	--	--	--	--	--	--	--	--	--	--	--	--	GO:0050896//response to stimulus;GO:0044699	-	GO:0005730//nucleolus	--
CL2838.Contig14_All	1059	54	16	3.5278	1.05	-1.74838	Down	4.11e-06	0.000148886	gi|462401239|gb|EMJ06796.1|	61.2	3e-08	hypothetical protein PRUPE_ppa008910mg [Prunus persica]	--	--	--	--	sp|Q9SZN7|HIP26_ARATH	52.8	3e-07	Heavy metal-associated isoprenylated plant protein 26 OS=Arabidopsis thaliana GN=HIPP26 PE=1 SV=1	--	--	--	--	--	K07213	2e-07	55.1	gmx:547569	copper chaperone	-	-	-	--
Unigene11167_All	979	135	40	9.5403	2.8396	-1.74835	Down	2.42e-13	2.01e-11	gi|462416864|gb|EMJ21601.1|	354.8	1e-96	hypothetical protein PRUPE_ppa007366mg [Prunus persica]	gi|470116258|ref|XM_004294252.1|	77.8	2e-11	PREDICTED: Fragaria vesca subsp. vesca probable protein phosphatase 2C 25-like (LOC101309038), mRNA	sp|O80871|P2C25_ARATH	327	6e-90	Probable protein phosphatase 2C 25 OS=Arabidopsis thaliana GN=At2g30020 PE=1 SV=1	SPCC1223.11	128	1e-29	COG0631	Serine/threonine protein phosphatase	K01090	2e-74	277	sbi:SORBI_01g038410	protein phosphatase [EC:3.1.3.16]	-	GO:0016787//hydrolase activity	-	--
CL3964.Contig4_All	1143	715	212	43.2783	12.8906	-1.74732	Down	4.7e-64	2.38e-61	gi|460388418|ref|XP_004239864.1|	389.4	6e-107	PREDICTED: pleiotropic drug resistance protein 1-like [Solanum lycopersicum]	gi|356555824|ref|XM_003546182.1|	137	3e-29	PREDICTED: Glycine max pleiotropic drug resistance protein 1-like (LOC100793825), mRNA	sp|Q76CU2|PDR1_TOBAC	381	5e-106	Pleiotropic drug resistance protein 1 OS=Nicotiana tabacum GN=PDR1 PE=2 SV=1	SPCC18B5.01c_2	63.9	5e-10	COG1131	ABC-type multidrug transport system, ATPase component	K05681	2e-09	61.6	cme:CMS467C	ATP-binding cassette, subfamily G (WHITE), member 2	GO:0006200//ATP catabolic process	GO:0015416//organic phosphonate transmembrane-transporting ATPase activity;GO:0005524//ATP binding	GO:0016020//membrane	--
Unigene10103_All	573	64	19	7.7274	2.3045	-1.74553	Down	5.28e-07	2.24e-05	--	--	--	--	--	--	--	--	--	--	--	--	--	--	--	--	--	--	--	--	--	--	-	-	-	--
Unigene38264_All	506	64	19	8.7506	2.6097	-1.7455	Down	5.28e-07	2.24e-05	--	--	--	--	--	--	--	--	--	--	--	--	--	--	--	--	--	--	--	--	--	--	-	-	-	--
CL4607.Contig6_All	2334	74	22	2.1935	0.6551	-1.74345	Down	6.86e-08	3.33e-06	gi|147860696|emb|CAN81449.1|	449.9	9e-125	hypothetical protein VITISV_011174 [Vitis vinifera]	--	--	--	--	--	--	--	--	--	--	--	--	--	--	--	--	--	--	-	-	-	--
CL3511.Contig3_All	964	121	36	8.684	2.5954	-1.7424	Down	4.73e-12	3.51e-10	gi|147862988|emb|CAN80930.1|	36.2	1e-54	hypothetical protein VITISV_005279 [Vitis vinifera]	gi|147801518|emb|AM463201.2|	65.9	7e-08	Vitis vinifera contig VV78X213153.4, whole genome shotgun sequence	sp|P10978|POLX_TOBAC	100	2e-21	Retrovirus-related Pol polyprotein from transposon TNT 1-94 OS=Nicotiana tabacum PE=2 SV=1	--	--	--	--	--	K12619	7e-22	102	osa:4349826	5'-3' exoribonuclease 2 [EC:3.1.13.-]	-	-	-	--
CL4410.Contig3_All	1518	457	136	20.8283	6.2266	-1.74203	Down	2.19e-41	6.31e-39	gi|460365602|ref|XP_004228690.1|	491.5	1e-137	PREDICTED: E3 ubiquitin-protein ligase PUB23-like [Solanum lycopersicum]	gi|460365601|ref|XM_004228642.1|	71.9	2e-09	PREDICTED: Solanum lycopersicum E3 ubiquitin-protein ligase PUB23-like (LOC101266548), mRNA	sp|Q84TG3|PUB23_ARATH	437	6e-123	E3 ubiquitin-protein ligase PUB23 OS=Arabidopsis thaliana GN=PUB23 PE=1 SV=1	--	--	--	--	--	K09561	1e-05	50.1	aly:ARALYDRAFT_478058	STIP1 homology and U-box containing protein 1 [EC:6.3.2.19]	GO:0031348//negative regulation of defense response;GO:0051865//protein autoubiquitination;GO:0009867//jasmonic acid mediated signaling pathway;GO:0009862//systemic acquired resistance, salicylic acid mediated signaling pathway;GO:0009414//response to water deprivation;GO:0006944//cellular membrane fusion;GO:0010363//regulation of plant-type hypersensitive response;GO:0010310//regulation of hydro…	GO:0004842//ubiquitin-protein ligase activity	GO:0005829//cytosol	--
CL187.Contig7_All	1682	789	235	32.4535	9.7102	-1.7408	Down	3.83e-70	2.3e-67	gi|225440067|ref|XP_002282335.1|	82.4	2e-14	PREDICTED: uncharacterized protein LOC100244817 [Vitis vinifera] >gi|297741643|emb|CBI32775.3| unnamed protein product [Vitis vinifera]	gi|460402252|ref|XM_004246580.1|	69.9	8e-09	PREDICTED: Solanum lycopersicum uncharacterized LOC101262648 (LOC101262648), mRNA	sp|Q9SZN7|HIP26_ARATH	59.3	7e-09	Heavy metal-associated isoprenylated plant protein 26 OS=Arabidopsis thaliana GN=HIPP26 PE=1 SV=1	--	--	--	--	--	K07213	4e-09	61.6	ath:AT3G56240	copper chaperone	-	-	-	--
Unigene11122_All	625	47	14	5.2027	1.5568	-1.74068	Down	1.89e-05	0.000595041	--	--	--	--	--	--	--	--	--	--	--	--	--	--	--	--	--	--	--	--	--	--	-	-	-	--
CL12651.Contig2_All	3227	1860	555	39.8771	11.953	-1.73819	Down	1.66e-162	4.03e-159	gi|359475504|ref|XP_002271143.2|	1156.7	0	PREDICTED: receptor-like protein kinase HAIKU2 [Vitis vinifera]	gi|460384687|ref|XM_004237994.1|	127	8e-26	PREDICTED: Solanum lycopersicum receptor-like protein kinase HAIKU2-like (LOC101243702), mRNA	sp|Q9LJM4|IKU2_ARATH	961	0	Receptor-like protein kinase HAIKU2 OS=Arabidopsis thaliana GN=IKU2 PE=1 SV=1	alr0124_1	134	1e-30	COG4886	Leucine-rich repeat (LRR) protein	K00924	0	648	aly:ARALYDRAFT_473063	[EC:2.7.1.-]	GO:0010103//stomatal complex morphogenesis;GO:0006499//N-terminal protein myristoylation;GO:0006944//cellular membrane fusion;GO:0010363//regulation of plant-type hypersensitive response;GO:0006612//protein targeting to membrane;GO:0043069//negative regulation of programmed cell death;GO:0046777//protein autophosphorylation;GO:0007169//transmembrane receptor protein tyrosine kinase signaling path…	GO:0016491//oxidoreductase activity;GO:0004674//protein serine/threonine kinase activity;GO:0005524//ATP binding	GO:0070825//micropyle;GO:0005886//plasma membrane	--
CL14480.Contig2_All	570	750	224	91.0325	27.3122	-1.73684	Down	1.48e-66	8.08e-64	--	--	--	--	--	--	--	--	--	--	--	--	--	--	--	--	--	--	--	--	--	--	-	-	-	--
CL2947.Contig1_All	906	77	23	5.8799	1.7643	-1.7367	Down	4.03e-08	2.02e-06	gi|225457701|ref|XP_002277121.1|	163.3	5e-39	PREDICTED: uncharacterized protein LOC100240987 [Vitis vinifera] >gi|297745627|emb|CBI40792.3| unnamed protein product [Vitis vinifera]	--	--	--	--	--	--	--	--	--	--	--	--	--	--	--	--	--	--	GO:0050896//response to stimulus;GO:0044699	-	GO:0005730//nucleolus	--
CL187.Contig8_All	1752	318	95	12.5575	3.7685	-1.73649	Down	3.64e-29	6.77e-27	gi|225440067|ref|XP_002282335.1|	82.8	2e-14	PREDICTED: uncharacterized protein LOC100244817 [Vitis vinifera] >gi|297741643|emb|CBI32775.3| unnamed protein product [Vitis vinifera]	gi|460402252|ref|XM_004246580.1|	69.9	9e-09	PREDICTED: Solanum lycopersicum uncharacterized LOC101262648 (LOC101262648), mRNA	sp|Q9SZN7|HIP26_ARATH	59.7	5e-09	Heavy metal-associated isoprenylated plant protein 26 OS=Arabidopsis thaliana GN=HIPP26 PE=1 SV=1	--	--	--	--	--	K07213	7e-09	60.8	gmx:547569	copper chaperone	-	-	-	--
CL13167.Contig2_All	1786	4728	1413	183.15	54.9851	-1.73591	Down	0	0	gi|359483651|ref|XP_003632993.1|	610.9	2e-173	PREDICTED: LOW QUALITY PROTEIN: phospholipase A1-Igamma1, chloroplastic-like [Vitis vinifera]	--	--	--	--	sp|Q941F1|PLA15_ARATH	359	3e-99	Phospholipase A1-Igamma1, chloroplastic OS=Arabidopsis thaliana GN=At1g06800 PE=1 SV=2	sll0482	55.5	3e-07	COG3675	Predicted lipase	K01058	1e-68	259	mtr:MTR_7g081620	phospholipase A1 [EC:3.1.1.32]	GO:0006629//lipid metabolic process;GO:0010214//seed coat development	GO:0008970//phosphatidylcholine 1-acylhydrolase activity;GO:0004806//triglyceride lipase activity	GO:0005739//mitochondrion	--
Unigene19978_All	910	70	21	5.3219	1.6038	-1.73045	Down	1.81e-07	8.3e-06	gi|255547411|ref|XP_002514763.1|	285.8	6e-76	r2r3-myb transcription factor, putative [Ricinus communis] >gi|223546367|gb|EEF47869.1| r2r3-myb transcription factor, putative [Ricinus communis]	gi|449486998|ref|XM_004157418.1|	236	3e-59	PREDICTED: Cucumis sativus myb-related protein 306-like (LOC101217491), mRNA	sp|P81392|MYB06_ANTMA	252	2e-67	Myb-related protein 306 OS=Antirrhinum majus GN=MYB306 PE=2 SV=1	ECU11g1690	93.2	5e-19	COG5147	Myb superfamily proteins, including transcription factors and mRNA splicing factors	K09422	5e-77	285	rcu:RCOM_1472910	myb proto-oncogene protein, plant	GO:0009739//response to gibberellin stimulus;GO:0009751//response to salicylic acid stimulus;GO:0010200//response to chitin	-	-	--
CL8480.Contig4_All	902	60	18	4.6021	1.3869	-1.73043	Down	1.4e-06	5.55e-05	gi|1170094|sp|P46423.1|GSTF_HYOMU	220.3	3e-56	RecName: Full=Glutathione S-transferase; AltName: Full=25 kDa auxin-binding protein; AltName: Full=GST class-phi >gi|860956|emb|CAA55039.1| glutathione transferase [Hyoscyamus muticus]	gi|75756063|gb|DQ160151.1|	133	4e-28	Taraxacum officinale TO115-2rc (To115-2rc) mRNA, partial cds	sp|P46423|GSTF_HYOMU	220	1e-57	Glutathione S-transferase OS=Hyoscyamus muticus PE=1 SV=1	AGc1530	58.9	1e-08	COG0625	Glutathione S-transferase	K00799	5e-51	199	pop:POPTR_730647	glutathione S-transferase [EC:2.5.1.18]	-	-	-	--
CL8312.Contig2_All	748	130	39	12.0241	3.6237	-1.73039	Down	9.78e-13	7.65e-11	gi|297824399|ref|XP_002880082.1|	95.1	1e-18	hypothetical protein ARALYDRAFT_483527 [Arabidopsis lyrata subsp. lyrata] >gi|297325921|gb|EFH56341.1| hypothetical protein ARALYDRAFT_483527 [Arabidopsis lyrata subsp. lyrata]	--	--	--	--	--	--	--	--	--	--	--	--	--	--	--	--	--	--	GO:0048638//regulation of developmental growth;GO:0042127//regulation of cell proliferation;GO:0016049//cell growth;GO:0009733//response to auxin stimulus;GO:0046622//positive regulation of organ growth;GO:0009742//brassinosteroid mediated signaling pathway	-	GO:0005783//endoplasmic reticulum;GO:0005739//mitochondrion	--
CL14632.Contig4_All	527	93	28	12.2091	3.6926	-1.72525	Down	1.83e-09	1.07e-07	gi|356574499|ref|XP_003555384.1|	161	8e-39	PREDICTED: protein NLP6-like [Glycine max]	--	--	--	--	sp|Q84TH9|NLP7_ARATH	154	4e-38	Protein NLP7 OS=Arabidopsis thaliana GN=NLP7 PE=1 SV=2	--	--	--	--	--	--	--	--	--	--	GO:0010118//stomatal movement;GO:0009414//response to water deprivation;GO:0042128//nitrate assimilation;GO:0010167//response to nitrate	-	GO:0005634//nucleus	--
CL1307.Contig5_All	4038	53	16	0.9081	0.2754	-1.72132	Down	6.39e-06	0.000224495	gi|225423806|ref|XP_002280418.1|	1786.9	0	PREDICTED: putative phospholipid-transporting ATPase 9-like isoform 1 [Vitis vinifera]	gi|224121335|ref|XM_002318521.1|	192	2e-45	Populus trichocarpa aminophospholipid ATPase, mRNA	sp|Q9LI83|ALA10_ARATH	1675	0	Phospholipid-transporting ATPase 10 OS=Arabidopsis thaliana GN=ALA10 PE=1 SV=1	YAL026c	763	0	COG0474	Cation transport ATPase	K01530	0	1786	vvi:100256123	phospholipid-translocating ATPase [EC:3.6.3.1]	GO:0015914//phospholipid transport;GO:0008152//metabolic process;GO:0006812//cation transport	GO:0005516//calmodulin binding;GO:0015662//ATPase activity, coupled to transmembrane movement of ions, phosphorylative mechanism;GO:0019829//cation-transporting ATPase activity;GO:0005524//ATP binding;GO:0000287//magnesium ion binding;GO:0004012//phospholipid-translocating ATPase activity	GO:0016021//integral to membrane;GO:0009941//chloroplast envelope;GO:0005886//plasma membrane	--
CL14217.Contig1_All	585	53	16	6.268	1.9009	-1.72132	Down	6.39e-06	0.000224564	gi|22759725|dbj|BAC10911.1|	206.8	1e-52	pathogenesis-related protein [Zinnia elegans]	--	--	--	--	sp|O49065|RAP_TAROF	158	2e-39	Root allergen protein OS=Taraxacum officinale PE=1 SV=1	--	--	--	--	--	--	--	--	--	--	-	-	-	--
CL382.Contig2_All	1268	467	141	25.4805	7.7283	-1.72117	Down	1.42e-41	4.1e-39	gi|155573899|gb|ABU24346.1|	516.9	2e-145	mitochondrial alternative oxidase AOX1a [Nicotiana glutinosa] >gi|155573901|gb|ABU24347.1| mitochondrial alternative oxidase AOX1a [Nicotiana glutinosa]	gi|111607216|dbj|AB268481.1|	529	1e-147	Lactuca sativa AOX mRNA for alternative oxidase, partial cds	sp|Q41224|AOX1_TOBAC	499	1e-141	Ubiquinol oxidase 1, mitochondrial OS=Nicotiana tabacum GN=AOX1 PE=1 SV=1	--	--	--	--	--	K00540	1e-141	501	aly:ARALYDRAFT_479749	[EC:1.-.-.-]	GO:0045333//cellular respiration;GO:0009409//response to cold;GO:0007585//respiratory gaseous exchange;GO:0031930//mitochondria-nucleus signaling pathway;GO:0022900//electron transport chain	GO:0046872//metal ion binding;GO:0009916//alternative oxidase activity	GO:0070469//respiratory chain;GO:0005740//mitochondrial envelope;GO:0016021//integral to membrane	--
CL245.Contig5_All	1692	99	30	4.048	1.2323	-1.71586	Down	6.37e-10	3.87e-08	gi|110932098|gb|ABH03018.1|	674.1	0	resveratrol/hydroxycinnamic acid O-glucosyltransferase [Vitis labrusca]	gi|226533675|emb|FM872286.1|	63.9	5e-07	Brassica napus var. napus BAC fragment containing ugt84A9c gene for sinapate 1-glucosyltransferase, cultivar Express	sp|Q9MB73|LGT_CITUN	635	0	Limonoid UDP-glucosyltransferase OS=Citrus unshiu PE=2 SV=1	--	--	--	--	--	K13068	4e-146	516	aly:ARALYDRAFT_479675	sinapate 1-glucosyltransferase [EC:2.4.1.120]	GO:0080167//response to karrikin;GO:0010224//response to UV-B;GO:0008152//metabolic process	GO:0050284//sinapate 1-glucosyltransferase activity;GO:0050645	GO:0005737//cytoplasm	--
Unigene35355_All	804	79	24	6.798	2.0746	-1.71228	Down	3.66e-08	1.84e-06	gi|147845303|emb|CAN79061.1|	319.3	4e-86	hypothetical protein VITISV_024577 [Vitis vinifera]	gi|123692572|emb|AM485820.1|	69.9	4e-09	Vitis vinifera, whole genome shotgun sequence, contig VV78X261958.8, clone ENTAV 115	sp|P10978|POLX_TOBAC	172	3e-43	Retrovirus-related Pol polyprotein from transposon TNT 1-94 OS=Nicotiana tabacum PE=2 SV=1	--	--	--	--	--	K10760	4e-28	123	vvi:100247527	adenylate isopentenyltransferase (cytokinin synthase)	-	GO:0005488//binding	-	--
CL7505.Contig1_All	1389	138	42	6.8736	2.1015	-1.70965	Down	3.12e-13	2.56e-11	gi|460399084|ref|XP_004245073.1|	517.3	2e-145	PREDICTED: uncharacterized protein LOC101251309 [Solanum lycopersicum]	gi|343887266|dbj|AB573149.1|	184	2e-43	Citrus unshiu genomic DNA, polyembryony locus, cultivar: Miyagawa wase	--	--	--	--	--	--	--	--	--	K14861	2e-14	78.6	gmx:100777901	nucleolar pre-ribosomal-associated protein 1	GO:0015824//proline transport	-	GO:0005886//plasma membrane;GO:0005774//vacuolar membrane;GO:0009507//chloroplast;GO:0005634//nucleus	--
CL1211.Contig5_All	3251	92	28	1.9579	0.5986	-1.70964	Down	2.83e-09	1.62e-07	gi|38343998|emb|CAD40363.2|	62	3e-35	OSJNBa0093P23.9 [Oryza sativa Japonica Group]	--	--	--	--	sp|P10978|POLX_TOBAC	70.1	8e-12	Retrovirus-related Pol polyprotein from transposon TNT 1-94 OS=Nicotiana tabacum PE=2 SV=1	--	--	--	--	--	K12619	1e-23	110	osa:4349826	5'-3' exoribonuclease 2 [EC:3.1.13.-]	-	GO:0005488//binding	-	--
CL6675.Contig3_All	668	92	28	9.5284	2.9132	-1.70963	Down	2.83e-09	1.62e-07	gi|460373993|ref|XP_004232796.1|	266.9	1e-70	PREDICTED: NAD(P)H dehydrogenase B2, mitochondrial-like [Solanum lycopersicum]	gi|449488408|ref|XM_004157976.1|	107	1e-20	PREDICTED: Cucumis sativus NAD(P)H dehydrogenase B3, mitochondrial-like (LOC101228770), mRNA	sp|Q94BV7|NDB2_ARATH	255	2e-68	NAD(P)H dehydrogenase B2, mitochondrial OS=Arabidopsis thaliana GN=NDB2 PE=1 SV=1	YMR145c	152	5e-37	COG1252	NADH dehydrogenase, FAD-containing subunit	K03885	7e-70	261	rcu:RCOM_1095880	NADH dehydrogenase [EC:1.6.99.3]	GO:0055114//oxidation-reduction process	GO:0050660//flavin adenine dinucleotide binding;GO:0015036//disulfide oxidoreductase activity;GO:0008137//NADH dehydrogenase (ubiquinone) activity;GO:0005509//calcium ion binding	GO:0031314//extrinsic to mitochondrial inner membrane	--
CL1964.Contig3_All	1608	325	99	13.9832	4.2789	-1.70838	Down	3.91e-29	7.25e-27	gi|73671233|gb|AAZ80046.1|	795.8	0	hydroxycinnamoyl-CoA:quinate hydroxycinnamoyltransferase [Cynara cardunculus]	gi|73671234|gb|DQ104741.1|	484	1e-133	Cynara cardunculus var. altilis hydroxycinnamoyl-CoA:quinate hydroxycinnamoyltransferase (HCT) mRNA, partial cds	sp|Q8GSM7|HST_TOBAC	753	0	Shikimate O-hydroxycinnamoyltransferase OS=Nicotiana tabacum GN=HST PE=1 SV=1	--	--	--	--	--	K13065	0	722	pop:POPTR_554899	shikimate O-hydroxycinnamoyltransferase [EC:2.3.1.133]	-	-	-	--
CL8312.Contig3_All	748	59	18	5.4571	1.6725	-1.70613	Down	2.17e-06	8.31e-05	gi|297824399|ref|XP_002880082.1|	95.1	1e-18	hypothetical protein ARALYDRAFT_483527 [Arabidopsis lyrata subsp. lyrata] >gi|297325921|gb|EFH56341.1| hypothetical protein ARALYDRAFT_483527 [Arabidopsis lyrata subsp. lyrata]	--	--	--	--	--	--	--	--	--	--	--	--	--	--	--	--	--	--	GO:0048638//regulation of developmental growth;GO:0042127//regulation of cell proliferation;GO:0016049//cell growth;GO:0009733//response to auxin stimulus;GO:0046622//positive regulation of organ growth;GO:0009742//brassinosteroid mediated signaling pathway	-	GO:0005783//endoplasmic reticulum;GO:0005739//mitochondrion	--
Unigene11380_All	963	291	89	20.9063	6.4231	-1.7026	Down	3.93e-26	6.48e-24	gi|462406827|gb|EMJ12291.1|	178.7	1e-43	hypothetical protein PRUPE_ppa001921mg [Prunus persica]	--	--	--	--	sp|Q84W65|SUFE_ARATH	63.9	1e-10	SufE-like protein, chloroplastic OS=Arabidopsis thaliana GN=EMB1374 PE=1 SV=2	alr3513	80.5	4e-15	COG2166	SufE protein probably involved in Fe-S center assembly	K03517	2e-44	177	pop:POPTR_776169	quinolinate synthase [EC:2.5.1.72]	GO:0051176//positive regulation of sulfur metabolic process;GO:0009435//NAD biosynthetic process;GO:0016226//iron-sulfur cluster assembly;GO:0051347//positive regulation of transferase activity;GO:0009060//aerobic respiration	GO:0008047//enzyme activator activity;GO:0051539//4 iron, 4 sulfur cluster binding;GO:0008987//quinolinate synthetase A activity;GO:0042803//protein homodimerization activity	GO:0009507//chloroplast	--
CL6872.Contig2_All	421	219	67	35.9892	11.0606	-1.70213	Down	4.89e-20	5.95e-18	gi|255545600|ref|XP_002513860.1|	52.8	2e-06	conserved hypothetical protein [Ricinus communis] >gi|223546946|gb|EEF48443.1| conserved hypothetical protein [Ricinus communis]	--	--	--	--	--	--	--	--	--	--	--	--	--	--	--	--	--	--	-	-	-	--
Unigene38498_All	915	49	15	3.705	1.1393	-1.70133	Down	1.7e-05	0.000542668	--	--	--	--	gi|147863396|emb|AM485108.2|	60	4e-06	Vitis vinifera contig VV78X219490.5, whole genome shotgun sequence	--	--	--	--	--	--	--	--	--	--	--	--	--	--	-	-	-	--
CL958.Contig2_All	975	98	30	6.9539	2.1385	-1.70122	Down	9.81e-10	5.88e-08	gi|225464600|ref|XP_002274742.1|	96.7	6e-19	PREDICTED: uncharacterized protein LOC100247492 isoform 1 [Vitis vinifera] >gi|302143782|emb|CBI22643.3| unnamed protein product [Vitis vinifera]	--	--	--	--	--	--	--	--	--	--	--	--	--	--	--	--	--	--	-	-	-	--
CL1261.Contig12_All	2426	147	45	4.1921	1.2892	-1.7012	Down	6.44e-14	5.58e-12	gi|462405671|gb|EMJ11135.1|	260.4	1e-67	hypothetical protein PRUPE_ppa004675mg [Prunus persica]	--	--	--	--	--	--	--	--	--	--	--	--	--	K02183	9e-49	193	smo:SELMODRAFT_166784	calmodulin	GO:0006950//response to stress	GO:0005516//calmodulin binding	-	--
CL303.Contig13_All	1920	124	38	4.4682	1.3755	-1.69974	Down	6.05e-12	4.44e-10	gi|460408050|ref|XP_004249461.1|	743.4	0	PREDICTED: glucomannan 4-beta-mannosyltransferase 9-like [Solanum lycopersicum]	gi|460408049|ref|XM_004249413.1|	244	3e-61	PREDICTED: Solanum lycopersicum glucomannan 4-beta-mannosyltransferase 9-like (LOC101264271), mRNA	sp|Q9LZR3|CSLA9_ARATH	723	0	Glucomannan 4-beta-mannosyltransferase 9 OS=Arabidopsis thaliana GN=CSLA9 PE=2 SV=1	AGl3021	98.6	3e-20	COG1215	Glycosyltransferases, probably involved in cell wall biogenesis	K13680	0	743	vvi:100259738	beta-mannan synthase [EC:2.4.1.32]	GO:0009651//response to salt stress;GO:0009294//DNA mediated transformation;GO:0009617//response to bacterium;GO:0006816//calcium ion transport;GO:0007030//Golgi organization;GO:0042546//cell wall biogenesis;GO:0009736//cytokinin mediated signaling pathway	GO:0051753//mannan synthase activity	GO:0005794//Golgi apparatus	--
CL1710.Contig3_All	770	62	19	5.5707	1.7149	-1.69973	Down	1.27e-06	5.07e-05	gi|225426659|ref|XP_002281372.1|	184.1	2e-45	PREDICTED: zinc finger A20 and AN1 domain-containing stress-associated protein 1-like [Vitis vinifera]	gi|460218563|gb|GABL01045869.1|	65.9	6e-08	TSA: Camelina sativa comp52645_c0_seq1 transcribed RNA sequence	sp|Q9SZ69|SAP7_ARATH	168	4e-42	Zinc finger A20 and AN1 domain-containing stress-associated protein 7 OS=Arabidopsis thaliana GN=SAP7 PE=1 SV=1	--	--	--	--	--	--	--	--	--	--	GO:0044763	-	GO:0009506//plasmodesma	--
Unigene34128_All	489	137	42	19.383	5.9693	-1.69916	Down	4.79e-13	3.86e-11	--	--	--	--	--	--	--	--	--	--	--	--	--	--	--	--	--	--	--	--	--	--	-	-	-	--
Unigene36762_All	1490	137	42	6.3613	1.9591	-1.69913	Down	4.79e-13	3.86e-11	gi|460365451|ref|XP_004228615.1|	531.9	1e-149	PREDICTED: uncharacterized protein LOC101245483 [Solanum lycopersicum]	gi|470120196|ref|XM_004296146.1|	218	1e-53	PREDICTED: Fragaria vesca subsp. vesca uncharacterized LOC101291616 (LOC101291616), mRNA	--	--	--	--	--	--	--	--	--	--	--	--	--	--	-	GO:0005516//calmodulin binding	GO:0005634//nucleus	--
Unigene12528_All	1119	75	23	4.637	1.4285	-1.69869	Down	9.64e-08	4.59e-06	--	--	--	--	--	--	--	--	--	--	--	--	--	--	--	--	--	--	--	--	--	--	-	-	-	--
Unigene23445_All	471	117	36	17.186	5.3121	-1.69388	Down	2.67e-11	1.85e-09	gi|224132670|ref|XP_002321380.1|	96.3	1e-19	predicted protein [Populus trichocarpa] >gi|222868376|gb|EEF05507.1| predicted protein [Populus trichocarpa]	--	--	--	--	--	--	--	--	--	--	--	--	--	--	--	--	--	--	-	-	-	--
Unigene861_All	1152	130	40	7.8073	2.4132	-1.69388	Down	2.11e-12	1.61e-10	gi|189096592|gb|ACD76095.1|	305.1	1e-81	VRP1-3 [Vitis hybrid cultivar]	--	--	--	--	sp|Q9FKZ1|DRL42_ARATH	236	2e-62	Probable disease resistance protein At5g66900 OS=Arabidopsis thaliana GN=At5g66900 PE=3 SV=1	RSp0842	69.3	1e-11	COG4886	Leucine-rich repeat (LRR) protein	K00924	1e-11	69.3	aly:ARALYDRAFT_476729	[EC:2.7.1.-]	-	-	-	--
CL4410.Contig1_All	1044	172	53	11.3982	3.5283	-1.69176	Down	6.3e-16	6.15e-14	gi|460365602|ref|XP_004228690.1|	307.4	2e-82	PREDICTED: E3 ubiquitin-protein ligase PUB23-like [Solanum lycopersicum]	--	--	--	--	sp|Q9SVC6|PUB22_ARATH	263	1e-70	E3 ubiquitin-protein ligase PUB22 OS=Arabidopsis thaliana GN=PUB22 PE=1 SV=1	--	--	--	--	--	--	--	--	--	--	-	-	-	--
CL121.Contig4_All	2906	97	30	2.3093	0.7175	-1.6864	Down	1.51e-09	8.86e-08	gi|460395177|ref|XP_004243162.1|	1312.4	0	PREDICTED: vacuolar proton ATPase a2-like [Solanum lycopersicum]	gi|225458114|ref|XM_002280751.1|	486	1e-134	PREDICTED: Vitis vinifera vacuolar proton translocating ATPase 100 kDa subunit-like (LOC100255659), mRNA	sp|Q8W4S4|VHAA3_ARATH	1253	0	Vacuolar proton ATPase a3 OS=Arabidopsis thaliana GN=VHA-a3 PE=1 SV=1	SPAC16E8.07c	530	4e-150	COG1269	Archaeal/vacuolar-type H+-ATPase subunit I	K02154	0	1305	vvi:100258865	V-type H+-transporting ATPase subunit I [EC:3.6.3.14]	GO:0071472//cellular response to salt stress;GO:0043181//vacuolar sequestering;GO:0006816//calcium ion transport;GO:0015991//ATP hydrolysis coupled proton transport;GO:0000902//cell morphogenesis;GO:0007033//vacuole organization;GO:0070072//vacuolar proton-transporting V-type ATPase complex assembly;GO:0031669//cellular response to nutrient levels;GO:0007030//Golgi organization;GO:0048193//Golgi …	GO:0015078//hydrogen ion transmembrane transporter activity;GO:0009678//hydrogen-translocating pyrophosphatase activity;GO:0045735//nutrient reservoir activity;GO:0016887//ATPase activity	GO:0009705//plant-type vacuole membrane;GO:0009941//chloroplast envelope;GO:0000220//vacuolar proton-transporting V-type ATPase, V0 domain;GO:0005794//Golgi apparatus;GO:0005886//plasma membrane;GO:0005739//mitochondrion	--
CL4998.Contig2_All	1792	1586	491	61.2315	19.0427	-1.68504	Down	5.57e-133	9.35e-130	gi|225425136|ref|XP_002262750.1|	112.1	3e-23	PREDICTED: protein TIFY 9 [Vitis vinifera] >gi|296088737|emb|CBI38187.3| unnamed protein product [Vitis vinifera]	gi|297592032|gb|GU784915.1|	61.9	2e-06	Volvox carteri f. nagariensis female mating type locus, complete sequence	sp|Q93ZM9|TIF9_ARATH	97.8	2e-20	Protein TIFY 9 OS=Arabidopsis thaliana GN=TIFY9 PE=1 SV=1	--	--	--	--	--	K13464	3e-24	112	vvi:100262641	jasmonate ZIM domain-containing protein	GO:0010112//regulation of systemic acquired resistance;GO:2000022//regulation of jasmonic acid mediated signaling pathway;GO:0009628//response to abiotic stimulus;GO:0009611//response to wounding;GO:0009751//response to salicylic acid stimulus;GO:0009733//response to auxin stimulus	GO:0042803//protein homodimerization activity	GO:0005634//nucleus	--
Unigene6305_All	2515	171	53	4.704	1.4646	-1.68338	Down	9.64e-16	9.34e-14	--	--	--	--	--	--	--	--	--	--	--	--	--	--	--	--	--	--	--	--	--	--	-	-	-	--
Unigene37703_All	1358	1241	385	63.224	19.7036	-1.68201	Down	3.34e-104	3.73e-101	gi|460372409|ref|XP_004232023.1|	345.9	9e-94	PREDICTED: mitogen-activated protein kinase kinase kinase 3-like [Solanum lycopersicum]	--	--	--	--	sp|O22042|M3K3_ARATH	149	4e-36	Mitogen-activated protein kinase kinase kinase 3 OS=Arabidopsis thaliana GN=ANP3 PE=1 SV=1	YAR019c	128	3e-29	COG0515	Serine/threonine protein kinase	K11228	4e-34	144	ota:Ot13g01170	mitogen-activated protein kinase kinase kinase [EC:2.7.11.1]	GO:0071704;GO:0009414//response to water deprivation;GO:0042538//hyperosmotic salinity response;GO:0044238//primary metabolic process;GO:0009738//abscisic acid mediated signaling pathway;GO:0009723//response to ethylene stimulus;GO:0035556//intracellular signal transduction	GO:0004672//protein kinase activity	GO:0005886//plasma membrane	--
Unigene1139_All	992	119	37	8.2994	2.5922	-1.67883	Down	2.41e-11	1.68e-09	gi|225457279|ref|XP_002281347.1|	406.8	2e-112	PREDICTED: diacylglycerol kinase 1 [Vitis vinifera] >gi|297733902|emb|CBI15149.3| unnamed protein product [Vitis vinifera]	gi|225457278|ref|XM_002281311.1|	91.7	1e-15	PREDICTED: Vitis vinifera diacylglycerol kinase 1-like (LOC100255335), mRNA	sp|Q39017|DGK1_ARATH	365	2e-101	Diacylglycerol kinase 1 OS=Arabidopsis thaliana GN=DGK1 PE=1 SV=2	--	--	--	--	--	K00901	2e-113	406	vvi:100255335	diacylglycerol kinase [EC:2.7.1.107]	GO:0006944//cellular membrane fusion;GO:0035556//intracellular signal transduction;GO:0007205//protein kinase C-activating G-protein coupled receptor signaling pathway;GO:0016310//phosphorylation	GO:0005509//calcium ion binding;GO:0004143//diacylglycerol kinase activity	GO:0005737//cytoplasm	--
CL187.Contig15_All	1412	1228	383	60.1691	18.8516	-1.67434	Down	1.79e-102	1.96e-99	gi|460402253|ref|XP_004246628.1|	80.1	1e-13	PREDICTED: uncharacterized protein LOC101262648 [Solanum lycopersicum]	gi|460402252|ref|XM_004246580.1|	69.9	7e-09	PREDICTED: Solanum lycopersicum uncharacterized LOC101262648 (LOC101262648), mRNA	sp|Q9SZN7|HIP26_ARATH	59.3	5e-09	Heavy metal-associated isoprenylated plant protein 26 OS=Arabidopsis thaliana GN=HIPP26 PE=1 SV=1	--	--	--	--	--	K07213	2e-09	62.4	gmx:547569	copper chaperone	-	-	-	--
Unigene25389_All	1616	64	20	2.74	0.8601	-1.6716	Down	1.14e-06	4.6e-05	gi|441403283|ref|YP_007353757.1|	492.3	1e-137	ATP synthase CF0 A chain (chloroplast) [Chrysanthemum x morifolium] >gi|452849042|ref|YP_007474720.1| ATP synthase CF0 A chain (chloroplast) [Chrysanthemum indicum] >gi|470227699|ref|YP_007624786.1| ATP synthase CF0 A chain (chloroplast) [Artemisia frigida] >gi|372863197|gb|AEX99269.1| ATP synthase CF0 A chain (chloroplast) [Chrysanthemum indicum] >gi|372863436|gb|AEX99505.1| ATP synthase CF0 A c…	gi|372863184|gb|JN867589.1|	3172	0	Chrysanthemum indicum voucher HeN001 chloroplast, complete genome	sp|Q1KXW8|ATPI_HELAN	490	1e-138	ATP synthase subunit a, chloroplastic OS=Helianthus annuus GN=atpI PE=3 SV=1	all0010	341	2e-93	COG0356	F0F1-type ATP synthase, subunit a	K02108	2e-133	474	vvi:4025095	F-type H+-transporting ATPase subunit a [EC:3.6.3.14]	GO:0042777//plasma membrane ATP synthesis coupled proton transport	GO:0046933//hydrogen ion transporting ATP synthase activity, rotational mechanism	GO:0016021//integral to membrane;GO:0045263//proton-transporting ATP synthase complex, coupling factor F(o);GO:0009535//chloroplast thylakoid membrane;GO:0005886//plasma membrane	--
Unigene29408_All	1024	160	50	10.8101	3.3936	-1.67149	Down	1.09e-14	9.99e-13	gi|356533552|ref|XP_003535327.1|	149.4	9e-35	PREDICTED: uncharacterized protein LOC100806598 [Glycine max]	gi|470132779|ref|XM_004302205.1|	60	5e-06	PREDICTED: Fragaria vesca subsp. vesca uncharacterized LOC101293694 (LOC101293694), mRNA	--	--	--	--	--	--	--	--	--	K02183	2e-28	124	aly:ARALYDRAFT_495855	calmodulin	GO:0006487//protein N-linked glycosylation	GO:0005516//calmodulin binding	-	--
CL6913.Contig1_All	3082	617	193	13.8504	4.3522	-1.67011	Down	3.44e-52	1.35e-49	gi|255571792|ref|XP_002526839.1|	1019.6	0	protein with unknown function [Ricinus communis] >gi|223533843|gb|EEF35574.1| protein with unknown function [Ricinus communis]	gi|470108231|ref|XM_004290380.1|	145	3e-31	PREDICTED: Fragaria vesca subsp. vesca leucine-rich repeat receptor-like serine/threonine-protein kinase At1g17230-like (LOC101291392), mRNA	sp|O22938|Y2182_ARATH	478	9e-135	Leucine-rich repeat receptor-like tyrosine-protein kinase At2g41820 OS=Arabidopsis thaliana GN=At2g41820 PE=1 SV=1	alr0124_1	128	5e-29	COG4886	Leucine-rich repeat (LRR) protein	K08286	5e-112	404	ath:AT4G28490	protein-serine/threonine kinase [EC:2.7.11.-]	GO:0031348//negative regulation of defense response;GO:0009627//systemic acquired resistance;GO:0006499//N-terminal protein myristoylation;GO:0009863//salicylic acid mediated signaling pathway;GO:0009697//salicylic acid biosynthetic process	GO:0004672//protein kinase activity	GO:0005886//plasma membrane	--
CL936.Contig1_All	621	67	21	7.4644	2.3502	-1.66724	Down	6.67e-07	2.8e-05	gi|224105895|ref|XP_002333753.1|	52.8	4e-06	predicted protein [Populus trichocarpa] >gi|222838401|gb|EEE76766.1| predicted protein [Populus trichocarpa]	--	--	--	--	sp|P47735|RLK5_ARATH	77.8	4e-15	Receptor-like protein kinase 5 OS=Arabidopsis thaliana GN=RLK5 PE=1 SV=1	--	--	--	--	--	K08286	1e-14	77.8	ath:AT4G28490	protein-serine/threonine kinase [EC:2.7.11.-]	-	-	-	--
Unigene25956_All	983	255	80	17.9472	5.6561	-1.66588	Down	1.95e-22	2.66e-20	gi|400750|sp|Q02200.1|PERX_NICSY	446	4e-124	RecName: Full=Lignin-forming anionic peroxidase; Flags: Precursor >gi|170203|gb|AAA34050.1| anionic peroxidase [Nicotiana sylvestris]	gi|225319243|dbj|AK324002.1|	123	4e-25	Solanum lycopersicum cDNA, clone: LEFL1069DB07, HTC in leaf	sp|Q02200|PERX_NICSY	446	1e-125	Lignin-forming anionic peroxidase OS=Nicotiana sylvestris PE=2 SV=1	--	--	--	--	--	K00430	1e-123	440	rcu:RCOM_0774930	peroxidase [EC:1.11.1.7]	GO:0055114//oxidation-reduction process;GO:0006979//response to oxidative stress	GO:0020037//heme binding;GO:0046872//metal ion binding;GO:0004601//peroxidase activity	-	--
Unigene23829_All	708	204	64	19.9346	6.2825	-1.66586	Down	3.01e-18	3.37e-16	--	--	--	--	--	--	--	--	--	--	--	--	--	--	--	--	--	--	--	--	--	--	-	-	-	--
CL9915.Contig2_All	774	51	16	4.5587	1.4367	-1.66586	Down	1.53e-05	0.000493555	gi|428163724|gb|EKX32781.1|	60.1	4e-08	hypothetical protein GUITHDRAFT_121042 [Guillardia theta CCMP2712]	gi|356527940|ref|XM_003532516.1|	65.9	6e-08	PREDICTED: Glycine max uncharacterized protein LOC100810673 (LOC100810673), mRNA	sp|Q688R1|MTP1_ORYSJ	48.5	4e-06	Metal tolerance protein 1 OS=Oryza sativa subsp. japonica GN=MTP1 PE=2 SV=1	PM0926	55.1	1e-07	COG4531	ABC-type Zn2+ transport system, periplasmic component/surface adhesin	K12813	6e-07	52.8	vcn:VOLCADRAFT_92322	pre-mRNA-splicing factor ATP-dependent RNA helicase DHX16 [EC:3.6.4.13]	-	-	-	--
CL4037.Contig4_All	1529	172	54	7.7827	2.4545	-1.66484	Down	1.33e-15	1.28e-13	--	--	--	--	gi|147784704|emb|AM466006.2|	61.9	2e-06	Vitis vinifera contig VV78X244635.3, whole genome shotgun sequence	--	--	--	--	--	--	--	--	--	--	--	--	--	--	-	-	-	--
Unigene11782_All	956	2355	740	170.429	53.797	-1.66357	Down	5.46e-193	1.89e-189	gi|460384980|ref|XP_004238184.1|	276.9	3e-73	PREDICTED: transcriptional activator Myb-like [Solanum lycopersicum]	gi|460384979|ref|XM_004238136.1|	87.7	2e-14	PREDICTED: Solanum lycopersicum transcriptional activator Myb-like (LOC101262913), mRNA	sp|Q9FDW1|MYB44_ARATH	174	5e-44	Transcription factor MYB44 OS=Arabidopsis thaliana GN=MYB44 PE=2 SV=1	ECU11g1690	132	1e-30	COG5147	Myb superfamily proteins, including transcription factors and mRNA splicing factors	K09422	4e-45	179	sbi:SORBI_02g013010	myb proto-oncogene protein, plant	-	GO:0005488//binding	-	--
Unigene29955_All	637	515	162	55.9342	17.675	-1.66202	Down	1.5e-43	4.55e-41	gi|359476882|ref|XP_003631904.1|	110.5	2e-23	PREDICTED: uncharacterized protein LOC100254788 [Vitis vinifera] >gi|297735125|emb|CBI17487.3| unnamed protein product [Vitis vinifera]	--	--	--	--	--	--	--	--	--	--	--	--	--	--	--	--	--	--	-	-	-	--
Unigene1913_All	445	54	17	8.3954	2.6551	-1.66083	Down	8.89e-06	0.000303501	--	--	--	--	--	--	--	--	--	--	--	--	--	--	--	--	--	--	--	--	--	--	-	-	-	--
Unigene11518_All	604	741	234	84.8772	26.9255	-1.6564	Down	1.27e-61	6.1e-59	gi|2981167|gb|AAC06242.1|	98.6	7e-20	late embryogenis abundant protein 5 [Nicotiana tabacum]	--	--	--	--	sp|P46522|LEA5D_GOSHI	61.2	4e-10	Late embryogenesis abundant protein Lea5-D OS=Gossypium hirsutum GN=LEA5-D PE=2 SV=1	--	--	--	--	--	--	--	--	--	--	GO:0031348//negative regulation of defense response;GO:0016036//cellular response to phosphate starvation;GO:0009611//response to wounding;GO:0019375//galactolipid biosynthetic process;GO:0009867//jasmonic acid mediated signaling pathway;GO:0009862//systemic acquired resistance, salicylic acid mediated signaling pathway;GO:0010363//regulation of plant-type hypersensitive response;GO:0042631//cell…	-	-	--
CL8716.Contig5_All	2159	386	122	12.3693	3.9273	-1.65515	Down	7.21e-33	1.56e-30	gi|225461168|ref|XP_002282942.1|	711.4	0	PREDICTED: chitin-inducible gibberellin-responsive protein 1-like [Vitis vinifera]	gi|215398157|gb|EU878027.1|	204	3e-49	Capsicum annuum scarecrow-like protein (SCL1) mRNA, complete cds	sp|Q69VG1|CIGR1_ORYSJ	596	2e-170	Chitin-inducible gibberellin-responsive protein 1 OS=Oryza sativa subsp. japonica GN=CIGR1 PE=2 SV=1	--	--	--	--	--	K14494	2e-62	238	pop:POPTR_645273	DELLA protein	GO:0006355//regulation of transcription, DNA-dependent	-	-	--
CL4101.Contig4_All	1073	139	44	8.9624	2.8499	-1.65297	Down	9.14e-13	7.2e-11	gi|224137266|ref|XP_002327083.1|	261.5	1e-68	predicted protein [Populus trichocarpa] >gi|222835398|gb|EEE73833.1| predicted protein [Populus trichocarpa]	--	--	--	--	--	--	--	--	--	--	--	--	--	--	--	--	--	--	-	-	GO:0016020//membrane	--
Unigene2036_All	1600	101	32	4.3673	1.39	-1.65166	Down	1.22e-09	7.25e-08	gi|356553124|ref|XP_003544908.1|	510.4	3e-143	PREDICTED: probable WRKY transcription factor 33 [Glycine max]	gi|14530684|dbj|AB063575.1|	186	5e-44	Nicotiana tabacum NtWRKY-8 mRNA for WRKY DNA-binding protein, partial cds	sp|Q8S8P5|WRK33_ARATH	363	2e-100	Probable WRKY transcription factor 33 OS=Arabidopsis thaliana GN=WRKY33 PE=1 SV=2	--	--	--	--	--	K13424	7e-138	489	vvi:100243352	WRKY transcription factor 33	-	-	-	--
CL6610.Contig5_All	777	82	26	7.3013	2.3256	-1.65055	Down	4.57e-08	2.27e-06	gi|449447695|ref|XP_004141603.1|	142.1	9e-33	PREDICTED: LOW QUALITY PROTEIN: proline dehydrogenase 2, mitochondrial-like [Cucumis sativus]	--	--	--	--	sp|Q6NKX1|PROD2_ARATH	123	1e-28	Proline dehydrogenase 2, mitochondrial OS=Arabidopsis thaliana GN=POX2 PE=2 SV=1	--	--	--	--	--	K00318	2e-33	140	rcu:RCOM_1570620	proline dehydrogenase [EC:1.5.99.8]	GO:0006537//glutamate biosynthetic process;GO:0006562//proline catabolic process;GO:0055114//oxidation-reduction process	GO:0004657//proline dehydrogenase activity	-	--
CL6225.Contig1_All	927	529	168	39.4808	12.5955	-1.64824	Down	3.51e-44	1.08e-41	gi|207059700|dbj|BAG71890.1|	470.7	1e-131	caffeoyl CoA O-methyltransferase [Carthamus tinctorius]	gi|207059699|dbj|AB430461.1|	805	0	Carthamus tinctorius CtCoAOMT2 mRNA for caffeoyl CoA O-methyltransferase, complete cds	sp|Q41720|CAMT_ZINEL	457	3e-129	Caffeoyl-CoA O-methyltransferase OS=Zinnia elegans GN=CCOAOMT PE=2 SV=1	all5179	172	9e-43	COG4122	Predicted O-methyltransferase	K00588	8e-126	447	vvi:100243978	caffeoyl-CoA O-methyltransferase [EC:2.1.1.104]	-	GO:0008171//O-methyltransferase activity	-	--
Unigene37429_All	524	110	35	14.5235	4.6422	-1.64551	Down	2.49e-10	1.58e-08	gi|24421095|dbj|BAC07504.2|	54.3	1e-06	receptor-like protein kinase [Nicotiana tabacum]	--	--	--	--	--	--	--	--	--	--	--	--	--	--	--	--	--	--	-	-	-	--
CL3738.Contig1_All	878	141	45	11.1105	3.5621	-1.64112	Down	8.21e-13	6.5e-11	--	--	--	--	--	--	--	--	--	--	--	--	--	--	--	--	--	--	--	--	--	--	-	-	-	--
CL9020.Contig2_All	675	72	23	7.3797	2.3681	-1.63983	Down	3.49e-07	1.52e-05	--	--	--	--	gi|2765202|emb|Y12621.1|	91.7	9e-16	N.plumbaginifolia DNA for repeat region NPTAS3	--	--	--	--	--	--	--	--	--	--	--	--	--	--	-	-	-	--
CL11177.Contig3_All	3817	388	124	7.0327	2.2578	-1.63916	Down	1.35e-32	2.89e-30	gi|359483612|ref|XP_002272319.2|	1257.7	0	PREDICTED: LRR receptor-like serine/threonine-protein kinase FLS2-like [Vitis vinifera]	gi|225349633|gb|FJ185704.1|	117	9e-23	Corylus avellana isolate cav.fls.I.12B-st kinase-like protein pseudogene, partial sequence	sp|Q9FL28|FLS2_ARATH	1095	0	LRR receptor-like serine/threonine-protein kinase FLS2 OS=Arabidopsis thaliana GN=FLS2 PE=1 SV=1	alr0124_1	149	4e-35	COG4886	Leucine-rich repeat (LRR) protein	K13420	0	1212	pop:POPTR_1075175	LRR receptor-like serine/threonine-protein kinase FLS2 [EC:2.7.11.1]	GO:0071704;GO:0006898//receptor-mediated endocytosis;GO:0016045//detection of bacterium;GO:0052544//defense response by callose deposition in cell wall;GO:0016310//phosphorylation;GO:0042742//defense response to bacterium;GO:0010359//regulation of anion channel activity;GO:0044710	GO:0005515//protein binding;GO:0016706//oxidoreductase activity, acting on paired donors, with incorporation or reduction of molecular oxygen, 2-oxoglutarate as one donor, and incorporation of one atom each of oxygen into both donors;GO:0004674//protein serine/threonine kinase activity	GO:0005768//endosome;GO:0005886//plasma membrane	--
CL1105.Contig3_All	2688	413	132	10.6299	3.4129	-1.63906	Down	1.37e-34	3.19e-32	gi|407947966|gb|AFU52638.1|	528.1	3e-148	beta-1,3-glucanase 3 [Solanum tuberosum]	gi|356541397|ref|XM_003539116.1|	93.7	9e-16	PREDICTED: Glycine max glucan endo-1,3-beta-glucosidase 14-like (LOC100781332), mRNA	sp|Q9ZQG9|E1314_ARATH	459	3e-129	Glucan endo-1,3-beta-glucosidase 14 OS=Arabidopsis thaliana GN=At2g27500 PE=1 SV=2	--	--	--	--	--	--	--	--	--	--	GO:0010363//regulation of plant-type hypersensitive response;GO:0009867//jasmonic acid mediated signaling pathway;GO:0005975//carbohydrate metabolic process;GO:0006612//protein targeting to membrane;GO:0009863//salicylic acid mediated signaling pathway	GO:0042973//glucan endo-1,3-beta-D-glucosidase activity	GO:0046658//anchored to plasma membrane;GO:0005576//extracellular region;GO:0005737//cytoplasm;GO:0005634//nucleus	--
CL12751.Contig1_All	824	50	16	4.1981	1.3495	-1.63731	Down	2.35e-05	0.000725851	--	--	--	--	--	--	--	--	--	--	--	--	--	--	--	--	--	--	--	--	--	--	-	-	-	--
Unigene25427_All	1575	528	169	23.1933	7.4575	-1.63694	Down	1.1e-43	3.36e-41	gi|460375082|ref|XP_004233337.1|	326.6	7e-88	PREDICTED: uncharacterized protein LOC101260601 [Solanum lycopersicum]	--	--	--	--	--	--	--	--	--	--	--	--	--	--	--	--	--	--	-	-	-	--
Unigene14328_All	5050	284	91	3.8908	1.2524	-1.63537	Down	3.3e-24	4.93e-22	gi|224061172|ref|XP_002300362.1|	1648.6	0	multidrug resistance protein ABC transporter family [Populus trichocarpa] >gi|222847620|gb|EEE85167.1| multidrug resistance protein ABC transporter family [Populus trichocarpa]	gi|359494288|ref|XM_003634705.1|	196	2e-46	PREDICTED: Vitis vinifera ABC transporter C family member 3-like (LOC100265300), mRNA	sp|Q9LK64|AB3C_ARATH	1587	0	ABC transporter C family member 3 OS=Arabidopsis thaliana GN=ABCC3 PE=1 SV=1	YDR135c	714	0	COG1132	ABC-type multidrug transport system, ATPase and permease components	K05666	0	648	olu:OSTLU_35503	ATP-binding cassette, subfamily C (CFTR/MRP), member 2	GO:0009987//cellular process;GO:0006810//transport	GO:0010290//chlorophyll catabolite transmembrane transporter activity;GO:0000166//nucleotide binding;GO:0015431//glutathione S-conjugate-exporting ATPase activity	GO:0000325//plant-type vacuole;GO:0009506//plasmodesma;GO:0005774//vacuolar membrane;GO:0005886//plasma membrane;GO:0048046//apoplast	--
CL187.Contig12_All	1022	78	25	5.2802	1.7001	-1.63497	Down	1.19e-07	5.61e-06	gi|460402253|ref|XP_004246628.1|	146.7	5e-34	PREDICTED: uncharacterized protein LOC101262648 [Solanum lycopersicum]	--	--	--	--	--	--	--	--	--	--	--	--	--	--	--	--	--	--	-	-	-	--
CL12533.Contig8_All	775	53	17	4.7313	1.5245	-1.6339	Down	1.36e-05	0.000445994	gi|225435840|ref|XP_002283807.1|	32	2e-09	PREDICTED: NAC domain-containing protein 68 [Vitis vinifera] >gi|297746521|emb|CBI16577.3| unnamed protein product [Vitis vinifera]	--	--	--	--	sp|Q39013|NAC2_ARATH	43.9	3e-08	NAC domain-containing protein 2 OS=Arabidopsis thaliana GN=NAC002 PE=2 SV=2	--	--	--	--	--	--	--	--	--	--	-	-	-	--
Unigene1986_All	1588	1938	622	84.4332	27.2223	-1.63302	Down	4.78e-155	1.05e-151	gi|357496875|ref|XP_003618726.1|	424.1	3e-117	LRR receptor-like serine/threonine-protein kinase RPK2 [Medicago truncatula] >gi|355493741|gb|AES74944.1| LRR receptor-like serine/threonine-protein kinase RPK2 [Medicago truncatula]	gi|270152059|gb|BT118945.1|	63.9	5e-07	Picea glauca clone GQ04012_D03 mRNA sequence	sp|Q9S7I6|RPK2_ARATH	405	5e-113	LRR receptor-like serine/threonine-protein kinase RPK2 OS=Arabidopsis thaliana GN=RPK2 PE=1 SV=1	lin1934_1	96.7	1e-19	COG0515	Serine/threonine protein kinase	K13415	4e-55	214	rcu:RCOM_0478150	protein brassinosteroid insensitive 1 [EC:2.7.10.1 2.7.11.1]	GO:0016310//phosphorylation	GO:0004672//protein kinase activity;GO:0000166//nucleotide binding	GO:0016020//membrane	--
Unigene758_All	1435	81	26	3.9052	1.2592	-1.63289	Down	6.99e-08	3.38e-06	gi|225426751|ref|XP_002275855.1|	526.2	5e-148	PREDICTED: uncharacterized protein LOC100265017 [Vitis vinifera]	gi|225469323|ref|XM_002267947.1|	75.8	1e-10	PREDICTED: Vitis vinifera uncharacterized LOC100248586 (LOC100248586), mRNA	sp|Q9C5X8|MOCOS_ARATH	80.9	2e-15	Molybdenum cofactor sulfurase OS=Arabidopsis thaliana GN=ABA3 PE=1 SV=1	MA1950	121	3e-27	COG0520	Selenocysteine lyase	K15631	5e-15	80.9	ath:AT1G16540	molybdenum cofactor sulfurtransferase [EC:2.8.1.9]	-	-	-	--
CL2409.Contig6_All	1459	81	26	3.841	1.2385	-1.63289	Down	6.99e-08	3.38e-06	gi|470116699|ref|XP_004294515.1|	631.7	9e-180	PREDICTED: 12-oxophytodienoate reductase 2-like [Fragaria vesca subsp. vesca]	gi|359493384|ref|XM_002281312.2|	222	8e-55	PREDICTED: Vitis vinifera 12-oxophytodienoate reductase 2-like, transcript variant 1 (LOC100267062), mRNA	sp|Q8GYB8|OPR2_ARATH	598	3e-171	12-oxophytodienoate reductase 2 OS=Arabidopsis thaliana GN=OPR2 PE=2 SV=2	all1865	306	8e-83	COG1902	NADH:flavin oxidoreductases, Old Yellow Enzyme family	K05894	3e-178	623	vvi:100267062	12-oxophytodienoic acid reductase [EC:1.3.1.42]	GO:0009611//response to wounding;GO:0046686//response to cadmium ion;GO:0031407//oxylipin metabolic process;GO:0009751//response to salicylic acid stimulus;GO:0055114//oxidation-reduction process	GO:0016491//oxidoreductase activity;GO:0010181//FMN binding	-	--
CL10749.Contig1_All	1125	112	36	6.8877	2.224	-1.63087	Down	2.23e-10	1.42e-08	gi|255587002|ref|XP_002534094.1|	133.7	7e-102	Beta-expansin 1a precursor, putative [Ricinus communis] >gi|223525857|gb|EEF28288.1| Beta-expansin 1a precursor, putative [Ricinus communis]	gi|356543972|ref|XM_003540384.1|	65.9	9e-08	PREDICTED: Glycine max expansin-like A1-like (LOC100819849), mRNA	sp|Q9LZT4|EXLA1_ARATH	253	2e-93	Expansin-like A1 OS=Arabidopsis thaliana GN=EXLA1 PE=2 SV=1	--	--	--	--	--	--	--	--	--	--	GO:0009828//plant-type cell wall loosening;GO:0009826//unidimensional cell growth;GO:0019953//sexual reproduction	-	GO:0009505//plant-type cell wall;GO:0005794//Golgi apparatus;GO:0009506//plasmodesma;GO:0005576//extracellular region;GO:0016020//membrane;GO:0005829//cytosol	--
Unigene920_All	955	118	38	8.5485	2.7654	-1.62818	Down	7.71e-11	5.11e-09	gi|462407757|gb|EMJ13091.1|	339.7	4e-92	hypothetical protein PRUPE_ppa010287mg [Prunus persica]	gi|449531068|ref|XM_004172462.1|	93.7	3e-16	PREDICTED: Cucumis sativus stem-specific protein TSJT1-like (LOC101207830), mRNA	sp|P24805|TSJT1_TOBAC	107	1e-23	Stem-specific protein TSJT1 OS=Nicotiana tabacum GN=TSJT1 PE=2 SV=1	--	--	--	--	--	K01953	2e-06	51.2	ppp:PHYPADRAFT_226188	asparagine synthase (glutamine-hydrolysing) [EC:6.3.5.4]	-	-	GO:0044424//intracellular part	--
Unigene25513_All	1043	214	69	14.1951	4.5978	-1.62638	Down	1.77e-18	2.01e-16	gi|207059698|dbj|BAG71889.1|	475.3	7e-133	caffeoyl CoA O-methyltransferase [Carthamus tinctorius]	gi|207059703|dbj|AB430463.1|	658	0	Carthamus tinctorius CtCoAOMT4 mRNA for caffeoyl CoA O-methyltransferase, complete cds	sp|Q41720|CAMT_ZINEL	468	3e-132	Caffeoyl-CoA O-methyltransferase OS=Zinnia elegans GN=CCOAOMT PE=2 SV=1	all5179	173	4e-43	COG4122	Predicted O-methyltransferase	K00588	3e-126	449	vvi:100243978	caffeoyl-CoA O-methyltransferase [EC:2.1.1.104]	-	GO:0008171//O-methyltransferase activity	-	--
CL11562.Contig3_All	3378	936	302	19.1702	6.2134	-1.62541	Down	2.37e-75	1.54e-72	gi|225437164|ref|XP_002274787.1|	1433.3	0	PREDICTED: calcium-transporting ATPase 12, plasma membrane-type-like [Vitis vinifera]	gi|147864106|emb|AM458967.2|	301	3e-78	Vitis vinifera contig VV78X176692.9, whole genome shotgun sequence	sp|Q9LY77|ACA12_ARATH	1361	0	Calcium-transporting ATPase 12, plasma membrane-type OS=Arabidopsis thaliana GN=ACA12 PE=2 SV=1	BS_yloB	417	5e-116	COG0474	Cation transport ATPase	K01537	0	1372	aly:ARALYDRAFT_898774	Ca2+-transporting ATPase [EC:3.6.3.8]	GO:0070588//calcium ion transmembrane transport	GO:0005388//calcium-transporting ATPase activity;GO:0046872//metal ion binding;GO:0005524//ATP binding	GO:0016021//integral to membrane	--
CL11757.Contig2_All	703	130	42	12.7938	4.1522	-1.6235	Down	9.26e-12	6.67e-10	--	--	--	--	--	--	--	--	--	--	--	--	--	--	--	--	--	--	--	--	--	--	-	-	-	--
Unigene11831_All	934	390	126	28.8887	9.3758	-1.62349	Down	2.49e-32	5.26e-30	gi|225436011|ref|XP_002273485.1|	261.9	1e-68	PREDICTED: uncharacterized protein LOC100242686 [Vitis vinifera] >gi|296083968|emb|CBI24356.3| unnamed protein product [Vitis vinifera]	gi|460365155|ref|XM_004228422.1|	60	4e-06	PREDICTED: Solanum lycopersicum protein NDR1-like (LOC101250915), mRNA	sp|Q9C615|SYP24_ARATH	48.5	5e-06	Putative syntaxin-24 OS=Arabidopsis thaliana GN=SYP24 PE=3 SV=1	--	--	--	--	--	--	--	--	--	--	-	-	GO:0009506//plasmodesma;GO:0044464//cell part	--
CL928.Contig1_All	908	65	21	4.9526	1.6074	-1.62346	Down	1.56e-06	6.15e-05	gi|460408991|ref|XP_004249924.1|	307.8	1e-82	PREDICTED: steroid 5-alpha-reductase DET2-like [Solanum lycopersicum]	gi|357497776|ref|XM_003619129.1|	69.9	4e-09	Medicago truncatula 3-oxo-5-alpha-steroid 4-dehydrogenase (MTR_6g043740) mRNA, complete cds	sp|Q2QDF6|DET2_GOSHI	82.8	2e-16	Steroid 5-alpha-reductase DET2 OS=Gossypium hirsutum GN=DET2 PE=1 SV=1	--	--	--	--	--	K09591	2e-17	87.8	ppp:PHYPADRAFT_166483	probable steroid reductase DET2 [EC:1.3.99.-]	-	GO:0003865//3-oxo-5-alpha-steroid 4-dehydrogenase activity	GO:0009941//chloroplast envelope;GO:0016020//membrane	--
Unigene23522_All	785	99	32	8.7252	2.8331	-1.62281	Down	2.84e-09	1.62e-07	gi|255576471|ref|XP_002529127.1|	300.8	1e-80	protein with unknown function [Ricinus communis] >gi|223531406|gb|EEF33240.1| protein with unknown function [Ricinus communis]	gi|470122179|ref|XM_004297077.1|	91.7	1e-15	PREDICTED: Fragaria vesca subsp. vesca uncharacterized LOC101300241 (LOC101300241), mRNA	--	--	--	--	--	--	--	--	--	K03453	5e-10	63.2	vcn:VOLCADRAFT_102664	bile acid:Na+ symporter, BASS family	GO:0009863//salicylic acid mediated signaling pathway;GO:0031348//negative regulation of defense response;GO:0045087//innate immune response;GO:0006979//response to oxidative stress;GO:0009697//salicylic acid biosynthetic process	-	GO:0005737//cytoplasm	--
Unigene33131_All	1040	232	75	15.4335	5.012	-1.62261	Down	7.59e-20	9.15e-18	gi|225348625|gb|ACN87274.1|	329.7	5e-89	short chain dehydrogenase/reductase [Chelidonium majus]	gi|356566888|ref|XM_003551610.1|	67.9	2e-08	PREDICTED: Glycine max (+)-neomenthol dehydrogenase-like (LOC100778451), mRNA	sp|Q9M2E2|SDR1_ARATH	285	3e-77	(+)-neomenthol dehydrogenase OS=Arabidopsis thaliana GN=SDR1 PE=1 SV=1	all0352	141	2e-33	COG1028	Dehydrogenases with different specificities (related to short-chain alcohol dehydrogenases)	K15095	2e-85	313	vvi:100248214	(+)-neomenthol dehydrogenase [EC:1.1.1.208]	GO:0008152//metabolic process;GO:0050896//response to stimulus	GO:0016616//oxidoreductase activity, acting on the CH-OH group of donors, NAD or NADP as acceptor	GO:0071944//cell periphery	--
Unigene31817_All	919	68	22	5.1192	1.6638	-1.62144	Down	9.13e-07	3.73e-05	gi|356552725|ref|XP_003544713.1|	227.3	2e-58	PREDICTED: probable serine/threonine-protein kinase WNK11-like [Glycine max]	gi|356552724|ref|XM_003544665.1|	141	1e-30	PREDICTED: Glycine max probable serine/threonine-protein kinase WNK11-like (LOC100786910), mRNA	sp|Q6ICW6|WNK11_ARATH	214	6e-56	Probable serine/threonine-protein kinase WNK11 OS=Arabidopsis thaliana GN=WNK11 PE=2 SV=1	YAR018c	55.8	1e-07	COG0515	Serine/threonine protein kinase	K08867	7e-42	169	smo:SELMODRAFT_130367	WNK lysine deficient protein kinase [EC:2.7.11.1]	GO:0000186//activation of MAPKK activity;GO:0010260//organ senescence	GO:0005524//ATP binding;GO:0004709//MAP kinase kinase kinase activity	GO:0005634//nucleus	--
CL6610.Contig3_All	2058	139	45	4.6728	1.5197	-1.6205	Down	1.89e-12	1.45e-10	gi|18253083|dbj|BAB83948.1|	592.4	1e-167	CIG1 [Nicotiana tabacum]	gi|357502658|ref|XM_003621570.1|	63.9	6e-07	Medicago truncatula Proline dehydrogenase (MTR_7g020820) mRNA, complete cds	sp|P92983|PROD1_ARATH	508	4e-144	Proline dehydrogenase 1, mitochondrial OS=Arabidopsis thaliana GN=POX1 PE=1 SV=2	SPCC70.03c	100	7e-21	COG0506	Proline dehydrogenase	K00318	2e-161	567	vvi:100254983	proline dehydrogenase [EC:1.5.99.8]	GO:0006537//glutamate biosynthetic process;GO:0006979//response to oxidative stress;GO:0006562//proline catabolic process;GO:0055114//oxidation-reduction process	GO:0004657//proline dehydrogenase activity	GO:0005739//mitochondrion	--
CL8370.Contig10_All	1261	271	88	14.8684	4.8501	-1.61616	Down	8.33e-23	1.16e-20	gi|470121211|ref|XP_004296671.1|	517.3	2e-145	PREDICTED: probable aldo-keto reductase 2-like [Fragaria vesca subsp. vesca]	gi|75755874|gb|DQ160050.1|	198	1e-47	Taraxacum officinale TO41-23rc (To41-23rc) mRNA, partial cds	sp|Q7XT99|AKR2_ORYSJ	505	2e-143	Probable aldo-keto reductase 2 OS=Oryza sativa subsp. japonica GN=Os04g0338000 PE=2 SV=2	AGc447	303	3e-82	COG0667	Predicted oxidoreductases (related to aryl-alcohol dehydrogenases)	K05275	7e-39	159	zma:100272747	pyridoxine 4-dehydrogenase [EC:1.1.1.65]	GO:0046686//response to cadmium ion;GO:0055114//oxidation-reduction process	GO:0050236//pyridoxine:NADP 4-dehydrogenase activity	GO:0009941//chloroplast envelope;GO:0005886//plasma membrane	--
Unigene8541_All	1013	356	116	24.3137	7.9585	-1.6112	Down	2.4e-29	4.46e-27	gi|255542420|ref|XP_002512273.1|	115.2	1e-24	leucine-rich repeat-containing protein, putative [Ricinus communis] >gi|223548234|gb|EEF49725.1| leucine-rich repeat-containing protein, putative [Ricinus communis]	gi|330250293|gb|CP002685.1|	60	5e-06	Arabidopsis thaliana chromosome 2, complete sequence	--	--	--	--	--	--	--	--	--	--	--	--	--	--	-	-	-	--
CL2409.Contig20_All	1270	92	30	5.0118	1.6417	-1.61014	Down	1.25e-08	6.64e-07	gi|462421519|gb|EMJ25782.1|	429.1	8e-119	hypothetical protein PRUPE_ppa1027192mg [Prunus persica]	gi|460410473|ref|XM_004250605.1|	252	8e-64	PREDICTED: Solanum lycopersicum 12-oxophytodienoate reductase 1-like (LOC101254262), mRNA	sp|Q9XG54|OPR1_SOLLC	400	1e-111	12-oxophytodienoate reductase 1 OS=Solanum lycopersicum GN=OPR1 PE=1 SV=1	all1865	206	5e-53	COG1902	NADH:flavin oxidoreductases, Old Yellow Enzyme family	K05894	4e-118	422	vvi:100244746	12-oxophytodienoic acid reductase [EC:1.3.1.42]	GO:0009611//response to wounding;GO:0046686//response to cadmium ion;GO:0031407//oxylipin metabolic process;GO:0009751//response to salicylic acid stimulus;GO:0055114//oxidation-reduction process	GO:0016491//oxidoreductase activity;GO:0010181//FMN binding	-	--
Unigene19541_All	1351	1131	369	57.9185	18.9826	-1.60935	Down	2.08e-89	1.75e-86	gi|38344352|emb|CAD40174.2|	95.9	1e-18	OSJNBa0061A09.13 [Oryza sativa Japonica Group]	--	--	--	--	--	--	--	--	--	--	--	--	--	--	--	--	--	--	-	-	-	--
CL10207.Contig1_All	1771	613	200	23.947	7.8487	-1.60932	Down	2.88e-49	1.04e-46	gi|255582838|ref|XP_002532192.1|	468	2e-130	conserved hypothetical protein [Ricinus communis] >gi|223528124|gb|EEF30195.1| conserved hypothetical protein [Ricinus communis]	--	--	--	--	sp|Q9SD53|Y3720_ARATH	312	5e-85	UPF0481 protein At3g47200 OS=Arabidopsis thaliana GN=At3g47200 PE=1 SV=1	--	--	--	--	--	--	--	--	--	--	GO:0042538//hyperosmotic salinity response;GO:0009414//response to water deprivation;GO:0009693//ethylene biosynthetic process;GO:0009737//response to abscisic acid stimulus;GO:0009741//response to brassinosteroid stimulus	-	-	--
[truncated: 759 more rows]
