# Supplementary material for: Transcriptomic analysis of differentially expressed genes in the floral transition of the summer flowering chrysanthemum
Source: BMC Genomics. 2016 Aug 24;17(1):673. doi: 10.1186/s12864-016-3024-4 (PMC4995656; doi:10.1186/s12864-016-3024-4)
Supplement: Additional file 7: Table S7. — Genes differentially transcribed in the comparison in the comparison CK vs L2. Criteria as given in Additional file 4: Table S4. (XLS 3076 kb) [file 12864_2016_3024_MOESM7_ESM.xls]

## Sheet: Additional file 4
geneID(3760)	geneLength	ck_rawfragments(14454067)	L2_rawfragments(14602517)	ck_FPKM	L2_FPKM	log2 Ratio(L2/ck)	Up-Down-Regulation(L2/ck)	P-value	FDR	Nr-ID	Nr-Score	Nr-Evalue	Nr-annotation	Nt-ID	Nt-Score	Nt-Evalue	Nt-annotation	Swissprot-ID	Swissprot-Score	Swissprot-Evalue	Swissprot-annotation	COG-Protein-or-Domain	COG-Score	COG-Evalue	COG-ID	COG-Function-Description	KO_id	KEGG-Evalue	KEGG-Score	KEGG-Gene	ko_definition	GO-BiologicalProcess	GO-MolecularFunction	Go-CellularComponent	Pathway ID//Pathway
CL10787.Contig1_All	511	0	66	0	8.8449	13.1106	Up	1.91e-20	1.33e-18	gi|460403532|ref|XP_004247244.1|	132.1	3e-30	PREDICTED: H/ACA ribonucleoprotein complex subunit 3-like protein-like [Solanum lycopersicum]	gi|460403531|ref|XM_004247196.1|	151	8e-34	PREDICTED: Solanum lycopersicum H/ACA ribonucleoprotein complex subunit 3-like protein-like (LOC101254236), mRNA	sp|Q93XX8|NOP10_ARATH	112	2e-25	H/ACA ribonucleoprotein complex subunit 3-like protein OS=Arabidopsis thaliana GN=At2g20490 PE=2 SV=2	SPAP27G11.13c	86.7	2e-17	COG2260	Predicted Zn-ribbon RNA-binding protein	K11130	3e-28	122	vvi:100260505	H/ACA ribonucleoprotein complex subunit 3	GO:0010197//polar nucleus fusion	GO:0003676//nucleic acid binding	GO:0005730//nucleolus;GO:0015030//Cajal body;GO:0030529//ribonucleoprotein complex;GO:0009536//plastid	--
Unigene56025_All	556	0	38	0	4.6804	12.1924	Up	4.44e-12	1.85e-10	gi|27804355|gb|AAO22979.1|	376.7	1e-103	MADS-box transcription factor CDM111 [Chrysanthemum x morifolium]	gi|27804354|gb|AY173054.1|	1102	0	Chrysanthemum x morifolium MADS-box transcription factor CDM111 (cdm111) mRNA, complete cds	sp|Q42429|AGL8_SOLTU	221	2e-58	Agamous-like MADS-box protein AGL8 homolog OS=Solanum tuberosum PE=2 SV=1	--	--	--	--	--	K09264	1e-64	243	vvi:100232952	MADS-box transcription factor, plant	-	-	-	--
CL1414.Contig1_All	309	0	18	0	3.9892	11.9619	Up	4.2e-06	8.47e-05	gi|255076893|gb|ACU00273.1|	206.8	8e-53	dehydration-responsive element-binding factor 1 [Chrysanthemum x morifolium]	gi|255076892|gb|FJ605130.1|	541	1e-151	Chrysanthemum x morifolium dehydration-responsive element-binding factor 1 (DREB1C-2) mRNA, complete cds	sp|P93835|DRE1B_ARATH	77.4	2e-15	Dehydration-responsive element-binding protein 1B OS=Arabidopsis thaliana GN=DREB1B PE=2 SV=2	--	--	--	--	--	K09286	5e-15	77.4	ath:AT4G25490	EREBP-like factor	-	-	-	--
Unigene56049_All	323	0	17	0	3.6043	11.8155	Up	8.36e-06	0.000159972	--	--	--	--	--	--	--	--	--	--	--	--	--	--	--	--	--	--	--	--	--	--	-	-	-	--
CL781.Contig8_All	682	0	29	0	2.912	11.5078	Up	2.17e-09	6.99e-08	gi|224083430|ref|XP_002307023.1|	287.3	1e-76	predicted protein [Populus trichocarpa] >gi|222856472|gb|EEE94019.1| predicted protein [Populus trichocarpa]	gi|359476941|ref|XM_002281703.2|	214	9e-53	PREDICTED: Vitis vinifera 50S ribosomal protein L17-like (LOC100252405), mRNA	sp|O80363|RK17_TOBAC	108	4e-24	50S ribosomal protein L17, chloroplastic OS=Nicotiana tabacum GN=RPL17 PE=2 SV=1	FN1282	119	6e-27	COG0203	Ribosomal protein L17	K02879	1e-77	287	pop:POPTR_650590	large subunit ribosomal protein L17	GO:0006412//translation;GO:0009086//methionine biosynthetic process;GO:0006354//DNA-dependent transcription, elongation;GO:0000394//RNA splicing, via endonucleolytic cleavage and ligation	GO:0003735//structural constituent of ribosome	GO:0005840//ribosome;GO:0009507//chloroplast	--
CL1574.Contig10_All	1111	0	46	0	2.8354	11.4693	Up	1.81e-14	9.04e-13	gi|460405649|ref|XP_004248288.1|	265.8	9e-70	PREDICTED: uncharacterized protein LOC101249403 [Solanum lycopersicum]	gi|460230676|gb|GABL01036431.1|	63.9	3e-07	TSA: Camelina sativa comp48095_c0_seq1 transcribed RNA sequence	--	--	--	--	--	--	--	--	--	--	--	--	--	--	GO:0050832//defense response to fungus;GO:0009911//positive regulation of flower development;GO:0007165//signal transduction;GO:0010228//vegetative to reproductive phase transition of meristem	-	GO:0005634//nucleus	--
CL1201.Contig8_All	1016	0	41	0	2.7635	11.4323	Up	5.63e-13	2.53e-11	gi|460400183|ref|XP_004245615.1|	312.4	7e-84	PREDICTED: glutathione S-transferase T1-like [Solanum lycopersicum]	gi|59380460|gb|AY899920.1|	289	3e-75	Helianthus annuus x Helianthus debilis subsp. debilis gluthatione S-transferase (gst) mRNA, partial cds	sp|Q9ZRT5|GSTT1_ARATH	299	2e-81	Glutathione S-transferase T1 OS=Arabidopsis thaliana GN=GSTT1 PE=2 SV=1	SPCC191.09c	59.3	1e-08	COG0625	Glutathione S-transferase	K00799	2e-83	307	rcu:RCOM_1686420	glutathione S-transferase [EC:2.5.1.18]	GO:0009407//toxin catabolic process;GO:0010583//response to cyclopentenone	GO:0004364//glutathione transferase activity	GO:0005777//peroxisome	--
CL12836.Contig2_All	449	0	17	0	2.5928	11.3403	Up	8.36e-06	0.000160025	gi|224109688|ref|XP_002315277.1|	137.1	8e-32	predicted protein [Populus trichocarpa] >gi|222864317|gb|EEF01448.1| predicted protein [Populus trichocarpa]	--	--	--	--	--	--	--	--	--	--	--	--	--	--	--	--	--	--	-	-	GO:0005737//cytoplasm	--
CL10457.Contig4_All	657	0	21	0	2.1889	11.096	Up	5.33e-07	1.25e-05	gi|297736295|emb|CBI24933.3|	112.5	5e-24	unnamed protein product [Vitis vinifera]	--	--	--	--	--	--	--	--	--	--	--	--	--	--	--	--	--	--	GO:0010311//lateral root formation	-	GO:0005829//cytosol	--
Unigene52137_All	578	0	18	0	2.1326	11.0584	Up	4.2e-06	8.47e-05	gi|449468560|ref|XP_004151989.1|	128.3	7e-29	PREDICTED: H/ACA ribonucleoprotein complex subunit 3-like protein-like [Cucumis sativus] >gi|449514990|ref|XP_004164533.1| PREDICTED: H/ACA ribonucleoprotein complex subunit 3-like protein-like [Cucumis sativus]	gi|460403531|ref|XM_004247196.1|	141	9e-31	PREDICTED: Solanum lycopersicum H/ACA ribonucleoprotein complex subunit 3-like protein-like (LOC101254236), mRNA	sp|Q93XX8|NOP10_ARATH	112	1e-25	H/ACA ribonucleoprotein complex subunit 3-like protein OS=Arabidopsis thaliana GN=At2g20490 PE=2 SV=2	SPAP27G11.13c	86.7	2e-17	COG2260	Predicted Zn-ribbon RNA-binding protein	K11130	6e-29	125	gmx:100306376	H/ACA ribonucleoprotein complex subunit 3	GO:0010197//polar nucleus fusion	GO:0003676//nucleic acid binding	GO:0005730//nucleolus;GO:0015030//Cajal body;GO:0030529//ribonucleoprotein complex;GO:0009536//plastid	--
CL2779.Contig4_All	644	0	17	0	1.8077	10.8199	Up	8.36e-06	0.000159999	--	--	--	--	--	--	--	--	--	--	--	--	--	--	--	--	--	--	--	--	--	--	-	-	-	--
CL9399.Contig5_All	1899	0	42	0	1.5146	10.5647	Up	2.83e-13	1.3e-11	gi|462396393|gb|EMJ02192.1|	713	0	hypothetical protein PRUPE_ppa005136mg [Prunus persica]	gi|359475311|ref|XM_003631601.1|	349	7e-93	PREDICTED: Vitis vinifera adenylyl cyclase-associated protein 1-like (LOC100853345), mRNA	--	--	--	--	--	--	--	--	--	--	--	--	--	--	GO:0007010//cytoskeleton organization;GO:0009826//unidimensional cell growth	GO:0003779//actin binding	-	--
CL3932.Contig5_All	1764	0	37	0	1.4364	10.4882	Up	8.83e-12	3.59e-10	gi|225433446|ref|XP_002285679.1|	718.8	0	PREDICTED: probable DNA primase large subunit [Vitis vinifera] >gi|297741936|emb|CBI33371.3| unnamed protein product [Vitis vinifera]	gi|359477808|ref|XM_002285643.2|	359	7e-96	PREDICTED: Vitis vinifera probable DNA primase large subunit-like (LOC100244238), mRNA	sp|Q84WJ2|PRI2_ARATH	641	0	Probable DNA primase large subunit OS=Arabidopsis thaliana GN=At1g67320 PE=2 SV=2	SPBC17D11.06	300	4e-81	COG2219	Eukaryotic-type DNA primase, large subunit	K02685	0	718	vvi:100244238	DNA primase large subunit [EC:2.7.7.-]	GO:0051726//regulation of cell cycle;GO:0051567//histone H3-K9 methylation;GO:0006269//DNA replication, synthesis of RNA primer;GO:0006270//DNA replication initiation;GO:0008283//cell proliferation;GO:0006275//regulation of DNA replication;GO:0006306//DNA methylation	GO:0003896//DNA primase activity	GO:0009506//plasmodesma;GO:0005634//nucleus	--
Unigene9212_All	890	0	15	0	1.1542	10.1727	Up	3.31e-05	0.000556781	gi|470126344|ref|XP_004299148.1|	235	1e-60	PREDICTED: 50S ribosomal protein L19, chloroplastic-like [Fragaria vesca subsp. vesca]	gi|359491201|ref|XM_002277226.2|	180	2e-42	PREDICTED: Vitis vinifera uncharacterized LOC100255272 (LOC100255272), mRNA	sp|P82413|RK19_SPIOL	141	6e-34	50S ribosomal protein L19, chloroplastic OS=Spinacia oleracea GN=RPL19 PE=1 SV=2	SMc03863	87.8	2e-17	COG0335	Ribosomal protein L19	--	--	--	--	--	GO:0006412//translation;GO:0035196//production of miRNAs involved in gene silencing by miRNA;GO:0010267//production of ta-siRNAs involved in RNA interference;GO:0042254//ribosome biogenesis;GO:0051607//defense response to virus	GO:0003735//structural constituent of ribosome	GO:0005840//ribosome;GO:0005739//mitochondrion;GO:0009507//chloroplast	--
CL14677.Contig2_All	1281	0	21	0	1.1226	10.1326	Up	5.33e-07	1.25e-05	gi|460404222|ref|XP_004247583.1|	372.9	6e-102	PREDICTED: ATP-dependent RNA helicase SUPV3L1, mitochondrial-like [Solanum lycopersicum]	gi|356495781|ref|XM_003516704.1|	198	1e-47	PREDICTED: Glycine max ATP-dependent RNA helicase SUPV3L1, mitochondrial-like (LOC100807810), mRNA	--	--	--	--	CAC0778	141	3e-33	COG0513	Superfamily II DNA and RNA helicases	--	--	--	--	--	GO:0009561//megagametogenesis;GO:0016070//RNA metabolic process;GO:0009555//pollen development	GO:0004004//ATP-dependent RNA helicase activity;GO:0003676//nucleic acid binding;GO:0005524//ATP binding	GO:0005739//mitochondrion	--
Unigene6594_All	1356	0	22	0	1.1111	10.1178	Up	2.68e-07	6.6e-06	gi|462395976|gb|EMJ01775.1|	371.7	1e-101	hypothetical protein PRUPE_ppa009889mg [Prunus persica]	gi|359479834|ref|XM_002268374.2|	103	5e-19	PREDICTED: Vitis vinifera RING finger and CHY zinc finger domain-containing protein 1-like (LOC100264899), mRNA	--	--	--	--	--	--	--	--	--	K10144	8e-100	362	pop:POPTR_245964	RING finger and CHY zinc finger domain-containing protein 1 [EC:6.3.2.19]	-	GO:0008270//zinc ion binding	-	--
CL1638.Contig11_All	1528	0	21	0	0.9412	9.87836	Up	5.33e-07	1.25e-05	gi|460407866|ref|XP_004249370.1|	662.9	0	PREDICTED: cationic amino acid transporter 2, vacuolar-like [Solanum lycopersicum]	gi|225439246|ref|XM_002271294.1|	355	9e-95	PREDICTED: Vitis vinifera high affinity cationic amino acid transporter 1-like (LOC100265688), mRNA	sp|Q9ASS7|CAAT2_ARATH	629	1e-180	Cationic amino acid transporter 2, vacuolar OS=Arabidopsis thaliana GN=CAT2 PE=1 SV=1	lin2613	288	2e-77	COG0531	Amino acid transporters	K03294	2e-72	271	osa:4330195	basic amino acid/polyamine antiporter, APA family	GO:0016036//cellular response to phosphate starvation;GO:0042744//hydrogen peroxide catabolic process;GO:0006635//fatty acid beta-oxidation;GO:0006995//cellular response to nitrogen starvation;GO:0016558//protein import into peroxisome matrix;GO:0048573//photoperiodism, flowering;GO:0045454//cell redox homeostasis;GO:0005982//starch metabolic process;GO:0003333//amino acid transmembrane transport…	GO:0005515//protein binding;GO:0020037//heme binding;GO:0050897//cobalt ion binding;GO:0004096//catalase activity;GO:0015171//amino acid transmembrane transporter activity	GO:0009705//plant-type vacuole membrane;GO:0010319//stromule;GO:0022626//cytosolic ribosome;GO:0016021//integral to membrane;GO:0009507//chloroplast;GO:0005777//peroxisome;GO:0005886//plasma membrane;GO:0005634//nucleus;GO:0005739//mitochondrion	--
CL1638.Contig3_All	1748	0	24	0	0.9402	9.87682	Up	6.77e-08	1.81e-06	gi|460407866|ref|XP_004249370.1|	741.1	0	PREDICTED: cationic amino acid transporter 2, vacuolar-like [Solanum lycopersicum]	gi|225439246|ref|XM_002271294.1|	363	4e-97	PREDICTED: Vitis vinifera high affinity cationic amino acid transporter 1-like (LOC100265688), mRNA	sp|Q9ASS7|CAAT2_ARATH	687	0	Cationic amino acid transporter 2, vacuolar OS=Arabidopsis thaliana GN=CAT2 PE=1 SV=1	lin0648	310	5e-84	COG0531	Amino acid transporters	K03294	5e-76	283	gmx:100776671	basic amino acid/polyamine antiporter, APA family	GO:0016036//cellular response to phosphate starvation;GO:0042744//hydrogen peroxide catabolic process;GO:0006635//fatty acid beta-oxidation;GO:0006995//cellular response to nitrogen starvation;GO:0016558//protein import into peroxisome matrix;GO:0048573//photoperiodism, flowering;GO:0045454//cell redox homeostasis;GO:0005982//starch metabolic process;GO:0003333//amino acid transmembrane transport…	GO:0005515//protein binding;GO:0020037//heme binding;GO:0050897//cobalt ion binding;GO:0004096//catalase activity;GO:0015171//amino acid transmembrane transporter activity	GO:0009705//plant-type vacuole membrane;GO:0010319//stromule;GO:0022626//cytosolic ribosome;GO:0016021//integral to membrane;GO:0009507//chloroplast;GO:0005777//peroxisome;GO:0005886//plasma membrane;GO:0005634//nucleus;GO:0005739//mitochondrion	--
Unigene43030_All	1399	0	19	0	0.9301	9.86124	Up	2.11e-06	4.49e-05	gi|460412522|ref|XP_004251647.1|	415.2	1e-114	PREDICTED: putative dual specificity protein phosphatase DSP8-like [Solanum lycopersicum]	gi|357520798|ref|XM_003630640.1|	95.6	1e-16	Medicago truncatula Protein-tyrosine phosphatase mitochondrial (MTR_8g102250) mRNA, complete cds	sp|Q9ZR37|DUS1_ARATH	52.4	6e-07	Dual specificity protein phosphatase 1 OS=Arabidopsis thaliana GN=DSPTP1 PE=1 SV=1	PH1732	55.8	2e-07	COG2453	Predicted protein-tyrosine phosphatase	K14165	3e-08	58.2	ppp:PHYPADRAFT_69356	dual specificity phosphatase [EC:3.1.3.16 3.1.3.48]	GO:0035335//peptidyl-tyrosine dephosphorylation	GO:0004725//protein tyrosine phosphatase activity;GO:0008138//protein tyrosine/serine/threonine phosphatase activity	-	--
CL1638.Contig4_All	2570	0	31	0	0.826	9.69	Up	5.48e-10	1.88e-08	gi|255569446|ref|XP_002525690.1|	954.5	0	cationic amino acid transporter, putative [Ricinus communis] >gi|223534990|gb|EEF36673.1| cationic amino acid transporter, putative [Ricinus communis]	gi|225439246|ref|XM_002271294.1|	363	6e-97	PREDICTED: Vitis vinifera high affinity cationic amino acid transporter 1-like (LOC100265688), mRNA	sp|Q9ASS7|CAAT2_ARATH	879	0	Cationic amino acid transporter 2, vacuolar OS=Arabidopsis thaliana GN=CAT2 PE=1 SV=1	lin0648	311	4e-84	COG0531	Amino acid transporters	K03294	1e-81	303	ppp:PHYPADRAFT_152313	basic amino acid/polyamine antiporter, APA family	GO:0016036//cellular response to phosphate starvation;GO:0042744//hydrogen peroxide catabolic process;GO:0006635//fatty acid beta-oxidation;GO:0006995//cellular response to nitrogen starvation;GO:0016558//protein import into peroxisome matrix;GO:0048573//photoperiodism, flowering;GO:0045454//cell redox homeostasis;GO:0005982//starch metabolic process;GO:0003333//amino acid transmembrane transport…	GO:0005515//protein binding;GO:0020037//heme binding;GO:0050897//cobalt ion binding;GO:0004096//catalase activity;GO:0015171//amino acid transmembrane transporter activity	GO:0009705//plant-type vacuole membrane;GO:0010319//stromule;GO:0022626//cytosolic ribosome;GO:0016021//integral to membrane;GO:0009507//chloroplast;GO:0005777//peroxisome;GO:0005886//plasma membrane;GO:0005634//nucleus;GO:0005739//mitochondrion	--
CL1638.Contig13_All	1767	0	21	0	0.8139	9.66871	Up	5.33e-07	1.25e-05	gi|460407866|ref|XP_004249370.1|	745.3	0	PREDICTED: cationic amino acid transporter 2, vacuolar-like [Solanum lycopersicum]	gi|225439246|ref|XM_002271294.1|	355	1e-94	PREDICTED: Vitis vinifera high affinity cationic amino acid transporter 1-like (LOC100265688), mRNA	sp|Q9ASS7|CAAT2_ARATH	696	0	Cationic amino acid transporter 2, vacuolar OS=Arabidopsis thaliana GN=CAT2 PE=1 SV=1	lin0648	311	3e-84	COG0531	Amino acid transporters	K03294	1e-77	289	osa:4330195	basic amino acid/polyamine antiporter, APA family	GO:0016036//cellular response to phosphate starvation;GO:0042744//hydrogen peroxide catabolic process;GO:0006635//fatty acid beta-oxidation;GO:0006995//cellular response to nitrogen starvation;GO:0016558//protein import into peroxisome matrix;GO:0048573//photoperiodism, flowering;GO:0045454//cell redox homeostasis;GO:0005982//starch metabolic process;GO:0003333//amino acid transmembrane transport…	GO:0005515//protein binding;GO:0020037//heme binding;GO:0050897//cobalt ion binding;GO:0004096//catalase activity;GO:0015171//amino acid transmembrane transporter activity	GO:0009705//plant-type vacuole membrane;GO:0010319//stromule;GO:0022626//cytosolic ribosome;GO:0016021//integral to membrane;GO:0009507//chloroplast;GO:0005777//peroxisome;GO:0005886//plasma membrane;GO:0005634//nucleus;GO:0005739//mitochondrion	--
CL1638.Contig8_All	2571	0	30	0	0.7991	9.64223	Up	1.09e-09	3.62e-08	gi|255569446|ref|XP_002525690.1|	958	0	cationic amino acid transporter, putative [Ricinus communis] >gi|223534990|gb|EEF36673.1| cationic amino acid transporter, putative [Ricinus communis]	gi|225439246|ref|XM_002271294.1|	363	6e-97	PREDICTED: Vitis vinifera high affinity cationic amino acid transporter 1-like (LOC100265688), mRNA	sp|Q9ASS7|CAAT2_ARATH	887	0	Cationic amino acid transporter 2, vacuolar OS=Arabidopsis thaliana GN=CAT2 PE=1 SV=1	lin0648	312	2e-84	COG0531	Amino acid transporters	K03294	1e-81	303	ppp:PHYPADRAFT_152313	basic amino acid/polyamine antiporter, APA family	GO:0016036//cellular response to phosphate starvation;GO:0042744//hydrogen peroxide catabolic process;GO:0006635//fatty acid beta-oxidation;GO:0006995//cellular response to nitrogen starvation;GO:0016558//protein import into peroxisome matrix;GO:0048573//photoperiodism, flowering;GO:0045454//cell redox homeostasis;GO:0005982//starch metabolic process;GO:0003333//amino acid transmembrane transport…	GO:0005515//protein binding;GO:0020037//heme binding;GO:0050897//cobalt ion binding;GO:0004096//catalase activity;GO:0015171//amino acid transmembrane transporter activity	GO:0009705//plant-type vacuole membrane;GO:0010319//stromule;GO:0022626//cytosolic ribosome;GO:0016021//integral to membrane;GO:0009507//chloroplast;GO:0005777//peroxisome;GO:0005886//plasma membrane;GO:0005634//nucleus;GO:0005739//mitochondrion	--
CL1638.Contig2_All	2528	0	29	0	0.7856	9.61765	Up	2.17e-09	6.99e-08	gi|255569446|ref|XP_002525690.1|	953.4	0	cationic amino acid transporter, putative [Ricinus communis] >gi|223534990|gb|EEF36673.1| cationic amino acid transporter, putative [Ricinus communis]	gi|225439246|ref|XM_002271294.1|	363	6e-97	PREDICTED: Vitis vinifera high affinity cationic amino acid transporter 1-like (LOC100265688), mRNA	sp|Q9ASS7|CAAT2_ARATH	873	0	Cationic amino acid transporter 2, vacuolar OS=Arabidopsis thaliana GN=CAT2 PE=1 SV=1	lin0648	310	8e-84	COG0531	Amino acid transporters	K03294	6e-81	300	ppp:PHYPADRAFT_152313	basic amino acid/polyamine antiporter, APA family	GO:0042744//hydrogen peroxide catabolic process;GO:0003333//amino acid transmembrane transport;GO:0009853//photorespiration;GO:0048573//photoperiodism, flowering;GO:0009684//indoleacetic acid biosynthetic process;GO:0030003//cellular cation homeostasis;GO:0070838//divalent metal ion transport;GO:0016036//cellular response to phosphate starvation;GO:0006569//tryptophan catabolic process;GO:0005982…	GO:0015326//cationic amino acid transmembrane transporter activity;GO:0020037//heme binding;GO:0005515//protein binding;GO:0050897//cobalt ion binding;GO:0015174//basic amino acid transmembrane transporter activity;GO:0004096//catalase activity	GO:0005777//peroxisome;GO:0009705//plant-type vacuole membrane;GO:0010319//stromule;GO:0009570//chloroplast stroma;GO:0009506//plasmodesma;GO:0022626//cytosolic ribosome;GO:0009941//chloroplast envelope;GO:0005618//cell wall;GO:0005886//plasma membrane;GO:0016021//integral to membrane;GO:0005739//mitochondrion;GO:0048046//apoplast;GO:0005634//nucleus	--
CL1638.Contig7_All	2529	0	28	0	0.7582	9.56643	Up	4.32e-09	1.34e-07	gi|255569446|ref|XP_002525690.1|	956.8	0	cationic amino acid transporter, putative [Ricinus communis] >gi|223534990|gb|EEF36673.1| cationic amino acid transporter, putative [Ricinus communis]	gi|225439246|ref|XM_002271294.1|	363	6e-97	PREDICTED: Vitis vinifera high affinity cationic amino acid transporter 1-like (LOC100265688), mRNA	sp|Q9ASS7|CAAT2_ARATH	882	0	Cationic amino acid transporter 2, vacuolar OS=Arabidopsis thaliana GN=CAT2 PE=1 SV=1	lin0648	311	5e-84	COG0531	Amino acid transporters	K03294	6e-81	300	ppp:PHYPADRAFT_152313	basic amino acid/polyamine antiporter, APA family	GO:0042744//hydrogen peroxide catabolic process;GO:0003333//amino acid transmembrane transport;GO:0009853//photorespiration;GO:0048573//photoperiodism, flowering;GO:0009684//indoleacetic acid biosynthetic process;GO:0030003//cellular cation homeostasis;GO:0070838//divalent metal ion transport;GO:0016036//cellular response to phosphate starvation;GO:0006569//tryptophan catabolic process;GO:0005982…	GO:0015326//cationic amino acid transmembrane transporter activity;GO:0020037//heme binding;GO:0005515//protein binding;GO:0050897//cobalt ion binding;GO:0015174//basic amino acid transmembrane transporter activity;GO:0004096//catalase activity	GO:0005777//peroxisome;GO:0009705//plant-type vacuole membrane;GO:0010319//stromule;GO:0009570//chloroplast stroma;GO:0009506//plasmodesma;GO:0022626//cytosolic ribosome;GO:0009941//chloroplast envelope;GO:0005618//cell wall;GO:0005886//plasma membrane;GO:0016021//integral to membrane;GO:0005739//mitochondrion;GO:0048046//apoplast;GO:0005634//nucleus	--
CL1824.Contig5_All	1449	0	16	0	0.7562	9.56262	Up	1.66e-05	0.000299438	gi|460386280|ref|XP_004238827.1|	45.8	5e-169	PREDICTED: uncharacterized protein At1g04910-like [Solanum lycopersicum]	gi|359472864|ref|XM_002284421.2|	381	1e-102	PREDICTED: Vitis vinifera DUF246 domain-containing protein At1g04910-like (LOC100259280), mRNA	sp|Q8W486|Y1491_ARATH	175	2e-46	Uncharacterized protein At1g04910 OS=Arabidopsis thaliana GN=At1g04910 PE=1 SV=1	--	--	--	--	--	--	--	--	--	--	-	GO:0016757//transferase activity, transferring glycosyl groups	GO:0005794//Golgi apparatus	--
CL106.Contig4_All	2738	0	30	0	0.7503	9.55132	Up	1.09e-09	3.62e-08	gi|255545090|ref|XP_002513606.1|	76.3	3e-12	multidrug resistance-associated protein 1, 3 (mrp1, 3), abc-transoprter, putative [Ricinus communis] >gi|223547514|gb|EEF49009.1| multidrug resistance-associated protein 1, 3 (mrp1, 3), abc-transoprter, putative [Ricinus communis]	gi|359490536|ref|XM_002267614.2|	307	3e-80	PREDICTED: Vitis vinifera ABC transporter C family member 10-like (LOC100245097), mRNA	sp|Q9LYS2|AB10C_ARATH	734	0	ABC transporter C family member 10 OS=Arabidopsis thaliana GN=ABCC10 PE=2 SV=2	YDR135c	361	3e-99	COG1132	ABC-type multidrug transport system, ATPase and permease components	K05666	1e-84	313	olu:OSTLU_35503	ATP-binding cassette, subfamily C (CFTR/MRP), member 2	GO:0055085//transmembrane transport;GO:0055114//oxidation-reduction process;GO:0006200//ATP catabolic process	GO:0042626//ATPase activity, coupled to transmembrane movement of substances;GO:0005524//ATP binding;GO:0032440//2-alkenal reductase [NAD(P)] activity	GO:0016021//integral to membrane;GO:0005774//vacuolar membrane;GO:0005886//plasma membrane	--
Unigene16217_All	1750	0	17	0	0.6652	9.37764	Up	8.36e-06	0.000160052	gi|462422058|gb|EMJ26321.1|	292	2e-77	hypothetical protein PRUPE_ppa002630mg [Prunus persica]	gi|13183727|gb|AF332134.1|	75.8	1e-10	Medicago sativa FtsH protease (FtsH) mRNA, complete cds; chloroplast gene for chloroplast product	sp|Q9FH02|FTSH5_ARATH	59.7	1e-12	ATP-dependent zinc metalloprotease FTSH 5, chloroplastic OS=Arabidopsis thaliana GN=FTSH5 PE=1 SV=1	--	--	--	--	--	K03798	2e-12	59.7	rcu:RCOM_1600540	cell division protease FtsH [EC:3.4.24.-]	-	-	GO:0005829//cytosol	--
Unigene10912_All	1759	0	15	0	0.584	9.18982	Up	3.31e-05	0.000556617	gi|255556890|ref|XP_002519478.1|	272.7	1e-71	hypothetical protein RCOM_1354150 [Ricinus communis] >gi|223541341|gb|EEF42892.1| hypothetical protein RCOM_1354150 [Ricinus communis]	gi|359482252|ref|XM_003632696.1|	85.7	1e-13	PREDICTED: Vitis vinifera uncharacterized LOC100250241 (LOC100250241), mRNA	--	--	--	--	--	--	--	--	--	--	--	--	--	--	-	-	-	--
CL5205.Contig23_All	2031	0	15	0	0.5058	8.98242	Up	3.31e-05	0.000556536	gi|225431013|ref|XP_002272976.1|	79.7	2e-13	PREDICTED: GEM-like protein 6-like [Vitis vinifera]	--	--	--	--	sp|Q9FMW5|GEML7_ARATH	60.5	4e-09	GEM-like protein 7 OS=Arabidopsis thaliana GN=At5g23360 PE=2 SV=1	--	--	--	--	--	--	--	--	--	--	-	-	-	--
CL5205.Contig38_All	3529	0	25	0	0.4851	8.92214	Up	3.4e-08	9.45e-07	gi|460404220|ref|XP_004247582.1|	619.4	1e-175	PREDICTED: type I inositol 1,4,5-trisphosphate 5-phosphatase CVP2-like [Solanum lycopersicum]	gi|460404219|ref|XM_004247534.1|	159	2e-35	PREDICTED: Solanum lycopersicum type I inositol 1,4,5-trisphosphate 5-phosphatase CVP2-like (LOC101250445), mRNA	sp|Q9LR47|IP5P3_ARATH	521	1e-147	Type I inositol 1,4,5-trisphosphate 5-phosphatase CVP2 OS=Arabidopsis thaliana GN=CVP2 PE=1 SV=2	SPAC9G1.10c	61.2	1e-08	COG5411	Phosphatidylinositol 5-phosphate phosphatase	K01099	2e-20	100	vcn:VOLCADRAFT_105199	phosphatidylinositol-bisphosphatase [EC:3.1.3.36]	GO:0046855//inositol phosphate dephosphorylation;GO:0009944//polarity specification of adaxial/abaxial axis;GO:0048519//negative regulation of biological process;GO:0009850//auxin metabolic process;GO:0010014//meristem initiation;GO:0010305//leaf vascular tissue pattern formation;GO:0009887//organ morphogenesis;GO:0009737//response to abscisic acid stimulus;GO:0048439//flower morphogenesis;GO:000…	GO:0046030//inositol trisphosphate phosphatase activity	GO:0005737//cytoplasm	--
CL1833.Contig2_All	2155	0	15	0	0.4767	8.89694	Up	3.31e-05	0.000556862	gi|193290728|gb|ACF17672.1|	902.5	0	putative pyruvate dehydrogenase E3 subunit [Capsicum annuum]	gi|359477124|ref|XM_002276817.2|	942	0	PREDICTED: Vitis vinifera dihydrolipoyl dehydrogenase-like (LOC100246616), mRNA	sp|Q9M5K3|DLDH1_ARATH	294	2e-79	Dihydrolipoyl dehydrogenase 1, mitochondrial OS=Arabidopsis thaliana GN=LPD1 PE=1 SV=2	alr4745	606	4e-173	COG1249	Pyruvate/2-oxoglutarate dehydrogenase complex, dihydrolipoamide dehydrogenase (E3) component, and related enzymes	K00382	0	889	vvi:100246616	dihydrolipoamide dehydrogenase [EC:1.8.1.4]	GO:0042744//hydrogen peroxide catabolic process;GO:0055114//oxidation-reduction process;GO:0045454//cell redox homeostasis;GO:0006086//acetyl-CoA biosynthetic process from pyruvate	GO:0009055//electron carrier activity;GO:0050660//flavin adenine dinucleotide binding;GO:0004148//dihydrolipoyl dehydrogenase activity	GO:0005829//cytosol;GO:0005739//mitochondrion;GO:0005730//nucleolus;GO:0009941//chloroplast envelope;GO:0009570//chloroplast stroma	--
CL5205.Contig3_All	3322	0	23	0	0.4741	8.88905	Up	1.35e-07	3.47e-06	gi|460404220|ref|XP_004247582.1|	612.8	1e-173	PREDICTED: type I inositol 1,4,5-trisphosphate 5-phosphatase CVP2-like [Solanum lycopersicum]	gi|460404219|ref|XM_004247534.1|	159	2e-35	PREDICTED: Solanum lycopersicum type I inositol 1,4,5-trisphosphate 5-phosphatase CVP2-like (LOC101250445), mRNA	sp|Q9LR47|IP5P3_ARATH	514	9e-146	Type I inositol 1,4,5-trisphosphate 5-phosphatase CVP2 OS=Arabidopsis thaliana GN=CVP2 PE=1 SV=2	SPAC9G1.10c	58.2	9e-08	COG5411	Phosphatidylinositol 5-phosphate phosphatase	K01099	2e-18	93.6	vcn:VOLCADRAFT_105199	phosphatidylinositol-bisphosphatase [EC:3.1.3.36]	GO:0046855//inositol phosphate dephosphorylation;GO:0009944//polarity specification of adaxial/abaxial axis;GO:0048519//negative regulation of biological process;GO:0009850//auxin metabolic process;GO:0010014//meristem initiation;GO:0010305//leaf vascular tissue pattern formation;GO:0009887//organ morphogenesis;GO:0009737//response to abscisic acid stimulus;GO:0048439//flower morphogenesis;GO:000…	GO:0046030//inositol trisphosphate phosphatase activity	GO:0005737//cytoplasm	--
CL5205.Contig32_All	3335	0	23	0	0.4723	8.88356	Up	1.35e-07	3.47e-06	gi|460404220|ref|XP_004247582.1|	612.8	1e-173	PREDICTED: type I inositol 1,4,5-trisphosphate 5-phosphatase CVP2-like [Solanum lycopersicum]	gi|460404219|ref|XM_004247534.1|	159	2e-35	PREDICTED: Solanum lycopersicum type I inositol 1,4,5-trisphosphate 5-phosphatase CVP2-like (LOC101250445), mRNA	sp|Q9LR47|IP5P3_ARATH	514	9e-146	Type I inositol 1,4,5-trisphosphate 5-phosphatase CVP2 OS=Arabidopsis thaliana GN=CVP2 PE=1 SV=2	SPAC9G1.10c	58.2	9e-08	COG5411	Phosphatidylinositol 5-phosphate phosphatase	K01099	2e-18	93.6	vcn:VOLCADRAFT_105199	phosphatidylinositol-bisphosphatase [EC:3.1.3.36]	GO:0046855//inositol phosphate dephosphorylation;GO:0009944//polarity specification of adaxial/abaxial axis;GO:0048519//negative regulation of biological process;GO:0009850//auxin metabolic process;GO:0010014//meristem initiation;GO:0010305//leaf vascular tissue pattern formation;GO:0009887//organ morphogenesis;GO:0009737//response to abscisic acid stimulus;GO:0048439//flower morphogenesis;GO:000…	GO:0046030//inositol trisphosphate phosphatase activity	GO:0005737//cytoplasm	--
CL1833.Contig4_All	2202	0	15	0	0.4665	8.86573	Up	3.31e-05	0.000556699	gi|193290728|gb|ACF17672.1|	902.5	0	putative pyruvate dehydrogenase E3 subunit [Capsicum annuum]	gi|359477124|ref|XM_002276817.2|	942	0	PREDICTED: Vitis vinifera dihydrolipoyl dehydrogenase-like (LOC100246616), mRNA	sp|Q9M5K3|DLDH1_ARATH	294	2e-79	Dihydrolipoyl dehydrogenase 1, mitochondrial OS=Arabidopsis thaliana GN=LPD1 PE=1 SV=2	alr4745	606	5e-173	COG1249	Pyruvate/2-oxoglutarate dehydrogenase complex, dihydrolipoamide dehydrogenase (E3) component, and related enzymes	K00382	0	889	vvi:100246616	dihydrolipoamide dehydrogenase [EC:1.8.1.4]	GO:0042744//hydrogen peroxide catabolic process;GO:0055114//oxidation-reduction process;GO:0045454//cell redox homeostasis;GO:0006086//acetyl-CoA biosynthetic process from pyruvate	GO:0009055//electron carrier activity;GO:0050660//flavin adenine dinucleotide binding;GO:0004148//dihydrolipoyl dehydrogenase activity	GO:0005829//cytosol;GO:0005739//mitochondrion;GO:0005730//nucleolus;GO:0009941//chloroplast envelope;GO:0009570//chloroplast stroma	--
CL5205.Contig35_All	3429	0	22	0	0.4394	8.77939	Up	2.68e-07	6.6e-06	gi|460404220|ref|XP_004247582.1|	612.8	1e-173	PREDICTED: type I inositol 1,4,5-trisphosphate 5-phosphatase CVP2-like [Solanum lycopersicum]	gi|460404219|ref|XM_004247534.1|	159	2e-35	PREDICTED: Solanum lycopersicum type I inositol 1,4,5-trisphosphate 5-phosphatase CVP2-like (LOC101250445), mRNA	sp|Q9LR47|IP5P3_ARATH	514	1e-145	Type I inositol 1,4,5-trisphosphate 5-phosphatase CVP2 OS=Arabidopsis thaliana GN=CVP2 PE=1 SV=2	SPAC9G1.10c	58.2	1e-07	COG5411	Phosphatidylinositol 5-phosphate phosphatase	K01099	2e-18	93.6	vcn:VOLCADRAFT_105199	phosphatidylinositol-bisphosphatase [EC:3.1.3.36]	GO:0046855//inositol phosphate dephosphorylation;GO:0009944//polarity specification of adaxial/abaxial axis;GO:0048519//negative regulation of biological process;GO:0009850//auxin metabolic process;GO:0010014//meristem initiation;GO:0010305//leaf vascular tissue pattern formation;GO:0009887//organ morphogenesis;GO:0009737//response to abscisic acid stimulus;GO:0048439//flower morphogenesis;GO:000…	GO:0046030//inositol trisphosphate phosphatase activity	GO:0005737//cytoplasm	--
CL5205.Contig18_All	3416	0	21	0	0.421	8.71768	Up	5.33e-07	1.25e-05	gi|460404220|ref|XP_004247582.1|	612.8	1e-173	PREDICTED: type I inositol 1,4,5-trisphosphate 5-phosphatase CVP2-like [Solanum lycopersicum]	gi|460404219|ref|XM_004247534.1|	159	2e-35	PREDICTED: Solanum lycopersicum type I inositol 1,4,5-trisphosphate 5-phosphatase CVP2-like (LOC101250445), mRNA	sp|Q9LR47|IP5P3_ARATH	514	1e-145	Type I inositol 1,4,5-trisphosphate 5-phosphatase CVP2 OS=Arabidopsis thaliana GN=CVP2 PE=1 SV=2	SPAC9G1.10c	58.2	1e-07	COG5411	Phosphatidylinositol 5-phosphate phosphatase	K01099	2e-18	93.6	vcn:VOLCADRAFT_105199	phosphatidylinositol-bisphosphatase [EC:3.1.3.36]	GO:0046855//inositol phosphate dephosphorylation;GO:0009944//polarity specification of adaxial/abaxial axis;GO:0048519//negative regulation of biological process;GO:0009850//auxin metabolic process;GO:0010014//meristem initiation;GO:0010305//leaf vascular tissue pattern formation;GO:0009887//organ morphogenesis;GO:0009737//response to abscisic acid stimulus;GO:0048439//flower morphogenesis;GO:000…	GO:0046030//inositol trisphosphate phosphatase activity	GO:0005737//cytoplasm	--
CL8969.Contig1_All	4354	0	20	0	0.3146	8.29737	Up	1.06e-06	2.37e-05	gi|297742222|emb|CBI34371.3|	369	4e-100	unnamed protein product [Vitis vinifera]	--	--	--	--	--	--	--	--	--	--	--	--	--	K12896	3e-07	56.6	cre:CHLREDRAFT_195844	splicing factor, arginine/serine-rich 7	-	-	-	--
CL8969.Contig2_All	4369	0	19	0	0.2978	8.2182	Up	2.11e-06	4.49e-05	gi|297742222|emb|CBI34371.3|	369	4e-100	unnamed protein product [Vitis vinifera]	--	--	--	--	--	--	--	--	--	--	--	--	--	K12896	3e-07	56.6	cre:CHLREDRAFT_195844	splicing factor, arginine/serine-rich 7	-	-	-	--
CL9359.Contig2_All	4095	0	16	0	0.2676	8.06393	Up	1.66e-05	0.000299391	gi|460408949|ref|XP_004249903.1|	1575.8	0	PREDICTED: phosphatidylinositol 4-kinase beta 1-like [Solanum lycopersicum]	gi|470103819|ref|XM_004288277.1|	650	0	PREDICTED: Fragaria vesca subsp. vesca phosphatidylinositol 4-kinase beta 1-like (LOC101310933), mRNA	sp|Q9FMJ0|P4KB1_ARATH	1478	0	Phosphatidylinositol 4-kinase beta 1 OS=Arabidopsis thaliana GN=PI4KBETA1 PE=1 SV=1	SPAC22E12.16c	278	6e-74	COG5032	Phosphatidylinositol kinase and protein kinases of the PI-3 kinase family	K00888	0	1543	pop:POPTR_595372	phosphatidylinositol 4-kinase [EC:2.7.1.67]	GO:0048768//root hair cell tip growth;GO:0048015//phosphatidylinositol-mediated signaling;GO:0006661//phosphatidylinositol biosynthetic process;GO:0009860//pollen tube growth;GO:0046854//phosphatidylinositol phosphorylation	GO:0017137//Rab GTPase binding;GO:0004430//1-phosphatidylinositol 4-kinase activity;GO:0043424//protein histidine kinase binding	GO:0005829//cytosol;GO:0030659//cytoplasmic vesicle membrane;GO:0035619//root hair tip;GO:0009507//chloroplast;GO:0005634//nucleus	--
CL3832.Contig3_All	370	2	347	0.374	64.2244	7.42394	Up	3.12e-100	1.52e-97	gi|27260939|dbj|BAC45057.1|	56.2	1e-07	unknown protein [Oryza sativa Japonica Group] >gi|218199068|gb|EEC81495.1| hypothetical protein OsI_24842 [Oryza sativa Indica Group] >gi|222636408|gb|EEE66540.1| hypothetical protein OsJ_23041 [Oryza sativa Japonica Group]	gi|470144046|ref|XM_004307630.1|	139	2e-30	PREDICTED: Fragaria vesca subsp. vesca 60S ribosomal protein L41-like (LOC101312097), mRNA	sp|P62121|RL41_TOBAC	53.9	2e-08	60S ribosomal protein L41 OS=Nicotiana tabacum GN=RPL41 PE=3 SV=1	--	--	--	--	--	K02928	6e-08	53.9	vvi:100852682	large subunit ribosomal protein L41e	-	-	-	--
CL6134.Contig4_All	380	3	375	0.5462	67.5803	6.95103	Up	9.86e-107	5.31e-104	gi|27260939|dbj|BAC45057.1|	56.2	1e-07	unknown protein [Oryza sativa Japonica Group] >gi|218199068|gb|EEC81495.1| hypothetical protein OsI_24842 [Oryza sativa Indica Group] >gi|222636408|gb|EEE66540.1| hypothetical protein OsJ_23041 [Oryza sativa Japonica Group]	gi|470144046|ref|XM_004307630.1|	121	5e-25	PREDICTED: Fragaria vesca subsp. vesca 60S ribosomal protein L41-like (LOC101312097), mRNA	sp|P62121|RL41_TOBAC	53.9	2e-08	60S ribosomal protein L41 OS=Nicotiana tabacum GN=RPL41 PE=3 SV=1	--	--	--	--	--	K02928	6e-08	53.9	vvi:100852682	large subunit ribosomal protein L41e	-	-	-	--
Unigene11270_All	383	3	180	0.5419	32.1844	5.89219	Up	2.1e-49	3.83e-47	gi|383479032|gb|AFH36338.1|	123.2	1e-27	aquaporin PIP2;3 [Quercus petraea]	gi|224113030|ref|XM_002316331.1|	155	4e-35	Populus trichocarpa aquaporin, MIP family, PIP subfamily, mRNA	sp|Q9ATM4|PIP27_MAIZE	108	7e-25	Aquaporin PIP2-7 OS=Zea mays GN=PIP2-7 PE=2 SV=1	--	--	--	--	--	K09872	3e-24	107	pop:POPTR_735495	aquaporin PIP	GO:0009269//response to desiccation;GO:0006833//water transport;GO:0006970//response to osmotic stress;GO:0080170//hydrogen peroxide transmembrane transport;GO:0009737//response to abscisic acid stimulus	GO:0005215//transporter activity	GO:0005773//vacuole;GO:0005886//plasma membrane;GO:0016021//integral to membrane;GO:0009507//chloroplast	--
CL1738.Contig8_All	1168	2	114	0.1185	6.684	5.81775	Up	1.48e-31	1.65e-29	gi|224074223|ref|XP_002304308.1|	118.6	2e-25	predicted protein [Populus trichocarpa] >gi|222841740|gb|EEE79287.1| predicted protein [Populus trichocarpa]	gi|123680220|emb|AM453320.1|	60	5e-06	Vitis vinifera contig VV78X065685.6, whole genome shotgun sequence	sp|Q9FPR2|AGP18_ARATH	91.7	8e-19	Lysine-rich arabinogalactan protein 18 OS=Arabidopsis thaliana GN=AGP18 PE=2 SV=1	mlr3017_1	62	2e-09	COG0737	5'-nucleotidase/2',3'-cyclic phosphodiesterase and related esterases	K01115	1e-11	68.9	vcn:VOLCADRAFT_99471	phospholipase D [EC:3.1.4.4]	-	-	-	--
CL1738.Contig5_All	1133	2	110	0.1221	6.6487	5.76694	Up	2.16e-30	2.29e-28	gi|224074223|ref|XP_002304308.1|	118.6	1e-25	predicted protein [Populus trichocarpa] >gi|222841740|gb|EEE79287.1| predicted protein [Populus trichocarpa]	gi|123680220|emb|AM453320.1|	60	5e-06	Vitis vinifera contig VV78X065685.6, whole genome shotgun sequence	sp|Q9FPR2|AGP18_ARATH	91.7	7e-19	Lysine-rich arabinogalactan protein 18 OS=Arabidopsis thaliana GN=AGP18 PE=2 SV=1	mlr3017_1	62	2e-09	COG0737	5'-nucleotidase/2',3'-cyclic phosphodiesterase and related esterases	K01115	1e-11	68.9	vcn:VOLCADRAFT_99471	phospholipase D [EC:3.1.4.4]	-	-	-	--
CL13854.Contig2_All	531	1	53	0.1303	6.8352	5.71307	Up	4.07e-15	2.13e-13	gi|460388139|ref|XP_004239727.1|	152.5	3e-36	PREDICTED: probable small nuclear ribonucleoprotein G-like isoform 1 [Solanum lycopersicum]	gi|349708272|emb|FQ378279.1|	182	2e-43	Vitis vinifera clone SS0AEB14YA13	sp|O82221|RUXG_ARATH	140	4e-34	Probable small nuclear ribonucleoprotein G OS=Arabidopsis thaliana GN=At2g23930 PE=2 SV=1	YFL017w-a	77.4	1e-14	COG1958	Small nuclear ribonucleoprotein (snRNP) homolog	K11099	9e-36	147	mtr:MTR_7g104930	small nuclear ribonucleoprotein G	-	GO:0003676//nucleic acid binding	GO:0005730//nucleolus;GO:0005829//cytosol;GO:0005732//small nucleolar ribonucleoprotein complex	--
CL3745.Contig3_All	521	1	50	0.1328	6.5721	5.62903	Up	3.04e-14	1.5e-12	gi|225427800|ref|XP_002270127.1|	92	4e-18	PREDICTED: uncharacterized protein LOC100245319 [Vitis vinifera]	gi|160956660|emb|CU231171.1|	73.8	2e-10	Populus EST from mild drought-stressed leaves	--	--	--	--	--	--	--	--	--	K02129	1e-14	77.4	smo:SELMODRAFT_228282	F-type H+-transporting ATPase subunit e [EC:3.6.3.14]	GO:0015986//ATP synthesis coupled proton transport	GO:0015078//hydrogen ion transmembrane transporter activity	GO:0000276//mitochondrial proton-transporting ATP synthase complex, coupling factor F(o);GO:0009507//chloroplast	--
CL1574.Contig7_All	1084	1	49	0.0638	3.0956	5.60052	Up	5.93e-14	2.87e-12	gi|255576262|ref|XP_002529024.1|	263.8	3e-69	protein binding protein, putative [Ricinus communis] >gi|223531504|gb|EEF33335.1| protein binding protein, putative [Ricinus communis]	gi|460230676|gb|GABL01036431.1|	63.9	3e-07	TSA: Camelina sativa comp48095_c0_seq1 transcribed RNA sequence	--	--	--	--	--	--	--	--	--	--	--	--	--	--	GO:0050832//defense response to fungus;GO:0009911//positive regulation of flower development;GO:0007165//signal transduction;GO:0010228//vegetative to reproductive phase transition of meristem	GO:0046872//metal ion binding	GO:0005634//nucleus	--
CL1738.Contig15_All	1090	1	44	0.0635	2.7644	5.44407	Up	1.67e-12	7.25e-11	gi|118484779|gb|ABK94258.1|	110.9	3e-23	unknown [Populus trichocarpa]	gi|123680220|emb|AM453320.1|	60	5e-06	Vitis vinifera contig VV78X065685.6, whole genome shotgun sequence	sp|O22194|AGP17_ARATH	95.1	6e-20	Lysine-rich arabinogalactan protein 17 OS=Arabidopsis thaliana GN=AGP17 PE=2 SV=1	ML0048	57.4	4e-08	COG0455	ATPases involved in chromosome partitioning	K01115	2e-09	61.6	vcn:VOLCADRAFT_99471	phospholipase D [EC:3.1.4.4]	-	-	-	--
CL1738.Contig12_All	1055	1	40	0.0656	2.5964	5.30667	Up	2.4e-11	9.35e-10	gi|118484779|gb|ABK94258.1|	110.9	3e-23	unknown [Populus trichocarpa]	gi|123680220|emb|AM453320.1|	60	5e-06	Vitis vinifera contig VV78X065685.6, whole genome shotgun sequence	sp|O22194|AGP17_ARATH	95.1	6e-20	Lysine-rich arabinogalactan protein 17 OS=Arabidopsis thaliana GN=AGP17 PE=2 SV=1	ML0048	57.4	4e-08	COG0455	ATPases involved in chromosome partitioning	K01115	2e-09	61.6	vcn:VOLCADRAFT_99471	phospholipase D [EC:3.1.4.4]	-	-	-	--
CL9399.Contig4_All	1851	1	40	0.0374	1.4799	5.30632	Up	2.4e-11	9.36e-10	gi|462396393|gb|EMJ02192.1|	718.8	0	hypothetical protein PRUPE_ppa005136mg [Prunus persica]	gi|359475311|ref|XM_003631601.1|	349	7e-93	PREDICTED: Vitis vinifera adenylyl cyclase-associated protein 1-like (LOC100853345), mRNA	--	--	--	--	--	--	--	--	--	--	--	--	--	--	GO:0007010//cytoskeleton organization;GO:0009826//unidimensional cell growth	GO:0003779//actin binding	-	--
CL4500.Contig3_All	1841	1	39	0.0376	1.4507	5.26987	Up	4.66e-11	1.78e-09	gi|9588452|emb|CAC00547.1|	896	0	gamma tubulin [Nicotiana tabacum]	gi|359489703|ref|XM_002276607.2|	938	0	PREDICTED: Vitis vinifera tubulin gamma-1 chain-like (LOC100267092), mRNA	sp|P38557|TBG1_ARATH	881	0	Tubulin gamma-1 chain OS=Arabidopsis thaliana GN=TUBG1 PE=3 SV=1	SPBC32F12.04	614	1e-175	COG5023	Tubulin	K10389	0	892	vvi:100267092	tubulin gamma	GO:0010103//stomatal complex morphogenesis;GO:0000914//phragmoplast assembly;GO:0007017//microtubule-based process;GO:0051641//cellular localization;GO:0006184//GTP catabolic process;GO:0051258//protein polymerization;GO:0009553//embryo sac development;GO:0048768//root hair cell tip growth;GO:0048366//leaf development	GO:0005198//structural molecule activity;GO:0005525//GTP binding;GO:0003924//GTPase activity	GO:0005618//cell wall;GO:0005829//cytosol;GO:0005874//microtubule;GO:0005635//nuclear envelope;GO:0005886//plasma membrane;GO:0005739//mitochondrion	--
CL1738.Contig16_All	1100	2	74	0.1258	4.6069	5.19459	Up	5.77e-20	3.93e-18	gi|225438916|ref|XP_002284001.1|	62.4	1e-08	PREDICTED: lysine-rich arabinogalactan protein 17 [Vitis vinifera]	gi|123680220|emb|AM453320.1|	60	5e-06	Vitis vinifera contig VV78X065685.6, whole genome shotgun sequence	sp|O22194|AGP17_ARATH	100	2e-21	Lysine-rich arabinogalactan protein 17 OS=Arabidopsis thaliana GN=AGP17 PE=2 SV=1	ML0048	66.2	9e-11	COG0455	ATPases involved in chromosome partitioning	K01115	2e-13	75.1	vcn:VOLCADRAFT_99471	phospholipase D [EC:3.1.4.4]	-	-	-	--
CL4500.Contig2_All	1683	1	36	0.0411	1.4648	5.15542	Up	3.41e-10	1.2e-08	gi|9588452|emb|CAC00547.1|	896	0	gamma tubulin [Nicotiana tabacum]	gi|359489703|ref|XM_002276607.2|	938	0	PREDICTED: Vitis vinifera tubulin gamma-1 chain-like (LOC100267092), mRNA	sp|P38557|TBG1_ARATH	881	0	Tubulin gamma-1 chain OS=Arabidopsis thaliana GN=TUBG1 PE=3 SV=1	SPBC32F12.04	614	1e-175	COG5023	Tubulin	K10389	0	892	vvi:100267092	tubulin gamma	GO:0010103//stomatal complex morphogenesis;GO:0000914//phragmoplast assembly;GO:0007017//microtubule-based process;GO:0051641//cellular localization;GO:0006184//GTP catabolic process;GO:0051258//protein polymerization;GO:0009553//embryo sac development;GO:0048768//root hair cell tip growth;GO:0048366//leaf development	GO:0005198//structural molecule activity;GO:0005525//GTP binding;GO:0003924//GTPase activity	GO:0005618//cell wall;GO:0005829//cytosol;GO:0005874//microtubule;GO:0005635//nuclear envelope;GO:0005886//plasma membrane;GO:0005739//mitochondrion	--
CL4500.Contig4_All	1675	1	36	0.0413	1.4718	5.1553	Up	3.41e-10	1.2e-08	gi|9588452|emb|CAC00547.1|	896	0	gamma tubulin [Nicotiana tabacum]	gi|359489703|ref|XM_002276607.2|	948	0	PREDICTED: Vitis vinifera tubulin gamma-1 chain-like (LOC100267092), mRNA	sp|P38557|TBG1_ARATH	881	0	Tubulin gamma-1 chain OS=Arabidopsis thaliana GN=TUBG1 PE=3 SV=1	SPBC32F12.04	614	1e-175	COG5023	Tubulin	K10389	0	892	vvi:100267092	tubulin gamma	GO:0010103//stomatal complex morphogenesis;GO:0000914//phragmoplast assembly;GO:0007017//microtubule-based process;GO:0051641//cellular localization;GO:0006184//GTP catabolic process;GO:0051258//protein polymerization;GO:0009553//embryo sac development;GO:0048768//root hair cell tip growth;GO:0048366//leaf development	GO:0005198//structural molecule activity;GO:0005525//GTP binding;GO:0003924//GTPase activity	GO:0005618//cell wall;GO:0005829//cytosol;GO:0005874//microtubule;GO:0005635//nuclear envelope;GO:0005886//plasma membrane;GO:0005739//mitochondrion	--
CL1576.Contig5_All	1054	1	35	0.0656	2.274	5.11539	Up	6.61e-10	2.25e-08	gi|460389482|ref|XP_004240381.1|	339.3	6e-92	PREDICTED: DNA-directed RNA polymerase II subunit RPB7-like [Solanum lycopersicum]	gi|460389481|ref|XM_004240333.1|	315	5e-83	PREDICTED: Solanum lycopersicum DNA-directed RNA polymerase II subunit RPB7-like (LOC101259753), mRNA	sp|P46279|RPB7_SOYBN	337	7e-93	DNA-directed RNA polymerase II subunit RPB7 OS=Glycine max PE=2 SV=1	SPACUNK4.06c	175	1e-43	COG1095	DNA-directed RNA polymerase, subunit E'	K03015	1e-92	338	rcu:RCOM_0732550	DNA-directed RNA polymerase II subunit RPB7	GO:0000394//RNA splicing, via endonucleolytic cleavage and ligation;GO:0006366//transcription from RNA polymerase II promoter	GO:0003899//DNA-directed RNA polymerase activity;GO:0003723//RNA binding	GO:0005665//DNA-directed RNA polymerase II, core complex	--
CL1574.Contig9_All	1111	1	35	0.0623	2.1574	5.11392	Up	6.61e-10	2.25e-08	gi|255576262|ref|XP_002529024.1|	256.1	7e-67	protein binding protein, putative [Ricinus communis] >gi|223531504|gb|EEF33335.1| protein binding protein, putative [Ricinus communis]	gi|460230676|gb|GABL01036431.1|	63.9	3e-07	TSA: Camelina sativa comp48095_c0_seq1 transcribed RNA sequence	--	--	--	--	--	--	--	--	--	--	--	--	--	--	GO:0050832//defense response to fungus;GO:0009911//positive regulation of flower development;GO:0007165//signal transduction;GO:0010228//vegetative to reproductive phase transition of meristem	-	GO:0005634//nucleus	--
CL6202.Contig4_All	2519	1	34	0.0275	0.9243	5.07086	Up	1.28e-09	4.22e-08	gi|460403992|ref|XP_004247469.1|	922.2	0	PREDICTED: protease Do-like 2, chloroplastic-like [Solanum lycopersicum]	gi|359479762|ref|XM_002270211.2|	841	0	PREDICTED: Vitis vinifera protease Do-like 2, chloroplastic-like (LOC100251195), mRNA	sp|O82261|DEGP2_ARATH	904	0	Protease Do-like 2, chloroplastic OS=Arabidopsis thaliana GN=DEGP2 PE=1 SV=2	TM0571	111	5e-24	COG0265	Trypsin-like serine proteases, typically periplasmic, contain C-terminal PDZ domain	K01362	2e-15	83.2	ath:AT5G27660	[EC:3.4.21.-]	GO:0055114//oxidation-reduction process;GO:0010075//regulation of meristem growth;GO:0019288//isopentenyl diphosphate biosynthetic process, mevalonate-independent pathway;GO:0006508//proteolysis;GO:0009658//chloroplast organization;GO:0010206//photosystem II repair;GO:0030163//protein catabolic process	GO:0032440//2-alkenal reductase [NAD(P)] activity;GO:0004252//serine-type endopeptidase activity	GO:0005739//mitochondrion;GO:0009941//chloroplast envelope;GO:0009533//chloroplast stromal thylakoid;GO:0009535//chloroplast thylakoid membrane	--
Unigene55362_All	501	4	133	0.5524	18.1797	5.04047	Up	1.66e-34	2.05e-32	gi|170791079|gb|ACB38232.1|	198.4	4e-50	aquaporin [Gerbera hybrid cultivar]	gi|170791078|gb|EU142844.1|	317	6e-84	Gerbera hybrid cultivar aquaporin mRNA, complete cds	sp|Q08733|PIP13_ARATH	180	4e-46	Aquaporin PIP1-3 OS=Arabidopsis thaliana GN=PIP1-3 PE=1 SV=1	--	--	--	--	--	K09872	4e-45	178	ath:AT2G45960	aquaporin PIP	-	-	-	--
CL6423.Contig2_All	699	1	33	0.099	3.233	5.0293	Up	2.48e-09	7.91e-08	gi|255586705|ref|XP_002533977.1|	244.6	1e-63	CBL-interacting serine/threonine-protein kinase, putative [Ricinus communis] >gi|223526040|gb|EEF28408.1| CBL-interacting serine/threonine-protein kinase, putative [Ricinus communis]	gi|116265935|gb|DQ997699.1|	131	1e-27	Populus trichocarpa CBL-interacting protein kinase 9 (CIPK9) mRNA, complete cds	sp|O65554|CIPK6_ARATH	237	5e-63	CBL-interacting serine/threonine-protein kinase 6 OS=Arabidopsis thaliana GN=CIPK6 PE=1 SV=1	Cgl2127_1	79.7	4e-15	COG0515	Serine/threonine protein kinase	K00924	3e-48	189	osa:4342410	[EC:2.7.1.-]	GO:0010540//basipetal auxin transport;GO:0010118//stomatal movement;GO:0006468//protein phosphorylation;GO:0009414//response to water deprivation;GO:0042538//hyperosmotic salinity response;GO:0007275//multicellular organismal development;GO:0019722//calcium-mediated signaling	GO:0005524//ATP binding;GO:0005515//protein binding;GO:0004683//calmodulin-dependent protein kinase activity	GO:0005886//plasma membrane	--
CL9294.Contig3_All	1084	1	31	0.0638	1.9584	4.93998	Up	9.27e-09	2.77e-07	gi|225462041|ref|XP_002274754.1|	609.8	2e-173	PREDICTED: THO complex subunit 3 [Vitis vinifera] >gi|147789347|emb|CAN62349.1| hypothetical protein VITISV_004943 [Vitis vinifera] >gi|296089987|emb|CBI39806.3| unnamed protein product [Vitis vinifera]	gi|356566272|ref|XM_003551310.1|	640	0	PREDICTED: Glycine max THO complex subunit 3-like (LOC100812126), mRNA	sp|P93107|PF20_CHLRE	93.6	2e-19	Flagellar WD repeat-containing protein Pf20 OS=Chlamydomonas reinhardtii GN=PF20 PE=2 SV=1	all0664	109	7e-24	COG2319	FOG: WD40 repeat	K12880	2e-174	609	vvi:100241262	THO complex subunit 3	GO:0010267//production of ta-siRNAs involved in RNA interference	GO:0000166//nucleotide binding	GO:0005737//cytoplasm;GO:0080008//Cul4-RING ubiquitin ligase complex	--
Unigene5154_All	938	1	31	0.0738	2.2632	4.9386	Up	9.27e-09	2.77e-07	gi|470116092|ref|XP_004294220.1|	310.1	3e-83	PREDICTED: probable glutathione S-transferase-like [Fragaria vesca subsp. vesca]	gi|17385641|dbj|AB055633.2|	95.6	8e-17	Matricaria chamomilla McGST1 mRNA for glutathione S-transferase, complete cds	sp|Q03666|GSTX4_TOBAC	302	2e-82	Probable glutathione S-transferase OS=Nicotiana tabacum PE=2 SV=1	NMB1953	68.2	2e-11	COG0625	Glutathione S-transferase	K00799	1e-76	284	gmx:547936	glutathione S-transferase [EC:2.5.1.18]	-	GO:0004364//glutathione transferase activity;GO:0004462//lactoylglutathione lyase activity	-	--
CL11029.Contig1_All	578	10	303	1.197	35.8994	4.90646	Up	6.16e-76	2.06e-73	gi|356553773|ref|XP_003545227.1|	59.7	3e-08	PREDICTED: RING-H2 finger protein ATL66-like [Glycine max]	gi|470144046|ref|XM_004307630.1|	147	1e-32	PREDICTED: Fragaria vesca subsp. vesca 60S ribosomal protein L41-like (LOC101312097), mRNA	sp|P62121|RL41_TOBAC	53.9	6e-08	60S ribosomal protein L41 OS=Nicotiana tabacum GN=RPL41 PE=3 SV=1	--	--	--	--	--	K02928	2e-07	53.9	vvi:100852682	large subunit ribosomal protein L41e	-	-	-	--
CL12905.Contig2_All	503	4	121	0.5502	16.4736	4.90406	Up	4.44e-31	4.85e-29	gi|75755963|gb|ABA27037.1|	116.3	2e-25	TO86-3 [Taraxacum officinale]	gi|19548|emb|X51993.1|	71.9	6e-10	M.guttatus metallothionein mRNA	sp|P20238|MT1_MIMGU	95.1	2e-20	Metallothionein-like protein 1 OS=Mimulus guttatus PE=3 SV=1	--	--	--	--	--	--	--	--	--	--	-	-	-	--
CL3409.Contig2_All	705	1	30	0.0981	2.9141	4.89265	Up	1.79e-08	5.14e-07	gi|225430754|ref|XP_002267044.1|	205.7	5e-52	PREDICTED: 60S ribosomal protein L6, mitochondrial [Vitis vinifera] >gi|297735153|emb|CBI17515.3| unnamed protein product [Vitis vinifera]	gi|460373195|ref|XM_004232359.1|	149	5e-33	PREDICTED: Solanum lycopersicum 60S ribosomal protein L6, mitochondrial-like (LOC101259499), mRNA	sp|P26861|RM06_MARPO	149	1e-36	60S ribosomal protein L6, mitochondrial OS=Marchantia polymorpha GN=RPL6 PE=3 SV=2	TM1485	90.5	2e-18	COG0097	Ribosomal protein L6P/L9E	K02933	5e-53	205	vvi:100247870	large subunit ribosomal protein L6	GO:0006354//DNA-dependent transcription, elongation;GO:0006412//translation	GO:0003735//structural constituent of ribosome;GO:0019843//rRNA binding	GO:0015934//large ribosomal subunit	--
CL6134.Contig3_All	424	3	90	0.4895	14.5361	4.89219	Up	2.19e-23	1.74e-21	gi|356553773|ref|XP_003545227.1|	59.7	1e-08	PREDICTED: RING-H2 finger protein ATL66-like [Glycine max]	gi|470144046|ref|XM_004307630.1|	139	3e-30	PREDICTED: Fragaria vesca subsp. vesca 60S ribosomal protein L41-like (LOC101312097), mRNA	sp|P62121|RL41_TOBAC	53.9	3e-08	60S ribosomal protein L41 OS=Nicotiana tabacum GN=RPL41 PE=3 SV=1	--	--	--	--	--	K02928	8e-08	53.9	vvi:100852682	large subunit ribosomal protein L41e	-	-	-	--
CL6202.Contig6_All	2294	1	29	0.0302	0.8657	4.84125	Up	3.46e-08	9.58e-07	gi|460403992|ref|XP_004247469.1|	922.9	0	PREDICTED: protease Do-like 2, chloroplastic-like [Solanum lycopersicum]	gi|359479762|ref|XM_002270211.2|	844	0	PREDICTED: Vitis vinifera protease Do-like 2, chloroplastic-like (LOC100251195), mRNA	sp|O82261|DEGP2_ARATH	901	0	Protease Do-like 2, chloroplastic OS=Arabidopsis thaliana GN=DEGP2 PE=1 SV=2	TM0571	111	5e-24	COG0265	Trypsin-like serine proteases, typically periplasmic, contain C-terminal PDZ domain	K01362	2e-15	83.2	ath:AT5G27660	[EC:3.4.21.-]	GO:0055114//oxidation-reduction process;GO:0010075//regulation of meristem growth;GO:0019288//isopentenyl diphosphate biosynthetic process, mevalonate-independent pathway;GO:0006508//proteolysis;GO:0009658//chloroplast organization;GO:0010206//photosystem II repair;GO:0030163//protein catabolic process	GO:0032440//2-alkenal reductase [NAD(P)] activity;GO:0004252//serine-type endopeptidase activity	GO:0005739//mitochondrion;GO:0009941//chloroplast envelope;GO:0009533//chloroplast stromal thylakoid;GO:0009535//chloroplast thylakoid membrane	--
CL1738.Contig9_All	1186	3	86	0.175	4.9658	4.8266	Up	3.01e-22	2.29e-20	gi|225438916|ref|XP_002284001.1|	62.4	1e-08	PREDICTED: lysine-rich arabinogalactan protein 17 [Vitis vinifera]	gi|123680220|emb|AM453320.1|	60	6e-06	Vitis vinifera contig VV78X065685.6, whole genome shotgun sequence	sp|O22194|AGP17_ARATH	100	2e-21	Lysine-rich arabinogalactan protein 17 OS=Arabidopsis thaliana GN=AGP17 PE=2 SV=1	ML0048	66.2	1e-10	COG0455	ATPases involved in chromosome partitioning	K01115	2e-13	75.1	vcn:VOLCADRAFT_99471	phospholipase D [EC:3.1.4.4]	-	-	-	--
CL1738.Contig7_All	1141	2	56	0.1213	3.361	4.79224	Up	8.13e-15	4.16e-13	gi|118484779|gb|ABK94258.1|	110.9	4e-23	unknown [Populus trichocarpa]	gi|123680220|emb|AM453320.1|	60	5e-06	Vitis vinifera contig VV78X065685.6, whole genome shotgun sequence	sp|O22194|AGP17_ARATH	95.1	7e-20	Lysine-rich arabinogalactan protein 17 OS=Arabidopsis thaliana GN=AGP17 PE=2 SV=1	ML0048	57.4	5e-08	COG0455	ATPases involved in chromosome partitioning	K01115	2e-09	61.6	vcn:VOLCADRAFT_99471	phospholipase D [EC:3.1.4.4]	-	-	-	--
CL3173.Contig1_All	2346	1	28	0.0295	0.8173	4.79208	Up	6.66e-08	1.79e-06	gi|462404401|gb|EMJ09958.1|	576.6	6e-163	hypothetical protein PRUPE_ppa021064mg [Prunus persica]	gi|356566721|ref|XM_003551530.1|	81.8	3e-12	PREDICTED: Glycine max uncharacterized protein LOC100811782 (LOC100811782), mRNA	sp|P37707|B2_DAUCA	107	2e-23	B2 protein OS=Daucus carota PE=2 SV=1	--	--	--	--	--	K10457	5e-37	154	smo:SELMODRAFT_99292	kelch-like protein 20	GO:0048449//floral organ formation;GO:0048438//floral whorl development	-	-	--
CL13776.Contig2_All	512	2	55	0.2703	7.3564	4.76637	Up	1.56e-14	7.86e-13	gi|357511057|ref|XP_003625817.1|	119.8	1e-26	Ubiquinol-cytochrome c reductase complex protein [Medicago truncatula] >gi|355500832|gb|AES82035.1| Ubiquinol-cytochrome c reductase complex protein [Medicago truncatula]	gi|134303378|gb|EF469862.1|	157	1e-35	Helianthus annuus RFLP probe ZVG3 mRNA sequence	sp|P46270|QCR9_SOLTU	103	5e-23	Cytochrome b-c1 complex subunit 9 OS=Solanum tuberosum PE=1 SV=1	--	--	--	--	--	K00419	2e-27	119	mtr:MTR_7g104570	ubiquinol-cytochrome c reductase subunit 9	GO:0009853//photorespiration;GO:0006122//mitochondrial electron transport, ubiquinol to cytochrome c	GO:0008121//ubiquinol-cytochrome-c reductase activity	GO:0005750//mitochondrial respiratory chain complex III	--
CL1840.Contig5_All	3074	3	82	0.0675	1.8268	4.75829	Up	4.12e-21	2.98e-19	gi|462409512|gb|EMJ14846.1|	1358.2	0	hypothetical protein PRUPE_ppa001469mg [Prunus persica]	gi|225470677|ref|XM_002269750.1|	581	1e-162	PREDICTED: Vitis vinifera subtilisin-like protease (LOC100245233), mRNA	sp|O65351|SUBL_ARATH	351	2e-96	Subtilisin-like protease OS=Arabidopsis thaliana GN=ARA12 PE=1 SV=1	BS_vpr	120	1e-26	COG1404	Subtilisin-like serine proteases	--	--	--	--	--	GO:0006508//proteolysis;GO:0043086//negative regulation of catalytic activity;GO:0000023//maltose metabolic process;GO:0019252//starch biosynthetic process;GO:0007020//microtubule nucleation;GO:0019761//glucosinolate biosynthetic process;GO:0043085//positive regulation of catalytic activity;GO:0009736//cytokinin mediated signaling pathway	GO:0042802//identical protein binding;GO:0004252//serine-type endopeptidase activity	GO:0048196//plant extracellular matrix;GO:0005618//cell wall;GO:0005576//extracellular region;GO:0016020//membrane	--
CL1738.Contig6_All	1151	3	82	0.1803	4.8788	4.75806	Up	4.12e-21	2.98e-19	gi|225438916|ref|XP_002284001.1|	62.4	1e-08	PREDICTED: lysine-rich arabinogalactan protein 17 [Vitis vinifera]	gi|123680220|emb|AM453320.1|	60	5e-06	Vitis vinifera contig VV78X065685.6, whole genome shotgun sequence	sp|O22194|AGP17_ARATH	100	2e-21	Lysine-rich arabinogalactan protein 17 OS=Arabidopsis thaliana GN=AGP17 PE=2 SV=1	ML0048	66.2	1e-10	COG0455	ATPases involved in chromosome partitioning	K01115	2e-13	75.1	vcn:VOLCADRAFT_99471	phospholipase D [EC:3.1.4.4]	-	-	-	--
CL6202.Contig5_All	2254	1	27	0.0307	0.8203	4.73984	Up	1.28e-07	3.32e-06	gi|460403992|ref|XP_004247469.1|	922.9	0	PREDICTED: protease Do-like 2, chloroplastic-like [Solanum lycopersicum]	gi|359479762|ref|XM_002270211.2|	844	0	PREDICTED: Vitis vinifera protease Do-like 2, chloroplastic-like (LOC100251195), mRNA	sp|O82261|DEGP2_ARATH	901	0	Protease Do-like 2, chloroplastic OS=Arabidopsis thaliana GN=DEGP2 PE=1 SV=2	TM0571	111	5e-24	COG0265	Trypsin-like serine proteases, typically periplasmic, contain C-terminal PDZ domain	K01362	2e-15	83.2	ath:AT5G27660	[EC:3.4.21.-]	GO:0055114//oxidation-reduction process;GO:0010075//regulation of meristem growth;GO:0019288//isopentenyl diphosphate biosynthetic process, mevalonate-independent pathway;GO:0006508//proteolysis;GO:0009658//chloroplast organization;GO:0010206//photosystem II repair;GO:0030163//protein catabolic process	GO:0032440//2-alkenal reductase [NAD(P)] activity;GO:0004252//serine-type endopeptidase activity	GO:0005739//mitochondrion;GO:0009941//chloroplast envelope;GO:0009533//chloroplast stromal thylakoid;GO:0009535//chloroplast thylakoid membrane	--
CL3083.Contig2_All	917	1	26	0.0754	1.9417	4.68661	Up	2.47e-07	6.11e-06	gi|460409506|ref|XP_004250179.1|	245.7	7e-64	PREDICTED: 50S ribosomal protein L23-like isoform 1 [Solanum lycopersicum] >gi|460409508|ref|XP_004250180.1| PREDICTED: 50S ribosomal protein L23-like isoform 2 [Solanum lycopersicum]	gi|460409507|ref|XM_004250132.1|	184	1e-43	PREDICTED: Solanum lycopersicum 50S ribosomal protein L23-like, transcript variant 2 (LOC101256642), mRNA	--	--	--	--	YPO0212	52	1e-06	COG0089	Ribosomal protein L23	--	--	--	--	--	GO:0006412//translation;GO:0006354//DNA-dependent transcription, elongation;GO:0009220//pyrimidine ribonucleotide biosynthetic process;GO:0042254//ribosome biogenesis	GO:0003735//structural constituent of ribosome;GO:0000166//nucleotide binding	GO:0005840//ribosome	--
CL2331.Contig2_All	611	1	26	0.1132	2.9141	4.6861	Up	2.47e-07	6.11e-06	gi|449468560|ref|XP_004151989.1|	128.3	8e-29	PREDICTED: H/ACA ribonucleoprotein complex subunit 3-like protein-like [Cucumis sativus] >gi|449514990|ref|XP_004164533.1| PREDICTED: H/ACA ribonucleoprotein complex subunit 3-like protein-like [Cucumis sativus]	gi|460403531|ref|XM_004247196.1|	141	1e-30	PREDICTED: Solanum lycopersicum H/ACA ribonucleoprotein complex subunit 3-like protein-like (LOC101254236), mRNA	sp|Q93XX8|NOP10_ARATH	112	2e-25	H/ACA ribonucleoprotein complex subunit 3-like protein OS=Arabidopsis thaliana GN=At2g20490 PE=2 SV=2	SPAP27G11.13c	86.7	3e-17	COG2260	Predicted Zn-ribbon RNA-binding protein	K11130	6e-29	125	gmx:100306376	H/ACA ribonucleoprotein complex subunit 3	GO:0010197//polar nucleus fusion	GO:0003676//nucleic acid binding	GO:0005730//nucleolus;GO:0015030//Cajal body;GO:0030529//ribonucleoprotein complex;GO:0009536//plastid	--
CL2516.Contig1_All	761	6	151	0.5455	13.5883	4.63864	Up	2.35e-37	3.17e-35	gi|1050913|emb|CAA63341.1|	84.3	2e-15	dehydrin [Helianthus annuus]	gi|1050912|emb|X92650.1|	67.9	1e-08	H.annuus mRNA for dehydrin related protein	sp|P12952|DHN2_HORVU	65.1	4e-11	Dehydrin DHN2 OS=Hordeum vulgare GN=DHN2 PE=2 SV=1	--	--	--	--	--	--	--	--	--	--	GO:0006950//response to stress;GO:0009415//response to water stimulus	-	-	--
CL2941.Contig3_All	716	1	24	0.0966	2.2955	4.57064	Up	9.1e-07	2.06e-05	gi|358248792|ref|NP_001239685.1|	159.1	6e-38	uncharacterized protein LOC100800524 [Glycine max]	gi|21907962|dbj|AP004946.1|	79.8	4e-12	Lotus japonicus genomic DNA, chromosome 4, clone: LjT34D11, TM0119, complete sequence	--	--	--	--	--	--	--	--	--	--	--	--	--	--	GO:0016556//mRNA modification	-	GO:0009535//chloroplast thylakoid membrane;GO:0005739//mitochondrion	--
Unigene13298_All	300	1	24	0.2306	5.4785	4.57032	Up	9.1e-07	2.06e-05	gi|224079367|ref|XP_002305838.1|	60.1	1e-08	predicted protein [Populus trichocarpa] >gi|222848802|gb|EEE86349.1| predicted protein [Populus trichocarpa]	--	--	--	--	sp|Q43681|NLTP_VIGUN	49.3	5e-07	Probable non-specific lipid-transfer protein AKCS9 OS=Vigna unguiculata PE=2 SV=1	--	--	--	--	--	--	--	--	--	--	-	-	-	--
CL6183.Contig1_All	623	8	192	0.8884	21.105	4.57023	Up	9.56e-47	1.64e-44	gi|297737946|emb|CBI27147.3|	216.9	1e-55	unnamed protein product [Vitis vinifera]	gi|460380948|ref|XM_004236167.1|	369	2e-99	PREDICTED: Solanum lycopersicum 60S ribosomal protein L44-like (LOC101253271), mRNA	sp|Q96499|RL44_GOSHI	214	4e-56	60S ribosomal protein L44 OS=Gossypium hirsutum GN=RPL44 PE=3 SV=3	YNL162w	170	1e-42	COG1631	Ribosomal protein L44E	K02929	4e-56	215	pop:POPTR_749327	large subunit ribosomal protein L44e	GO:0006412//translation	GO:0003735//structural constituent of ribosome	GO:0022625//cytosolic large ribosomal subunit	--
CL2941.Contig6_All	699	1	24	0.099	2.3513	4.56989	Up	9.1e-07	2.06e-05	gi|358248792|ref|NP_001239685.1|	159.1	6e-38	uncharacterized protein LOC100800524 [Glycine max]	gi|21907962|dbj|AP004946.1|	79.8	4e-12	Lotus japonicus genomic DNA, chromosome 4, clone: LjT34D11, TM0119, complete sequence	--	--	--	--	--	--	--	--	--	--	--	--	--	--	GO:0016556//mRNA modification	-	GO:0009535//chloroplast thylakoid membrane;GO:0005739//mitochondrion	--
CL8731.Contig5_All	3969	1	23	0.0174	0.3968	4.51125	Up	1.74e-06	3.75e-05	gi|460379998|ref|XP_004235745.1|	251.9	6e-65	PREDICTED: uncharacterized protein LOC101262196 [Solanum lycopersicum]	gi|359490942|ref|XM_003634140.1|	398	1e-107	PREDICTED: Vitis vinifera uncharacterized LOC100254135, transcript variant 2 (LOC100254135), mRNA	sp|Q3Y8L7|WDR69_CHLRE	122	2e-27	Outer row dynein assembly protein 16 OS=Chlamydomonas reinhardtii GN=ODA16 PE=1 SV=1	all0438_2	115	6e-25	COG2319	FOG: WD40 repeat	K14963	2e-22	107	smo:SELMODRAFT_169971	COMPASS component SWD3	GO:0010235//guard mother cell cytokinesis;GO:0000226//microtubule cytoskeleton organization;GO:0009825//multidimensional cell growth;GO:0010052//guard cell differentiation	GO:0016905//myosin heavy chain kinase activity	GO:0005634//nucleus;GO:0080008//Cul4-RING ubiquitin ligase complex	--
CL1738.Contig2_All	782	2	46	0.1769	4.0283	4.50917	Up	5.48e-12	2.27e-10	gi|225438916|ref|XP_002284001.1|	120.2	3e-26	PREDICTED: lysine-rich arabinogalactan protein 17 [Vitis vinifera]	gi|123680220|emb|AM453320.1|	60	4e-06	Vitis vinifera contig VV78X065685.6, whole genome shotgun sequence	sp|O22194|AGP17_ARATH	103	8e-23	Lysine-rich arabinogalactan protein 17 OS=Arabidopsis thaliana GN=AGP17 PE=2 SV=1	ML0048	57.4	3e-08	COG0455	ATPases involved in chromosome partitioning	K01115	1e-09	61.6	vcn:VOLCADRAFT_99471	phospholipase D [EC:3.1.4.4]	-	-	-	--
CL4138.Contig12_All	479	1	23	0.1444	3.2882	4.50916	Up	1.74e-06	3.75e-05	gi|118487364|gb|ABK95510.1|	169.9	1e-41	unknown [Populus trichocarpa]	gi|460192299|gb|GABL01067836.1|	113	2e-22	TSA: Camelina sativa comp59942_c0_seq1 transcribed RNA sequence	sp|Q9SJY5|PUMP5_ARATH	166	5e-42	Mitochondrial uncoupling protein 5 OS=Arabidopsis thaliana GN=PUMP5 PE=2 SV=1	--	--	--	--	--	K15104	2e-42	169	pop:POPTR_583335	solute carrier family 25 (mitochondrial oxoglutarate transporter), member 11	GO:0006835//dicarboxylic acid transport;GO:0010200//response to chitin;GO:0055085//transmembrane transport;GO:0006839//mitochondrial transport;GO:0015992//proton transport	GO:0017077//oxidative phosphorylation uncoupler activity;GO:0005310//dicarboxylic acid transmembrane transporter activity	GO:0005743//mitochondrial inner membrane;GO:0016021//integral to membrane	--
CL6254.Contig5_All	842	14	316	1.1503	25.7008	4.48173	Up	3.68e-75	1.22e-72	gi|49036493|sp|Q9AT34.3|RS15A_DAUCA	260.4	2e-68	RecName: Full=40S ribosomal protein S15a >gi|13560779|gb|AAK30203.1|AF349962_1 cytoplasmic ribosomal protein S15a [Daucus carota]	gi|313586476|gb|HM363452.1|	369	3e-99	Hevea brasiliensis 40S ribosomal protein S15B (RPS15B) mRNA, complete cds	sp|Q9AT34|RS15A_DAUCA	260	8e-70	40S ribosomal protein S15a OS=Daucus carota GN=RPS15A PE=2 SV=3	YJL190c	216	3e-56	COG0096	Ribosomal protein S8	K02957	4e-69	259	vvi:100258124	small subunit ribosomal protein S15Ae	GO:0001510//RNA methylation;GO:0006412//translation;GO:0042545//cell wall modification;GO:0009664//plant-type cell wall organization	GO:0003735//structural constituent of ribosome	GO:0005618//cell wall;GO:0005739//mitochondrion;GO:0009506//plasmodesma;GO:0022627//cytosolic small ribosomal subunit;GO:0005774//vacuolar membrane;GO:0009507//chloroplast;GO:0005794//Golgi apparatus;GO:0005886//plasma membrane	--
CL495.Contig2_All	402	15	336	2.5815	57.2381	4.47069	Up	1.05e-79	3.73e-77	--	--	--	--	--	--	--	--	--	--	--	--	--	--	--	--	--	--	--	--	--	--	-	-	-	--
CL737.Contig4_All	1292	1	22	0.0535	1.1661	4.44601	Up	3.34e-06	6.84e-05	gi|359475047|ref|XP_002275138.2|	261.2	2e-165	PREDICTED: protein XAP5 CIRCADIAN TIMEKEEPER-like isoform 1 [Vitis vinifera] >gi|297744659|emb|CBI37921.3| unnamed protein product [Vitis vinifera]	gi|356513100|ref|XM_003525204.1|	412	1e-112	PREDICTED: Glycine max protein XAP5 CIRCADIAN TIMEKEEPER-like (LOC100810412), mRNA	sp|Q8H110|XCT_ARATH	340	1e-158	Protein XAP5 CIRCADIAN TIMEKEEPER OS=Arabidopsis thaliana GN=XCT PE=1 SV=1	--	--	--	--	--	K13119	3e-165	345	vvi:100255509	protein FAM50	GO:0010162//seed dormancy process;GO:0009845//seed germination;GO:0010114//response to red light;GO:0042752//regulation of circadian rhythm;GO:0009933//meristem structural organization;GO:0010099//regulation of photomorphogenesis;GO:0009909//regulation of flower development;GO:0010228//vegetative to reproductive phase transition of meristem;GO:0009637//response to blue light;GO:0016567//protein u…	-	GO:0005634//nucleus	--
CL5205.Contig33_All	3476	1	22	0.0199	0.4334	4.44486	Up	3.34e-06	6.85e-05	gi|460404220|ref|XP_004247582.1|	612.8	1e-173	PREDICTED: type I inositol 1,4,5-trisphosphate 5-phosphatase CVP2-like [Solanum lycopersicum]	gi|460404219|ref|XM_004247534.1|	159	2e-35	PREDICTED: Solanum lycopersicum type I inositol 1,4,5-trisphosphate 5-phosphatase CVP2-like (LOC101250445), mRNA	sp|Q9LR47|IP5P3_ARATH	514	1e-145	Type I inositol 1,4,5-trisphosphate 5-phosphatase CVP2 OS=Arabidopsis thaliana GN=CVP2 PE=1 SV=2	SPAC9G1.10c	58.2	1e-07	COG5411	Phosphatidylinositol 5-phosphate phosphatase	K01099	2e-18	93.6	vcn:VOLCADRAFT_105199	phosphatidylinositol-bisphosphatase [EC:3.1.3.36]	GO:0046855//inositol phosphate dephosphorylation;GO:0009944//polarity specification of adaxial/abaxial axis;GO:0048519//negative regulation of biological process;GO:0009850//auxin metabolic process;GO:0010014//meristem initiation;GO:0010305//leaf vascular tissue pattern formation;GO:0009887//organ morphogenesis;GO:0009737//response to abscisic acid stimulus;GO:0048439//flower morphogenesis;GO:000…	GO:0046030//inositol trisphosphate phosphatase activity	GO:0005737//cytoplasm	--
CL2128.Contig4_All	827	1	22	0.0837	1.8218	4.44399	Up	3.34e-06	6.84e-05	gi|224076544|ref|XP_002304959.1|	357.5	1e-97	predicted protein [Populus trichocarpa] >gi|222847923|gb|EEE85470.1| predicted protein [Populus trichocarpa]	gi|470123824|ref|XR_184566.1|	101	1e-18	PREDICTED: Fragaria vesca subsp. vesca cysteine-rich receptor-like protein kinase 29-like (LOC101307882), misc_RNA	sp|O65468|CRK8_ARATH	323	6e-89	Cysteine-rich receptor-like protein kinase 8 OS=Arabidopsis thaliana GN=CRK8 PE=2 SV=2	CAC0404_1	87.8	2e-17	COG0515	Serine/threonine protein kinase	K04733	3e-51	199	smo:SELMODRAFT_159261	interleukin-1 receptor-associated kinase 4 [EC:2.7.11.1]	GO:0006468//protein phosphorylation	GO:0005524//ATP binding;GO:0004674//protein serine/threonine kinase activity	GO:0044464//cell part	--
CL3125.Contig10_All	849	4	87	0.326	7.0175	4.42801	Up	1.81e-21	1.33e-19	gi|460368763|ref|XP_004230234.1|	358.6	7e-98	PREDICTED: 40S ribosomal protein S10-1-like [Solanum lycopersicum]	gi|460415406|ref|XM_004253002.1|	327	1e-86	PREDICTED: Solanum lycopersicum 40S ribosomal protein S10-like, transcript variant 2 (LOC101253268), mRNA	sp|Q9AYP4|RS10_ORYSJ	316	1e-86	40S ribosomal protein S10 OS=Oryza sativa subsp. japonica GN=RPS10 PE=2 SV=2	SPBP22H7.08	130	2e-30	COG5045	Ribosomal protein S10E	K02947	1e-95	347	vvi:100257720	small subunit ribosomal protein S10e	-	GO:0003677//DNA binding;GO:0003682//chromatin binding	GO:0016020//membrane;GO:0005618//cell wall;GO:0022626//cytosolic ribosome;GO:0009507//chloroplast	--
CL11029.Contig3_All	502	16	347	2.2051	47.3367	4.42404	Up	9.84e-82	3.63e-79	gi|255574818|ref|XP_002528316.1|	57.4	1e-07	conserved hypothetical protein [Ricinus communis] >gi|223532271|gb|EEF34074.1| conserved hypothetical protein [Ricinus communis]	gi|470144046|ref|XM_004307630.1|	131	8e-28	PREDICTED: Fragaria vesca subsp. vesca 60S ribosomal protein L41-like (LOC101312097), mRNA	sp|P62121|RL41_TOBAC	53.9	5e-08	60S ribosomal protein L41 OS=Nicotiana tabacum GN=RPL41 PE=3 SV=1	--	--	--	--	--	K02928	1e-07	53.9	vvi:100852682	large subunit ribosomal protein L41e	-	-	-	--
CL3832.Contig4_All	291	17	365	4.0417	85.8958	4.40955	Up	1.01e-85	3.97e-83	gi|27260939|dbj|BAC45057.1|	56.2	1e-07	unknown protein [Oryza sativa Japonica Group] >gi|218199068|gb|EEC81495.1| hypothetical protein OsI_24842 [Oryza sativa Indica Group] >gi|222636408|gb|EEE66540.1| hypothetical protein OsJ_23041 [Oryza sativa Japonica Group]	gi|470144046|ref|XM_004307630.1|	139	2e-30	PREDICTED: Fragaria vesca subsp. vesca 60S ribosomal protein L41-like (LOC101312097), mRNA	sp|P62121|RL41_TOBAC	53.9	2e-08	60S ribosomal protein L41 OS=Nicotiana tabacum GN=RPL41 PE=3 SV=1	--	--	--	--	--	K02928	6e-08	53.9	vvi:100852682	large subunit ribosomal protein L41e	-	-	-	--
CL4284.Contig9_All	1764	1	21	0.0392	0.8153	4.37841	Up	6.37e-06	0.000124493	gi|324388021|gb|ADY38783.1|	400.2	6e-110	DNA-binding transcription factor [Coffea arabica]	gi|359490023|ref|XM_002275551.2|	190	3e-45	PREDICTED: Vitis vinifera vacuolar protein sorting-associated protein 72 homolog-like (LOC100258083), mRNA	sp|Q06RB0|RR18_JASNU	53.1	5e-07	30S ribosomal protein S18, chloroplastic OS=Jasminum nudiflorum GN=rps18 PE=3 SV=1	--	--	--	--	--	K11664	1e-110	399	vvi:100258083	vacuolar protein sorting-associated protein 72	GO:0042742//defense response to bacterium;GO:0009909//regulation of flower development;GO:0008284//positive regulation of cell proliferation;GO:0006338//chromatin remodeling	-	-	--
Unigene13464_All	453	1	21	0.1527	3.1746	4.3778	Up	6.37e-06	0.000124514	gi|449468560|ref|XP_004151989.1|	128.3	3e-29	PREDICTED: H/ACA ribonucleoprotein complex subunit 3-like protein-like [Cucumis sativus] >gi|449514990|ref|XP_004164533.1| PREDICTED: H/ACA ribonucleoprotein complex subunit 3-like protein-like [Cucumis sativus]	gi|460403531|ref|XM_004247196.1|	141	7e-31	PREDICTED: Solanum lycopersicum H/ACA ribonucleoprotein complex subunit 3-like protein-like (LOC101254236), mRNA	sp|Q93XX8|NOP10_ARATH	112	9e-26	H/ACA ribonucleoprotein complex subunit 3-like protein OS=Arabidopsis thaliana GN=At2g20490 PE=2 SV=2	SPAP27G11.13c	86.7	1e-17	COG2260	Predicted Zn-ribbon RNA-binding protein	K11130	3e-29	125	gmx:100306376	H/ACA ribonucleoprotein complex subunit 3	GO:0010197//polar nucleus fusion	GO:0003676//nucleic acid binding	GO:0005730//nucleolus;GO:0015030//Cajal body;GO:0030529//ribonucleoprotein complex;GO:0009536//plastid	--
CL3926.Contig1_All	1671	1	21	0.0414	0.8606	4.37764	Up	6.37e-06	0.000124472	gi|255583555|ref|XP_002532534.1|	510	5e-143	kinesin light chain, putative [Ricinus communis] >gi|223527746|gb|EEF29850.1| kinesin light chain, putative [Ricinus communis]	gi|460409539|ref|XM_004250148.1|	133	7e-28	PREDICTED: Solanum lycopersicum uncharacterized LOC101261087, transcript variant 2 (LOC101261087), mRNA	sp|Q96301|SPY_ARATH	50.8	2e-06	Probable UDP-N-acetylglucosamine--peptide N-acetylglucosaminyltransferase SPINDLY OS=Arabidopsis thaliana GN=SPY PE=1 SV=1	all1466	92.8	2e-18	COG0457	FOG: TPR repeat	--	--	--	--	--	-	-	GO:0009507//chloroplast	--
CL14123.Contig1_All	392	1	21	0.1765	3.6686	4.37749	Up	6.37e-06	0.000124451	gi|225428155|ref|XP_002278690.1|	194.5	4e-49	PREDICTED: probable flavin-containing monooxygenase 1-like [Vitis vinifera]	gi|470107430|ref|XM_004290001.1|	69.9	2e-09	PREDICTED: Fragaria vesca subsp. vesca probable flavin-containing monooxygenase 1-like (LOC101296726), mRNA	sp|Q9LMA1|FMO1_ARATH	94	2e-20	Probable flavin-containing monooxygenase 1 OS=Arabidopsis thaliana GN=FMO1 PE=2 SV=1	--	--	--	--	--	--	--	--	--	--	GO:0055114//oxidation-reduction process	GO:0050660//flavin adenine dinucleotide binding;GO:0050661//NADP binding;GO:0004499//N,N-dimethylaniline monooxygenase activity	GO:0031227//intrinsic to endoplasmic reticulum membrane	--
CL4500.Contig5_All	1833	2	40	0.0755	1.4944	4.30695	Up	2.63e-10	9.35e-09	gi|9588452|emb|CAC00547.1|	896	0	gamma tubulin [Nicotiana tabacum]	gi|359489703|ref|XM_002276607.2|	948	0	PREDICTED: Vitis vinifera tubulin gamma-1 chain-like (LOC100267092), mRNA	sp|P38557|TBG1_ARATH	881	0	Tubulin gamma-1 chain OS=Arabidopsis thaliana GN=TUBG1 PE=3 SV=1	SPBC32F12.04	614	1e-175	COG5023	Tubulin	K10389	0	892	vvi:100267092	tubulin gamma	GO:0010103//stomatal complex morphogenesis;GO:0000914//phragmoplast assembly;GO:0007017//microtubule-based process;GO:0051641//cellular localization;GO:0006184//GTP catabolic process;GO:0051258//protein polymerization;GO:0009553//embryo sac development;GO:0048768//root hair cell tip growth;GO:0048366//leaf development	GO:0005198//structural molecule activity;GO:0005525//GTP binding;GO:0003924//GTPase activity	GO:0005618//cell wall;GO:0005829//cytosol;GO:0005874//microtubule;GO:0005635//nuclear envelope;GO:0005886//plasma membrane;GO:0005739//mitochondrion	--
Unigene55386_All	584	1	20	0.1185	2.3453	4.30681	Up	1.21e-05	0.000224765	gi|413968498|gb|AFW90586.1|	172.9	2e-42	fructokinase [Solanum tuberosum]	gi|297014|emb|Z12823.1|	127	1e-26	S.tuberosum mRNA for fructokinase	sp|Q42896|SCRK2_SOLLC	169	8e-43	Fructokinase-2 OS=Solanum lycopersicum GN=FRK2 PE=2 SV=2	alr0517	77.4	2e-14	COG0524	Sugar kinases, ribokinase family	K00847	1e-38	157	pop:POPTR_562225	fructokinase [EC:2.7.1.4]	GO:0009749//response to glucose stimulus;GO:0009744//response to sucrose stimulus;GO:0009750//response to fructose stimulus;GO:0000041//transition metal ion transport;GO:0019252//starch biosynthetic process;GO:0006014//D-ribose metabolic process;GO:0016310//phosphorylation	GO:0005524//ATP binding;GO:0004747//ribokinase activity;GO:0008865//fructokinase activity	GO:0005829//cytosol;GO:0005794//Golgi apparatus;GO:0005886//plasma membrane	--
CL3925.Contig2_All	2303	3	59	0.0901	1.7544	4.28331	Up	1.21e-14	6.14e-13	gi|357489859|ref|XP_003615217.1|	96.3	2e-18	hypothetical protein MTR_5g065250 [Medicago truncatula] >gi|355516552|gb|AES98175.1| hypothetical protein MTR_5g065250 [Medicago truncatula]	--	--	--	--	--	--	--	--	--	--	--	--	--	--	--	--	--	--	-	-	-	--
CL8969.Contig7_All	4458	1	19	0.0155	0.2919	4.23513	Up	2.31e-05	0.000403281	gi|297742222|emb|CBI34371.3|	368.2	7e-100	unnamed protein product [Vitis vinifera]	--	--	--	--	--	--	--	--	--	--	--	--	--	K12896	4e-07	56.6	cre:CHLREDRAFT_195844	splicing factor, arginine/serine-rich 7	-	-	-	--
CL2326.Contig4_All	1468	1	19	0.0471	0.8863	4.234	Up	2.31e-05	0.000403097	gi|460377758|ref|XP_004234655.1|	652.9	0	PREDICTED: casein kinase II subunit alpha-1-like [Solanum lycopersicum]	gi|460377757|ref|XM_004234607.1|	674	0	PREDICTED: Solanum lycopersicum casein kinase II subunit alpha-1-like (LOC101244750), mRNA	sp|P28523|CSK2A_MAIZE	638	0	Casein kinase II subunit alpha OS=Zea mays GN=ACK2 PE=1 SV=1	SPAC1687.15	141	3e-33	COG0515	Serine/threonine protein kinase	K03097	0	647	vvi:100262741	casein kinase II subunit alpha [EC:2.7.11.1]	GO:0009648//photoperiodism;GO:0006468//protein phosphorylation;GO:0006355//regulation of transcription, DNA-dependent;GO:0010229//inflorescence development	GO:0004674//protein serine/threonine kinase activity;GO:0005524//ATP binding;GO:0003700//sequence-specific DNA binding transcription factor activity	GO:0005886//plasma membrane	--
CL4821.Contig2_All	482	1	19	0.1435	2.6995	4.23357	Up	2.31e-05	0.000402975	--	--	--	--	gi|225321822|dbj|AK325838.1|	69.9	2e-09	Solanum lycopersicum cDNA, clone: LEFL2041K13, HTC in fruit	--	--	--	--	--	--	--	--	--	--	--	--	--	--	-	-	-	--
Unigene32374_All	986	2	38	0.1403	2.6392	4.23351	Up	9.47e-10	3.18e-08	gi|460400183|ref|XP_004245615.1|	309.7	4e-83	PREDICTED: glutathione S-transferase T1-like [Solanum lycopersicum]	gi|59380460|gb|AY899920.1|	289	3e-75	Helianthus annuus x Helianthus debilis subsp. debilis gluthatione S-transferase (gst) mRNA, partial cds	sp|Q9ZRT5|GSTT1_ARATH	297	7e-81	Glutathione S-transferase T1 OS=Arabidopsis thaliana GN=GSTT1 PE=2 SV=1	SMb20420	55.8	1e-07	COG0625	Glutathione S-transferase	K00799	3e-82	303	rcu:RCOM_1686420	glutathione S-transferase [EC:2.5.1.18]	GO:0009407//toxin catabolic process;GO:0010583//response to cyclopentenone	GO:0004364//glutathione transferase activity	GO:0005777//peroxisome	--
CL761.Contig9_All	579	1	19	0.1195	2.2472	4.23305	Up	2.31e-05	0.000402852	gi|23396588|sp|Q41649.1|FKB15_VICFA	101.7	7e-21	RecName: Full=FK506-binding protein 2; AltName: Full=15 kDa FKBP; AltName: Full=FKBP-15; AltName: Full=Peptidyl-prolyl cis-trans isomerase; Short=PPIase; AltName: Full=Rotamase; Flags: Precursor >gi|1272410|gb|AAC49392.1| immunophilin precursor [Vicia faba]	gi|242388465|emb|FP094926.1|	83.8	2e-13	Phyllostachys edulis cDNA clone: bphyst007b19, full insert sequence	sp|Q41649|FKB15_VICFA	101	3e-22	FK506-binding protein 2 OS=Vicia faba GN=FKBP15 PE=1 SV=1	YDR519w	60.5	2e-09	COG0545	FKBP-type peptidyl-prolyl cis-trans isomerases 1	K09569	3e-21	99.8	gmx:100305479	FK506-binding protein 2 [EC:5.2.1.8]	GO:0000413//protein peptidyl-prolyl isomerization;GO:0006457//protein folding;GO:0019932//second-messenger-mediated signaling	GO:0003755//peptidyl-prolyl cis-trans isomerase activity;GO:0005528//FK506 binding	GO:0005829//cytosol;GO:0016023//cytoplasmic membrane-bounded vesicle;GO:0005773//vacuole;GO:0016020//membrane;GO:0005783//endoplasmic reticulum;GO:0005794//Golgi apparatus;GO:0009543//chloroplast thylakoid lumen	--
CL793.Contig3_All	944	1	19	0.0733	1.3783	4.23293	Up	2.31e-05	0.000403404	--	--	--	--	--	--	--	--	--	--	--	--	--	--	--	--	--	--	--	--	--	--	-	-	-	--
CL6586.Contig4_All	380	1	19	0.1821	3.4241	4.23292	Up	2.31e-05	0.000403465	gi|460398063|ref|XP_004244584.1|	75.5	2e-13	PREDICTED: uncharacterized protein LOC101244019 [Solanum lycopersicum]	gi|470142421|ref|XR_185191.1|	63.9	1e-07	PREDICTED: Fragaria vesca subsp. vesca uncharacterized LOC101314600, transcript variant 2 (LOC101314600), misc_RNA	--	--	--	--	--	--	--	--	--	--	--	--	--	--	GO:0010075//regulation of meristem growth;GO:0010014//meristem initiation;GO:0009944//polarity specification of adaxial/abaxial axis;GO:0010358//leaf shaping;GO:0009855//determination of bilateral symmetry	GO:0005515//protein binding	-	--
CL5884.Contig4_All	2150	1	19	0.0322	0.6052	4.23228	Up	2.31e-05	0.000402913	gi|356536528|ref|XP_003536789.1|	1095.5	0	PREDICTED: formate--tetrahydrofolate ligase-like [Glycine max]	gi|470117629|ref|XM_004294908.1|	367	3e-98	PREDICTED: Fragaria vesca subsp. vesca formate--tetrahydrofolate ligase-like (LOC101291704), mRNA	sp|P28723|FTHS_SPIOL	1058	0	Formate--tetrahydrofolate ligase OS=Spinacia oleracea PE=1 SV=3	SPBC839.16_2	749	0	COG2759	Formyltetrahydrofolate synthetase	K01938	0	1095	gmx:100806844	formate--tetrahydrofolate ligase [EC:6.3.4.3]	GO:0009396//folic acid-containing compound biosynthetic process;GO:0046686//response to cadmium ion	GO:0005507//copper ion binding;GO:0005524//ATP binding;GO:0004329//formate-tetrahydrofolate ligase activity	GO:0005829//cytosol;GO:0009507//chloroplast;GO:0005886//plasma membrane;GO:0048046//apoplast	--
Unigene39372_All	2124	1	19	0.0326	0.6126	4.232	Up	2.31e-05	0.000403158	gi|225461605|ref|XP_002282960.1|	72.4	3e-11	PREDICTED: uncharacterized protein LOC100241883 [Vitis vinifera]	--	--	--	--	sp|Q7DM58|AB4C_ARATH	82	1e-15	ABC transporter C family member 4 OS=Arabidopsis thaliana GN=ABCC4 PE=1 SV=2	YLL015w	52.4	3e-06	COG1132	ABC-type multidrug transport system, ATPase and permease components	--	--	--	--	--	-	-	GO:0044464//cell part;GO:0016020//membrane	--
CL10840.Contig2_All	2716	1	19	0.0255	0.4791	4.23176	Up	2.31e-05	0.00040322	gi|225432464|ref|XP_002277269.1|	956.8	0	PREDICTED: putative E3 ubiquitin-protein ligase RF298-like [Vitis vinifera]	gi|147777373|emb|AM437258.2|	176	8e-41	Vitis vinifera contig VV78X252367.9, whole genome shotgun sequence	sp|Q8RX22|MIP1_ARATH	243	3e-64	MND1-interacting protein 1 OS=Arabidopsis thaliana GN=MIP1 PE=1 SV=1	aq_629	61.6	7e-09	COG1196	Chromosome segregation ATPases	K11498	9e-11	67.8	smo:SELMODRAFT_97410	centromeric protein E	-	-	-	--
CL4609.Contig5_All	1661	1	19	0.0417	0.7834	4.23163	Up	2.31e-05	0.000403036	gi|1401037|dbj|BAA07911.1|	739.6	0	alcohol dehydrogenases homologous [Lactuca sativa]	gi|1066003|dbj|D44449.1|LAULRG5	1009	0	Lactuca sativa mRNA for alcohol dehydrogenases homologous, complete cds, clone: LRG5	sp|P14673|ADH1_SOLTU	709	0	Alcohol dehydrogenase 1 OS=Solanum tuberosum GN=ADH1 PE=2 SV=1	YPO1502	405	1e-112	COG1062	Zn-dependent alcohol dehydrogenases, class III	K00001	0	702	rcu:RCOM_0236080	alcohol dehydrogenase [EC:1.1.1.1]	GO:0046686//response to cadmium ion;GO:0001666//response to hypoxia;GO:0009651//response to salt stress;GO:0055114//oxidation-reduction process	GO:0051903//S-(hydroxymethyl)glutathione dehydrogenase activity;GO:0004022//alcohol dehydrogenase (NAD) activity;GO:0008270//zinc ion binding;GO:0000166//nucleotide binding	GO:0005886//plasma membrane;GO:0005829//cytosol	--
CL5854.Contig3_All	1567	1	19	0.0442	0.8303	4.23151	Up	2.31e-05	0.000403342	gi|147861273|emb|CAN81903.1|	380.9	3e-104	hypothetical protein VITISV_041568 [Vitis vinifera]	--	--	--	--	sp|Q9XER9|HUA2_ARATH	53.9	3e-07	ENHANCER OF AG-4 protein 2 OS=Arabidopsis thaliana GN=HUA2 PE=2 SV=1	--	--	--	--	--	K01051	2e-06	52.8	aly:ARALYDRAFT_487284	pectinesterase [EC:3.1.1.11]	-	-	-	--
CL6301.Contig5_All	1329	2	37	0.1041	1.9066	4.19496	Up	1.79e-09	5.83e-08	gi|350539141|ref|NP_001233865.1|	147.5	4e-34	bZIP transcription factor [Solanum lycopersicum] >gi|224459179|gb|ACN43325.1| bZIP transcription factor [Solanum lycopersicum]	gi|24460972|gb|AF430372.1|	121	2e-24	Capsicum chinense bZIP transcription factor (PPI1) mRNA, complete cds	sp|P24068|OCS1_MAIZE	86.7	3e-17	Ocs element-binding factor 1 OS=Zea mays GN=OBF1 PE=2 SV=2	--	--	--	--	--	K04371	2e-34	144	vvi:100254083	extracellular signal-regulated kinase 1/2 [EC:2.7.11.24]	-	-	-	--
CL1574.Contig4_All	1127	3	55	0.1842	3.342	4.18137	Up	1.56e-13	7.26e-12	gi|255576262|ref|XP_002529024.1|	264.2	2e-69	protein binding protein, putative [Ricinus communis] >gi|223531504|gb|EEF33335.1| protein binding protein, putative [Ricinus communis]	gi|460230676|gb|GABL01036431.1|	63.9	3e-07	TSA: Camelina sativa comp48095_c0_seq1 transcribed RNA sequence	--	--	--	--	--	--	--	--	--	--	--	--	--	--	GO:0050832//defense response to fungus;GO:0009911//positive regulation of flower development;GO:0007165//signal transduction;GO:0010228//vegetative to reproductive phase transition of meristem	-	GO:0005634//nucleus	--
Unigene7513_All	699	7	127	0.6928	12.4422	4.16666	Up	1.25e-29	1.29e-27	gi|470144088|ref|XP_004307697.1|	146.4	4e-34	PREDICTED: protein EARLY RESPONSIVE TO DEHYDRATION 15-like [Fragaria vesca subsp. vesca]	gi|470144087|ref|XM_004307649.1|	71.9	9e-10	PREDICTED: Fragaria vesca subsp. vesca protein EARLY RESPONSIVE TO DEHYDRATION 15-like (LOC101293345), mRNA	sp|Q39096|ERD15_ARATH	76.6	1e-14	Protein EARLY RESPONSIVE TO DEHYDRATION 15 OS=Arabidopsis thaliana GN=ERD15 PE=1 SV=1	--	--	--	--	--	--	--	--	--	--	-	-	-	--
CL6448.Contig1_All	1638	1	18	0.0422	0.7525	4.15638	Up	4.39e-05	0.000717457	gi|359474593|ref|XP_002279188.2|	438.3	1e-121	PREDICTED: type I inositol-1,4,5-trisphosphate 5-phosphatase 2-like [Vitis vinifera] >gi|297742162|emb|CBI33949.3| unnamed protein product [Vitis vinifera]	gi|359474592|ref|XM_002279152.2|	117	4e-23	PREDICTED: Vitis vinifera type I inositol-1,4,5-trisphosphate 5-phosphatase 2-like (LOC100267737), mRNA	sp|Q9FUR2|IP5P2_ARATH	402	3e-112	Type I inositol 1,4,5-trisphosphate 5-phosphatase 2 OS=Arabidopsis thaliana GN=IP5P2 PE=1 SV=2	YNL106c_2	157	5e-38	COG5411	Phosphatidylinositol 5-phosphate phosphatase	K01099	3e-52	204	ota:Ot04g02290	phosphatidylinositol-bisphosphatase [EC:3.1.3.36]	GO:0046855//inositol phosphate dephosphorylation;GO:0052542//defense response by callose deposition;GO:0009753//response to jasmonic acid stimulus;GO:0055114//oxidation-reduction process;GO:0009845//seed germination;GO:0009414//response to water deprivation;GO:0009611//response to wounding;GO:0042538//hyperosmotic salinity response;GO:0009733//response to auxin stimulus;GO:0046854//phosphatidylin…	GO:0004445//inositol-polyphosphate 5-phosphatase activity;GO:0032440//2-alkenal reductase [NAD(P)] activity	GO:0005737//cytoplasm	--
CL3300.Contig8_All	2005	1	18	0.0345	0.6148	4.15545	Up	4.39e-05	0.000717048	gi|255560153|ref|XP_002521094.1|	115.5	3e-24	fructokinase, putative [Ricinus communis] >gi|223539663|gb|EEF41245.1| fructokinase, putative [Ricinus communis]	--	--	--	--	sp|Q0J8G4|SCRK2_ORYSJ	105	7e-23	Fructokinase-2 OS=Oryza sativa subsp. japonica GN=FRK2 PE=1 SV=1	VCA0656	64.7	6e-10	COG0524	Sugar kinases, ribokinase family	K00847	3e-25	115	rcu:RCOM_1720250	fructokinase [EC:2.7.1.4]	GO:0019252//starch biosynthetic process;GO:0016310//phosphorylation	GO:0005524//ATP binding;GO:0008865//fructokinase activity	GO:0009507//chloroplast	--
CL3300.Contig16_All	1811	1	18	0.0382	0.6807	4.15537	Up	4.39e-05	0.000716844	gi|255560153|ref|XP_002521094.1|	115.5	3e-24	fructokinase, putative [Ricinus communis] >gi|223539663|gb|EEF41245.1| fructokinase, putative [Ricinus communis]	--	--	--	--	sp|Q0J8G4|SCRK2_ORYSJ	105	7e-23	Fructokinase-2 OS=Oryza sativa subsp. japonica GN=FRK2 PE=1 SV=1	VCA0656	64.7	5e-10	COG0524	Sugar kinases, ribokinase family	K00847	2e-25	115	rcu:RCOM_1720250	fructokinase [EC:2.7.1.4]	GO:0019252//starch biosynthetic process;GO:0016310//phosphorylation	GO:0005524//ATP binding;GO:0008865//fructokinase activity	GO:0009507//chloroplast	--
CL511.Contig1_All	1286	1	18	0.0538	0.9585	4.1551	Up	4.39e-05	0.000717559	gi|296087747|emb|CBI35003.3|	312	1e-83	unnamed protein product [Vitis vinifera]	gi|359488875|ref|XM_002276083.2|	81.8	2e-12	PREDICTED: Vitis vinifera uncharacterized LOC100266380 (LOC100266380), mRNA	--	--	--	--	--	--	--	--	--	--	--	--	--	--	-	-	GO:0005886//plasma membrane	--
CL4658.Contig2_All	1648	1	18	0.042	0.748	4.15458	Up	4.39e-05	0.000717252	gi|357157316|ref|XP_003577757.1|	714.9	0	PREDICTED: DNA polymerase delta catalytic subunit-like [Brachypodium distachyon]	gi|225431690|ref|XM_002264349.1|	724	0	PREDICTED: Vitis vinifera DNA polymerase delta catalytic subunit-like (LOC100246530), mRNA	sp|Q9LRE6|DPOD1_ORYSJ	709	0	DNA polymerase delta catalytic subunit OS=Oryza sativa subsp. japonica GN=POLD1 PE=2 SV=1	SPBC336.04	485	8e-137	COG0417	DNA polymerase elongation subunit (family B)	K02327	0	714	bdi:100827521	DNA polymerase delta subunit 1 [EC:2.7.7.7]	GO:0090305//nucleic acid phosphodiester bond hydrolysis;GO:0000084//S phase of mitotic cell cycle;GO:0043137//DNA replication, removal of RNA primer;GO:0006297//nucleotide-excision repair, DNA gap filling;GO:0045004//DNA replication proofreading;GO:0006287//base-excision repair, gap-filling;GO:0019985//translesion synthesis;GO:0007346//regulation of mitotic cell cycle	GO:0003887//DNA-directed DNA polymerase activity;GO:0046872//metal ion binding;GO:0003677//DNA binding;GO:0051539//4 iron, 4 sulfur cluster binding;GO:0008408//3'-5' exonuclease activity;GO:0000166//nucleotide binding	GO:0043625//delta DNA polymerase complex	--
CL793.Contig20_All	1015	1	18	0.0682	1.2144	4.15433	Up	4.39e-05	0.000717355	--	--	--	--	--	--	--	--	--	--	--	--	--	--	--	--	--	--	--	--	--	--	-	-	-	--
CL9359.Contig1_All	4151	1	18	0.0167	0.297	4.15254	Up	4.39e-05	0.000716946	gi|460408949|ref|XP_004249903.1|	1581.6	0	PREDICTED: phosphatidylinositol 4-kinase beta 1-like [Solanum lycopersicum]	gi|470103819|ref|XM_004288277.1|	650	0	PREDICTED: Fragaria vesca subsp. vesca phosphatidylinositol 4-kinase beta 1-like (LOC101310933), mRNA	sp|Q9FMJ0|P4KB1_ARATH	1472	0	Phosphatidylinositol 4-kinase beta 1 OS=Arabidopsis thaliana GN=PI4KBETA1 PE=1 SV=1	SPAC22E12.16c	275	4e-73	COG5032	Phosphatidylinositol kinase and protein kinases of the PI-3 kinase family	K00888	0	1551	pop:POPTR_595372	phosphatidylinositol 4-kinase [EC:2.7.1.67]	GO:0048768//root hair cell tip growth;GO:0048015//phosphatidylinositol-mediated signaling;GO:0006661//phosphatidylinositol biosynthetic process;GO:0009860//pollen tube growth;GO:0046854//phosphatidylinositol phosphorylation	GO:0017137//Rab GTPase binding;GO:0004430//1-phosphatidylinositol 4-kinase activity;GO:0043424//protein histidine kinase binding	GO:0005829//cytosol;GO:0030659//cytoplasmic vesicle membrane;GO:0035619//root hair tip;GO:0009507//chloroplast;GO:0005634//nucleus	--
CL14664.Contig44_All	3054	1	18	0.0227	0.4036	4.15216	Up	4.39e-05	0.00071715	gi|460372945|ref|XP_004232283.1|	347.4	8e-94	PREDICTED: auxin-induced protein 5NG4-like [Solanum lycopersicum]	--	--	--	--	sp|Q9FL08|WTR42_ARATH	265	1e-70	WAT1-related protein At5g40240 OS=Arabidopsis thaliana GN=At5g40240 PE=2 SV=1	PAE1328	56.2	3e-07	COG0697	Permeases of the drug/metabolite transporter (DMT) superfamily	K12493	2e-08	60.5	aly:ARALYDRAFT_329738	ADP-ribosylation factor GTPase-activating protein 2/3	-	-	-	--
CL5567.Contig12_All	1234	2	35	0.1121	1.9423	4.11491	Up	6.42e-09	1.95e-07	gi|297744587|emb|CBI37849.3|	132.1	1e-29	unnamed protein product [Vitis vinifera]	gi|123677607|emb|AM485470.1|	65.9	9e-08	Vitis vinifera, whole genome shotgun sequence, contig VV78X149307.5, clone ENTAV 115	sp|Q2QKB3|U2A2A_WHEAT	91.3	1e-18	Splicing factor U2af large subunit A OS=Triticum aestivum GN=U2AF65A PE=2 SV=1	PA2976	57	7e-08	COG1530	Ribonucleases G and E	K12811	2e-28	124	pop:POPTR_1070855	ATP-dependent RNA helicase DDX46/PRP5 [EC:3.6.4.13]	-	GO:1901363;GO:0097159//organic cyclic compound binding	-	--
CL6301.Contig9_All	1342	2	35	0.1031	1.786	4.11462	Up	6.42e-09	1.95e-07	gi|350539141|ref|NP_001233865.1|	147.5	5e-34	bZIP transcription factor [Solanum lycopersicum] >gi|224459179|gb|ACN43325.1| bZIP transcription factor [Solanum lycopersicum]	gi|24460972|gb|AF430372.1|	121	2e-24	Capsicum chinense bZIP transcription factor (PPI1) mRNA, complete cds	sp|P24068|OCS1_MAIZE	86.7	3e-17	Ocs element-binding factor 1 OS=Zea mays GN=OBF1 PE=2 SV=2	--	--	--	--	--	K04371	2e-34	144	vvi:100254083	extracellular signal-regulated kinase 1/2 [EC:2.7.11.24]	-	-	-	--
Unigene17542_All	1147	2	34	0.1206	2.03	4.07318	Up	1.21e-08	3.56e-07	gi|297743891|emb|CBI36861.3|	204.5	2e-51	unnamed protein product [Vitis vinifera]	gi|359480331|ref|XM_002268751.2|	210	2e-51	PREDICTED: Vitis vinifera UDP-glucuronic acid decarboxylase 1-like (LOC100257232), mRNA	--	--	--	--	alr0657	120	6e-27	COG0451	Nucleoside-diphosphate-sugar epimerases	K01710	1e-17	89.4	cme:CME136C	dTDP-glucose 4,6-dehydratase [EC:4.2.1.46]	GO:0042732//D-xylose metabolic process;GO:0019305//dTDP-rhamnose biosynthetic process	GO:0048040//UDP-glucuronate decarboxylase activity;GO:0000166//nucleotide binding;GO:0050662//coenzyme binding;GO:0008460//dTDP-glucose 4,6-dehydratase activity	GO:0005829//cytosol;GO:0000139//Golgi membrane;GO:0005768//endosome;GO:0005774//vacuolar membrane;GO:0005802//trans-Golgi network;GO:0005886//plasma membrane	--
CL2799.Contig9_All	1325	2	34	0.1044	1.7573	4.07317	Up	1.21e-08	3.56e-07	gi|297743891|emb|CBI36861.3|	204.5	3e-51	unnamed protein product [Vitis vinifera]	gi|359480331|ref|XM_002268751.2|	210	3e-51	PREDICTED: Vitis vinifera UDP-glucuronic acid decarboxylase 1-like (LOC100257232), mRNA	--	--	--	--	alr0657	120	7e-27	COG0451	Nucleoside-diphosphate-sugar epimerases	K01710	1e-17	89.4	cme:CME136C	dTDP-glucose 4,6-dehydratase [EC:4.2.1.46]	GO:0042732//D-xylose metabolic process;GO:0019305//dTDP-rhamnose biosynthetic process	GO:0048040//UDP-glucuronate decarboxylase activity;GO:0000166//nucleotide binding;GO:0050662//coenzyme binding;GO:0008460//dTDP-glucose 4,6-dehydratase activity	GO:0005829//cytosol;GO:0000139//Golgi membrane;GO:0005768//endosome;GO:0005774//vacuolar membrane;GO:0005802//trans-Golgi network;GO:0005886//plasma membrane	--
CL423.Contig5_All	357	4	68	0.7752	13.0441	4.07269	Up	3.4e-16	1.88e-14	--	--	--	--	--	--	--	--	--	--	--	--	--	--	--	--	--	--	--	--	--	--	-	-	-	--
CL5441.Contig4_All	908	11	177	0.8381	13.3493	3.9935	Up	1.3e-39	1.86e-37	gi|388503828|gb|AFK39980.1|	356.7	3e-97	unknown [Lotus japonicus]	gi|357511724|ref|XM_003626103.1|	176	3e-41	Medicago truncatula 60S ribosomal protein L13 (MTR_7g111590) mRNA, complete cds	sp|P41127|RL131_ARATH	350	5e-97	60S ribosomal protein L13-1 OS=Arabidopsis thaliana GN=RPL13B PE=1 SV=1	SPAC664.05	212	6e-55	COG4352	Ribosomal protein L13E	K02873	4e-98	355	gmx:100805957	large subunit ribosomal protein L13e	GO:0001510//RNA methylation;GO:0006412//translation;GO:0042254//ribosome biogenesis	GO:0003735//structural constituent of ribosome	GO:0005618//cell wall;GO:0005730//nucleolus;GO:0009506//plasmodesma;GO:0005774//vacuolar membrane;GO:0022625//cytosolic large ribosomal subunit;GO:0005794//Golgi apparatus;GO:0005886//plasma membrane	--
CL1638.Contig5_All	2542	2	32	0.0544	0.8621	3.98618	Up	4.3e-08	1.18e-06	gi|255569446|ref|XP_002525690.1|	954.5	0	cationic amino acid transporter, putative [Ricinus communis] >gi|223534990|gb|EEF36673.1| cationic amino acid transporter, putative [Ricinus communis]	gi|225439246|ref|XM_002271294.1|	339	9e-90	PREDICTED: Vitis vinifera high affinity cationic amino acid transporter 1-like (LOC100265688), mRNA	sp|Q9ASS7|CAAT2_ARATH	879	0	Cationic amino acid transporter 2, vacuolar OS=Arabidopsis thaliana GN=CAT2 PE=1 SV=1	lin0648	311	3e-84	COG0531	Amino acid transporters	K03294	7e-82	303	ppp:PHYPADRAFT_152313	basic amino acid/polyamine antiporter, APA family	GO:0016036//cellular response to phosphate starvation;GO:0042744//hydrogen peroxide catabolic process;GO:0006635//fatty acid beta-oxidation;GO:0006995//cellular response to nitrogen starvation;GO:0016558//protein import into peroxisome matrix;GO:0048573//photoperiodism, flowering;GO:0045454//cell redox homeostasis;GO:0005982//starch metabolic process;GO:0003333//amino acid transmembrane transport…	GO:0005515//protein binding;GO:0020037//heme binding;GO:0050897//cobalt ion binding;GO:0004096//catalase activity;GO:0015171//amino acid transmembrane transporter activity	GO:0009705//plant-type vacuole membrane;GO:0010319//stromule;GO:0022626//cytosolic ribosome;GO:0016021//integral to membrane;GO:0009507//chloroplast;GO:0005777//peroxisome;GO:0005886//plasma membrane;GO:0005634//nucleus;GO:0005739//mitochondrion	--
CL1638.Contig9_All	2571	2	32	0.0538	0.8524	3.98585	Up	4.3e-08	1.18e-06	gi|255569446|ref|XP_002525690.1|	956.1	0	cationic amino acid transporter, putative [Ricinus communis] >gi|223534990|gb|EEF36673.1| cationic amino acid transporter, putative [Ricinus communis]	gi|225439246|ref|XM_002271294.1|	363	6e-97	PREDICTED: Vitis vinifera high affinity cationic amino acid transporter 1-like (LOC100265688), mRNA	sp|Q9ASS7|CAAT2_ARATH	881	0	Cationic amino acid transporter 2, vacuolar OS=Arabidopsis thaliana GN=CAT2 PE=1 SV=1	lin0648	310	8e-84	COG0531	Amino acid transporters	K03294	6e-81	300	ppp:PHYPADRAFT_152313	basic amino acid/polyamine antiporter, APA family	GO:0016036//cellular response to phosphate starvation;GO:0042744//hydrogen peroxide catabolic process;GO:0006635//fatty acid beta-oxidation;GO:0006995//cellular response to nitrogen starvation;GO:0016558//protein import into peroxisome matrix;GO:0048573//photoperiodism, flowering;GO:0045454//cell redox homeostasis;GO:0005982//starch metabolic process;GO:0003333//amino acid transmembrane transport…	GO:0005515//protein binding;GO:0020037//heme binding;GO:0050897//cobalt ion binding;GO:0004096//catalase activity;GO:0015171//amino acid transmembrane transporter activity	GO:0009705//plant-type vacuole membrane;GO:0010319//stromule;GO:0022626//cytosolic ribosome;GO:0016021//integral to membrane;GO:0009507//chloroplast;GO:0005777//peroxisome;GO:0005886//plasma membrane;GO:0005634//nucleus;GO:0005739//mitochondrion	--
CL1660.Contig3_All	278	2	32	0.4977	7.8827	3.98534	Up	4.3e-08	1.18e-06	--	--	--	--	--	--	--	--	--	--	--	--	--	--	--	--	--	--	--	--	--	--	-	-	-	--
CL1840.Contig9_All	2945	5	80	0.1175	1.8603	3.9848	Up	1.41e-18	8.86e-17	gi|462409512|gb|EMJ14846.1|	1358.2	0	hypothetical protein PRUPE_ppa001469mg [Prunus persica]	gi|225470677|ref|XM_002269750.1|	581	1e-162	PREDICTED: Vitis vinifera subtilisin-like protease (LOC100245233), mRNA	sp|O65351|SUBL_ARATH	351	2e-96	Subtilisin-like protease OS=Arabidopsis thaliana GN=ARA12 PE=1 SV=1	BS_vpr	120	1e-26	COG1404	Subtilisin-like serine proteases	--	--	--	--	--	GO:0006508//proteolysis;GO:0043086//negative regulation of catalytic activity;GO:0000023//maltose metabolic process;GO:0019252//starch biosynthetic process;GO:0007020//microtubule nucleation;GO:0019761//glucosinolate biosynthetic process;GO:0043085//positive regulation of catalytic activity;GO:0009736//cytokinin mediated signaling pathway	GO:0042802//identical protein binding;GO:0004252//serine-type endopeptidase activity	GO:0048196//plant extracellular matrix;GO:0005618//cell wall;GO:0005576//extracellular region;GO:0016020//membrane	--
CL6301.Contig4_All	1528	2	32	0.0906	1.4342	3.98459	Up	4.3e-08	1.18e-06	gi|350539141|ref|NP_001233865.1|	147.5	5e-34	bZIP transcription factor [Solanum lycopersicum] >gi|224459179|gb|ACN43325.1| bZIP transcription factor [Solanum lycopersicum]	gi|24460972|gb|AF430372.1|	121	2e-24	Capsicum chinense bZIP transcription factor (PPI1) mRNA, complete cds	sp|P24068|OCS1_MAIZE	86.7	3e-17	Ocs element-binding factor 1 OS=Zea mays GN=OBF1 PE=2 SV=2	--	--	--	--	--	K04371	3e-34	144	vvi:100254083	extracellular signal-regulated kinase 1/2 [EC:2.7.11.24]	-	-	-	--
CL6295.Contig5_All	2052	2	31	0.0674	1.0346	3.94018	Up	8.09e-08	2.15e-06	gi|255537495|ref|XP_002509814.1|	432.6	0	Minor histocompatibility antigen H13, putative [Ricinus communis] >gi|223549713|gb|EEF51201.1| Minor histocompatibility antigen H13, putative [Ricinus communis]	gi|359474198|ref|XM_002274960.2|	333	4e-88	PREDICTED: Vitis vinifera signal peptide peptidase-like 2B-like (LOC100241031), mRNA	sp|Q8W469|SIPL2_ARATH	414	0	Signal peptide peptidase-like 2 OS=Arabidopsis thaliana GN=SPPL2 PE=2 SV=1	--	--	--	--	--	K09597	0	410	mtr:MTR_7g077800	signal peptide peptidase-like 2B [EC:3.4.23.-]	GO:0006508//proteolysis	GO:0004190//aspartic-type endopeptidase activity	GO:0016021//integral to membrane;GO:0005794//Golgi apparatus;GO:0005768//endosome;GO:0005886//plasma membrane	--
CL7297.Contig3_All	860	610	9240	49.0729	735.776	3.90627	Up	0	0	gi|28139169|gb|AAO25119.1|	377.9	1e-103	ribulose-1,5-bisphosphate carboxylase small subunit [Chrysanthemum x morifolium]	gi|28139168|gb|AY163904.1|	787	0	Chrysanthemum x morifolium ribulose-1,5-bisphosphate carboxylase small subunit gene, complete cds; nuclear gene for chloroplast product	sp|P08705|RBS_HELAN	332	1e-91	Ribulose bisphosphate carboxylase small chain, chloroplastic OS=Helianthus annuus GN=RBCS PE=2 SV=1	slr0012	117	3e-26	COG4451	Ribulose bisphosphate carboxylase small subunit	K01602	3e-77	286	mtr:MTR_6g018310	ribulose-bisphosphate carboxylase small chain [EC:4.1.1.39]	-	-	-	--
Unigene36447_All	872	21	318	1.6661	24.9737	3.90586	Up	6.59e-69	1.96e-66	gi|83284009|gb|ABC01912.1|	285.4	8e-76	ribosomal protein S14-like protein [Solanum tuberosum]	gi|391416328|gb|BT084102.2|	329	3e-87	Zea mays full-length cDNA clone ZM_BFb0075F05 mRNA, complete cds	sp|P42036|RS143_ARATH	273	1e-73	40S ribosomal protein S14-3 OS=Arabidopsis thaliana GN=RPS14C PE=2 SV=2	SPBC18H10.13	233	4e-61	COG0100	Ribosomal protein S11	K02955	6e-75	278	bdi:100839846	small subunit ribosomal protein S14e	GO:0006412//translation	GO:0003735//structural constituent of ribosome	GO:0005730//nucleolus;GO:0022626//cytosolic ribosome;GO:0005886//plasma membrane;GO:0009507//chloroplast	--
CL8801.Contig3_All	885	14	205	1.0944	15.8629	3.85744	Up	1.58e-44	2.59e-42	gi|224116756|ref|XP_002317384.1|	352.1	7e-96	predicted protein [Populus trichocarpa] >gi|118483631|gb|ABK93710.1| unknown [Populus trichocarpa] >gi|222860449|gb|EEE97996.1| predicted protein [Populus trichocarpa]	gi|225321151|dbj|AK325362.1|	337	1e-89	Solanum lycopersicum cDNA, clone: LEFL1095CE10, HTC in leaf	sp|P51418|R18A2_ARATH	341	4e-94	60S ribosomal protein L18a-2 OS=Arabidopsis thaliana GN=RPL18AB PE=1 SV=2	YOR312c	168	1e-41	COG2157	Ribosomal protein L20A (L18A)	K02882	6e-97	352	pop:POPTR_728108	large subunit ribosomal protein L18Ae	GO:0006412//translation	GO:0003735//structural constituent of ribosome	GO:0005886//plasma membrane;GO:0022625//cytosolic large ribosomal subunit	--
CL4879.Contig7_All	2054	4	58	0.1347	1.9337	3.84354	Up	1.83e-13	8.48e-12	gi|460378571|ref|XP_004235044.1|	250	1e-64	PREDICTED: uncharacterized protein LOC101256263 [Solanum lycopersicum]	gi|460378570|ref|XM_004234996.1|	226	7e-56	PREDICTED: Solanum lycopersicum uncharacterized LOC101256263 (LOC101256263), mRNA	--	--	--	--	--	--	--	--	--	--	--	--	--	--	-	-	-	--
CL13398.Contig2_All	642	2	29	0.2155	3.0934	3.84343	Up	2.84e-07	6.99e-06	gi|224121306|ref|XP_002330794.1|	55.1	8e-21	predicted protein [Populus trichocarpa] >gi|222872596|gb|EEF09727.1| predicted protein [Populus trichocarpa]	--	--	--	--	sp|C0LGT6|EFR_ARATH	57	2e-09	LRR receptor-like serine/threonine-protein kinase EFR OS=Arabidopsis thaliana GN=EFR PE=1 SV=1	--	--	--	--	--	K13428	6e-09	57	ath:AT5G20480	LRR receptor-like serine/threonine-protein kinase EFR [EC:2.7.11.1]	GO:0006810//transport;GO:0044763;GO:0050896//response to stimulus;GO:0006468//protein phosphorylation	GO:0004674//protein serine/threonine kinase activity;GO:0005524//ATP binding	GO:0009536//plastid;GO:0016021//integral to membrane	--
CL2331.Contig3_All	484	2	29	0.2859	4.1032	3.84317	Up	2.84e-07	6.99e-06	gi|449468560|ref|XP_004151989.1|	128.3	4e-29	PREDICTED: H/ACA ribonucleoprotein complex subunit 3-like protein-like [Cucumis sativus] >gi|449514990|ref|XP_004164533.1| PREDICTED: H/ACA ribonucleoprotein complex subunit 3-like protein-like [Cucumis sativus]	gi|460403531|ref|XM_004247196.1|	141	8e-31	PREDICTED: Solanum lycopersicum H/ACA ribonucleoprotein complex subunit 3-like protein-like (LOC101254236), mRNA	sp|Q93XX8|NOP10_ARATH	112	1e-25	H/ACA ribonucleoprotein complex subunit 3-like protein OS=Arabidopsis thaliana GN=At2g20490 PE=2 SV=2	SPAP27G11.13c	86.7	2e-17	COG2260	Predicted Zn-ribbon RNA-binding protein	K11130	4e-29	125	gmx:100306376	H/ACA ribonucleoprotein complex subunit 3	GO:0010197//polar nucleus fusion	GO:0003676//nucleic acid binding	GO:0005730//nucleolus;GO:0015030//Cajal body;GO:0030529//ribonucleoprotein complex;GO:0009536//plastid	--
Unigene48677_All	612	3	43	0.3391	4.8116	3.82673	Up	3.04e-10	1.08e-08	gi|298201206|gb|ADI60300.1|	153.7	1e-36	stress-related protein 1 [Capsicum annuum]	gi|298201205|gb|GU373985.1|	103	2e-19	Capsicum annuum stress-related protein 1 (SRP1) mRNA, complete cds	sp|Q9MA63|Y3550_ARATH	132	1e-31	REF/SRPP-like protein At3g05500 OS=Arabidopsis thaliana GN=At3g05500 PE=2 SV=1	--	--	--	--	--	K14689	8e-08	55.1	cre:CHLREDRAFT_205987	solute carrier family 30 (zinc transporter), member 2	GO:0010200//response to chitin;GO:0006865//amino acid transport;GO:0006414//translational elongation	GO:0003746//translation elongation factor activity	GO:0005773//vacuole	--
CL3212.Contig2_All	3573	2	28	0.0387	0.5367	3.79371	Up	5.31e-07	1.25e-05	gi|359491359|ref|XP_002265512.2|	314.7	7e-84	PREDICTED: uncharacterized protein LOC100246698 [Vitis vinifera]	gi|359491358|ref|XM_002265476.2|	170	7e-39	PREDICTED: Vitis vinifera uncharacterized LOC100246698 (LOC100246698), mRNA	sp|Q9LIH5|C3H38_ARATH	105	1e-22	Zinc finger CCCH domain-containing protein 38 OS=Arabidopsis thaliana GN=At3g18640 PE=1 SV=1	Rv3876	61.2	1e-08	COG0455	ATPases involved in chromosome partitioning	K15174	1e-18	94.4	mtr:MTR_8g014460	RNA polymerase II-associated factor 1	GO:0016070//RNA metabolic process;GO:0010467//gene expression	GO:0005488//binding	-	--
CL1493.Contig5_All	748	2	28	0.185	2.5635	3.79252	Up	5.31e-07	1.25e-05	gi|462397842|gb|EMJ03510.1|	221.9	8e-57	hypothetical protein PRUPE_ppa008052mg [Prunus persica]	gi|460238050|gb|GABL01030130.1|	137	2e-29	TSA: Camelina sativa comp44418_c1_seq1 transcribed RNA sequence	sp|Q38884|EIF3I_ARATH	78.2	5e-15	Eukaryotic translation initiation factor 3 subunit I OS=Arabidopsis thaliana GN=TIF3I1 PE=2 SV=2	all0284_3	53.5	4e-07	COG2319	FOG: WD40 repeat	K13137	1e-56	218	pop:POPTR_830674	serine-threonine kinase receptor-associated protein	GO:0016310//phosphorylation	GO:0016301//kinase activity;GO:0000166//nucleotide binding	GO:0005829//cytosol;GO:0080008//Cul4-RING ubiquitin ligase complex	--
CL11113.Contig1_All	650	2	28	0.2129	2.95	3.79247	Up	5.31e-07	1.25e-05	gi|462422866|gb|EMJ27129.1|	157.5	1e-37	hypothetical protein PRUPE_ppa012155mg [Prunus persica]	gi|123689901|emb|AM470988.1|	79.8	3e-12	Vitis vinifera, whole genome shotgun sequence, contig VV78X144012.12, clone ENTAV 115	sp|Q9FHH5|GDU3_ARATH	123	1e-28	Protein GLUTAMINE DUMPER 3 OS=Arabidopsis thaliana GN=GDU3 PE=2 SV=1	--	--	--	--	--	--	--	--	--	--	-	-	GO:0016023//cytoplasmic membrane-bounded vesicle	--
CL9519.Contig7_All	1843	4	56	0.1502	2.0808	3.79218	Up	6.36e-13	2.85e-11	gi|76803801|gb|ABA55805.1|	893.3	0	delta-8 sphingolipid desaturase [Crepis alpina]	gi|1040728|emb|X87143.1|	973	0	Helianthus annuus mRNA for stereo-unselective delta 8-sphingolipid desaturase (sld1 gene)	sp|Q43469|SLD1_HELAN	889	0	Delta(8)-fatty-acid desaturase OS=Helianthus annuus GN=sld1 PE=1 SV=1	YNL111c	64.7	5e-10	COG5274	Cytochrome b involved in lipid metabolism	K13076	0	753	vvi:100265385	delta8-fatty-acid desaturase [EC:1.14.19.4]	GO:0006633//fatty acid biosynthetic process;GO:0006665//sphingolipid metabolic process;GO:0006007//glucose catabolic process;GO:0022900//electron transport chain	GO:0016717//oxidoreductase activity, acting on paired donors, with oxidation of a pair of donors resulting in the reduction of molecular oxygen to two molecules of water;GO:0005506//iron ion binding;GO:0020037//heme binding;GO:0052631//sphingolipid delta-8 desaturase activity	GO:0005737//cytoplasm;GO:0016021//integral to membrane	--
CL2512.Contig4_All	585	4	55	0.4731	6.4384	3.76649	Up	1.18e-12	5.19e-11	gi|462414991|gb|EMJ19728.1|	314.3	7e-85	hypothetical protein PRUPE_ppa012628mg [Prunus persica]	gi|386278585|gb|JQ820248.1|	420	1e-115	Vernicia fordii ubiquitin-conjugating enzyme E2 (UBC2) mRNA, complete cds	sp|P35135|UBC4_SOLLC	307	2e-84	Ubiquitin-conjugating enzyme E2-17 kDa OS=Solanum lycopersicum PE=2 SV=1	SPBC119.02	263	2e-70	COG5078	Ubiquitin-protein ligase	K06689	1e-85	313	mtr:MTR_7g116940	ubiquitin-conjugating enzyme E2 D/E [EC:6.3.2.19]	GO:0016567//protein ubiquitination;GO:0006511//ubiquitin-dependent protein catabolic process	GO:0004842//ubiquitin-protein ligase activity	GO:0005737//cytoplasm;GO:0005886//plasma membrane;GO:0005634//nucleus	--
CL1944.Contig5_All	1170	8	110	0.4731	6.4384	3.76649	Up	4.3e-24	3.55e-22	gi|225461654|ref|XP_002285427.1|	450.7	2e-125	PREDICTED: 14-3-3-like protein D-like [Vitis vinifera]	gi|359483715|ref|XM_002273339.2|	347	2e-92	PREDICTED: Vitis vinifera 14-3-3-like protein D-like (LOC100244643), mRNA	sp|P93214|14339_SOLLC	429	2e-120	14-3-3 protein 9 OS=Solanum lycopersicum GN=TFT9 PE=2 SV=2	SPAC8E11.02c	351	2e-96	COG5040	14-3-3 family protein	K06630	2e-126	450	vvi:100250345	tyrosine 3-monooxygenase/tryptophan 5-monooxygenase activation protein	-	GO:0019904//protein domain specific binding	-	--
CL7971.Contig2_All	2035	6	82	0.204	2.7594	3.75771	Up	2.99e-18	1.85e-16	gi|460370080|ref|XP_004230882.1|	673.7	0	PREDICTED: dolichyl-diphosphooligosaccharide--protein glycosyltransferase 48 kDa subunit-like [Solanum lycopersicum]	gi|460370079|ref|XM_004230834.1|	285	9e-74	PREDICTED: Solanum lycopersicum dolichyl-diphosphooligosaccharide--protein glycosyltransferase 48 kDa subunit-like (LOC101245405), mRNA	sp|Q6ZLK0|OST48_ORYSJ	620	7e-178	Dolichyl-diphosphooligosaccharide--protein glycosyltransferase 48 kDa subunit OS=Oryza sativa subsp. japonica GN=OST48 PE=2 SV=1	--	--	--	--	--	K12670	0	662	gmx:100806848	oligosaccharyltransferase complex subunit beta	GO:0001510//RNA methylation;GO:0009664//plant-type cell wall organization;GO:0009826//unidimensional cell growth;GO:0030244//cellulose biosynthetic process;GO:0048193//Golgi vesicle transport;GO:0042545//cell wall modification;GO:0018279//protein N-linked glycosylation via asparagine	GO:0004579//dolichyl-diphosphooligosaccharide-protein glycotransferase activity	GO:0005774//vacuolar membrane;GO:0016023//cytoplasmic membrane-bounded vesicle;GO:0009505//plant-type cell wall;GO:0005576//extracellular region;GO:0005794//Golgi apparatus;GO:0005730//nucleolus;GO:0009506//plasmodesma;GO:0008250//oligosaccharyltransferase complex	--
CL12156.Contig2_All	2198	4	54	0.1259	1.6824	3.74017	Up	2.2e-12	9.47e-11	gi|462397544|gb|EMJ03212.1|	690.6	0	hypothetical protein PRUPE_ppa005192mg [Prunus persica]	gi|470101380|ref|XM_004287103.1|	186	7e-44	PREDICTED: Fragaria vesca subsp. vesca serine carboxypeptidase-like 29-like, transcript variant 1 (LOC101295740), mRNA	sp|Q949Q7|SCP29_ARATH	621	6e-178	Serine carboxypeptidase-like 29 OS=Arabidopsis thaliana GN=SCPL29 PE=2 SV=1	YBR139w	169	2e-41	COG2939	Carboxypeptidase C (cathepsin A)	K13289	0	678	rcu:RCOM_1406210	cathepsin A (carboxypeptidase C) [EC:3.4.16.5]	GO:0019932//second-messenger-mediated signaling;GO:0006508//proteolysis	GO:0004185//serine-type carboxypeptidase activity	GO:0005773//vacuole;GO:0016023//cytoplasmic membrane-bounded vesicle;GO:0005576//extracellular region	--
CL1574.Contig11_All	1093	2	27	0.1266	1.6917	3.74012	Up	9.92e-07	2.23e-05	gi|356569700|ref|XP_003553034.1|	268.9	1e-70	PREDICTED: uncharacterized protein LOC100803073 [Glycine max]	gi|460230676|gb|GABL01036431.1|	63.9	3e-07	TSA: Camelina sativa comp48095_c0_seq1 transcribed RNA sequence	--	--	--	--	--	--	--	--	--	--	--	--	--	--	GO:0050832//defense response to fungus;GO:0009911//positive regulation of flower development;GO:0007165//signal transduction;GO:0010228//vegetative to reproductive phase transition of meristem	GO:0046872//metal ion binding	GO:0005634//nucleus	--
CL1574.Contig3_All	1160	2	27	0.1193	1.594	3.73999	Up	9.92e-07	2.23e-05	gi|255576262|ref|XP_002529024.1|	269.6	7e-71	protein binding protein, putative [Ricinus communis] >gi|223531504|gb|EEF33335.1| protein binding protein, putative [Ricinus communis]	gi|460230676|gb|GABL01036431.1|	63.9	3e-07	TSA: Camelina sativa comp48095_c0_seq1 transcribed RNA sequence	--	--	--	--	--	--	--	--	--	--	--	--	--	--	GO:0050832//defense response to fungus;GO:0009911//positive regulation of flower development;GO:0007165//signal transduction;GO:0010228//vegetative to reproductive phase transition of meristem	-	GO:0005634//nucleus	--
CL538.Contig10_All	4574	4	53	0.0605	0.7935	3.71322	Up	4.09e-12	1.71e-10	gi|255572985|ref|XP_002527423.1|	1842.8	0	multidrug resistance-associated protein 1, 3 (mrp1, 3), abc-transoprter, putative [Ricinus communis] >gi|223533233|gb|EEF34989.1| multidrug resistance-associated protein 1, 3 (mrp1, 3), abc-transoprter, putative [Ricinus communis]	gi|359482525|ref|XM_002276176.2|	202	2e-48	PREDICTED: Vitis vinifera ABC transporter C family member 8-like (LOC100246410), mRNA	sp|Q8LGU1|AB8C_ARATH	1717	0	ABC transporter C family member 8 OS=Arabidopsis thaliana GN=ABCC8 PE=2 SV=3	SPAC3F10.11c	689	0	COG1132	ABC-type multidrug transport system, ATPase and permease components	K05666	0	648	olu:OSTLU_35503	ATP-binding cassette, subfamily C (CFTR/MRP), member 2	GO:0055085//transmembrane transport;GO:0055114//oxidation-reduction process;GO:0006200//ATP catabolic process	GO:0042626//ATPase activity, coupled to transmembrane movement of substances;GO:0005524//ATP binding;GO:0032440//2-alkenal reductase [NAD(P)] activity	GO:0016021//integral to membrane;GO:0000325//plant-type vacuole;GO:0005774//vacuolar membrane;GO:0005886//plasma membrane	--
CL1278.Contig4_All	2154	12	158	0.3854	5.0232	3.70418	Up	1.34e-33	1.61e-31	gi|296090191|emb|CBI40010.3|	960.3	0	unnamed protein product [Vitis vinifera]	gi|359489049|ref|XM_002269548.2|	601	1e-168	PREDICTED: Vitis vinifera lysyl-tRNA synthetase-like (LOC100262532), mRNA	sp|Q9ZPI1|SYK_ARATH	891	0	Lysine--tRNA ligase OS=Arabidopsis thaliana GN=At3g11710 PE=2 SV=1	SPBC17G9.03c	612	1e-174	COG1190	Lysyl-tRNA synthetase (class II)	K04567	0	960	vvi:100262532	lysyl-tRNA synthetase, class II [EC:6.1.1.6]	GO:0006430//lysyl-tRNA aminoacylation	GO:0003676//nucleic acid binding;GO:0004824//lysine-tRNA ligase activity;GO:0005524//ATP binding	GO:0005737//cytoplasm	--
CL10505.Contig3_All	2422	2	26	0.0571	0.7351	3.68638	Up	1.85e-06	3.96e-05	gi|460369145|ref|XP_004230424.1|	718.8	0	PREDICTED: pentatricopeptide repeat-containing protein At1g10270-like [Solanum lycopersicum]	gi|449484079|ref|XM_004156730.1|	125	2e-25	PREDICTED: Cucumis sativus pentatricopeptide repeat-containing protein At1g10270-like (LOC101220536), mRNA	sp|Q9SY69|PPR29_ARATH	664	0	Pentatricopeptide repeat-containing protein At1g10270 OS=Arabidopsis thaliana GN=GRP23 PE=1 SV=1	CAC1728_2	55.1	6e-07	COG2815	Uncharacterized protein conserved in bacteria	K15336	1e-25	117	vvi:100259391	tRNA (cytosine38-C5)-methyltransferase [EC:2.1.1.204]	GO:0000398//mRNA splicing, via spliceosome;GO:0009751//response to salicylic acid stimulus;GO:0051301//cell division;GO:0009737//response to abscisic acid stimulus;GO:0048825//cotyledon development	GO:0005515//protein binding	GO:0005739//mitochondrion;GO:0005634//nucleus	--
CL180.Contig3_All	1743	2	26	0.0794	1.0215	3.68541	Up	1.85e-06	3.96e-05	gi|302143846|emb|CBI22707.3|	525.4	1e-147	unnamed protein product [Vitis vinifera]	gi|225464484|ref|XM_002271708.1|	119	1e-23	PREDICTED: Vitis vinifera uncharacterized LOC100264485 (LOC100264485), mRNA	sp|P93203|MFP1_SOLLC	55.5	1e-07	MAR-binding filament-like protein 1 OS=Solanum lycopersicum GN=MFP1 PE=1 SV=1	BS_yuaG	54.3	7e-07	COG2268	Uncharacterized protein conserved in bacteria	K06675	1e-08	60.1	gmx:100778712	structural maintenance of chromosome 4	-	-	GO:0009535//chloroplast thylakoid membrane;GO:0005739//mitochondrion;GO:0009941//chloroplast envelope	--
Unigene28070_All	824	8	102	0.6717	8.4771	3.65768	Up	5.98e-22	4.48e-20	gi|462414991|gb|EMJ19728.1|	313.2	3e-84	hypothetical protein PRUPE_ppa012628mg [Prunus persica]	gi|225314298|dbj|AK321044.1|	363	2e-97	Solanum lycopersicum cDNA, clone: LEFL1017CC03, HTC in leaf	sp|P35132|UBC9_ARATH	307	5e-84	SUMO-conjugating enzyme UBC9 OS=Arabidopsis thaliana GN=UBC9 PE=1 SV=1	YBR082c	261	1e-69	COG5078	Ubiquitin-protein ligase	K06689	3e-85	313	pop:POPTR_586577	ubiquitin-conjugating enzyme E2 D/E [EC:6.3.2.19]	-	GO:0016881//acid-amino acid ligase activity	-	--
CL8022.Contig1_All	294	23	288	5.4124	67.0838	3.63162	Up	3.95e-59	9.41e-57	gi|225427027|ref|XP_002271792.1|	164.1	6e-40	PREDICTED: 14 kDa proline-rich protein DC2.15 isoform 1 [Vitis vinifera] >gi|359474359|ref|XP_003631442.1| PREDICTED: 14 kDa proline-rich protein DC2.15 [Vitis vinifera] >gi|147854119|emb|CAN80710.1| hypothetical protein VITISV_033377 [Vitis vinifera]	gi|131080076|gb|EF461124.1|	242	2e-61	Helianthus annuus clone ZVG25_ANN1811 ZVG25 locus genomic sequence	sp|P14009|14KD_DAUCA	137	1e-33	14 kDa proline-rich protein DC2.15 OS=Daucus carota PE=2 SV=1	--	--	--	--	--	--	--	--	--	--	GO:0006869//lipid transport	GO:0008289//lipid binding	-	--
CL14548.Contig2_All	1099	2	25	0.1259	1.5578	3.62916	Up	3.43e-06	7.02e-05	gi|460412548|ref|XP_004251660.1|	412.1	8e-114	PREDICTED: protein arginine N-methyltransferase 1.1-like [Solanum lycopersicum]	gi|359484505|ref|XM_002282724.2|	462	1e-127	PREDICTED: Vitis vinifera protein arginine N-methyltransferase 1.1-like (LOC100266357), mRNA	sp|Q9SU94|ANM11_ARATH	392	2e-109	Protein arginine N-methyltransferase 1.1 OS=Arabidopsis thaliana GN=PRMT11 PE=1 SV=1	YBR034c	265	1e-70	COG0500	SAM-dependent methyltransferases	K11434	6e-110	395	bdi:100831285	protein arginine N-methyltransferase 1 [EC:2.1.1.-]	GO:0034968//histone lysine methylation;GO:0009909//regulation of flower development;GO:0034969//histone arginine methylation	GO:0005515//protein binding;GO:0008469//histone-arginine N-methyltransferase activity	GO:0005829//cytosol;GO:0005730//nucleolus	--
CL1574.Contig12_All	939	2	25	0.1474	1.8233	3.62874	Up	3.43e-06	7.02e-05	gi|356569700|ref|XP_003553034.1|	269.2	6e-71	PREDICTED: uncharacterized protein LOC100803073 [Glycine max]	gi|460230676|gb|GABL01036431.1|	63.9	3e-07	TSA: Camelina sativa comp48095_c0_seq1 transcribed RNA sequence	--	--	--	--	--	--	--	--	--	--	--	--	--	--	GO:0050832//defense response to fungus;GO:0009911//positive regulation of flower development;GO:0007165//signal transduction;GO:0010228//vegetative to reproductive phase transition of meristem	-	GO:0005634//nucleus	--
CL5849.Contig2_All	1756	3	37	0.1182	1.4429	3.60967	Up	1.25e-08	3.68e-07	gi|460403147|ref|XP_004247060.1|	451.8	1e-125	PREDICTED: putative G3BP-like protein-like [Solanum lycopersicum]	gi|359495837|ref|XM_002273734.2|	60	8e-06	PREDICTED: Vitis vinifera uncharacterized LOC100264206 (LOC100264206), mRNA	sp|Q43472|GRP_HORVU	76.3	5e-14	Glycine-rich RNA-binding protein blt801 OS=Hordeum vulgare GN=blt801 PE=1 SV=1	DR1624	53.9	9e-07	COG0513	Superfamily II DNA and RNA helicases	K13195	1e-11	69.7	pop:POPTR_712972	cold-inducible RNA-binding protein	-	-	-	--
Unigene28735_All	2794	2	24	0.0495	0.5882	3.57081	Up	6.35e-06	0.000124299	gi|460407113|ref|XP_004249001.1|	722.2	0	PREDICTED: uncharacterized protein LOC101251428 [Solanum lycopersicum]	gi|460407112|ref|XM_004248953.1|	115	3e-22	PREDICTED: Solanum lycopersicum uncharacterized LOC101251428 (LOC101251428), mRNA	--	--	--	--	--	--	--	--	--	--	--	--	--	--	-	-	GO:0005886//plasma membrane	--
Unigene34921_All	653	2	24	0.2119	2.5169	3.57019	Up	6.35e-06	0.00012432	--	--	--	--	--	--	--	--	--	--	--	--	--	--	--	--	--	--	--	--	--	--	-	-	-	--
Unigene9807_All	399	2	24	0.3468	4.1192	3.57019	Up	6.35e-06	0.000124278	--	--	--	--	--	--	--	--	--	--	--	--	--	--	--	--	--	--	--	--	--	--	-	-	-	--
CL2114.Contig1_All	968	5	60	0.3574	4.2447	3.57005	Up	3.5e-13	1.59e-11	gi|217075292|gb|ACJ86006.1|	256.9	3e-67	unknown [Medicago truncatula] >gi|388499398|gb|AFK37765.1| unknown [Medicago truncatula] >gi|388511913|gb|AFK44018.1| unknown [Medicago truncatula]	gi|357505826|ref|XM_003623154.1|	89.7	5e-15	Medicago truncatula Glutathione S-transferase GST (MTR_7g065660) mRNA, complete cds	sp|P32110|GSTX6_SOYBN	233	1e-61	Probable glutathione S-transferase OS=Glycine max GN=HSP26-A PE=2 SV=1	XF0911	65.9	1e-10	COG0625	Glutathione S-transferase	K00799	7e-64	242	gmx:547579	glutathione S-transferase [EC:2.5.1.18]	-	GO:0016740//transferase activity	-	--
CL14219.Contig32_All	760	2	24	0.1821	2.1626	3.56996	Up	6.35e-06	0.000124256	gi|462401048|gb|EMJ06605.1|	81.3	1e-14	hypothetical protein PRUPE_ppa007578mg [Prunus persica]	--	--	--	--	sp|P14232|TGA1A_TOBAC	57.8	7e-09	TGACG-sequence-specific DNA-binding protein TGA-1A OS=Nicotiana tabacum GN=TGA1A PE=1 SV=1	--	--	--	--	--	K14431	2e-15	81.3	rcu:RCOM_0193990	transcription factor TGA	-	-	-	--
CL793.Contig27_All	983	2	24	0.1408	1.672	3.56986	Up	6.35e-06	0.000124235	--	--	--	--	--	--	--	--	--	--	--	--	--	--	--	--	--	--	--	--	--	--	-	-	-	--
CL5241.Contig2_All	2076	14	165	0.4666	5.4429	3.54412	Up	7.91e-34	9.55e-32	gi|224104681|ref|XP_002313525.1|	968	0	predicted protein [Populus trichocarpa] >gi|222849933|gb|EEE87480.1| predicted protein [Populus trichocarpa]	gi|359479361|ref|XM_002277321.2|	773	0	PREDICTED: Vitis vinifera ruBisCO large subunit-binding protein subunit alpha, chloroplastic-like (LOC100253324), mRNA	sp|P08926|RUBA_PEA	928	0	RuBisCO large subunit-binding protein subunit alpha, chloroplastic OS=Pisum sativum PE=1 SV=2	alr1896	632	0	COG0459	Chaperonin GroEL (HSP60 family)	K04077	6e-156	549	osa:4327993	chaperonin GroEL	GO:0042026//protein refolding;GO:0016226//iron-sulfur cluster assembly;GO:0009658//chloroplast organization;GO:0048481//ovule development;GO:0009793//embryo development ending in seed dormancy	GO:0005524//ATP binding	GO:0005739//mitochondrion;GO:0009941//chloroplast envelope;GO:0009579//thylakoid;GO:0009570//chloroplast stroma;GO:0022626//cytosolic ribosome;GO:0016020//membrane;GO:0048046//apoplast	--
CL13858.Contig18_All	1908	3	35	0.1088	1.2562	3.52932	Up	4.27e-08	1.17e-06	gi|225431591|ref|XP_002282621.1|	497.3	4e-139	PREDICTED: pre-mRNA-splicing factor ISY1 homolog isoform 1 [Vitis vinifera] >gi|359476953|ref|XP_003631919.1| PREDICTED: pre-mRNA-splicing factor ISY1 homolog isoform 2 [Vitis vinifera] >gi|359476955|ref|XP_003631920.1| PREDICTED: pre-mRNA-splicing factor ISY1 homolog isoform 3 [Vitis vinifera] >gi|147773415|emb|CAN60270.1| hypothetical protein VITISV_029395 [Vitis vinifera]	gi|357495004|ref|XM_003617743.1|	329	6e-87	Medicago truncatula Pre-mRNA-splicing factor ISY1-like protein (MTR_5g095510) mRNA, complete cds	sp|Q9FPQ6|GP1_CHLRE	77.8	2e-14	Vegetative cell wall protein gp1 OS=Chlamydomonas reinhardtii GN=GP1 PE=2 SV=1	SPBC28F2.12	63.9	9e-10	COG0086	DNA-directed RNA polymerase, beta' subunit/160 kD subunit	K12870	3e-140	497	vvi:100250525	pre-mRNA-splicing factor ISY1	-	-	GO:0005829//cytosol;GO:0005634//nucleus;GO:0009507//chloroplast	--
CL6255.Contig4_All	1733	2	23	0.0798	0.9089	3.50966	Up	1.17e-05	0.000218079	gi|118487340|gb|ABK95498.1|	667.5	0	unknown [Populus trichocarpa]	gi|225434260|ref|XM_002276289.1|	345	1e-91	PREDICTED: Vitis vinifera serine/threonine-protein kinase rio2-like (LOC100259542), mRNA	--	--	--	--	SPBC1703.05	323	4e-88	COG0478	RIO-like serine/threonine protein kinase fused to N-terminal HTH domain	K07179	0	659	rcu:RCOM_0385670	RIO kinase 2 [EC:2.7.11.1]	GO:0006468//protein phosphorylation	GO:0005524//ATP binding;GO:0004674//protein serine/threonine kinase activity	GO:0005634//nucleus	--
CL3728.Contig3_All	1897	2	23	0.0729	0.8303	3.50964	Up	1.17e-05	0.00021815	gi|359495481|ref|XP_002271412.2|	913.7	0	PREDICTED: protein TRANSPORT INHIBITOR RESPONSE 1 [Vitis vinifera]	gi|224114088|ref|XM_002316628.1|	155	2e-34	Populus trichocarpa f-box family protein (FBL6), mRNA	sp|Q570C0|TIR1_ARATH	674	0	Protein TRANSPORT INHIBITOR RESPONSE 1 OS=Arabidopsis thaliana GN=TIR1 PE=1 SV=2	--	--	--	--	--	K14485	0	700	vvi:100233127	transport inhibitor response 1	GO:0009734//auxin mediated signaling pathway	GO:0000822//inositol hexakisphosphate binding	-	--
CL3728.Contig4_All	1982	2	23	0.0698	0.7947	3.50911	Up	1.17e-05	0.000218185	gi|359495481|ref|XP_002271412.2|	913.7	0	PREDICTED: protein TRANSPORT INHIBITOR RESPONSE 1 [Vitis vinifera]	gi|224114088|ref|XM_002316628.1|	155	2e-34	Populus trichocarpa f-box family protein (FBL6), mRNA	sp|Q570C0|TIR1_ARATH	674	0	Protein TRANSPORT INHIBITOR RESPONSE 1 OS=Arabidopsis thaliana GN=TIR1 PE=1 SV=2	--	--	--	--	--	K14485	0	700	vvi:100233127	transport inhibitor response 1	GO:0009734//auxin mediated signaling pathway	GO:0000822//inositol hexakisphosphate binding	-	--
CL1656.Contig1_All	431	2	23	0.321	3.6545	3.50903	Up	1.17e-05	0.000217973	--	--	--	--	--	--	--	--	--	--	--	--	--	--	--	--	--	--	--	--	--	--	-	-	-	--
CL2941.Contig4_All	702	2	23	0.1971	2.2437	3.50888	Up	1.17e-05	0.000218114	gi|358248792|ref|NP_001239685.1|	159.1	6e-38	uncharacterized protein LOC100800524 [Glycine max]	gi|21907962|dbj|AP004946.1|	79.8	4e-12	Lotus japonicus genomic DNA, chromosome 4, clone: LjT34D11, TM0119, complete sequence	--	--	--	--	--	--	--	--	--	--	--	--	--	--	GO:0016556//mRNA modification	-	GO:0009535//chloroplast thylakoid membrane;GO:0005739//mitochondrion	--
CL2941.Contig7_All	685	2	23	0.202	2.2994	3.50883	Up	1.17e-05	0.000218044	gi|358248792|ref|NP_001239685.1|	159.1	5e-38	uncharacterized protein LOC100800524 [Glycine max]	gi|21907962|dbj|AP004946.1|	79.8	3e-12	Lotus japonicus genomic DNA, chromosome 4, clone: LjT34D11, TM0119, complete sequence	--	--	--	--	--	--	--	--	--	--	--	--	--	--	GO:0016556//mRNA modification	-	GO:0009535//chloroplast thylakoid membrane;GO:0005739//mitochondrion	--
CL5205.Contig20_All	3369	2	23	0.0411	0.4675	3.50776	Up	1.17e-05	0.000218008	gi|460404220|ref|XP_004247582.1|	612.8	1e-173	PREDICTED: type I inositol 1,4,5-trisphosphate 5-phosphatase CVP2-like [Solanum lycopersicum]	gi|460404219|ref|XM_004247534.1|	159	2e-35	PREDICTED: Solanum lycopersicum type I inositol 1,4,5-trisphosphate 5-phosphatase CVP2-like (LOC101250445), mRNA	sp|Q9LR47|IP5P3_ARATH	514	9e-146	Type I inositol 1,4,5-trisphosphate 5-phosphatase CVP2 OS=Arabidopsis thaliana GN=CVP2 PE=1 SV=2	SPAC9G1.10c	58.2	9e-08	COG5411	Phosphatidylinositol 5-phosphate phosphatase	K01099	2e-18	93.6	vcn:VOLCADRAFT_105199	phosphatidylinositol-bisphosphatase [EC:3.1.3.36]	GO:0046855//inositol phosphate dephosphorylation;GO:0009944//polarity specification of adaxial/abaxial axis;GO:0048519//negative regulation of biological process;GO:0009850//auxin metabolic process;GO:0010014//meristem initiation;GO:0010305//leaf vascular tissue pattern formation;GO:0009887//organ morphogenesis;GO:0009737//response to abscisic acid stimulus;GO:0048439//flower morphogenesis;GO:000…	GO:0046030//inositol trisphosphate phosphatase activity	GO:0005737//cytoplasm	--
CL3134.Contig5_All	3351	3	34	0.0619	0.6948	3.48859	Up	7.87e-08	2.09e-06	gi|297745909|emb|CBI15965.3|	78.2	1e-12	unnamed protein product [Vitis vinifera]	gi|224106262|ref|XM_002314070.1|	163	1e-36	Populus trichocarpa ammonium transporter (PtrAMT1-6), mRNA	sp|O81643|VILI1_ARATH	698	0	Villin-1 OS=Arabidopsis thaliana GN=VLN1 PE=2 SV=2	TM0402	219	3e-56	COG0004	Ammonia permease	K05768	2e-177	622	vvi:100254775	gelsolin	GO:0000278//mitotic cell cycle;GO:0006346//methylation-dependent chromatin silencing;GO:0031048//chromatin silencing by small RNA;GO:0016246//RNA interference;GO:0042127//regulation of cell proliferation;GO:0000911//cytokinesis by cell plate formation;GO:0051567//histone H3-K9 methylation;GO:0045010//actin nucleation;GO:0051225//spindle assembly;GO:0051014//actin filament severing;GO:0009965//lea…	GO:0051015//actin filament binding	GO:0015629//actin cytoskeleton	--
Unigene56449_All	415	3	34	0.5001	5.6105	3.48784	Up	7.87e-08	2.09e-06	--	--	--	--	--	--	--	--	--	--	--	--	--	--	--	--	--	--	--	--	--	--	-	-	-	--
CL5072.Contig1_All	968	3	34	0.2144	2.4053	3.48784	Up	7.87e-08	2.09e-06	gi|380875527|gb|AFF27503.1|	362.5	6e-99	KNOPE7 [Prunus persica]	gi|380875526|gb|JQ038132.1|	283	2e-73	Prunus persica cultivar Chiripa KNOPE7 (KNOPE7) mRNA, complete cds	sp|Q9FPQ8|KNAT7_ARATH	348	4e-96	Homeobox protein knotted-1-like 7 OS=Arabidopsis thaliana GN=KNAT7 PE=2 SV=1	--	--	--	--	--	--	--	--	--	--	GO:0045492//xylan biosynthetic process;GO:0007155//cell adhesion;GO:0045010//actin nucleation;GO:0045892//negative regulation of transcription, DNA-dependent;GO:0010090//trichome morphogenesis;GO:0048765//root hair cell differentiation;GO:0010413//glucuronoxylan metabolic process;GO:2000652//regulation of secondary cell wall biogenesis;GO:0071555//cell wall organization;GO:0010089//xylem developm…	GO:0043565//sequence-specific DNA binding;GO:0003700//sequence-specific DNA binding transcription factor activity	GO:0005634//nucleus	--
CL9519.Contig4_All	1732	5	56	0.1997	2.2142	3.47088	Up	4e-12	1.67e-10	gi|76803801|gb|ABA55805.1|	897.1	0	delta-8 sphingolipid desaturase [Crepis alpina]	gi|1040728|emb|X87143.1|	967	0	Helianthus annuus mRNA for stereo-unselective delta 8-sphingolipid desaturase (sld1 gene)	sp|Q43469|SLD1_HELAN	890	0	Delta(8)-fatty-acid desaturase OS=Helianthus annuus GN=sld1 PE=1 SV=1	YNL111c	64.7	5e-10	COG5274	Cytochrome b involved in lipid metabolism	K13076	0	753	vvi:100265385	delta8-fatty-acid desaturase [EC:1.14.19.4]	GO:0006633//fatty acid biosynthetic process;GO:0006665//sphingolipid metabolic process;GO:0006007//glucose catabolic process;GO:0022900//electron transport chain	GO:0016717//oxidoreductase activity, acting on paired donors, with oxidation of a pair of donors resulting in the reduction of molecular oxygen to two molecules of water;GO:0005506//iron ion binding;GO:0020037//heme binding;GO:0052631//sphingolipid delta-8 desaturase activity	GO:0005737//cytoplasm;GO:0016021//integral to membrane	--
CL9305.Contig2_All	897	17	189	1.3112	14.4292	3.46003	Up	8.68e-38	1.19e-35	gi|351722819|ref|NP_001237257.1|	388.7	7e-107	uncharacterized protein LOC100499875 [Glycine max]	gi|403043742|ref|NM_001250452.2|	448	1e-123	Glycine max uncharacterized LOC100499883 (LOC100499883), mRNA	sp|Q9SRX2|RL191_ARATH	357	7e-99	60S ribosomal protein L19-1 OS=Arabidopsis thaliana GN=RPL19A PE=2 SV=1	SPCC1682.14	238	1e-62	COG2147	Ribosomal protein L19E	K02885	6e-108	388	gmx:100499875	large subunit ribosomal protein L19e	GO:0006412//translation	GO:0003735//structural constituent of ribosome	GO:0005730//nucleolus;GO:0005886//plasma membrane;GO:0022625//cytosolic large ribosomal subunit	--
CL9359.Contig5_All	4019	2	22	0.0344	0.3749	3.44603	Up	2.16e-05	0.000380698	gi|460408949|ref|XP_004249903.1|	1528.8	0	PREDICTED: phosphatidylinositol 4-kinase beta 1-like [Solanum lycopersicum]	gi|470103819|ref|XM_004288277.1|	391	1e-105	PREDICTED: Fragaria vesca subsp. vesca phosphatidylinositol 4-kinase beta 1-like (LOC101310933), mRNA	sp|Q9FMJ0|P4KB1_ARATH	1431	0	Phosphatidylinositol 4-kinase beta 1 OS=Arabidopsis thaliana GN=PI4KBETA1 PE=1 SV=1	SPAC22E12.16c	246	2e-64	COG5032	Phosphatidylinositol kinase and protein kinases of the PI-3 kinase family	K00888	0	1496	pop:POPTR_595372	phosphatidylinositol 4-kinase [EC:2.7.1.67]	GO:0048768//root hair cell tip growth;GO:0048015//phosphatidylinositol-mediated signaling;GO:0006661//phosphatidylinositol biosynthetic process;GO:0009860//pollen tube growth;GO:0046854//phosphatidylinositol phosphorylation	GO:0017137//Rab GTPase binding;GO:0004430//1-phosphatidylinositol 4-kinase activity;GO:0043424//protein histidine kinase binding	GO:0005829//cytosol;GO:0030659//cytoplasmic vesicle membrane;GO:0035619//root hair tip;GO:0009507//chloroplast;GO:0005634//nucleus	--
CL13858.Contig8_All	2022	3	33	0.1026	1.1176	3.4453	Up	1.45e-07	3.71e-06	gi|225431591|ref|XP_002282621.1|	497.3	4e-139	PREDICTED: pre-mRNA-splicing factor ISY1 homolog isoform 1 [Vitis vinifera] >gi|359476953|ref|XP_003631919.1| PREDICTED: pre-mRNA-splicing factor ISY1 homolog isoform 2 [Vitis vinifera] >gi|359476955|ref|XP_003631920.1| PREDICTED: pre-mRNA-splicing factor ISY1 homolog isoform 3 [Vitis vinifera] >gi|147773415|emb|CAN60270.1| hypothetical protein VITISV_029395 [Vitis vinifera]	gi|357495004|ref|XM_003617743.1|	329	7e-87	Medicago truncatula Pre-mRNA-splicing factor ISY1-like protein (MTR_5g095510) mRNA, complete cds	sp|Q9FPQ6|GP1_CHLRE	77.8	2e-14	Vegetative cell wall protein gp1 OS=Chlamydomonas reinhardtii GN=GP1 PE=2 SV=1	SPBC28F2.12	63.9	1e-09	COG0086	DNA-directed RNA polymerase, beta' subunit/160 kD subunit	K12870	3e-140	497	vvi:100250525	pre-mRNA-splicing factor ISY1	-	-	GO:0005829//cytosol;GO:0005634//nucleus;GO:0009507//chloroplast	--
CL14219.Contig34_All	562	2	22	0.2462	2.6808	3.44476	Up	2.16e-05	0.000380756	--	--	--	--	--	--	--	--	--	--	--	--	--	--	--	--	--	--	--	--	--	--	-	-	-	--
Unigene38077_All	341	2	22	0.4058	4.4182	3.44462	Up	2.16e-05	0.000380932	--	--	--	--	--	--	--	--	--	--	--	--	--	--	--	--	--	--	--	--	--	--	-	-	-	--
CL1738.Contig10_All	1106	5	55	0.3128	3.4055	3.44455	Up	7.33e-12	3e-10	gi|118484779|gb|ABK94258.1|	110.9	3e-23	unknown [Populus trichocarpa]	gi|123680220|emb|AM453320.1|	60	5e-06	Vitis vinifera contig VV78X065685.6, whole genome shotgun sequence	sp|O22194|AGP17_ARATH	95.1	6e-20	Lysine-rich arabinogalactan protein 17 OS=Arabidopsis thaliana GN=AGP17 PE=2 SV=1	ML0048	57.4	4e-08	COG0455	ATPases involved in chromosome partitioning	K01115	2e-09	61.6	vcn:VOLCADRAFT_99471	phospholipase D [EC:3.1.4.4]	-	-	-	--
CL13858.Contig14_All	1901	3	33	0.1092	1.1888	3.44446	Up	1.45e-07	3.71e-06	gi|225431591|ref|XP_002282621.1|	497.3	4e-139	PREDICTED: pre-mRNA-splicing factor ISY1 homolog isoform 1 [Vitis vinifera] >gi|359476953|ref|XP_003631919.1| PREDICTED: pre-mRNA-splicing factor ISY1 homolog isoform 2 [Vitis vinifera] >gi|359476955|ref|XP_003631920.1| PREDICTED: pre-mRNA-splicing factor ISY1 homolog isoform 3 [Vitis vinifera] >gi|147773415|emb|CAN60270.1| hypothetical protein VITISV_029395 [Vitis vinifera]	gi|357495004|ref|XM_003617743.1|	329	6e-87	Medicago truncatula Pre-mRNA-splicing factor ISY1-like protein (MTR_5g095510) mRNA, complete cds	sp|Q9FPQ6|GP1_CHLRE	77.8	2e-14	Vegetative cell wall protein gp1 OS=Chlamydomonas reinhardtii GN=GP1 PE=2 SV=1	SPBC28F2.12	63.9	9e-10	COG0086	DNA-directed RNA polymerase, beta' subunit/160 kD subunit	K12870	3e-140	497	vvi:100250525	pre-mRNA-splicing factor ISY1	-	-	GO:0005829//cytosol;GO:0005634//nucleus;GO:0009507//chloroplast	--
CL8347.Contig2_All	2330	2	22	0.0594	0.6466	3.44434	Up	2.16e-05	0.000380815	gi|462402840|gb|EMJ08397.1|	62.8	7e-180	hypothetical protein PRUPE_ppa002860mg [Prunus persica]	gi|224069019|ref|XM_002326219.1|	77.8	5e-11	Populus trichocarpa glycosyltransferase, mRNA	sp|Q9ZVI7|GAUT7_ARATH	583	6e-178	Probable galacturonosyltransferase 7 OS=Arabidopsis thaliana GN=GAUT7 PE=1 SV=2	--	--	--	--	--	K13648	0	634	vvi:100245003	alpha-1,4-galacturonosyltransferase [EC:2.4.1.43]	GO:0016051//carbohydrate biosynthetic process;GO:0016926//protein desumoylation;GO:0050665//hydrogen peroxide biosynthetic process;GO:0010228//vegetative to reproductive phase transition of meristem	GO:0047262//polygalacturonate 4-alpha-galacturonosyltransferase activity	GO:0005768//endosome;GO:0005794//Golgi apparatus;GO:0005802//trans-Golgi network	--
CL1638.Contig15_All	1807	2	22	0.0766	0.8338	3.44429	Up	2.16e-05	0.00038064	gi|460407866|ref|XP_004249370.1|	758.4	0	PREDICTED: cationic amino acid transporter 2, vacuolar-like [Solanum lycopersicum]	gi|225439246|ref|XM_002271294.1|	387	1e-104	PREDICTED: Vitis vinifera high affinity cationic amino acid transporter 1-like (LOC100265688), mRNA	sp|Q9ASS7|CAAT2_ARATH	701	0	Cationic amino acid transporter 2, vacuolar OS=Arabidopsis thaliana GN=CAT2 PE=1 SV=1	lin0648	312	1e-84	COG0531	Amino acid transporters	K03294	1e-78	292	osa:4330195	basic amino acid/polyamine antiporter, APA family	GO:0016036//cellular response to phosphate starvation;GO:0042744//hydrogen peroxide catabolic process;GO:0006635//fatty acid beta-oxidation;GO:0006995//cellular response to nitrogen starvation;GO:0016558//protein import into peroxisome matrix;GO:0048573//photoperiodism, flowering;GO:0045454//cell redox homeostasis;GO:0005982//starch metabolic process;GO:0003333//amino acid transmembrane transport…	GO:0005515//protein binding;GO:0020037//heme binding;GO:0050897//cobalt ion binding;GO:0004096//catalase activity;GO:0015171//amino acid transmembrane transporter activity	GO:0009705//plant-type vacuole membrane;GO:0010319//stromule;GO:0022626//cytosolic ribosome;GO:0016021//integral to membrane;GO:0009507//chloroplast;GO:0005777//peroxisome;GO:0005886//plasma membrane;GO:0005634//nucleus;GO:0005739//mitochondrion	--
CL477.Contig23_All	2985	2	22	0.0464	0.5047	3.44323	Up	2.16e-05	0.000380873	gi|225442715|ref|XP_002284882.1|	682.6	0	PREDICTED: N-alpha-acetyltransferase 15, NatA auxiliary subunit [Vitis vinifera] >gi|297743321|emb|CBI36188.3| unnamed protein product [Vitis vinifera]	gi|470134174|ref|XM_004302883.1|	321	2e-84	PREDICTED: Fragaria vesca subsp. vesca N-alpha-acetyltransferase 16, NatA auxiliary subunit-like (LOC101301309), mRNA	sp|P37221|MAOM_SOLTU	145	2e-40	NAD-dependent malic enzyme 62 kDa isoform, mitochondrial OS=Solanum tuberosum PE=1 SV=1	YDL040c	113	2e-24	COG0457	FOG: TPR repeat	K00670	0	682	vvi:100263412	peptide alpha-N-acetyltransferase [EC:2.3.1.88]	-	GO:0016740//transferase activity	-	--
CL11254.Contig4_All	1258	7	75	0.385	4.0828	3.40663	Up	1.34e-15	7.16e-14	gi|356564147|ref|XP_003550318.1|	565.8	5e-160	PREDICTED: probable isoaspartyl peptidase/L-asparaginase 2-like [Glycine max]	gi|357465626|ref|XM_003603050.1|	135	1e-28	Medicago truncatula L-asparaginase (MTR_3g102370) mRNA, complete cds	sp|Q8GXG1|ASPGB_ARATH	531	4e-151	Probable isoaspartyl peptidase/L-asparaginase 2 OS=Arabidopsis thaliana GN=At3g16150 PE=2 SV=2	VC2603	216	9e-56	COG1446	Asparaginase	K13051	4e-161	565	gmx:100803038	beta-aspartyl-peptidase (threonine type) [EC:3.4.19.5]	GO:0033345//asparagine catabolic process via L-aspartate;GO:0006516//glycoprotein catabolic process;GO:0051604//protein maturation	GO:0004067//asparaginase activity	GO:0005737//cytoplasm	--
Unigene31299_All	622	3	32	0.3337	3.5232	3.40026	Up	2.65e-07	6.53e-06	gi|470120697|ref|XP_004296430.1|	125.2	7e-28	PREDICTED: protein GLUTAMINE DUMPER 3-like [Fragaria vesca subsp. vesca]	--	--	--	--	sp|O81775|GDU1_ARATH	108	3e-24	Protein GLUTAMINE DUMPER 1 OS=Arabidopsis thaliana GN=GDU1 PE=1 SV=1	--	--	--	--	--	--	--	--	--	--	GO:0010585//glutamine secretion;GO:0080143//regulation of amino acid export	GO:0005515//protein binding	GO:0016021//integral to membrane;GO:0005634//nucleus	--
CL4359.Contig10_All	748	3	32	0.2775	2.9297	3.40019	Up	2.65e-07	6.53e-06	--	--	--	--	--	--	--	--	--	--	--	--	--	--	--	--	--	--	--	--	--	--	-	-	-	--
CL5952.Contig3_All	751	35	372	3.2243	33.9215	3.39514	Up	9.51e-72	2.97e-69	gi|20138786|sp|Q9SC12.1|IF5A_SENVE	322.8	3e-87	RecName: Full=Eukaryotic translation initiation factor 5A; Short=eIF-5A >gi|6689385|emb|CAB65463.1| translation initiation factor 5A precursor protein (eIF-5A) [Senecio vernalis]	gi|6689384|emb|AJ238624.1|	618	1e-174	Senecio vernalis mRNA for translation initiation factor 5A precursor protein eIF-5A (eifsv1 gene)	sp|Q9SC12|IF5A_SENVE	322	1e-88	Eukaryotic translation initiation factor 5A OS=Senecio vernalis GN=EIFSV1 PE=2 SV=1	YEL034w	185	8e-47	COG0231	Translation elongation factor P (EF-P)/translation initiation factor 5A (eIF-5A)	K03263	6e-84	308	pop:POPTR_832646	translation initiation factor 5A	GO:0006413//translational initiation;GO:0006452//translational frameshifting;GO:0034050//host programmed cell death induced by symbiont;GO:0042742//defense response to bacterium;GO:0009611//response to wounding;GO:0008612//peptidyl-lysine modification to hypusine;GO:0045905//positive regulation of translational termination;GO:0010089//xylem development;GO:0045901//positive regulation of translati…	GO:0003743//translation initiation factor activity;GO:0003746//translation elongation factor activity;GO:0043022//ribosome binding	GO:0005634//nucleus	--
CL1191.Contig1_All	1671	5	53	0.207	2.1721	3.39139	Up	2.45e-11	9.54e-10	gi|83776783|gb|ABC46707.1|	188.7	2e-46	chloroplast thioredoxin M-type [Arachis hypogaea]	gi|85002037|gb|DQ267221.1|	226	6e-56	Tragopogon dubius clone TdubTHIOR thioredoxin-like mRNA, partial sequence	sp|P48384|TRXM_PEA	166	5e-41	Thioredoxin M-type, chloroplastic OS=Pisum sativum PE=2 SV=1	all1866	125	2e-28	COG0526	Thiol-disulfide isomerase and thioredoxins	K03671	2e-40	165	pop:POPTR_263504	thioredoxin 1	GO:0006979//response to oxidative stress;GO:0006662//glycerol ether metabolic process;GO:0006457//protein folding;GO:0045454//cell redox homeostasis;GO:0043085//positive regulation of catalytic activity	GO:0003756//protein disulfide isomerase activity;GO:0008047//enzyme activator activity;GO:0009055//electron carrier activity;GO:0015035//protein disulfide oxidoreductase activity	GO:0005618//cell wall;GO:0009941//chloroplast envelope;GO:0009535//chloroplast thylakoid membrane	--
CL3419.Contig6_All	3656	2	21	0.0378	0.3934	3.37954	Up	3.98e-05	0.000655617	gi|359488197|ref|XP_002271823.2|	65.9	6e-09	PREDICTED: protease Do-like 7-like [Vitis vinifera]	gi|359488196|ref|XM_002271787.2|	605	1e-169	PREDICTED: Vitis vinifera protease Do-like 7-like (LOC100255257), mRNA	sp|Q8RY22|DEGP7_ARATH	818	0	Protease Do-like 7 OS=Arabidopsis thaliana GN=DEGP7 PE=2 SV=1	SPBC1685.05	414	6e-115	COG0265	Trypsin-like serine proteases, typically periplasmic, contain C-terminal PDZ domain	K14810	7e-06	52	ota:Ot01g04880	ATP-dependent RNA helicase DDX56/DBP9 [EC:3.6.4.13]	GO:0006508//proteolysis;GO:0006486//protein glycosylation;GO:0010205//photoinhibition	GO:0004252//serine-type endopeptidase activity	GO:0005829//cytosol;GO:0009507//chloroplast;GO:0005634//nucleus	--
CL477.Contig8_All	2904	2	21	0.0476	0.4952	3.37898	Up	3.98e-05	0.000655334	gi|225442715|ref|XP_002284882.1|	682.6	0	PREDICTED: N-alpha-acetyltransferase 15, NatA auxiliary subunit [Vitis vinifera] >gi|297743321|emb|CBI36188.3| unnamed protein product [Vitis vinifera]	gi|470134174|ref|XM_004302883.1|	321	2e-84	PREDICTED: Fragaria vesca subsp. vesca N-alpha-acetyltransferase 16, NatA auxiliary subunit-like (LOC101301309), mRNA	sp|P37221|MAOM_SOLTU	145	2e-40	NAD-dependent malic enzyme 62 kDa isoform, mitochondrial OS=Solanum tuberosum PE=1 SV=1	YDL040c	113	2e-24	COG0457	FOG: TPR repeat	K00670	0	682	vvi:100263412	peptide alpha-N-acetyltransferase [EC:2.3.1.88]	-	GO:0016740//transferase activity	-	--
CL4818.Contig3_All	2242	2	21	0.0617	0.6414	3.37788	Up	3.98e-05	0.00065524	gi|356544224|ref|XP_003540554.1|	1013.8	0	PREDICTED: dynamin-2B-like [Glycine max]	gi|225465252|ref|XM_002268275.1|	379	1e-102	PREDICTED: Vitis vinifera dynamin-2B-like (LOC100245514), mRNA	sp|Q9LQ55|DRP2B_ARATH	964	0	Dynamin-2B OS=Arabidopsis thaliana GN=DRP2B PE=1 SV=2	YLL001w	85.1	5e-16	COG0699	Predicted GTPases (dynamin-related)	K01528	6e-10	64.7	cme:CME019C	dynamin GTPase [EC:3.6.5.5]	GO:0006184//GTP catabolic process;GO:0006896//Golgi to vacuole transport;GO:0009737//response to abscisic acid stimulus;GO:0072583//clathrin-mediated endocytosis;GO:0048488//synaptic vesicle endocytosis	GO:0005525//GTP binding;GO:0005543//phospholipid binding;GO:0030276//clathrin binding;GO:0003924//GTPase activity	GO:0005773//vacuole;GO:0005794//Golgi apparatus;GO:0005829//cytosol;GO:0009506//plasmodesma;GO:0009504//cell plate;GO:0005886//plasma membrane;GO:0045334//clathrin-coated endocytic vesicle	--
CL6255.Contig3_All	1749	2	21	0.0791	0.8222	3.37774	Up	3.98e-05	0.000655146	gi|118487340|gb|ABK95498.1|	667.5	0	unknown [Populus trichocarpa]	gi|225434260|ref|XM_002276289.1|	345	1e-91	PREDICTED: Vitis vinifera serine/threonine-protein kinase rio2-like (LOC100259542), mRNA	--	--	--	--	SPBC1703.05	323	4e-88	COG0478	RIO-like serine/threonine protein kinase fused to N-terminal HTH domain	K07179	0	659	rcu:RCOM_0385670	RIO kinase 2 [EC:2.7.11.1]	GO:0006468//protein phosphorylation	GO:0005524//ATP binding;GO:0004674//protein serine/threonine kinase activity	GO:0005634//nucleus	--
Unigene48901_All	231	2	21	0.599	6.2256	3.37758	Up	3.98e-05	0.000655052	--	--	--	--	--	--	--	--	--	--	--	--	--	--	--	--	--	--	--	--	--	--	-	-	-	--
CL2799.Contig5_All	1509	4	42	0.1834	1.906	3.37748	Up	3.4e-09	1.07e-07	gi|297743891|emb|CBI36861.3|	204.5	4e-51	unnamed protein product [Vitis vinifera]	gi|359480331|ref|XM_002268751.2|	210	3e-51	PREDICTED: Vitis vinifera UDP-glucuronic acid decarboxylase 1-like (LOC100257232), mRNA	--	--	--	--	alr0657	120	8e-27	COG0451	Nucleoside-diphosphate-sugar epimerases	K01710	1e-17	89.4	cme:CME136C	dTDP-glucose 4,6-dehydratase [EC:4.2.1.46]	GO:0042732//D-xylose metabolic process;GO:0019305//dTDP-rhamnose biosynthetic process	GO:0048040//UDP-glucuronate decarboxylase activity;GO:0000166//nucleotide binding;GO:0050662//coenzyme binding;GO:0008460//dTDP-glucose 4,6-dehydratase activity	GO:0005829//cytosol;GO:0000139//Golgi membrane;GO:0005768//endosome;GO:0005774//vacuolar membrane;GO:0005802//trans-Golgi network;GO:0005886//plasma membrane	--
CL4515.Contig5_All	740	2	21	0.187	1.9434	3.37747	Up	3.98e-05	0.000655523	gi|470126344|ref|XP_004299148.1|	236.9	2e-61	PREDICTED: 50S ribosomal protein L19, chloroplastic-like [Fragaria vesca subsp. vesca]	gi|359491201|ref|XM_002277226.2|	172	3e-40	PREDICTED: Vitis vinifera uncharacterized LOC100255272 (LOC100255272), mRNA	sp|P82413|RK19_SPIOL	141	4e-34	50S ribosomal protein L19, chloroplastic OS=Spinacia oleracea GN=RPL19 PE=1 SV=2	SMc03863	87.8	2e-17	COG0335	Ribosomal protein L19	--	--	--	--	--	GO:0006412//translation;GO:0035196//production of miRNAs involved in gene silencing by miRNA;GO:0010267//production of ta-siRNAs involved in RNA interference;GO:0042254//ribosome biogenesis;GO:0051607//defense response to virus	GO:0003735//structural constituent of ribosome	GO:0005840//ribosome;GO:0005739//mitochondrion;GO:0009507//chloroplast	--
CL420.Contig7_All	1743	2	21	0.0794	0.8251	3.37736	Up	3.98e-05	0.000654958	gi|359496444|ref|XP_002263438.2|	523.5	4e-147	PREDICTED: uncharacterized protein LOC100265443 [Vitis vinifera]	gi|359496443|ref|XM_002263402.2|	361	2e-96	PREDICTED: Vitis vinifera uncharacterized LOC100265443 (LOC100265443), mRNA	--	--	--	--	--	--	--	--	--	--	--	--	--	--	-	-	GO:0009507//chloroplast	--
CL1282.Contig10_All	2653	2	21	0.0522	0.5421	3.37644	Up	3.98e-05	0.000655429	gi|359490057|ref|XP_002281679.2|	634.4	3e-180	PREDICTED: polycomb group protein EMBRYONIC FLOWER 2-like [Vitis vinifera]	gi|225456506|ref|XM_002284647.1|	252	2e-63	PREDICTED: Vitis vinifera pre-rRNA-processing protein ESF2-like (LOC100259435), mRNA	sp|Q8L6Y4|EMF2_ARATH	537	1e-152	Polycomb group protein EMBRYONIC FLOWER 2 OS=Arabidopsis thaliana GN=EMF2 PE=1 SV=2	--	--	--	--	--	K14785	7e-95	347	vvi:100259435	ESF2/ABP1 family protein	GO:0010048//vernalization response;GO:0009910//negative regulation of flower development;GO:0006349//regulation of gene expression by genetic imprinting;GO:0016571//histone methylation	GO:0003677//DNA binding;GO:0005515//protein binding;GO:0003700//sequence-specific DNA binding transcription factor activity	GO:0005634//nucleus	--
CL5441.Contig2_All	898	24	251	1.849	19.1412	3.37186	Up	1.28e-48	2.28e-46	gi|460400892|ref|XP_004245965.1|	358.2	1e-97	PREDICTED: 60S ribosomal protein L13-2-like [Solanum lycopersicum]	gi|37625522|gb|AY395689.1|	176	3e-41	Solanum brevidens 60S ribosomal protein L13 (Ci-1) mRNA, partial cds	sp|P41127|RL131_ARATH	350	6e-97	60S ribosomal protein L13-1 OS=Arabidopsis thaliana GN=RPL13B PE=1 SV=1	SPAC664.05	209	5e-54	COG4352	Ribosomal protein L13E	K02873	5e-98	355	pop:POPTR_917214	large subunit ribosomal protein L13e	GO:0001510//RNA methylation;GO:0006412//translation;GO:0042254//ribosome biogenesis	GO:0003735//structural constituent of ribosome	GO:0005618//cell wall;GO:0005730//nucleolus;GO:0009506//plasmodesma;GO:0005774//vacuolar membrane;GO:0022625//cytosolic large ribosomal subunit;GO:0005794//Golgi apparatus;GO:0005886//plasma membrane	--
CL5441.Contig1_All	868	22	228	1.7535	17.9882	3.35874	Up	3.76e-44	6.07e-42	gi|460400892|ref|XP_004245965.1|	358.2	9e-98	PREDICTED: 60S ribosomal protein L13-2-like [Solanum lycopersicum]	gi|37625522|gb|AY395689.1|	176	3e-41	Solanum brevidens 60S ribosomal protein L13 (Ci-1) mRNA, partial cds	sp|P41127|RL131_ARATH	350	6e-97	60S ribosomal protein L13-1 OS=Arabidopsis thaliana GN=RPL13B PE=1 SV=1	SPAC664.05	209	5e-54	COG4352	Ribosomal protein L13E	K02873	5e-98	355	pop:POPTR_917214	large subunit ribosomal protein L13e	GO:0001510//RNA methylation;GO:0006412//translation;GO:0042254//ribosome biogenesis	GO:0003735//structural constituent of ribosome	GO:0005618//cell wall;GO:0005730//nucleolus;GO:0009506//plasmodesma;GO:0005774//vacuolar membrane;GO:0022625//cytosolic large ribosomal subunit;GO:0005794//Golgi apparatus;GO:0005886//plasma membrane	--
CL1638.Contig18_All	2488	3	31	0.0834	0.8533	3.35493	Up	4.85e-07	1.15e-05	gi|255569446|ref|XP_002525690.1|	955.7	0	cationic amino acid transporter, putative [Ricinus communis] >gi|223534990|gb|EEF36673.1| cationic amino acid transporter, putative [Ricinus communis]	gi|225439246|ref|XM_002271294.1|	355	1e-94	PREDICTED: Vitis vinifera high affinity cationic amino acid transporter 1-like (LOC100265688), mRNA	sp|Q9ASS7|CAAT2_ARATH	874	0	Cationic amino acid transporter 2, vacuolar OS=Arabidopsis thaliana GN=CAT2 PE=1 SV=1	lin0648	308	4e-83	COG0531	Amino acid transporters	K03294	7e-81	300	ppp:PHYPADRAFT_152313	basic amino acid/polyamine antiporter, APA family	GO:0016036//cellular response to phosphate starvation;GO:0042744//hydrogen peroxide catabolic process;GO:0006635//fatty acid beta-oxidation;GO:0006995//cellular response to nitrogen starvation;GO:0016558//protein import into peroxisome matrix;GO:0048573//photoperiodism, flowering;GO:0045454//cell redox homeostasis;GO:0005982//starch metabolic process;GO:0003333//amino acid transmembrane transport…	GO:0005515//protein binding;GO:0020037//heme binding;GO:0050897//cobalt ion binding;GO:0004096//catalase activity;GO:0015171//amino acid transmembrane transporter activity	GO:0009705//plant-type vacuole membrane;GO:0010319//stromule;GO:0022626//cytosolic ribosome;GO:0016021//integral to membrane;GO:0009507//chloroplast;GO:0005777//peroxisome;GO:0005886//plasma membrane;GO:0005634//nucleus;GO:0005739//mitochondrion	--
CL1590.Contig1_All	339	3	31	0.6123	6.2623	3.35438	Up	4.85e-07	1.15e-05	--	--	--	--	--	--	--	--	--	--	--	--	--	--	--	--	--	--	--	--	--	--	-	-	-	--
CL8730.Contig2_All	1022	3	31	0.2031	2.0772	3.35438	Up	4.85e-07	1.15e-05	gi|296083797|emb|CBI24014.3|	179.5	8e-44	unnamed protein product [Vitis vinifera]	--	--	--	--	sp|Q9SJA8|WRK17_ARATH	149	2e-36	Probable WRKY transcription factor 17 OS=Arabidopsis thaliana GN=WRKY17 PE=2 SV=2	--	--	--	--	--	K13425	4e-17	87	ath:AT4G01250	WRKY transcription factor 22	-	-	-	--
CL3162.Contig1_All	868	4	41	0.3188	3.2347	3.34291	Up	6.2e-09	1.89e-07	gi|388503438|gb|AFK39785.1|	181.8	1e-44	unknown [Lotus japonicus]	gi|449519670|ref|XM_004166810.1|	143	4e-31	PREDICTED: Cucumis sativus auxin-induced protein 22B-like (LOC101229704), mRNA	sp|P49680|IAA6_PEA	172	2e-43	Auxin-induced protein IAA6 OS=Pisum sativum GN=IAA6 PE=2 SV=1	--	--	--	--	--	K14484	3e-43	173	pop:POPTR_829522	auxin-responsive protein IAA	GO:0080090//regulation of primary metabolic process;GO:0010468//regulation of gene expression;GO:0044699;GO:0009733//response to auxin stimulus;GO:0006351//transcription, DNA-dependent;GO:2000112	-	GO:0043231//intracellular membrane-bounded organelle	--
CL13564.Contig9_All	972	3	30	0.2135	2.1136	3.30739	Up	8.84e-07	2.01e-05	--	--	--	--	gi|160954902|emb|CU230456.1|	65.9	7e-08	Populus EST from mild drought-stressed leaves	--	--	--	--	--	--	--	--	--	--	--	--	--	--	-	-	-	--
CL13564.Contig18_All	943	3	30	0.2201	2.1786	3.30717	Up	8.84e-07	2.01e-05	--	--	--	--	gi|160954902|emb|CU230456.1|	65.9	7e-08	Populus EST from mild drought-stressed leaves	--	--	--	--	--	--	--	--	--	--	--	--	--	--	-	-	-	--
CL4515.Contig2_All	1043	3	30	0.199	1.9697	3.30714	Up	8.84e-07	2.01e-05	gi|470126344|ref|XP_004299148.1|	236.9	4e-61	PREDICTED: 50S ribosomal protein L19, chloroplastic-like [Fragaria vesca subsp. vesca]	gi|359491201|ref|XM_002277226.2|	180	2e-42	PREDICTED: Vitis vinifera uncharacterized LOC100255272 (LOC100255272), mRNA	sp|P82413|RK19_SPIOL	141	7e-34	50S ribosomal protein L19, chloroplastic OS=Spinacia oleracea GN=RPL19 PE=1 SV=2	SMc03863	87.8	3e-17	COG0335	Ribosomal protein L19	--	--	--	--	--	GO:0006412//translation;GO:0035196//production of miRNAs involved in gene silencing by miRNA;GO:0010267//production of ta-siRNAs involved in RNA interference;GO:0042254//ribosome biogenesis;GO:0051607//defense response to virus	GO:0003735//structural constituent of ribosome	GO:0005840//ribosome;GO:0005739//mitochondrion;GO:0009507//chloroplast	--
CL5205.Contig40_All	3382	3	30	0.0614	0.6075	3.30657	Up	8.84e-07	2.01e-05	gi|460404220|ref|XP_004247582.1|	612.8	1e-173	PREDICTED: type I inositol 1,4,5-trisphosphate 5-phosphatase CVP2-like [Solanum lycopersicum]	gi|460404219|ref|XM_004247534.1|	159	2e-35	PREDICTED: Solanum lycopersicum type I inositol 1,4,5-trisphosphate 5-phosphatase CVP2-like (LOC101250445), mRNA	sp|Q9LR47|IP5P3_ARATH	514	9e-146	Type I inositol 1,4,5-trisphosphate 5-phosphatase CVP2 OS=Arabidopsis thaliana GN=CVP2 PE=1 SV=2	SPAC9G1.10c	58.2	1e-07	COG5411	Phosphatidylinositol 5-phosphate phosphatase	K01099	2e-18	93.6	vcn:VOLCADRAFT_105199	phosphatidylinositol-bisphosphatase [EC:3.1.3.36]	GO:0046855//inositol phosphate dephosphorylation;GO:0009944//polarity specification of adaxial/abaxial axis;GO:0048519//negative regulation of biological process;GO:0009850//auxin metabolic process;GO:0010014//meristem initiation;GO:0010305//leaf vascular tissue pattern formation;GO:0009887//organ morphogenesis;GO:0009737//response to abscisic acid stimulus;GO:0048439//flower morphogenesis;GO:000…	GO:0046030//inositol trisphosphate phosphatase activity	GO:0005737//cytoplasm	--
CL3300.Contig6_All	3328	3	30	0.0624	0.6173	3.30635	Up	8.84e-07	2.01e-05	gi|255570065|ref|XP_002525995.1|	729.9	0	ankyrin repeat-containing protein, putative [Ricinus communis] >gi|223534727|gb|EEF36419.1| ankyrin repeat-containing protein, putative [Ricinus communis]	gi|460365700|ref|XM_004228688.1|	75.8	3e-10	PREDICTED: Solanum lycopersicum ankyrin repeat-containing protein At2g01680-like (LOC101256026), mRNA	sp|Q9ZU96|Y2168_ARATH	685	0	Ankyrin repeat-containing protein At2g01680 OS=Arabidopsis thaliana GN=At2g01680 PE=1 SV=1	RSc0257	76.3	3e-13	COG0666	FOG: Ankyrin repeat	K06694	3e-12	73.2	mtr:MTR_5g043640	26S proteasome non-ATPase regulatory subunit 10	-	-	GO:0005886//plasma membrane	--
CL11090.Contig3_All	806	4	39	0.3433	3.3136	3.27086	Up	2.05e-08	5.84e-07	gi|19073439|gb|AAL84816.1|AF477033_1	112.5	8e-24	tuber agglutinin [Helianthus tuberosus]	--	--	--	--	sp|P0C5C6|GOS9_ORYSJ	87.4	9e-18	Protein GOS9 OS=Oryza sativa subsp. japonica GN=GOS9 PE=2 SV=1	--	--	--	--	--	--	--	--	--	--	-	-	-	--
CL3775.Contig9_All	1126	4	39	0.2458	2.3719	3.27049	Up	2.05e-08	5.84e-07	gi|358248388|ref|NP_001239618.1|	376.7	4e-103	uncharacterized protein LOC100788480 [Glycine max]	gi|225465340|ref|XM_002275257.1|	192	6e-46	PREDICTED: Vitis vinifera ribosomal RNA small subunit methyltransferase nep-1-like (LOC100260745), mRNA	--	--	--	--	SPAC18G6.07c	196	8e-50	COG1756	Uncharacterized conserved protein	K14568	3e-102	370	vvi:100260745	essential for mitotic growth 1	GO:0034968//histone lysine methylation;GO:0009909//regulation of flower development;GO:0009640//photomorphogenesis;GO:0006626//protein targeting to mitochondrion;GO:0010388//cullin deneddylation	GO:0008168//methyltransferase activity	GO:0005634//nucleus	--
CL4087.Contig3_All	1331	3	29	0.1559	1.4921	3.25865	Up	1.61e-06	3.5e-05	gi|255568693|ref|XP_002525318.1|	318.5	1e-85	phd finger transcription factor, putative [Ricinus communis] >gi|223535377|gb|EEF37051.1| phd finger transcription factor, putative [Ricinus communis]	gi|224115889|ref|XM_002317114.1|	174	2e-40	Populus trichocarpa ebs-bah-phd domain-containing protein (EBP902), mRNA	--	--	--	--	--	--	--	--	--	K14775	4e-16	84.3	vvi:100264299	ribosome biogenesis protein UTP30	-	GO:0008270//zinc ion binding;GO:0003677//DNA binding	-	--
CL4644.Contig7_All	1340	3	29	0.1549	1.4821	3.25823	Up	1.61e-06	3.5e-05	gi|297801930|ref|XP_002868849.1|	279.3	1e-73	hypothetical protein ARALYDRAFT_912310 [Arabidopsis lyrata subsp. lyrata] >gi|297314685|gb|EFH45108.1| hypothetical protein ARALYDRAFT_912310 [Arabidopsis lyrata subsp. lyrata]	gi|284019003|gb|GQ924758.1|	240	3e-60	Artemisia annua cultivar Artemis KAKTUS 1 mRNA, partial cds	sp|Q6WWW4|UPL3_ARATH	275	4e-74	E3 ubiquitin-protein ligase UPL3 OS=Arabidopsis thaliana GN=UPL3 PE=1 SV=1	SPAC12B10.01c	128	2e-29	COG5021	Ubiquitin-protein ligase	K10590	8e-75	279	aly:ARALYDRAFT_912310	E3 ubiquitin-protein ligase TRIP12 [EC:6.3.2.19]	GO:0016926//protein desumoylation;GO:0010228//vegetative to reproductive phase transition of meristem;GO:0042787//protein ubiquitination involved in ubiquitin-dependent protein catabolic process;GO:0010091//trichome branching;GO:0042023//DNA endoreduplication;GO:0050665//hydrogen peroxide biosynthetic process	GO:0004842//ubiquitin-protein ligase activity	GO:0005634//nucleus;GO:0005886//plasma membrane	--
Unigene12900_All	981	3	29	0.2116	2.0244	3.25808	Up	1.61e-06	3.5e-05	gi|470116092|ref|XP_004294220.1|	310.1	3e-83	PREDICTED: probable glutathione S-transferase-like [Fragaria vesca subsp. vesca]	gi|17385641|dbj|AB055633.2|	95.6	8e-17	Matricaria chamomilla McGST1 mRNA for glutathione S-transferase, complete cds	sp|Q03666|GSTX4_TOBAC	302	2e-82	Probable glutathione S-transferase OS=Nicotiana tabacum PE=2 SV=1	NMB1953	68.2	2e-11	COG0625	Glutathione S-transferase	K00799	1e-76	284	gmx:547936	glutathione S-transferase [EC:2.5.1.18]	-	GO:0004364//glutathione transferase activity;GO:0004462//lactoylglutathione lyase activity	-	--
CL8717.Contig2_All	2630	3	28	0.0789	0.7291	3.20802	Up	2.92e-06	6.05e-05	gi|296081372|emb|CBI16805.3|	338.6	3e-91	unnamed protein product [Vitis vinifera]	--	--	--	--	--	--	--	--	--	--	--	--	--	K13150	4e-79	294	vvi:100256103	coilin	GO:0044260;GO:0016569//covalent chromatin modification;GO:0034654;GO:0050789//regulation of biological process	GO:0017069//snRNA binding	-	--
CL4644.Contig1_All	1368	3	28	0.1517	1.4017	3.20788	Up	2.92e-06	6.05e-05	gi|297801930|ref|XP_002868849.1|	107.5	3e-67	hypothetical protein ARALYDRAFT_912310 [Arabidopsis lyrata subsp. lyrata] >gi|297314685|gb|EFH45108.1| hypothetical protein ARALYDRAFT_912310 [Arabidopsis lyrata subsp. lyrata]	gi|284019003|gb|GQ924758.1|	184	2e-43	Artemisia annua cultivar Artemis KAKTUS 1 mRNA, partial cds	sp|Q6WWW4|UPL3_ARATH	170	1e-67	E3 ubiquitin-protein ligase UPL3 OS=Arabidopsis thaliana GN=UPL3 PE=1 SV=1	SPAC12B10.01c	83.2	2e-27	COG5021	Ubiquitin-protein ligase	K10590	3e-68	172	aly:ARALYDRAFT_912310	E3 ubiquitin-protein ligase TRIP12 [EC:6.3.2.19]	GO:0016926//protein desumoylation;GO:0010228//vegetative to reproductive phase transition of meristem;GO:0042787//protein ubiquitination involved in ubiquitin-dependent protein catabolic process;GO:0010091//trichome branching;GO:0042023//DNA endoreduplication;GO:0050665//hydrogen peroxide biosynthetic process	GO:0004842//ubiquitin-protein ligase activity	GO:0005634//nucleus;GO:0005886//plasma membrane	--
CL3125.Contig5_All	842	5	46	0.4108	3.7413	3.18703	Up	1.59e-09	5.2e-08	gi|460368763|ref|XP_004230234.1|	359	5e-98	PREDICTED: 40S ribosomal protein S10-1-like [Solanum lycopersicum]	gi|460415406|ref|XM_004253002.1|	297	1e-77	PREDICTED: Solanum lycopersicum 40S ribosomal protein S10-like, transcript variant 2 (LOC101253268), mRNA	sp|Q9AYP4|RS10_ORYSJ	315	3e-86	40S ribosomal protein S10 OS=Oryza sativa subsp. japonica GN=RPS10 PE=2 SV=2	SPBP22H7.08	133	4e-31	COG5045	Ribosomal protein S10E	K02947	2e-95	346	vvi:100257720	small subunit ribosomal protein S10e	-	GO:0003677//DNA binding;GO:0003682//chromatin binding	GO:0016020//membrane;GO:0005618//cell wall;GO:0022626//cytosolic ribosome;GO:0009507//chloroplast	--
CL1883.Contig8_All	2822	3	27	0.0735	0.6552	3.15612	Up	5.29e-06	0.000104833	gi|225426424|ref|XP_002274169.1|	872.8	0	PREDICTED: uncharacterized protein LOC100256435 [Vitis vinifera]	gi|470129797|ref|XM_004300747.1|	155	3e-34	PREDICTED: Fragaria vesca subsp. vesca kinesin-4-like (LOC101310521), mRNA	sp|O81635|ATK4_ARATH	463	3e-130	Kinesin-4 OS=Arabidopsis thaliana GN=ATK4 PE=1 SV=2	YPR141c	278	5e-74	COG5059	Kinesin-like protein	K10406	5e-83	307	vvi:100249019	kinesin family member C2/C3	GO:0000226//microtubule cytoskeleton organization;GO:0006346//methylation-dependent chromatin silencing;GO:0031048//chromatin silencing by small RNA;GO:0007267//cell-cell signaling;GO:0000911//cytokinesis by cell plate formation;GO:0051567//histone H3-K9 methylation;GO:0048449//floral organ formation;GO:0006306//DNA methylation;GO:0035196//production of miRNAs involved in gene silencing by miRNA;…	GO:0003777//microtubule motor activity;GO:0005524//ATP binding	GO:0005874//microtubule;GO:0005875//microtubule associated complex;GO:0005886//plasma membrane	--
CL2555.Contig1_All	1846	3	27	0.1124	1.0016	3.15559	Up	5.29e-06	0.000104778	gi|118486938|gb|ABK95302.1|	896.3	0	unknown [Populus trichocarpa]	gi|359480239|ref|XM_002281339.2|	605	1e-170	PREDICTED: Vitis vinifera bifunctional aminoacyl-tRNA synthetase-like (LOC100253683), mRNA	--	--	--	--	SPBC19C7.06_2	578	1e-164	COG0442	Prolyl-tRNA synthetase	K01881	0	895	mtr:MTR_7g110660	prolyl-tRNA synthetase [EC:6.1.1.15]	GO:0006433//prolyl-tRNA aminoacylation	GO:0004827//proline-tRNA ligase activity;GO:0005524//ATP binding	GO:0005829//cytosol;GO:0009506//plasmodesma;GO:0016020//membrane	--
CL8038.Contig2_All	936	3	27	0.2217	1.9754	3.15546	Up	5.29e-06	0.000104815	gi|470120697|ref|XP_004296430.1|	157.1	3e-37	PREDICTED: protein GLUTAMINE DUMPER 3-like [Fragaria vesca subsp. vesca]	gi|225430574|ref|XM_002263086.1|	87.7	2e-14	PREDICTED: Vitis vinifera uncharacterized LOC100263835 (LOC100263835), mRNA	sp|Q9FHH5|GDU3_ARATH	120	9e-28	Protein GLUTAMINE DUMPER 3 OS=Arabidopsis thaliana GN=GDU3 PE=2 SV=1	--	--	--	--	--	--	--	--	--	--	-	-	-	--
CL3932.Contig4_All	1726	4	36	0.1603	1.4283	3.15545	Up	1.21e-07	3.15e-06	gi|225433446|ref|XP_002285679.1|	718.8	0	PREDICTED: probable DNA primase large subunit [Vitis vinifera] >gi|297741936|emb|CBI33371.3| unnamed protein product [Vitis vinifera]	gi|359477808|ref|XM_002285643.2|	359	6e-96	PREDICTED: Vitis vinifera probable DNA primase large subunit-like (LOC100244238), mRNA	sp|Q84WJ2|PRI2_ARATH	641	0	Probable DNA primase large subunit OS=Arabidopsis thaliana GN=At1g67320 PE=2 SV=2	SPBC17D11.06	300	4e-81	COG2219	Eukaryotic-type DNA primase, large subunit	K02685	0	718	vvi:100244238	DNA primase large subunit [EC:2.7.7.-]	GO:0051726//regulation of cell cycle;GO:0051567//histone H3-K9 methylation;GO:0006269//DNA replication, synthesis of RNA primer;GO:0006270//DNA replication initiation;GO:0008283//cell proliferation;GO:0006275//regulation of DNA replication;GO:0006306//DNA methylation	GO:0003896//DNA primase activity	GO:0009506//plasmodesma;GO:0005634//nucleus	--
CL914.Contig9_All	1083	4	36	0.2555	2.2764	3.15536	Up	1.21e-07	3.15e-06	--	--	--	--	--	--	--	--	--	--	--	--	--	--	--	--	--	--	--	--	--	--	-	-	-	--
Unigene36446_All	957	36	324	2.6026	23.1849	3.15516	Up	1.08e-58	2.53e-56	gi|83284009|gb|ABC01912.1|	285.4	9e-76	ribosomal protein S14-like protein [Solanum tuberosum]	gi|391416328|gb|BT084102.2|	329	3e-87	Zea mays full-length cDNA clone ZM_BFb0075F05 mRNA, complete cds	sp|P42036|RS143_ARATH	273	1e-73	40S ribosomal protein S14-3 OS=Arabidopsis thaliana GN=RPS14C PE=2 SV=2	SPBC18H10.13	233	5e-61	COG0100	Ribosomal protein S11	K02955	7e-75	278	bdi:100839846	small subunit ribosomal protein S14e	GO:0006412//translation	GO:0003735//structural constituent of ribosome	GO:0005730//nucleolus;GO:0022626//cytosolic ribosome;GO:0005886//plasma membrane;GO:0009507//chloroplast	--
CL659.Contig3_All	704	5	45	0.4914	4.3774	3.1551	Up	2.87e-09	9.11e-08	gi|255584341|ref|XP_002532906.1|	151.8	9e-36	Blue copper protein precursor, putative [Ricinus communis] >gi|223527340|gb|EEF29486.1| Blue copper protein precursor, putative [Ricinus communis]	gi|449494697|ref|XM_004159574.1|	60	3e-06	PREDICTED: Cucumis sativus lamin-like protein-like (LOC101210415), mRNA	sp|Q39131|LAML_ARATH	120	1e-27	Lamin-like protein OS=Arabidopsis thaliana GN=At5g15350 PE=1 SV=1	--	--	--	--	--	--	--	--	--	--	GO:0016132//brassinosteroid biosynthetic process;GO:0006084//acetyl-CoA metabolic process;GO:0052546//cell wall pectin metabolic process;GO:0052541//plant-type cell wall cellulose metabolic process;GO:0016126//sterol biosynthetic process	-	GO:0046658//anchored to plasma membrane;GO:0005773//vacuole	--
Unigene35256_All	670	3	27	0.3098	2.7597	3.1551	Up	5.29e-06	0.000104797	gi|297746355|emb|CBI16411.3|	161.4	1e-38	unnamed protein product [Vitis vinifera]	gi|470141607|ref|XM_004306474.1|	69.9	3e-09	PREDICTED: Fragaria vesca subsp. vesca zinc finger A20 and AN1 domain-containing stress-associated protein 5-like (LOC101292448), mRNA	sp|A3C039|SAP1_ORYSJ	134	4e-32	Zinc finger A20 and AN1 domain-containing stress-associated protein 1 OS=Oryza sativa subsp. japonica GN=SAP1 PE=2 SV=2	--	--	--	--	--	--	--	--	--	--	-	GO:0046872//metal ion binding	-	--
CL945.Contig2_All	1999	8	72	0.2769	2.4666	3.15509	Up	4.15e-14	2.03e-12	gi|357488145|ref|XP_003614360.1|	128.3	5e-28	Movement protein [Medicago truncatula] >gi|355515695|gb|AES97318.1| Movement protein [Medicago truncatula]	gi|146262586|gb|AC183753.4|	61.9	2e-06	Medicago truncatula chromosome 2 BAC clone mth2-26g14, complete sequence	--	--	--	--	--	--	--	--	--	--	--	--	--	--	GO:0043170;GO:0044238//primary metabolic process	GO:0046872//metal ion binding;GO:0003676//nucleic acid binding;GO:0003824//catalytic activity	-	--
CL5877.Contig3_All	565	4	35	0.4898	4.2422	3.11455	Up	2.19e-07	5.45e-06	--	--	--	--	--	--	--	--	--	--	--	--	--	--	--	--	--	--	--	--	--	--	-	-	-	--
CL989.Contig17_All	1536	4	35	0.1802	1.5604	3.11424	Up	2.19e-07	5.45e-06	gi|460369248|ref|XP_004230475.1|	650.2	0	PREDICTED: serine/threonine-protein kinase SRK2B-like [Solanum lycopersicum]	gi|225448214|ref|XM_002269185.1|	611	1e-172	PREDICTED: Vitis vinifera serine/threonine-protein kinase SRK2B-like, transcript variant 1 (LOC100259302), mRNA	sp|P43291|SRK2A_ARATH	608	3e-174	Serine/threonine-protein kinase SRK2A OS=Arabidopsis thaliana GN=SRK2A PE=1 SV=1	ECU03g0620	117	5e-26	COG0515	Serine/threonine protein kinase	K14498	0	637	rcu:RCOM_0321490	serine/threonine-protein kinase SRK2 [EC:2.7.11.1]	GO:0006468//protein phosphorylation	GO:0005524//ATP binding;GO:0004674//protein serine/threonine kinase activity	-	--
CL1075.Contig1_All	1864	4	35	0.1485	1.2859	3.11424	Up	2.19e-07	5.45e-06	gi|297738294|emb|CBI27495.3|	68.9	3e-10	unnamed protein product [Vitis vinifera]	gi|164663921|gb|AC216597.1|	71.9	2e-09	Populus trichocarpa clone POP032-B19, complete sequence	sp|Q66GP4|PP379_ARATH	480	1e-135	Pentatricopeptide repeat-containing protein At5g13770, chloroplastic OS=Arabidopsis thaliana GN=At5g13770 PE=2 SV=1	--	--	--	--	--	K15336	5e-23	107	vvi:100259391	tRNA (cytosine38-C5)-methyltransferase [EC:2.1.1.204]	GO:0009658//chloroplast organization	-	GO:0009507//chloroplast	--
CL180.Contig7_All	1639	3	26	0.1266	1.0863	3.10107	Up	9.54e-06	0.000180668	gi|302143846|emb|CBI22707.3|	525.4	1e-147	unnamed protein product [Vitis vinifera]	gi|225464484|ref|XM_002271708.1|	119	1e-23	PREDICTED: Vitis vinifera uncharacterized LOC100264485 (LOC100264485), mRNA	sp|P93203|MFP1_SOLLC	55.5	9e-08	MAR-binding filament-like protein 1 OS=Solanum lycopersicum GN=MFP1 PE=1 SV=1	BS_yuaG	54.3	6e-07	COG2268	Uncharacterized protein conserved in bacteria	K06675	1e-08	60.1	gmx:100778712	structural maintenance of chromosome 4	-	-	GO:0009535//chloroplast thylakoid membrane;GO:0005739//mitochondrion;GO:0009941//chloroplast envelope	--
CL3162.Contig4_All	1117	3	26	0.1858	1.594	3.10083	Up	9.54e-06	0.000180579	gi|297743239|emb|CBI36106.3|	241.9	1e-62	unnamed protein product [Vitis vinifera]	gi|449519670|ref|XM_004166810.1|	143	5e-31	PREDICTED: Cucumis sativus auxin-induced protein 22B-like (LOC101229704), mRNA	sp|Q9ZSY8|IAA27_ARATH	221	5e-58	Auxin-responsive protein IAA27 OS=Arabidopsis thaliana GN=IAA27 PE=1 SV=1	--	--	--	--	--	K14484	2e-45	181	ath:AT3G23050	auxin-responsive protein IAA	GO:0009908//flower development;GO:0006351//transcription, DNA-dependent;GO:0009755//hormone-mediated signaling pathway;GO:0010468//regulation of gene expression;GO:0080167//response to karrikin;GO:0030154//cell differentiation;GO:2000112;GO:0006109//regulation of carbohydrate metabolic process;GO:0009733//response to auxin stimulus	GO:0005515//protein binding;GO:0003993//acid phosphatase activity	GO:0005802//trans-Golgi network;GO:0009507//chloroplast;GO:0005794//Golgi apparatus;GO:0005768//endosome;GO:0005739//mitochondrion	--
CL13364.Contig3_All	1693	3	26	0.1226	1.0517	3.10069	Up	9.54e-06	0.000180549	gi|225454072|ref|XP_002265479.1|	686.4	0	PREDICTED: pre-mRNA-splicing factor CWC22 homolog [Vitis vinifera]	gi|356546224|ref|XM_003541482.1|	426	1e-116	PREDICTED: Glycine max pre-mRNA-splicing factor CWC22 homolog (LOC100788669), mRNA	sp|Q7Y180|AN322_ORYSJ	51.2	2e-06	Acidic leucine-rich nuclear phosphoprotein 32-related protein 2 OS=Oryza sativa subsp. japonica GN=Os03g0668900 PE=2 SV=1	--	--	--	--	--	K13100	0	686	vvi:100246500	pre-mRNA-splicing factor CWC22	GO:0016070//RNA metabolic process;GO:0006412//translation	GO:0003677//DNA binding;GO:0003723//RNA binding	GO:0005634//nucleus;GO:0005829//cytosol;GO:0009536//plastid	--
CL4644.Contig2_All	1382	3	26	0.1502	1.2884	3.10062	Up	9.54e-06	0.000180638	gi|297801930|ref|XP_002868849.1|	280.4	5e-74	hypothetical protein ARALYDRAFT_912310 [Arabidopsis lyrata subsp. lyrata] >gi|297314685|gb|EFH45108.1| hypothetical protein ARALYDRAFT_912310 [Arabidopsis lyrata subsp. lyrata]	gi|284019003|gb|GQ924758.1|	248	1e-62	Artemisia annua cultivar Artemis KAKTUS 1 mRNA, partial cds	sp|Q6WWW4|UPL3_ARATH	276	2e-74	E3 ubiquitin-protein ligase UPL3 OS=Arabidopsis thaliana GN=UPL3 PE=1 SV=1	SPAC12B10.01c	129	9e-30	COG5021	Ubiquitin-protein ligase	K10590	4e-75	280	aly:ARALYDRAFT_912310	E3 ubiquitin-protein ligase TRIP12 [EC:6.3.2.19]	GO:0016926//protein desumoylation;GO:0010228//vegetative to reproductive phase transition of meristem;GO:0042787//protein ubiquitination involved in ubiquitin-dependent protein catabolic process;GO:0010091//trichome branching;GO:0042023//DNA endoreduplication;GO:0050665//hydrogen peroxide biosynthetic process	GO:0004842//ubiquitin-protein ligase activity	GO:0005634//nucleus;GO:0005886//plasma membrane	--
CL11595.Contig2_All	567	3	26	0.3661	3.1402	3.10055	Up	9.54e-06	0.000180698	--	--	--	--	--	--	--	--	--	--	--	--	--	--	--	--	--	--	--	--	--	--	-	-	-	--
Unigene4165_All	2384	3	26	0.0871	0.7469	3.10017	Up	9.54e-06	0.000180608	gi|147772268|emb|CAN67351.1|	682.9	0	hypothetical protein VITISV_018091 [Vitis vinifera]	gi|330250293|gb|CP002685.1|	79.8	1e-11	Arabidopsis thaliana chromosome 2, complete sequence	sp|Q9FH28|DNJ49_ARATH	64.3	3e-10	Chaperone protein dnaJ 49 OS=Arabidopsis thaliana GN=ATJ49 PE=2 SV=2	SA1408	70.9	1e-11	COG0484	DnaJ-class molecular chaperone with C-terminal Zn finger domain	K09518	3e-13	75.9	vcn:VOLCADRAFT_83498	DnaJ homolog subfamily B member 12	-	-	-	--
CL253.Contig1_All	563	5	43	0.6144	5.2304	3.08967	Up	9.28e-09	2.77e-07	--	--	--	--	--	--	--	--	--	--	--	--	--	--	--	--	--	--	--	--	--	--	-	-	-	--
Unigene46797_All	408	6	51	1.0174	8.5602	3.07276	Up	4e-10	1.39e-08	gi|77553615|gb|ABA96411.1|	50.8	7e-06	retrotransposon protein, putative, unclassified [Oryza sativa Japonica Group]	--	--	--	--	--	--	--	--	--	--	--	--	--	--	--	--	--	--	-	-	-	--
CL14080.Contig2_All	1087	6	51	0.3819	3.213	3.07265	Up	4e-10	1.39e-08	gi|298201206|gb|ADI60300.1|	303.5	4e-81	stress-related protein 1 [Capsicum annuum]	gi|298201205|gb|GU373985.1|	103	4e-19	Capsicum annuum stress-related protein 1 (SRP1) mRNA, complete cds	sp|Q9MA63|Y3550_ARATH	271	6e-73	REF/SRPP-like protein At3g05500 OS=Arabidopsis thaliana GN=At3g05500 PE=2 SV=1	--	--	--	--	--	--	--	--	--	--	GO:0010200//response to chitin;GO:0006865//amino acid transport	-	GO:0005773//vacuole	--
CL52.Contig7_All	1814	21	178	0.8009	6.7198	3.06872	Up	4.36e-32	4.95e-30	gi|48093457|gb|AAT40105.1|	908.7	0	putative UDP-glucose dehydrogenase 1 [Nicotiana tabacum]	gi|460372720|ref|XM_004232126.1|	791	0	PREDICTED: Solanum lycopersicum probable UDP-glucose 6-dehydrogenase 1-like (LOC101263958), mRNA	sp|Q9LIA8|UGDH1_ARATH	881	0	Probable UDP-glucose 6-dehydrogenase 1 OS=Arabidopsis thaliana GN=UGD1 PE=1 SV=1	BS_tuaD	271	3e-72	COG1004	Predicted UDP-glucose 6-dehydrogenase	K00012	0	898	vvi:100264653	UDPglucose 6-dehydrogenase [EC:1.1.1.22]	GO:0055114//oxidation-reduction process	GO:0051287//NAD binding;GO:0003979//UDP-glucose 6-dehydrogenase activity	GO:0016023//cytoplasmic membrane-bounded vesicle;GO:0005618//cell wall;GO:0005634//nucleus;GO:0005829//cytosol	--
CL2704.Contig2_All	1372	18	152	0.9077	7.5869	3.06322	Up	1.45e-27	1.39e-25	gi|311976585|gb|ADQ20114.1|	540.8	2e-152	NAC domain-containing protein [Chrysanthemum x morifolium]	gi|311976584|gb|HQ317452.1|	852	0	Chrysanthemum x morifolium NAC domain-containing protein (NAC1) mRNA, complete cds	sp|Q39013|NAC2_ARATH	351	6e-97	NAC domain-containing protein 2 OS=Arabidopsis thaliana GN=NAC002 PE=2 SV=2	--	--	--	--	--	--	--	--	--	--	GO:0009628//response to abiotic stimulus;GO:0006355//regulation of transcription, DNA-dependent;GO:1901700;GO:0006950//response to stress;GO:0010033//response to organic substance	GO:0003677//DNA binding	-	--
Unigene30979_All	689	5	42	0.5021	4.1745	3.05556	Up	1.66e-08	4.8e-07	gi|297746355|emb|CBI16411.3|	161.4	1e-38	unnamed protein product [Vitis vinifera]	gi|470141607|ref|XM_004306474.1|	69.9	3e-09	PREDICTED: Fragaria vesca subsp. vesca zinc finger A20 and AN1 domain-containing stress-associated protein 5-like (LOC101292448), mRNA	sp|A3C039|SAP1_ORYSJ	134	4e-32	Zinc finger A20 and AN1 domain-containing stress-associated protein 1 OS=Oryza sativa subsp. japonica GN=SAP1 PE=2 SV=2	--	--	--	--	--	--	--	--	--	--	-	GO:0046872//metal ion binding	-	--
Unigene55337_All	777	11	92	0.9794	8.1085	3.04946	Up	3.78e-17	2.2e-15	gi|470144021|ref|XP_004307665.1|	169.1	7e-41	PREDICTED: probable protein phosphatase 2C 25-like [Fragaria vesca subsp. vesca]	gi|312282312|dbj|AK352936.1|	77.8	2e-11	Thellungiella halophila mRNA, complete cds, clone: RTFL01-18-J18	sp|Q9XEE8|P2C30_ARATH	154	7e-38	Probable protein phosphatase 2C 30 OS=Arabidopsis thaliana GN=PP2C5 PE=2 SV=1	SPCC4F11.02	66.2	6e-11	COG0631	Serine/threonine protein phosphatase	K01090	1e-31	134	sbi:SORBI_01g038410	protein phosphatase [EC:3.1.3.16]	GO:0006470//protein dephosphorylation;GO:0009738//abscisic acid mediated signaling pathway	GO:0046872//metal ion binding;GO:0004722//protein serine/threonine phosphatase activity	GO:0005634//nucleus	--
CL4112.Contig3_All	769	3	25	0.2699	2.2263	3.04415	Up	1.71e-05	0.000307558	gi|283476344|emb|CAX65661.1|	339	5e-92	GSQUA2 protein [Gerbera hybrid cultivar]	gi|283476343|emb|FN298387.1|	555	1e-155	Gerbera hybrid cultivar mRNA for GSQUA2 protein	sp|O22328|AGL8_SOLCO	225	2e-59	Agamous-like MADS-box protein AGL8 homolog OS=Solanum commersonii GN=SCM1 PE=2 SV=1	--	--	--	--	--	K09264	2e-62	237	rcu:RCOM_1468080	MADS-box transcription factor, plant	GO:0006351//transcription, DNA-dependent	GO:0005488//binding	-	--
Unigene55836_All	378	3	25	0.5491	4.5292	3.04412	Up	1.71e-05	0.000307607	--	--	--	--	--	--	--	--	--	--	--	--	--	--	--	--	--	--	--	--	--	--	-	-	-	--
Unigene4500_All	1740	3	25	0.1193	0.9839	3.04392	Up	1.71e-05	0.000307655	gi|147772268|emb|CAN67351.1|	621.7	1e-176	hypothetical protein VITISV_018091 [Vitis vinifera]	gi|123672794|emb|AM441972.1|	155	2e-34	Vitis vinifera contig VV78X172425.7, whole genome shotgun sequence	sp|Q9FH28|DNJ49_ARATH	66.6	4e-11	Chaperone protein dnaJ 49 OS=Arabidopsis thaliana GN=ATJ49 PE=2 SV=2	SA1408	68.6	3e-11	COG0484	DnaJ-class molecular chaperone with C-terminal Zn finger domain	K09518	6e-12	70.9	vcn:VOLCADRAFT_83498	DnaJ homolog subfamily B member 12	-	-	-	--
CL4993.Contig10_All	2354	3	25	0.0882	0.7273	3.0437	Up	1.71e-05	0.000307703	gi|224122454|ref|XP_002330485.1|	38.5	2e-07	predicted protein [Populus trichocarpa] >gi|222872419|gb|EEF09550.1| predicted protein [Populus trichocarpa]	gi|460396368|ref|XM_004243700.1|	664	0	PREDICTED: Solanum lycopersicum casein kinase I isoform delta-like (LOC101265454), mRNA	sp|P42158|KC1D_ARATH	583	1e-166	Casein kinase I isoform delta-like OS=Arabidopsis thaliana GN=At4g26100 PE=2 SV=2	CT301_1	79.3	3e-14	COG0515	Serine/threonine protein kinase	K02218	3e-168	590	pop:POPTR_929346	casein kinase 1 [EC:2.7.11.1]	GO:0006468//protein phosphorylation	GO:0005524//ATP binding;GO:0004674//protein serine/threonine kinase activity	GO:0005737//cytoplasm;GO:0009506//plasmodesma;GO:0005886//plasma membrane;GO:0005634//nucleus	--
CL6202.Contig2_All	2541	4	33	0.1089	0.8894	3.02983	Up	7.04e-07	1.62e-05	gi|460403992|ref|XP_004247469.1|	923.3	0	PREDICTED: protease Do-like 2, chloroplastic-like [Solanum lycopersicum]	gi|359479762|ref|XM_002270211.2|	833	0	PREDICTED: Vitis vinifera protease Do-like 2, chloroplastic-like (LOC100251195), mRNA	sp|O82261|DEGP2_ARATH	903	0	Protease Do-like 2, chloroplastic OS=Arabidopsis thaliana GN=DEGP2 PE=1 SV=2	TM0571	111	5e-24	COG0265	Trypsin-like serine proteases, typically periplasmic, contain C-terminal PDZ domain	K01362	2e-15	83.2	ath:AT5G27660	[EC:3.4.21.-]	GO:0055114//oxidation-reduction process;GO:0010075//regulation of meristem growth;GO:0019288//isopentenyl diphosphate biosynthetic process, mevalonate-independent pathway;GO:0006508//proteolysis;GO:0009658//chloroplast organization;GO:0010206//photosystem II repair;GO:0030163//protein catabolic process	GO:0032440//2-alkenal reductase [NAD(P)] activity;GO:0004252//serine-type endopeptidase activity	GO:0005739//mitochondrion;GO:0009941//chloroplast envelope;GO:0009533//chloroplast stromal thylakoid;GO:0009535//chloroplast thylakoid membrane	--
CL3271.Contig5_All	1198	5	41	0.2888	2.3437	3.02065	Up	2.97e-08	8.3e-07	gi|359490779|ref|XP_002269798.2|	283.1	6e-75	PREDICTED: uncharacterized protein LOC100252112 [Vitis vinifera] >gi|302144012|emb|CBI23117.3| unnamed protein product [Vitis vinifera]	gi|357464306|ref|XM_003602387.1|	170	2e-39	Medicago truncatula DNA-binding protein BIN4 (MTR_3g093330) mRNA, complete cds	sp|Q9FLU1|BIN4_ARATH	228	4e-60	DNA-binding protein BIN4 OS=Arabidopsis thaliana GN=BIN4 PE=1 SV=2	--	--	--	--	--	--	--	--	--	--	GO:0000278//mitotic cell cycle;GO:0030307//positive regulation of cell growth;GO:0007131//reciprocal meiotic recombination;GO:0007155//cell adhesion;GO:0045010//actin nucleation;GO:0045132//meiotic chromosome segregation;GO:0033044//regulation of chromosome organization;GO:0009410//response to xenobiotic stimulus;GO:0042138//meiotic DNA double-strand break formation;GO:0048449//floral organ forma…	GO:0003690//double-stranded DNA binding	GO:0009330//DNA topoisomerase complex (ATP-hydrolyzing);GO:0005634//nucleus	--
CL5567.Contig4_All	3019	5	41	0.1146	0.93	3.02062	Up	2.97e-08	8.3e-07	gi|359475014|ref|XP_002279887.2|	81.6	8e-14	PREDICTED: RNA-binding protein rsd1-like [Vitis vinifera]	gi|359475013|ref|XM_002279851.2|	321	2e-84	PREDICTED: Vitis vinifera RNA-binding protein rsd1-like (LOC100253813), mRNA	sp|Q2QKB3|U2A2A_WHEAT	92	2e-18	Splicing factor U2af large subunit A OS=Triticum aestivum GN=U2AF65A PE=2 SV=1	SPAC140.02	87.8	1e-16	COG0724	RNA-binding proteins (RRM domain)	K13091	7e-172	603	vvi:100253813	RNA-binding protein 39	GO:0000398//mRNA splicing, via spliceosome	GO:0003723//RNA binding;GO:0000166//nucleotide binding	GO:0005634//nucleus;GO:0005829//cytosol	--
CL330.Contig2_All	2307	7	57	0.2099	1.692	3.01096	Up	5.54e-11	2.1e-09	gi|470117957|ref|XP_004295112.1|	698	0	PREDICTED: two-component response regulator ARR1-like [Fragaria vesca subsp. vesca]	gi|460366829|ref|XM_004229233.1|	222	1e-54	PREDICTED: Solanum lycopersicum two-component response regulator ARR2-like (LOC101267446), mRNA	sp|Q9ZWJ9|ARR2_ARATH	523	2e-148	Two-component response regulator ARR2 OS=Arabidopsis thaliana GN=ARR2 PE=1 SV=1	hydG	72.8	2e-12	COG2204	Response regulator containing CheY-like receiver, AAA-type ATPase, and DNA-binding domains	K14491	0	689	rcu:RCOM_0999330	two-component response regulator ARR-B family	GO:0048731;GO:0009725//response to hormone stimulus;GO:0031323//regulation of cellular metabolic process;GO:0046483//heterocycle metabolic process;GO:0044767;GO:1901360;GO:0007165//signal transduction;GO:0006725//cellular aromatic compound metabolic process	-	-	--
CL4725.Contig6_All	597	7	57	0.8112	6.5384	3.01081	Up	5.54e-11	2.1e-09	gi|356566293|ref|XP_003551367.1|	103.2	2e-21	PREDICTED: chaperone protein dnaJ 11, chloroplastic-like [Glycine max]	--	--	--	--	sp|Q9FYB5|DNJ11_ARATH	77	7e-15	Chaperone protein dnaJ 11, chloroplastic OS=Arabidopsis thaliana GN=ATJ11 PE=1 SV=2	lin1509	55.8	5e-08	COG0484	DnaJ-class molecular chaperone with C-terminal Zn finger domain	K03686	4e-09	59.3	zma:100382361	molecular chaperone DnaJ	-	-	GO:0005634//nucleus;GO:0009536//plastid	--
CL649.Contig1_All	2055	8	65	0.2693	2.1661	3.00781	Up	2.43e-12	1.04e-10	gi|147838534|emb|CAN65390.1|	950.7	0	hypothetical protein VITISV_038363 [Vitis vinifera]	gi|147838531|emb|AM451055.2|	591	1e-165	Vitis vinifera contig VV78X158485.22, whole genome shotgun sequence	sp|P54411|TCPE2_AVESA	330	1e-90	T-complex protein 1 subunit epsilon OS=Avena sativa PE=2 SV=1	SPBC106.06	646	0	COG0459	Chaperonin GroEL (HSP60 family)	K09496	0	949	vvi:100262936	T-complex protein 1 subunit delta	GO:0010498//proteasomal protein catabolic process;GO:0006457//protein folding;GO:0009651//response to salt stress;GO:0007010//cytoskeleton organization;GO:0006096//glycolysis;GO:0006094//gluconeogenesis;GO:0046686//response to cadmium ion	GO:0005524//ATP binding;GO:0051082//unfolded protein binding	GO:0005829//cytosol	--
CL9815.Contig4_All	2192	4	32	0.1262	0.9997	2.98578	Up	1.26e-06	2.78e-05	gi|359485371|ref|XP_002273873.2|	507.7	3e-142	PREDICTED: uncharacterized protein LOC100255678 [Vitis vinifera]	gi|359485370|ref|XM_002273837.2|	61.9	3e-06	PREDICTED: Vitis vinifera uncharacterized LOC100255678 (LOC100255678), mRNA	--	--	--	--	--	--	--	--	--	--	--	--	--	--	-	-	-	--
CL14219.Contig31_All	743	3	24	0.2793	2.212	2.98546	Up	3.07e-05	0.000520512	gi|462401048|gb|EMJ06605.1|	77.8	1e-13	hypothetical protein PRUPE_ppa007578mg [Prunus persica]	--	--	--	--	sp|P14232|TGA1A_TOBAC	57.4	8e-09	TGACG-sequence-specific DNA-binding protein TGA-1A OS=Nicotiana tabacum GN=TGA1A PE=1 SV=1	--	--	--	--	--	K14431	3e-14	77	rcu:RCOM_0193990	transcription factor TGA	-	-	-	--
CL7647.Contig2_All	2339	4	32	0.1183	0.9369	2.98544	Up	1.26e-06	2.78e-05	gi|225459959|ref|XP_002266779.1|	374.4	5e-102	PREDICTED: RNA-binding protein 38 [Vitis vinifera] >gi|297734754|emb|CBI16988.3| unnamed protein product [Vitis vinifera]	gi|357470724|ref|XM_003605599.1|	210	5e-51	Medicago truncatula RNA-binding protein (MTR_4g035310) mRNA, complete cds	sp|Q9SVM8|RBG2_ARATH	74.7	2e-13	Glycine-rich RNA-binding protein 2, mitochondrial OS=Arabidopsis thaliana GN=RBG2 PE=1 SV=1	SPAC140.02	64.7	7e-10	COG0724	RNA-binding proteins (RRM domain)	K14411	4e-14	78.6	pop:POPTR_818953	RNA-binding protein Musashi	-	GO:0097159//organic cyclic compound binding;GO:1901363	-	--
CL649.Contig4_All	1933	8	64	0.2863	2.2674	2.98544	Up	4.32e-12	1.8e-10	gi|147838534|emb|CAN65390.1|	950.7	0	hypothetical protein VITISV_038363 [Vitis vinifera]	gi|147838531|emb|AM451055.2|	591	1e-165	Vitis vinifera contig VV78X158485.22, whole genome shotgun sequence	sp|P54411|TCPE2_AVESA	330	1e-90	T-complex protein 1 subunit epsilon OS=Avena sativa PE=2 SV=1	SPBC106.06	646	0	COG0459	Chaperonin GroEL (HSP60 family)	K09496	0	949	vvi:100262936	T-complex protein 1 subunit delta	GO:0010498//proteasomal protein catabolic process;GO:0006457//protein folding;GO:0009651//response to salt stress;GO:0007010//cytoskeleton organization;GO:0006096//glycolysis;GO:0006094//gluconeogenesis;GO:0046686//response to cadmium ion	GO:0005524//ATP binding;GO:0051082//unfolded protein binding	GO:0005829//cytosol	--
Unigene51731_All	847	4	32	0.3267	2.5873	2.98541	Up	1.26e-06	2.78e-05	gi|297736545|emb|CBI25416.3|	239.2	6e-62	unnamed protein product [Vitis vinifera]	gi|225448569|ref|XM_002273907.1|	182	4e-43	PREDICTED: Vitis vinifera sorting nexin-2-like (LOC100251814), mRNA	sp|Q8L5Z7|SNX2A_ARATH	206	1e-53	Sorting nexin 2A OS=Arabidopsis thaliana GN=SNX2A PE=1 SV=1	--	--	--	--	--	--	--	--	--	--	GO:0035556//intracellular signal transduction;GO:0016192//vesicle-mediated transport;GO:0051604//protein maturation;GO:0090351//seedling development	GO:0035091//phosphatidylinositol binding;GO:0043621//protein self-association	GO:0032585//multivesicular body membrane;GO:0030904//retromer complex;GO:0005634//nucleus;GO:0005829//cytosol	--
CL2516.Contig8_All	601	12	96	1.3814	10.9388	2.98525	Up	1.7e-17	1.01e-15	gi|1050913|emb|CAA63341.1|	82	6e-15	dehydrin [Helianthus annuus]	gi|1050912|emb|X92650.1|	87.7	1e-14	H.annuus mRNA for dehydrin related protein	sp|A8CVF3|DHN1_AVIMR	58.5	3e-09	Dehydrin DHN1 OS=Avicennia marina GN=DHN1 PE=1 SV=1	--	--	--	--	--	--	--	--	--	--	GO:0009719;GO:0010033//response to organic substance;GO:0006950//response to stress;GO:0009415//response to water stimulus	-	-	--
CL4067.Contig3_All	1648	6	48	0.2519	1.9946	2.98518	Up	2.27e-09	7.29e-08	gi|40846374|gb|AAR92477.1|	143.3	1e-32	putative WRKY transcription factor 30 [Vitis aestivalis]	gi|357463826|ref|XM_003602147.1|	73.8	5e-10	Medicago truncatula WRKY transcription factor WRKY109669 (MTR_3g090860) mRNA, complete cds	sp|Q9SUP6|WRK53_ARATH	79.7	5e-15	Probable WRKY transcription factor 53 OS=Arabidopsis thaliana GN=WRKY53 PE=1 SV=1	--	--	--	--	--	--	--	--	--	--	-	-	-	--
CL5224.Contig2_All	597	3	24	0.3477	2.753	2.98509	Up	3.07e-05	0.000520435	--	--	--	--	--	--	--	--	--	--	--	--	--	--	--	--	--	--	--	--	--	--	-	-	-	--
CL3932.Contig3_All	1824	5	40	0.1897	1.5018	2.9849	Up	5.3e-08	1.44e-06	gi|225433446|ref|XP_002285679.1|	718.8	0	PREDICTED: probable DNA primase large subunit [Vitis vinifera] >gi|297741936|emb|CBI33371.3| unnamed protein product [Vitis vinifera]	gi|359477808|ref|XM_002285643.2|	351	2e-93	PREDICTED: Vitis vinifera probable DNA primase large subunit-like (LOC100244238), mRNA	sp|Q84WJ2|PRI2_ARATH	641	0	Probable DNA primase large subunit OS=Arabidopsis thaliana GN=At1g67320 PE=2 SV=2	SPBC17D11.06	300	4e-81	COG2219	Eukaryotic-type DNA primase, large subunit	K02685	0	718	vvi:100244238	DNA primase large subunit [EC:2.7.7.-]	GO:0051726//regulation of cell cycle;GO:0051567//histone H3-K9 methylation;GO:0006269//DNA replication, synthesis of RNA primer;GO:0006270//DNA replication initiation;GO:0008283//cell proliferation;GO:0006275//regulation of DNA replication;GO:0006306//DNA methylation	GO:0003896//DNA primase activity	GO:0009506//plasmodesma;GO:0005634//nucleus	--
CL686.Contig14_All	1804	5	40	0.1918	1.5184	2.98488	Up	5.3e-08	1.44e-06	gi|470125903|ref|XP_004298937.1|	90.9	1e-175	PREDICTED: protein EXECUTER 1, chloroplastic-like [Fragaria vesca subsp. vesca]	gi|359491589|ref|XM_002279698.2|	212	1e-51	PREDICTED: Vitis vinifera protein EXECUTER 1, chloroplastic-like (LOC100262100), mRNA	sp|Q93YW0|EXEC1_ARATH	246	2e-65	Protein EXECUTER 1, chloroplastic OS=Arabidopsis thaliana GN=EX1 PE=1 SV=1	--	--	--	--	--	--	--	--	--	--	GO:0010343//singlet oxygen-mediated programmed cell death	-	GO:0042651//thylakoid membrane;GO:0009507//chloroplast	--
Unigene32743_All	972	20	158	1.4236	11.1317	2.96706	Up	9.43e-28	9.03e-26	gi|317106698|dbj|BAJ53199.1|	324.7	1e-87	JHL03K20.8 [Jatropha curcas]	gi|349714574|emb|FQ396945.1|	240	2e-60	Vitis vinifera clone SS0AEB8YF13	sp|Q42551|SCE1_ARATH	305	2e-83	SUMO-conjugating enzyme SCE1 OS=Arabidopsis thaliana GN=SCE1 PE=1 SV=1	YDL064w	207	3e-53	COG5078	Ubiquitin-protein ligase	K10577	3e-88	323	pop:POPTR_818405	ubiquitin-conjugating enzyme E2 I [EC:6.3.2.19]	GO:0016579//protein deubiquitination;GO:0016925//protein sumoylation;GO:0009737//response to abscisic acid stimulus	GO:0019789//SUMO ligase activity;GO:0004842//ubiquitin-protein ligase activity	GO:0005634//nucleus	--
CL8519.Contig7_All	1035	6	47	0.4011	3.1098	2.95479	Up	4.04e-09	1.26e-07	gi|225439878|ref|XP_002278867.1|	399.8	3e-110	PREDICTED: soluble inorganic pyrophosphatase [Vitis vinifera] >gi|297741552|emb|CBI32684.3| unnamed protein product [Vitis vinifera]	gi|359481338|ref|XM_002278831.2|	394	1e-107	PREDICTED: Vitis vinifera soluble inorganic pyrophosphatase-like (LOC100258490), mRNA	sp|Q0DYB1|IPYR_ORYSJ	347	5e-96	Soluble inorganic pyrophosphatase OS=Oryza sativa subsp. japonica GN=IPP PE=2 SV=1	MK1450	173	4e-43	COG0221	Inorganic pyrophosphatase	K01507	3e-111	399	vvi:100258490	inorganic pyrophosphatase [EC:3.6.1.1]	GO:0046686//response to cadmium ion;GO:0006796//phosphate-containing compound metabolic process	GO:0004427//inorganic diphosphatase activity;GO:0000287//magnesium ion binding	GO:0005737//cytoplasm	--
CL14207.Contig6_All	2177	16	125	0.5085	3.9321	2.95098	Up	3.9e-22	2.95e-20	gi|460399954|ref|XP_004245501.1|	227.3	9e-58	PREDICTED: uncharacterized protein LOC101251606 isoform 2 [Solanum lycopersicum]	gi|470125874|ref|XM_004298875.1|	196	7e-47	PREDICTED: Fragaria vesca subsp. vesca uncharacterized LOC101295712 (LOC101295712), mRNA	sp|P37707|B2_DAUCA	221	1e-57	B2 protein OS=Daucus carota PE=2 SV=1	--	--	--	--	--	--	--	--	--	--	-	-	-	--
Unigene35034_All	446	10	78	1.5512	11.9766	2.94876	Up	2.67e-14	1.32e-12	--	--	--	--	--	--	--	--	--	--	--	--	--	--	--	--	--	--	--	--	--	--	-	-	-	--
CL7292.Contig2_All	1661	5	39	0.2083	1.6079	2.94844	Up	9.43e-08	2.48e-06	gi|225428386|ref|XP_002283544.1|	752.3	0	PREDICTED: 26S protease regulatory subunit S10B homolog B isoform 1 [Vitis vinifera] >gi|297744432|emb|CBI37694.3| unnamed protein product [Vitis vinifera]	gi|349731503|emb|FQ394624.1|	892	0	Vitis vinifera clone SS0AFA1YK23	sp|Q9MAK9|PS10B_ARATH	731	0	26S protease regulatory subunit S10B homolog B OS=Arabidopsis thaliana GN=RPT4B PE=2 SV=1	YOR259c	521	1e-147	COG1222	ATP-dependent 26S proteasome regulatory subunit	K03064	0	749	rcu:RCOM_1595710	26S proteasome regulatory subunit T4	GO:0030244//cellulose biosynthetic process;GO:0006508//proteolysis;GO:0048193//Golgi vesicle transport;GO:0030163//protein catabolic process	GO:0008233//peptidase activity;GO:0005524//ATP binding;GO:0008568//microtubule-severing ATPase activity	GO:0005829//cytosol;GO:0005618//cell wall;GO:0008540//proteasome regulatory particle, base subcomplex;GO:0005730//nucleolus;GO:0009506//plasmodesma;GO:0005886//plasma membrane	--
CL2554.Contig8_All	1031	4	31	0.2684	2.0591	2.93956	Up	2.24e-06	4.74e-05	gi|255556850|ref|XP_002519458.1|	349.4	6e-95	carbonic anhydrase, putative [Ricinus communis] >gi|223541321|gb|EEF42872.1| carbonic anhydrase, putative [Ricinus communis]	gi|356503737|ref|XM_003520613.1|	73.8	3e-10	PREDICTED: Glycine max bifunctional monodehydroascorbate reductase and carbonic anhydrase nectarin-3-like (LOC100776144), mRNA	sp|Q84UV8|NEC3_NICLS	255	3e-68	Bifunctional monodehydroascorbate reductase and carbonic anhydrase nectarin-3 OS=Nicotiana langsdorffii x Nicotiana sanderae GN=NEC3 PE=1 SV=1	BH0360	147	3e-35	COG3338	Carbonic anhydrase	K01674	5e-96	349	rcu:RCOM_1353440	carbonic anhydrase [EC:4.2.1.1]	-	GO:0046872//metal ion binding;GO:0016829//lyase activity	-	--
CL1638.Contig1_All	2613	4	31	0.1059	0.8124	2.93949	Up	2.24e-06	4.74e-05	gi|224144852|ref|XP_002325438.1|	958.7	0	cationic amino acid transporter [Populus trichocarpa] >gi|222862313|gb|EEE99819.1| cationic amino acid transporter [Populus trichocarpa]	gi|225439246|ref|XM_002271294.1|	363	6e-97	PREDICTED: Vitis vinifera high affinity cationic amino acid transporter 1-like (LOC100265688), mRNA	sp|Q9ASS7|CAAT2_ARATH	887	0	Cationic amino acid transporter 2, vacuolar OS=Arabidopsis thaliana GN=CAT2 PE=1 SV=1	lin0648	311	4e-84	COG0531	Amino acid transporters	K03294	1e-81	303	ppp:PHYPADRAFT_152313	basic amino acid/polyamine antiporter, APA family	GO:0016036//cellular response to phosphate starvation;GO:0042744//hydrogen peroxide catabolic process;GO:0006635//fatty acid beta-oxidation;GO:0006995//cellular response to nitrogen starvation;GO:0016558//protein import into peroxisome matrix;GO:0048573//photoperiodism, flowering;GO:0045454//cell redox homeostasis;GO:0005982//starch metabolic process;GO:0003333//amino acid transmembrane transport…	GO:0005515//protein binding;GO:0020037//heme binding;GO:0050897//cobalt ion binding;GO:0004096//catalase activity;GO:0015171//amino acid transmembrane transporter activity	GO:0009705//plant-type vacuole membrane;GO:0010319//stromule;GO:0022626//cytosolic ribosome;GO:0016021//integral to membrane;GO:0009507//chloroplast;GO:0005777//peroxisome;GO:0005886//plasma membrane;GO:0005634//nucleus;GO:0005739//mitochondrion	--
CL6202.Contig1_All	2465	4	31	0.1123	0.8612	2.93899	Up	2.24e-06	4.74e-05	gi|460403992|ref|XP_004247469.1|	922.9	0	PREDICTED: protease Do-like 2, chloroplastic-like [Solanum lycopersicum]	gi|359479762|ref|XM_002270211.2|	844	0	PREDICTED: Vitis vinifera protease Do-like 2, chloroplastic-like (LOC100251195), mRNA	sp|O82261|DEGP2_ARATH	901	0	Protease Do-like 2, chloroplastic OS=Arabidopsis thaliana GN=DEGP2 PE=1 SV=2	TM0571	111	5e-24	COG0265	Trypsin-like serine proteases, typically periplasmic, contain C-terminal PDZ domain	K01362	2e-15	83.2	ath:AT5G27660	[EC:3.4.21.-]	GO:0055114//oxidation-reduction process;GO:0010075//regulation of meristem growth;GO:0019288//isopentenyl diphosphate biosynthetic process, mevalonate-independent pathway;GO:0006508//proteolysis;GO:0009658//chloroplast organization;GO:0010206//photosystem II repair;GO:0030163//protein catabolic process	GO:0032440//2-alkenal reductase [NAD(P)] activity;GO:0004252//serine-type endopeptidase activity	GO:0005739//mitochondrion;GO:0009941//chloroplast envelope;GO:0009533//chloroplast stromal thylakoid;GO:0009535//chloroplast thylakoid membrane	--
Unigene17789_All	3600	4	31	0.0769	0.5897	2.93893	Up	2.24e-06	4.74e-05	gi|470122517|ref|XP_004297287.1|	68.2	1e-09	PREDICTED: uncharacterized protein LOC101300815 [Fragaria vesca subsp. vesca]	gi|359473266|ref|XM_002268815.2|	129	2e-26	PREDICTED: Vitis vinifera uncharacterized LOC100260241 (LOC100260241), mRNA	sp|A4GSN8|NUA_ARATH	79	2e-14	Nuclear-pore anchor OS=Arabidopsis thaliana GN=NUA PE=1 SV=1	YLR106c	59.3	5e-08	COG5271	AAA ATPase containing von Willebrand factor type A (vWA) domain	K11294	3e-16	86.3	gmx:100779929	nucleolin	GO:0044763	-	GO:0005737//cytoplasm	--
CL1692.Contig3_All	3852	15	116	0.2694	2.0623	2.93643	Up	1.52e-20	1.06e-18	gi|301153923|gb|ADK66305.1|	716.5	0	gland-specific fatty acyl-CoA reductase 1 [Artemisia annua]	gi|301153922|gb|GU733320.1|	232	2e-57	Artemisia annua gland-specific fatty acyl-CoA reductase 1 (GFAR1) mRNA, complete cds	sp|Q9XGY7|FAR_SIMCH	562	5e-160	Alcohol-forming fatty acyl-CoA reductase OS=Simmondsia chinensis PE=1 SV=1	all5263	228	8e-59	COG0568	DNA-directed RNA polymerase, sigma subunit (sigma70/sigma32)	K13356	1e-170	599	vvi:100259719	fatty acyl-CoA reductase [EC:1.2.1.-]	GO:0044710	GO:0016491//oxidoreductase activity	-	--
Unigene48989_All	3431	7	54	0.1412	1.0778	2.93228	Up	3.11e-10	1.1e-08	gi|225456475|ref|XP_002284543.1|	1051.2	0	PREDICTED: auxin response factor 2 [Vitis vinifera] >gi|297734502|emb|CBI15749.3| unnamed protein product [Vitis vinifera]	gi|359491136|ref|XM_002284507.2|	254	5e-64	PREDICTED: Vitis vinifera auxin response factor 2-like (LOC100268072), mRNA	sp|Q94JM3|ARFB_ARATH	939	0	Auxin response factor 2 OS=Arabidopsis thaliana GN=ARF2 PE=1 SV=2	--	--	--	--	--	K14486	5e-154	543	gmx:100793224	auxin response factor	GO:0042744//hydrogen peroxide catabolic process;GO:0010227//floral organ abscission;GO:0009911//positive regulation of flower development;GO:0045892//negative regulation of transcription, DNA-dependent;GO:0008285//negative regulation of cell proliferation;GO:0010150//leaf senescence;GO:0009737//response to abscisic acid stimulus;GO:0010047//fruit dehiscence;GO:0048481//ovule development	GO:0005515//protein binding;GO:0043565//sequence-specific DNA binding;GO:0003700//sequence-specific DNA binding transcription factor activity	GO:0005634//nucleus	--
CL421.Contig3_All	1091	3	23	0.1902	1.4437	2.92418	Up	5.49e-05	0.000877119	gi|462405427|gb|EMJ10891.1|	159.5	9e-38	hypothetical protein PRUPE_ppa012410mg [Prunus persica]	gi|470128743|ref|XM_004300247.1|	87.7	2e-14	PREDICTED: Fragaria vesca subsp. vesca uncharacterized LOC101301109 (LOC101301109), mRNA	--	--	--	--	--	--	--	--	--	--	--	--	--	--	-	-	-	--
CL6659.Contig4_All	1619	3	23	0.1282	0.9729	2.9239	Up	5.49e-05	0.000877363	gi|460411178|ref|XP_004250991.1|	688.3	0	PREDICTED: serine carboxypeptidase-like 51-like [Solanum lycopersicum]	gi|460411177|ref|XM_004250943.1|	238	2e-59	PREDICTED: Solanum lycopersicum serine carboxypeptidase-like 51-like (LOC101265306), mRNA	sp|Q67Y83|SCP51_ARATH	603	9e-173	Serine carboxypeptidase-like 51 OS=Arabidopsis thaliana GN=SCPL51 PE=2 SV=2	SPAC19G12.10c_2	123	8e-28	COG2939	Carboxypeptidase C (cathepsin A)	K09646	0	662	vvi:100267109	serine carboxypeptidase 1 [EC:3.4.16.-]	GO:0009627//systemic acquired resistance;GO:0034976//response to endoplasmic reticulum stress;GO:0006508//proteolysis	GO:0004185//serine-type carboxypeptidase activity	GO:0005576//extracellular region	--
CL4879.Contig9_All	802	3	23	0.2588	1.9639	2.92381	Up	5.49e-05	0.000876874	--	--	--	--	--	--	--	--	--	--	--	--	--	--	--	--	--	--	--	--	--	--	-	-	-	--
CL9628.Contig2_All	586	3	23	0.3542	2.6878	2.92379	Up	5.49e-05	0.000877241	gi|460392256|ref|XP_004241733.1|	109	4e-23	PREDICTED: long-chain-alcohol O-fatty-acyltransferase-like [Solanum lycopersicum]	--	--	--	--	sp|Q9FJ72|WAXS1_ARATH	95.1	2e-20	Probable long-chain-alcohol O-fatty-acyltransferase 1 OS=Arabidopsis thaliana GN=AT1 PE=2 SV=1	--	--	--	--	--	--	--	--	--	--	-	-	-	--
Unigene28042_All	1049	3	23	0.1979	1.5015	2.92356	Up	5.49e-05	0.000877486	gi|255566694|ref|XP_002524331.1|	191.8	1e-47	conserved hypothetical protein [Ricinus communis] >gi|223536422|gb|EEF38071.1| conserved hypothetical protein [Ricinus communis]	gi|460414417|ref|XM_004252520.1|	83.8	3e-13	PREDICTED: Solanum lycopersicum uncharacterized LOC101258927 (LOC101258927), mRNA	--	--	--	--	--	--	--	--	--	--	--	--	--	--	-	-	-	--
CL3923.Contig1_All	5669	15	115	0.1831	1.3892	2.92355	Up	2.69e-20	1.86e-18	gi|460403790|ref|XP_004247369.1|	1226.1	0	PREDICTED: protein TIME FOR COFFEE-like [Solanum lycopersicum]	gi|460403789|ref|XM_004247321.1|	107	1e-19	PREDICTED: Solanum lycopersicum protein TIME FOR COFFEE-like (LOC101257597), mRNA	sp|Q94KE2|TIC_ARATH	861	0	Protein TIME FOR COFFEE OS=Arabidopsis thaliana GN=TIC PE=1 SV=2	YKL032c	68.6	1e-10	COG5648	Chromatin-associated proteins containing the HMG domain	K14486	6e-12	72.8	aly:ARALYDRAFT_488981	auxin response factor	-	-	-	--
CL13541.Contig34_All	2686	3	23	0.0773	0.5864	2.92334	Up	5.49e-05	0.000876997	gi|462418889|gb|EMJ23152.1|	550.1	7e-155	hypothetical protein PRUPE_ppa001714mg [Prunus persica]	gi|359481014|ref|XM_002269444.2|	151	5e-33	PREDICTED: Vitis vinifera nucleolar MIF4G domain-containing protein 1-like (LOC100248396), mRNA	sp|Q96519|PER11_ARATH	55.5	2e-07	Peroxidase 11 OS=Arabidopsis thaliana GN=PER11 PE=1 SV=1	--	--	--	--	--	K13100	2e-14	80.1	smo:SELMODRAFT_145659	pre-mRNA-splicing factor CWC22	GO:0006312//mitotic recombination;GO:0009560//embryo sac egg cell differentiation;GO:0016070//RNA metabolic process	GO:0003677//DNA binding;GO:0003723//RNA binding	GO:0005634//nucleus	--
CL2792.Contig9_All	409	13	99	2.199	16.5762	2.91419	Up	1.32e-17	7.88e-16	gi|292653525|gb|ADE34280.1|	252.7	1e-66	aquaporin PIP1;11 [Gossypium hirsutum]	gi|170791078|gb|EU142844.1|	361	4e-97	Gerbera hybrid cultivar aquaporin mRNA, complete cds	sp|P25794|PIP2_PEA	243	3e-65	Probable aquaporin PIP-type 7a OS=Pisum sativum GN=TRG-31 PE=2 SV=2	YPR192w	71.2	5e-13	COG0580	Glycerol uptake facilitator and related permeases (Major Intrinsic Protein Family)	K09872	1e-64	242	aly:ARALYDRAFT_912203	aquaporin PIP	GO:0006810//transport	GO:0005215//transporter activity	GO:0016021//integral to membrane	--
CL2052.Contig6_All	593	5	38	0.5833	4.3883	2.91135	Up	1.67e-07	4.25e-06	--	--	--	--	gi|392612424|gb|JN381995.1|	97.6	1e-17	Cynara cardunculus var. scolymus precursor microRNA cca-novel-10 gene, complete sequence	--	--	--	--	--	--	--	--	--	--	--	--	--	--	-	-	-	--
CL4402.Contig12_All	2083	5	38	0.1661	1.2493	2.911	Up	1.67e-07	4.25e-06	gi|225431871|ref|XP_002275593.1|	923.7	0	PREDICTED: importin subunit alpha-1 [Vitis vinifera] >gi|296083287|emb|CBI22923.3| unnamed protein product [Vitis vinifera]	gi|225431870|ref|XM_002275557.1|	823	0	PREDICTED: Vitis vinifera importin subunit alpha-1-like (LOC100248248), mRNA	sp|Q96321|IMA1_ARATH	870	0	Importin subunit alpha-1 OS=Arabidopsis thaliana GN=KAP1 PE=1 SV=2	SPCC962.03c	523	4e-148	COG5064	Karyopherin (importin) alpha	K08332	5e-19	94.7	vcn:VOLCADRAFT_41528	vacuolar protein 8	GO:0006606//protein import into nucleus	GO:0008565//protein transporter activity	GO:0005730//nucleolus;GO:0005618//cell wall;GO:0005635//nuclear envelope;GO:0005829//cytosol	--
Unigene34368_All	1041	4	30	0.2658	1.9735	2.89234	Up	3.98e-06	8.07e-05	gi|470133818|ref|XP_004302756.1|	378.6	9e-104	PREDICTED: soluble inorganic pyrophosphatase-like isoform 2 [Fragaria vesca subsp. vesca]	gi|359481338|ref|XM_002278831.2|	361	1e-96	PREDICTED: Vitis vinifera soluble inorganic pyrophosphatase-like (LOC100258490), mRNA	sp|Q43187|IPYR_SOLTU	356	1e-98	Soluble inorganic pyrophosphatase OS=Solanum tuberosum GN=PPA PE=2 SV=1	MK1450	178	2e-44	COG0221	Inorganic pyrophosphatase	K01507	1e-104	378	vvi:100258490	inorganic pyrophosphatase [EC:3.6.1.1]	GO:0046686//response to cadmium ion;GO:0006796//phosphate-containing compound metabolic process	GO:0004427//inorganic diphosphatase activity;GO:0000287//magnesium ion binding	GO:0005737//cytoplasm	--
CL6301.Contig7_All	1373	4	30	0.2016	1.4963	2.89183	Up	3.98e-06	8.07e-05	gi|350539141|ref|NP_001233865.1|	147.5	5e-34	bZIP transcription factor [Solanum lycopersicum] >gi|224459179|gb|ACN43325.1| bZIP transcription factor [Solanum lycopersicum]	gi|133740887|emb|CU024875.13|	103	5e-19	M.truncatula DNA sequence from clone MTH2-116J14 on chromosome 3, complete sequence	sp|P24068|OCS1_MAIZE	86.7	3e-17	Ocs element-binding factor 1 OS=Zea mays GN=OBF1 PE=2 SV=2	--	--	--	--	--	K04371	3e-34	144	vvi:100254083	extracellular signal-regulated kinase 1/2 [EC:2.7.11.24]	-	-	-	--
Unigene14924_All	1071	13	97	0.8398	6.2023	2.88469	Up	4.1e-17	2.37e-15	gi|255545120|ref|XP_002513621.1|	170.6	4e-41	conserved hypothetical protein [Ricinus communis] >gi|223547529|gb|EEF49024.1| conserved hypothetical protein [Ricinus communis]	gi|65134072|gb|AC150980.20|	77.8	2e-11	Medicago truncatula clone mth2-165j9, complete sequence	sp|Q84JK8|MAKR6_ARATH	92.4	4e-19	Probable membrane-associated kinase regulator 6 OS=Arabidopsis thaliana GN=MAKR6 PE=2 SV=1	--	--	--	--	--	--	--	--	--	--	-	-	-	--
CL4465.Contig3_All	2044	7	52	0.2369	1.7422	2.87856	Up	9.71e-10	3.25e-08	gi|225445951|ref|XP_002264547.1|	736.9	0	PREDICTED: uncharacterized membrane protein At1g16860 [Vitis vinifera] >gi|147844463|emb|CAN82086.1| hypothetical protein VITISV_031055 [Vitis vinifera]	gi|359485056|ref|XM_002264511.2|	345	1e-91	PREDICTED: Vitis vinifera uncharacterized LOC100256545 (LOC100256545), mRNA	sp|Q9FZ45|Y1686_ARATH	639	0	Uncharacterized membrane protein At1g16860 OS=Arabidopsis thaliana GN=At1g16860 PE=1 SV=1	--	--	--	--	--	--	--	--	--	--	-	-	GO:0005886//plasma membrane	--
Unigene10063_All	1668	7	52	0.2903	2.1349	2.87855	Up	9.71e-10	3.25e-08	gi|460404036|ref|XP_004247491.1|	770.8	0	PREDICTED: elongation factor Tu, mitochondrial-like [Solanum lycopersicum]	gi|363807051|ref|NM_001255142.1|	500	1e-138	Glycine max elongation factor Tu, mitochondrial-like (LOC100791600), nuclear gene encoding mitochondrial protein, mRNA	sp|Q9ZT91|EFTM_ARATH	735	0	Elongation factor Tu, mitochondrial OS=Arabidopsis thaliana GN=TUFA PE=1 SV=1	lin2802	576	4e-164	COG0050	GTPases - translation elongation factors	K02358	0	768	rcu:RCOM_0648170	elongation factor Tu	GO:0009220//pyrimidine ribonucleotide biosynthetic process;GO:0006414//translational elongation;GO:0006184//GTP catabolic process;GO:0046686//response to cadmium ion	GO:0016779//nucleotidyltransferase activity;GO:0008270//zinc ion binding;GO:0003746//translation elongation factor activity;GO:0005525//GTP binding;GO:0050897//cobalt ion binding;GO:0003924//GTPase activity;GO:0005524//ATP binding	GO:0005618//cell wall;GO:0005829//cytosol;GO:0005739//mitochondrion	--
CL2825.Contig2_All	4147	15	111	0.2502	1.833	2.87305	Up	2.59e-19	1.68e-17	gi|296086648|emb|CBI32283.3|	1494.6	0	unnamed protein product [Vitis vinifera]	gi|359479837|ref|XM_002270473.2|	398	1e-107	PREDICTED: Vitis vinifera cohesin subunit SA-1-like (LOC100242474), mRNA	--	--	--	--	SPAC17H9.20	155	4e-37	COG5537	Cohesin	K06671	0	1493	vvi:100242474	cohesin complex subunit SA-1/2	GO:0009630//gravitropism;GO:0006635//fatty acid beta-oxidation;GO:0007131//reciprocal meiotic recombination;GO:0000911//cytokinesis by cell plate formation;GO:0010638//positive regulation of organelle organization;GO:0033044//regulation of chromosome organization;GO:0016558//protein import into peroxisome matrix;GO:0051455//attachment of spindle microtubules to kinetochore involved in homologous …	GO:0003677//DNA binding	GO:0005694//chromosome;GO:0005634//nucleus	--
Unigene1088_All	713	15	111	1.4555	10.6612	2.87278	Up	2.59e-19	1.68e-17	gi|470120697|ref|XP_004296430.1|	142.1	7e-33	PREDICTED: protein GLUTAMINE DUMPER 3-like [Fragaria vesca subsp. vesca]	gi|256536247|gb|GQ393302.1|	69.9	3e-09	Gossypium hirsutum cultivar Deltapine 33 B clone MONCS0267 SSR marker CGR5177 genomic sequence	sp|Q9FHH5|GDU3_ARATH	120	6e-28	Protein GLUTAMINE DUMPER 3 OS=Arabidopsis thaliana GN=GDU3 PE=2 SV=1	--	--	--	--	--	--	--	--	--	--	GO:0080143//regulation of amino acid export;GO:0019048//virus-host interaction;GO:0009615//response to virus	-	GO:0016021//integral to membrane	--
CL686.Contig13_All	1744	5	37	0.1984	1.4529	2.87245	Up	2.96e-07	7.26e-06	gi|470125903|ref|XP_004298937.1|	90.1	1e-175	PREDICTED: protein EXECUTER 1, chloroplastic-like [Fragaria vesca subsp. vesca]	gi|359491589|ref|XM_002279698.2|	212	9e-52	PREDICTED: Vitis vinifera protein EXECUTER 1, chloroplastic-like (LOC100262100), mRNA	sp|Q93YW0|EXEC1_ARATH	246	2e-65	Protein EXECUTER 1, chloroplastic OS=Arabidopsis thaliana GN=EX1 PE=1 SV=1	--	--	--	--	--	--	--	--	--	--	GO:0010343//singlet oxygen-mediated programmed cell death	-	GO:0042651//thylakoid membrane;GO:0009507//chloroplast	--
CL4067.Contig6_All	2137	14	103	0.4532	3.3007	2.86455	Up	5.73e-18	3.48e-16	gi|40846374|gb|AAR92477.1|	91.7	5e-17	putative WRKY transcription factor 30 [Vitis aestivalis]	gi|357463828|ref|XM_003602148.1|	77.8	4e-11	Medicago truncatula WRKY transcription factor WRKY109669 (MTR_3g090860) mRNA, complete cds	sp|Q9SUP6|WRK53_ARATH	84	3e-16	Probable WRKY transcription factor 53 OS=Arabidopsis thaliana GN=WRKY53 PE=1 SV=1	--	--	--	--	--	K13426	2e-06	52.8	rcu:RCOM_1689100	WRKY transcription factor 29	-	-	-	--
CL1576.Contig6_All	1134	6	44	0.3661	2.6571	2.85954	Up	2.24e-08	6.35e-07	gi|460389482|ref|XP_004240381.1|	339.3	7e-92	PREDICTED: DNA-directed RNA polymerase II subunit RPB7-like [Solanum lycopersicum]	gi|460389481|ref|XM_004240333.1|	315	6e-83	PREDICTED: Solanum lycopersicum DNA-directed RNA polymerase II subunit RPB7-like (LOC101259753), mRNA	sp|P46279|RPB7_SOYBN	337	8e-93	DNA-directed RNA polymerase II subunit RPB7 OS=Glycine max PE=2 SV=1	SPACUNK4.06c	175	1e-43	COG1095	DNA-directed RNA polymerase, subunit E'	K03015	1e-92	338	rcu:RCOM_0732550	DNA-directed RNA polymerase II subunit RPB7	GO:0000394//RNA splicing, via endonucleolytic cleavage and ligation;GO:0006366//transcription from RNA polymerase II promoter	GO:0003899//DNA-directed RNA polymerase activity;GO:0003723//RNA binding	GO:0005665//DNA-directed RNA polymerase II, core complex	--
Unigene26482_All	404	10	73	1.7125	12.3741	2.85315	Up	4.56e-13	2.06e-11	--	--	--	--	--	--	--	--	--	--	--	--	--	--	--	--	--	--	--	--	--	--	-	-	-	--
CL2810.Contig2_All	1188	4	29	0.2329	1.6717	2.84353	Up	7.05e-06	0.000136434	gi|110289072|gb|ABB47595.2|	98.6	2e-19	transposon protein, putative, CACTA, En/Spm sub-class [Oryza sativa Japonica Group]	--	--	--	--	--	--	--	--	--	--	--	--	--	--	--	--	--	--	-	-	-	--
Unigene10392_All	1517	4	29	0.1824	1.3091	2.8434	Up	7.05e-06	0.000136411	gi|224091501|ref|XP_002309275.1|	456.1	7e-127	predicted protein [Populus trichocarpa] >gi|222855251|gb|EEE92798.1| predicted protein [Populus trichocarpa]	gi|460407893|ref|XM_004249336.1|	214	2e-52	PREDICTED: Solanum lycopersicum ubiquitin carboxyl-terminal hydrolase 12-like (LOC101266987), mRNA	sp|Q9FPT1|UBP12_ARATH	236	2e-62	Ubiquitin carboxyl-terminal hydrolase 12 OS=Arabidopsis thaliana GN=UBP12 PE=1 SV=2	SPBC713.02c	53.9	7e-07	COG5077	Ubiquitin carboxyl-terminal hydrolase	K11838	6e-128	456	pop:POPTR_561195	ubiquitin carboxyl-terminal hydrolase 7 [EC:3.1.2.15]	GO:0006511//ubiquitin-dependent protein catabolic process	GO:0008234//cysteine-type peptidase activity;GO:0004221//ubiquitin thiolesterase activity	-	--
CL2484.Contig12_All	2705	4	29	0.1023	0.7342	2.84337	Up	7.05e-06	0.000136388	gi|225450401|ref|XP_002278318.1|	1059.7	0	PREDICTED: DEAD-box ATP-dependent RNA helicase 3, chloroplastic [Vitis vinifera] >gi|296089875|emb|CBI39694.3| unnamed protein product [Vitis vinifera]	gi|225450400|ref|XM_002278282.1|	452	1e-124	PREDICTED: Vitis vinifera DEAD-box ATP-dependent RNA helicase 3, chloroplastic-like (LOC100251060), mRNA	sp|Q0DM51|RH3_ORYSJ	1012	0	DEAD-box ATP-dependent RNA helicase 3, chloroplastic OS=Oryza sativa subsp. japonica GN=Os03g0827700 PE=2 SV=2	DR1624	331	4e-90	COG0513	Superfamily II DNA and RNA helicases	K11594	3e-68	258	vcn:VOLCADRAFT_82651	ATP-dependent RNA helicase [EC:3.6.4.13]	GO:0009793//embryo development ending in seed dormancy	GO:0003723//RNA binding;GO:0008270//zinc ion binding;GO:0008026//ATP-dependent helicase activity;GO:0005524//ATP binding	GO:0009941//chloroplast envelope;GO:0009570//chloroplast stroma;GO:0016020//membrane;GO:0005634//nucleus	--
CL3922.Contig5_All	2641	4	29	0.1048	0.752	2.84309	Up	7.05e-06	0.000136365	gi|470121841|ref|XP_004296965.1|	1018.5	0	PREDICTED: probable acyl-activating enzyme 16, chloroplastic-like [Fragaria vesca subsp. vesca]	gi|225439251|ref|XM_002263465.1|	325	1e-85	PREDICTED: Vitis vinifera long-chain-fatty-acid--CoA ligase FadD15-like (LOC100247941), mRNA	sp|Q9LK39|AAE16_ARATH	916	0	Probable acyl-activating enzyme 16, chloroplastic OS=Arabidopsis thaliana GN=AAE16 PE=2 SV=1	alr3602	499	1e-140	COG1022	Long-chain acyl-CoA synthetases (AMP-forming)	K01897	0	987	vvi:100247941	long-chain acyl-CoA synthetase [EC:6.2.1.3]	GO:0006655//phosphatidylglycerol biosynthetic process;GO:0019288//isopentenyl diphosphate biosynthetic process, mevalonate-independent pathway;GO:0015995//chlorophyll biosynthetic process;GO:0016117//carotenoid biosynthetic process;GO:0006636//unsaturated fatty acid biosynthetic process;GO:0019252//starch biosynthetic process;GO:0030497//fatty acid elongation	GO:0008922//long-chain fatty acid [acyl-carrier-protein] ligase activity	GO:0009941//chloroplast envelope	--
CL5110.Contig7_All	1184	9	65	0.5259	3.7595	2.83768	Up	1.03e-11	4.15e-10	gi|129692|sp|Q00268.1|PCNA1_DAUCA	501.5	1e-140	RecName: Full=Proliferating cell nuclear antigen; Short=PCNA; AltName: Full=Cyclin	gi|18361|emb|X62977.1|	466	1e-128	D.carota mRNA for proliferating cell nuclear antigen (PCNA)	sp|Q00268|PCNA1_DAUCA	501	3e-142	Proliferating cell nuclear antigen OS=Daucus carota PE=3 SV=1	SPBC16D10.09	306	5e-83	COG0592	DNA polymerase sliding clamp subunit (PCNA homolog)	K04802	4e-140	496	vvi:100248466	proliferating cell nuclear antigen	GO:0042276//error-prone translesion synthesis;GO:0006275//regulation of DNA replication	GO:0030337//DNA polymerase processivity factor activity;GO:0003677//DNA binding	GO:0005730//nucleolus;GO:0043626//PCNA complex;GO:0005737//cytoplasm	--
CL2711.Contig11_All	3763	5	36	0.0919	0.6551	2.83358	Up	5.23e-07	1.23e-05	gi|460368833|ref|XP_004230269.1|	521.5	0	PREDICTED: topless-related protein 3-like [Solanum lycopersicum]	gi|225463555|ref|XM_002268229.1|	472	1e-129	PREDICTED: Vitis vinifera protein TOPLESS-like (LOC100248092), mRNA	sp|Q9LRZ0|TPR2_ARATH	939	0	Topless-related protein 2 OS=Arabidopsis thaliana GN=TPR2 PE=1 SV=2	all0284_3	73.2	3e-12	COG2319	FOG: WD40 repeat	K14558	4e-68	258	aly:ARALYDRAFT_901180	periodic tryptophan protein 2	GO:0000911//cytokinesis by cell plate formation;GO:0010072//primary shoot apical meristem specification;GO:0000226//microtubule cytoskeleton organization;GO:0000956//nuclear-transcribed mRNA catabolic process	GO:0051879//Hsp90 protein binding	GO:0005737//cytoplasm;GO:0005634//nucleus	--
CL4087.Contig4_All	1268	5	36	0.2728	1.9443	2.83334	Up	5.23e-07	1.23e-05	gi|255568693|ref|XP_002525318.1|	318.5	1e-85	phd finger transcription factor, putative [Ricinus communis] >gi|223535377|gb|EEF37051.1| phd finger transcription factor, putative [Ricinus communis]	gi|224115889|ref|XM_002317114.1|	174	1e-40	Populus trichocarpa ebs-bah-phd domain-containing protein (EBP902), mRNA	--	--	--	--	--	--	--	--	--	K14775	5e-10	63.9	aly:ARALYDRAFT_486318	ribosome biogenesis protein UTP30	-	GO:0008270//zinc ion binding;GO:0003677//DNA binding	-	--
CL8333.Contig2_All	708	17	122	1.6612	11.8005	2.82855	Up	8.89e-21	6.29e-19	gi|470114654|ref|XP_004293526.1|	251.9	7e-66	PREDICTED: polyphenol oxidase, chloroplastic-like [Fragaria vesca subsp. vesca]	gi|356555112|ref|XM_003545834.1|	91.7	9e-16	PREDICTED: Glycine max polyphenol oxidase A1, chloroplastic-like (LOC100803171), mRNA	sp|Q9MB14|PPO2_IPOBA	238	3e-63	Polyphenol oxidase II, chloroplastic OS=Ipomoea batatas GN=co-2 PE=2 SV=2	--	--	--	--	--	K00422	4e-52	202	vvi:100256583	polyphenol oxidase [EC:1.10.3.1]	GO:0008152//metabolic process	-	-	--
CL10703.Contig2_All	1236	6	43	0.3358	2.3824	2.82674	Up	3.94e-08	1.09e-06	gi|449459908|ref|XP_004147688.1|	411.4	1e-113	PREDICTED: ras-related protein RABE1c-like [Cucumis sativus] >gi|449525132|ref|XP_004169573.1| PREDICTED: ras-related protein RABE1c-like [Cucumis sativus]	gi|327505552|gb|HM035065.1|	444	1e-121	Hevea brasiliensis Rab2 mRNA, complete cds	sp|P28186|RAE1C_ARATH	402	3e-112	Ras-related protein RABE1c OS=Arabidopsis thaliana GN=RABE1C PE=1 SV=1	SPAC18G6.03	180	4e-45	COG1100	GTPase SAR1 and related small G proteins	K07901	2e-113	407	pop:POPTR_656053	Ras-related protein Rab-8A	GO:0007264//small GTPase mediated signal transduction;GO:0015031//protein transport;GO:0009873//ethylene mediated signaling pathway	GO:0005525//GTP binding	GO:0005773//vacuole;GO:0005886//plasma membrane	--
Unigene24566_All	1267	7	50	0.3822	2.7025	2.82189	Up	3.01e-09	9.52e-08	gi|350534508|ref|NP_001233888.1|	555.4	7e-157	fructokinase-2 [Solanum lycopersicum] >gi|75221385|sp|Q42896.2|SCRK2_SOLLC RecName: Full=Fructokinase-2 >gi|1915974|gb|AAB51108.1| fructokinase [Solanum lycopersicum] >gi|2102693|gb|AAB57734.1| fructokinase [Solanum lycopersicum]	gi|225322341|dbj|AK326357.1|	214	2e-52	Solanum lycopersicum cDNA, clone: LEFL2005H20, HTC in fruit	sp|Q42896|SCRK2_SOLLC	555	2e-158	Fructokinase-2 OS=Solanum lycopersicum GN=FRK2 PE=2 SV=2	BH1857	231	2e-60	COG0524	Sugar kinases, ribokinase family	K00847	8e-152	535	rcu:RCOM_0452930	fructokinase [EC:2.7.1.4]	GO:0019252//starch biosynthetic process;GO:0006014//D-ribose metabolic process;GO:0016310//phosphorylation	GO:0005524//ATP binding;GO:0004747//ribokinase activity;GO:0008865//fructokinase activity	GO:0005737//cytoplasm;GO:0005886//plasma membrane	--
CL9416.Contig3_All	2219	8	57	0.2494	1.7591	2.8183	Up	2.32e-10	8.3e-09	gi|225465369|ref|XP_002276380.1|	789.3	0	PREDICTED: protein ETHYLENE INSENSITIVE 3-like [Vitis vinifera]	gi|451805008|gb|JX445144.2|	311	2e-81	Paeonia lactiflora cultivar Taohuafeixue ethylene-insensitive 3 (EIN3) mRNA, complete cds	sp|O24606|EIN3_ARATH	607	9e-174	Protein ETHYLENE INSENSITIVE 3 OS=Arabidopsis thaliana GN=EIN3 PE=1 SV=1	--	--	--	--	--	K14514	0	789	vvi:100250496	ethylene-insensitive protein 3	-	-	-	--
CL3925.Contig4_All	2273	8	57	0.2435	1.7173	2.81815	Up	2.32e-10	8.3e-09	gi|357489859|ref|XP_003615217.1|	96.3	2e-18	hypothetical protein MTR_5g065250 [Medicago truncatula] >gi|355516552|gb|AES98175.1| hypothetical protein MTR_5g065250 [Medicago truncatula]	--	--	--	--	--	--	--	--	--	--	--	--	--	--	--	--	--	--	-	-	-	--
CL14529.Contig2_All	1078	9	64	0.5776	4.0657	2.81536	Up	1.8e-11	7.11e-10	gi|462418519|gb|EMJ22782.1|	284.6	1e-75	hypothetical protein PRUPE_ppa000611mg [Prunus persica]	gi|359476120|ref|XM_002282539.2|	127	3e-26	PREDICTED: Vitis vinifera cellulose synthase A catalytic subunit 1 [UDP-forming]-like (LOC100254408), mRNA	sp|O48946|CESA1_ARATH	248	6e-66	Cellulose synthase A catalytic subunit 1 [UDP-forming] OS=Arabidopsis thaliana GN=CESA1 PE=1 SV=1	--	--	--	--	--	K10999	2e-75	280	vvi:100254408	cellulose synthase A [EC:2.4.1.12]	GO:0009833//primary cell wall biogenesis;GO:0030244//cellulose biosynthetic process;GO:0042538//hyperosmotic salinity response	GO:0008270//zinc ion binding;GO:0016760//cellulose synthase (UDP-forming) activity	GO:0016021//integral to membrane;GO:0005794//Golgi apparatus;GO:0005886//plasma membrane	--
Unigene13135_All	554	18	128	2.2479	15.8224	2.81532	Up	1.24e-21	9.17e-20	gi|148562441|gb|ABQ88334.1|	176	2e-43	lipid transfer protein [Capsicum annuum]	gi|131080139|gb|EF461127.1|	311	4e-82	Helianthus annuus clone ZVG25_RHA280 ZVG25 locus genomic sequence	sp|P14009|14KD_DAUCA	152	9e-38	14 kDa proline-rich protein DC2.15 OS=Daucus carota PE=2 SV=1	--	--	--	--	--	--	--	--	--	--	GO:0009750//response to fructose stimulus;GO:0043255//regulation of carbohydrate biosynthetic process;GO:0009611//response to wounding;GO:0009805//coumarin biosynthetic process;GO:0006833//water transport;GO:0009825//multidimensional cell growth;GO:0006869//lipid transport;GO:0006816//calcium ion transport;GO:0010075//regulation of meristem growth;GO:0009651//response to salt stress;GO:0007389//p…	GO:0004568//chitinase activity;GO:0030247//polysaccharide binding;GO:0008289//lipid binding	GO:0048046//apoplast;GO:0005794//Golgi apparatus	--
CL13243.Contig3_All	282	6	42	1.472	10.1993	2.79262	Up	6.93e-08	1.86e-06	--	--	--	--	gi|349705686|emb|FQ384226.1|	58	5e-06	Vitis vinifera clone SS0AAG28YC07	--	--	--	--	--	--	--	--	--	--	--	--	--	--	-	-	-	--
CL3162.Contig10_All	1208	4	28	0.2291	1.5873	2.79253	Up	1.24e-05	0.000229447	gi|297743239|emb|CBI36106.3|	243.4	5e-63	unnamed protein product [Vitis vinifera]	gi|449519670|ref|XM_004166810.1|	143	5e-31	PREDICTED: Cucumis sativus auxin-induced protein 22B-like (LOC101229704), mRNA	sp|Q9ZSY8|IAA27_ARATH	220	1e-57	Auxin-responsive protein IAA27 OS=Arabidopsis thaliana GN=IAA27 PE=1 SV=1	--	--	--	--	--	K14484	2e-45	181	aly:ARALYDRAFT_319024	auxin-responsive protein IAA	GO:0009908//flower development;GO:0006351//transcription, DNA-dependent;GO:0009755//hormone-mediated signaling pathway;GO:0010468//regulation of gene expression;GO:0080167//response to karrikin;GO:0030154//cell differentiation;GO:2000112;GO:0006109//regulation of carbohydrate metabolic process;GO:0009733//response to auxin stimulus	GO:0005515//protein binding;GO:0003993//acid phosphatase activity	GO:0005802//trans-Golgi network;GO:0009507//chloroplast;GO:0005794//Golgi apparatus;GO:0005768//endosome;GO:0005739//mitochondrion	--
Unigene38320_All	679	5	35	0.5095	3.53	2.79251	Up	9.2e-07	2.08e-05	gi|224128682|ref|XP_002329064.1|	108.6	8e-23	predicted protein [Populus trichocarpa] >gi|222839735|gb|EEE78058.1| predicted protein [Populus trichocarpa]	--	--	--	--	--	--	--	--	--	--	--	--	--	--	--	--	--	--	-	-	-	--
CL12625.Contig5_All	511	5	35	0.677	4.6905	2.79251	Up	9.2e-07	2.08e-05	gi|225444811|ref|XP_002278625.1|	90.5	1e-17	PREDICTED: uncharacterized protein LOC100252554 [Vitis vinifera]	--	--	--	--	--	--	--	--	--	--	--	--	--	--	--	--	--	--	-	-	-	--
CL5815.Contig4_All	1234	38	262	2.1305	14.5398	2.77074	Up	4.61e-42	7.06e-40	gi|1212923|emb|CAA65185.1|	440.3	3e-122	aquaporin [Helianthus annuus]	gi|1212922|emb|X95951.1|	617	1e-173	H.annuus mRNA for aquaporin, clone SunTIP18	sp|Q41951|TIP21_ARATH	405	3e-113	Aquaporin TIP2-1 OS=Arabidopsis thaliana GN=TIP2-1 PE=1 SV=2	SP1778	112	1e-24	COG0580	Glycerol uptake facilitator and related permeases (Major Intrinsic Protein Family)	K09873	9e-113	405	ath:AT3G16240	aquaporin TIP	GO:0009651//response to salt stress;GO:0071918//urea transmembrane transport;GO:0072489//methylammonium transmembrane transport;GO:0006816//calcium ion transport;GO:0006833//water transport;GO:0007030//Golgi organization;GO:0030003//cellular cation homeostasis	GO:0015204//urea transmembrane transporter activity;GO:0015250//water channel activity;GO:0051739//ammonia transmembrane transporter activity;GO:0015200//methylammonium transmembrane transporter activity	GO:0016021//integral to membrane;GO:0009506//plasmodesma;GO:0009941//chloroplast envelope;GO:0009705//plant-type vacuole membrane;GO:0009505//plant-type cell wall;GO:0000326//protein storage vacuole;GO:0042807//central vacuole;GO:0005794//Golgi apparatus;GO:0005886//plasma membrane	--
CL4067.Contig8_All	1504	7	48	0.322	2.1856	2.7629	Up	9.25e-09	2.76e-07	gi|40846374|gb|AAR92477.1|	143.3	1e-32	putative WRKY transcription factor 30 [Vitis aestivalis]	gi|357463826|ref|XM_003602147.1|	73.8	5e-10	Medicago truncatula WRKY transcription factor WRKY109669 (MTR_3g090860) mRNA, complete cds	sp|Q9SUP6|WRK53_ARATH	79.7	4e-15	Probable WRKY transcription factor 53 OS=Arabidopsis thaliana GN=WRKY53 PE=1 SV=1	--	--	--	--	--	--	--	--	--	--	-	-	-	--
Unigene8254_All	816	6	41	0.5087	3.4409	2.7579	Up	1.21e-07	3.15e-06	gi|30687142|ref|NP_850851.1|	219.9	3e-56	heavy metal transport/detoxification domain-containing protein [Arabidopsis thaliana] >gi|238481311|ref|NP_001154719.1| heavy metal transport/detoxification domain-containing protein [Arabidopsis thaliana] >gi|332005268|gb|AED92651.1| heavy metal transport/detoxification domain-containing protein [Arabidopsis thaliana] >gi|332005269|gb|AED92652.1| heavy metal transport/detoxification domain-conta…	gi|449485720|ref|XM_004157208.1|	115	7e-23	PREDICTED: Cucumis sativus uncharacterized LOC101209838 (LOC101209838), mRNA	sp|Q9T0K5|LRX3_ARATH	84.3	7e-17	Leucine-rich repeat extensin-like protein 3 OS=Arabidopsis thaliana GN=LRX3 PE=1 SV=1	XF0818	74.3	2e-13	COG2730	Endoglucanase	K11596	3e-14	77	cre:CHLREDRAFT_18730	argonaute	-	-	GO:0005737//cytoplasm;GO:0009506//plasmodesma;GO:0005618//cell wall	--
CL2044.Contig1_All	953	41	279	2.9765	20.0486	2.75181	Up	2.24e-44	3.64e-42	gi|297736783|emb|CBI25984.3|	364.8	1e-99	unnamed protein product [Vitis vinifera]	gi|89475523|gb|DQ384525.1|	531	1e-148	Panax ginseng clone PG6L-10 ADP-ribosylation factor-like protein mRNA, complete cds	sp|P51823|ARF2_ORYSJ	362	2e-100	ADP-ribosylation factor 2 OS=Oryza sativa subsp. japonica GN=ARF PE=2 SV=2	YDL137w	298	7e-81	COG1100	GTPase SAR1 and related small G proteins	K07977	6e-100	362	osa:4339157	Arf/Sar family, other	GO:0016192//vesicle-mediated transport;GO:0007264//small GTPase mediated signal transduction;GO:0006471//protein ADP-ribosylation;GO:0006886//intracellular protein transport;GO:0046686//response to cadmium ion	GO:0005507//copper ion binding;GO:0005215//transporter activity;GO:0016787//hydrolase activity;GO:0005525//GTP binding	GO:0009536//plastid;GO:0005773//vacuole;GO:0005794//Golgi apparatus;GO:0005886//plasma membrane	--
CL11376.Contig10_All	1585	5	34	0.2182	1.469	2.75111	Up	1.61e-06	3.5e-05	gi|225436757|ref|XP_002269884.1|	454.9	1e-126	PREDICTED: peptide chain release factor 1 [Vitis vinifera] >gi|296086617|emb|CBI32252.3| unnamed protein product [Vitis vinifera]	gi|460403952|ref|XM_004247402.1|	188	1e-44	PREDICTED: Solanum lycopersicum peptide chain release factor 1-like (LOC101256123), mRNA	--	--	--	--	all4185	370	5e-102	COG0216	Protein chain release factor A	K02835	1e-127	454	vvi:100247720	peptide chain release factor 1	GO:0032544//plastid translation;GO:0006783//heme biosynthetic process;GO:0009902//chloroplast relocation;GO:0016117//carotenoid biosynthetic process;GO:0010027//thylakoid membrane organization;GO:0034660//ncRNA metabolic process;GO:0042793//transcription from plastid promoter;GO:0006415//translational termination;GO:0045893//positive regulation of transcription, DNA-dependent	GO:0016149//translation release factor activity, codon specific	GO:0009507//chloroplast	--
CL6301.Contig8_All	1517	5	34	0.228	1.5348	2.75094	Up	1.61e-06	3.51e-05	gi|350539141|ref|NP_001233865.1|	147.5	5e-34	bZIP transcription factor [Solanum lycopersicum] >gi|224459179|gb|ACN43325.1| bZIP transcription factor [Solanum lycopersicum]	gi|24460972|gb|AF430372.1|	121	2e-24	Capsicum chinense bZIP transcription factor (PPI1) mRNA, complete cds	sp|P24068|OCS1_MAIZE	86.7	3e-17	Ocs element-binding factor 1 OS=Zea mays GN=OBF1 PE=2 SV=2	--	--	--	--	--	K04371	3e-34	144	vvi:100254083	extracellular signal-regulated kinase 1/2 [EC:2.7.11.24]	-	-	-	--
CL781.Contig1_All	1053	5	34	0.3285	2.2112	2.75086	Up	1.61e-06	3.51e-05	gi|255552384|ref|XP_002517236.1|	284.6	1e-75	ribosomal protein L17, putative [Ricinus communis] >gi|223543607|gb|EEF45136.1| ribosomal protein L17, putative [Ricinus communis]	gi|359476941|ref|XM_002281703.2|	230	2e-57	PREDICTED: Vitis vinifera 50S ribosomal protein L17-like (LOC100252405), mRNA	sp|O80363|RK17_TOBAC	105	3e-23	50S ribosomal protein L17, chloroplastic OS=Nicotiana tabacum GN=RPL17 PE=2 SV=1	FN1282	119	1e-26	COG0203	Ribosomal protein L17	K02879	1e-76	284	rcu:RCOM_1460430	large subunit ribosomal protein L17	GO:0006412//translation;GO:0009086//methionine biosynthetic process;GO:0006354//DNA-dependent transcription, elongation;GO:0000394//RNA splicing, via endonucleolytic cleavage and ligation	GO:0003735//structural constituent of ribosome	GO:0005840//ribosome;GO:0009507//chloroplast	--
CL10840.Contig5_All	2726	4	27	0.1015	0.6783	2.74044	Up	2.18e-05	0.000383617	gi|225432464|ref|XP_002277269.1|	956.8	0	PREDICTED: putative E3 ubiquitin-protein ligase RF298-like [Vitis vinifera]	gi|147777373|emb|AM437258.2|	176	8e-41	Vitis vinifera contig VV78X252367.9, whole genome shotgun sequence	sp|Q8RX22|MIP1_ARATH	243	4e-64	MND1-interacting protein 1 OS=Arabidopsis thaliana GN=MIP1 PE=1 SV=1	aq_629	61.6	7e-09	COG1196	Chromosome segregation ATPases	K09291	2e-08	60.1	pop:POPTR_820461	nucleoprotein TPR	-	-	-	--
CL241.Contig10_All	1047	4	27	0.2643	1.766	2.74024	Up	2.18e-05	0.000383676	gi|52851188|emb|CAH58642.1|	134.8	2e-30	plasma membrane H+-ATPase [Plantago major]	gi|52851187|emb|AJ843127.1|	61.9	1e-06	Plantago major partial mRNA for plasma membrane H+-ATPase (pma1 gene)	sp|Q08435|PMA1_NICPL	113	2e-25	Plasma membrane ATPase 1 OS=Nicotiana plumbaginifolia GN=PMA1 PE=2 SV=1	--	--	--	--	--	K01535	7e-28	122	bdi:100844944	H+-transporting ATPase [EC:3.6.3.6]	GO:0009651//response to salt stress;GO:0006754//ATP biosynthetic process;GO:0006812//cation transport;GO:0006200//ATP catabolic process	GO:0008553//hydrogen-exporting ATPase activity, phosphorylative mechanism;GO:0046872//metal ion binding;GO:0005524//ATP binding	GO:0016021//integral to membrane;GO:0005886//plasma membrane	--
CL3134.Contig1_All	3298	4	27	0.0839	0.5606	2.74023	Up	2.18e-05	0.000383793	gi|462404010|gb|EMJ09567.1|	1176.8	0	hypothetical protein PRUPE_ppa001117mg [Prunus persica]	gi|359478550|ref|XM_002279218.2|	319	1e-83	PREDICTED: Vitis vinifera villin-1-like (LOC100267299), mRNA	sp|O81643|VILI1_ARATH	974	0	Villin-1 OS=Arabidopsis thaliana GN=VLN1 PE=2 SV=2	--	--	--	--	--	K05768	0	886	vvi:100254775	gelsolin	GO:0000278//mitotic cell cycle;GO:0006346//methylation-dependent chromatin silencing;GO:0031048//chromatin silencing by small RNA;GO:0016246//RNA interference;GO:0042127//regulation of cell proliferation;GO:0000911//cytokinesis by cell plate formation;GO:0051567//histone H3-K9 methylation;GO:0045010//actin nucleation;GO:0051225//spindle assembly;GO:0051014//actin filament severing;GO:0009965//lea…	GO:0051015//actin filament binding	GO:0015629//actin cytoskeleton;GO:0005737//cytoplasm	--
Unigene55304_All	802	4	27	0.3451	2.3055	2.73999	Up	2.18e-05	0.000383558	gi|225439725|ref|XP_002273550.1|	247.7	1e-64	PREDICTED: short-chain dehydrogenase TIC 32, chloroplastic [Vitis vinifera] >gi|297741471|emb|CBI32603.3| unnamed protein product [Vitis vinifera]	gi|470133794|ref|XM_004302697.1|	69.9	4e-09	PREDICTED: Fragaria vesca subsp. vesca short-chain dehydrogenase TIC 32, chloroplastic-like (LOC101295243), mRNA	sp|Q6RVV4|TIC32_PEA	176	1e-44	Short-chain dehydrogenase TIC 32, chloroplastic OS=Pisum sativum GN=TIC32 PE=1 SV=1	CC0398	80.1	4e-15	COG1028	Dehydrogenases with different specificities (related to short-chain alcohol dehydrogenases)	K00100	8e-15	79	olu:OSTLU_36252	[EC:1.1.1.-]	GO:0009860//pollen tube growth;GO:0055114//oxidation-reduction process	GO:0016630//protochlorophyllide reductase activity;GO:0000166//nucleotide binding	-	--
CL9959.Contig2_All	2430	4	27	0.1139	0.7609	2.73994	Up	2.18e-05	0.000383734	gi|225461605|ref|XP_002282960.1|	474.2	4e-132	PREDICTED: uncharacterized protein LOC100241883 [Vitis vinifera]	--	--	--	--	sp|Q84MN0|CML4_ORYSJ	49.7	8e-06	Calmodulin-like protein 4 OS=Oryza sativa subsp. japonica GN=CML4 PE=2 SV=1	--	--	--	--	--	--	--	--	--	--	-	-	-	--
Unigene2267_All	733	14	94	1.3214	8.7821	2.7325	Up	8.73e-16	4.71e-14	gi|462414991|gb|EMJ19728.1|	314.3	1e-84	hypothetical protein PRUPE_ppa012628mg [Prunus persica]	gi|359474070|ref|XM_002274238.2|	414	1e-113	PREDICTED: Vitis vinifera ubiquitin-conjugating enzyme E2-17 kDa-like, transcript variant 1 (LOC100262210), mRNA	sp|P35135|UBC4_SOLLC	307	3e-84	Ubiquitin-conjugating enzyme E2-17 kDa OS=Solanum lycopersicum PE=2 SV=1	SPBC119.02	263	2e-70	COG5078	Ubiquitin-protein ligase	K06689	2e-85	313	mtr:MTR_7g116940	ubiquitin-conjugating enzyme E2 D/E [EC:6.3.2.19]	GO:0016567//protein ubiquitination;GO:0006511//ubiquitin-dependent protein catabolic process	GO:0004842//ubiquitin-protein ligase activity	GO:0005737//cytoplasm;GO:0005886//plasma membrane;GO:0005634//nucleus	--
Unigene21223_All	2701	7	47	0.1793	1.1916	2.73245	Up	1.62e-08	4.67e-07	gi|460415462|ref|XP_004253077.1|	829.3	0	PREDICTED: tryptophan synthase beta chain 2-like [Solanum lycopersicum]	gi|359488306|ref|XM_002279088.2|	527	1e-146	PREDICTED: Vitis vinifera tryptophan synthase beta chain 2-like (LOC100261704), mRNA	sp|O50046|TRPB_CAMAC	117	3e-26	Tryptophan synthase beta chain 2, chloroplastic OS=Camptotheca acuminata GN=TSB PE=2 SV=1	aq_1410	538	2e-152	COG1350	Predicted alternative tryptophan synthase beta-subunit (paralog of TrpB)	K06001	0	820	vvi:100261704	tryptophan synthase beta chain [EC:4.2.1.20]	GO:0000162//tryptophan biosynthetic process	GO:0052684//L-serine hydro-lyase (adding indole, L-tryptophan-forming) activity;GO:0004834//tryptophan synthase activity;GO:0042803//protein homodimerization activity;GO:0030170//pyridoxal phosphate binding	GO:0009507//chloroplast	--
Unigene45954_All	1248	5	33	0.2772	1.8108	2.70763	Up	2.82e-06	5.86e-05	gi|255559292|ref|XP_002520666.1|	394.4	2e-108	peptide chain release factor, putative [Ricinus communis] >gi|223540051|gb|EEF41628.1| peptide chain release factor, putative [Ricinus communis]	gi|225436756|ref|XM_002269848.1|	176	4e-41	PREDICTED: Vitis vinifera peptide chain release factor 1-like (LOC100247720), mRNA	--	--	--	--	all4185	320	3e-87	COG0216	Protein chain release factor A	K02835	2e-109	394	vvi:100247720	peptide chain release factor 1	GO:0032544//plastid translation;GO:0006783//heme biosynthetic process;GO:0009902//chloroplast relocation;GO:0016117//carotenoid biosynthetic process;GO:0010027//thylakoid membrane organization;GO:0034660//ncRNA metabolic process;GO:0042793//transcription from plastid promoter;GO:0006415//translational termination;GO:0045893//positive regulation of transcription, DNA-dependent	GO:0016149//translation release factor activity, codon specific	GO:0009507//chloroplast	--
CL12405.Contig3_All	1579	5	33	0.2191	1.4312	2.70756	Up	2.82e-06	5.86e-05	gi|359489725|ref|XP_002281449.2|	545.4	1e-153	PREDICTED: uncharacterized protein LOC100265382 [Vitis vinifera]	gi|460386198|ref|XM_004238739.1|	200	3e-48	PREDICTED: Solanum lycopersicum uncharacterized LOC101262308, transcript variant 2 (LOC101262308), mRNA	--	--	--	--	--	--	--	--	--	--	--	--	--	--	GO:0048440//carpel development;GO:0048507//meristem development;GO:0010103//stomatal complex morphogenesis;GO:0010093//specification of floral organ identity	-	GO:0005634//nucleus	--
CL12659.Contig6_All	460	23	151	3.4592	22.4797	2.70011	Up	3.14e-24	2.6e-22	gi|73919361|sp|O04287.1|FKB12_VICFA	219.6	1e-56	RecName: Full=Peptidyl-prolyl cis-trans isomerase FKBP12; Short=PPIase FKBP12; AltName: Full=12 kDa FK506-binding protein; Short=12 kDa FKBP; AltName: Full=FK506-binding protein 12; Short=VfFKBP12; AltName: Full=FKBP-12; AltName: Full=Immunophilin FKBP12; AltName: Full=Rotamase >gi|2104959|gb|AAB57848.1| immunophilin [Vicia faba]	gi|383285159|gb|JN559386.3|	157	1e-35	Vitis vinifera cultivar Summer Black FK506-binding protein 12 mRNA, complete cds	sp|O04287|FKB12_VICFA	219	5e-58	Peptidyl-prolyl cis-trans isomerase FKBP12 OS=Vicia faba GN=FKBP12 PE=1 SV=1	SPBC839.17c	105	4e-23	COG0545	FKBP-type peptidyl-prolyl cis-trans isomerases 1	K01802	2e-53	206	aly:ARALYDRAFT_496641	peptidylprolyl isomerase [EC:5.2.1.8]	GO:0009086//methionine biosynthetic process;GO:0000413//protein peptidyl-prolyl isomerization;GO:0006457//protein folding;GO:0000394//RNA splicing, via endonucleolytic cleavage and ligation	GO:0003755//peptidyl-prolyl cis-trans isomerase activity;GO:0005528//FK506 binding;GO:0005515//protein binding	GO:0005829//cytosol;GO:0016020//membrane;GO:0009543//chloroplast thylakoid lumen	--
CL3125.Contig6_All	914	16	105	1.2111	7.8671	2.69951	Up	2.88e-17	1.68e-15	gi|460368763|ref|XP_004230234.1|	350.9	1e-95	PREDICTED: 40S ribosomal protein S10-1-like [Solanum lycopersicum]	gi|81076821|gb|DQ252521.1|	246	3e-62	Solanum tuberosum clone 111F10 40S ribosomal protein S10-like mRNA, complete cds	sp|Q9AYP4|RS10_ORYSJ	312	1e-85	40S ribosomal protein S10 OS=Oryza sativa subsp. japonica GN=RPS10 PE=2 SV=2	SPBP22H7.08	133	5e-31	COG5045	Ribosomal protein S10E	K02947	2e-94	343	vvi:100257720	small subunit ribosomal protein S10e	-	GO:0003677//DNA binding;GO:0003682//chromatin binding	GO:0016020//membrane;GO:0005618//cell wall;GO:0022626//cytosolic ribosome;GO:0009507//chloroplast	--
CL692.Contig8_All	3005	9	59	0.2072	1.3446	2.69808	Up	2.91e-10	1.03e-08	gi|460379929|ref|XP_004235711.1|	650.6	0	PREDICTED: uncharacterized protein LOC101250783 [Solanum lycopersicum]	gi|225442648|ref|XM_002279638.1|	250	7e-63	PREDICTED: Vitis vinifera uncharacterized LOC100241173 (LOC100241173), mRNA	sp|P42731|PABP2_ARATH	97.4	4e-20	Polyadenylate-binding protein 2 OS=Arabidopsis thaliana GN=PAB2 PE=1 SV=1	SPAC140.02	82	5e-15	COG0724	RNA-binding proteins (RRM domain)	K13126	1e-19	97.4	ath:AT4G34110	polyadenylate-binding protein	-	GO:0097159//organic cyclic compound binding;GO:1901363	-	--
CL7457.Contig3_All	858	9	59	0.7257	4.7091	2.69801	Up	2.91e-10	1.03e-08	gi|460380892|ref|XP_004236187.1|	250.8	2e-65	PREDICTED: uncharacterized protein LOC101245045 [Solanum lycopersicum]	gi|77817444|gb|DQ244768.1|	85.7	7e-14	Zea mays clone 10571 mRNA sequence	--	--	--	--	--	--	--	--	--	--	--	--	--	--	-	-	GO:0009535//chloroplast thylakoid membrane	--
CL8731.Contig3_All	3918	4	26	0.0706	0.4544	2.68622	Up	3.82e-05	0.00063241	gi|460379998|ref|XP_004235745.1|	251.9	6e-65	PREDICTED: uncharacterized protein LOC101262196 [Solanum lycopersicum]	gi|359490942|ref|XM_003634140.1|	398	1e-107	PREDICTED: Vitis vinifera uncharacterized LOC100254135, transcript variant 2 (LOC100254135), mRNA	sp|Q3Y8L7|WDR69_CHLRE	122	2e-27	Outer row dynein assembly protein 16 OS=Chlamydomonas reinhardtii GN=ODA16 PE=1 SV=1	all0438_2	115	6e-25	COG2319	FOG: WD40 repeat	K14963	2e-22	107	smo:SELMODRAFT_169971	COMPASS component SWD3	GO:0010235//guard mother cell cytokinesis;GO:0000226//microtubule cytoskeleton organization;GO:0009825//multidimensional cell growth;GO:0010052//guard cell differentiation	GO:0016905//myosin heavy chain kinase activity	GO:0005634//nucleus;GO:0080008//Cul4-RING ubiquitin ligase complex	--
Unigene5457_All	3422	6	39	0.1213	0.7805	2.68582	Up	3.7e-07	8.89e-06	gi|302142859|emb|CBI20154.3|	1284.2	0	unnamed protein product [Vitis vinifera]	gi|359493990|ref|XM_002283441.2|	498	1e-137	PREDICTED: Vitis vinifera probable LRR receptor-like serine/threonine-protein kinase At1g53440-like (LOC100267526), mRNA	sp|C0LGG8|Y5343_ARATH	1185	0	Probable LRR receptor-like serine/threonine-protein kinase At1g53430 OS=Arabidopsis thaliana GN=At1g53430 PE=1 SV=1	MYPU_6850	98.2	8e-20	COG0515	Serine/threonine protein kinase	K13418	4e-70	265	pop:POPTR_913861	somatic embryogenesis receptor kinase 1 [EC:2.7.10.1 2.7.11.1]	GO:0016310//phosphorylation	GO:0004672//protein kinase activity	-	--
CL7142.Contig1_All	834	6	39	0.4977	3.2024	2.68581	Up	3.7e-07	8.89e-06	gi|147854933|emb|CAN80273.1|	95.5	1e-18	hypothetical protein VITISV_039443 [Vitis vinifera]	gi|460396258|ref|XM_004243646.1|	85.7	7e-14	PREDICTED: Solanum lycopersicum uncharacterized LOC101247342 (LOC101247342), mRNA	--	--	--	--	--	--	--	--	--	--	--	--	--	--	-	-	-	--
CL761.Contig4_All	668	6	39	0.6214	3.9982	2.68576	Up	3.7e-07	8.89e-06	gi|23396588|sp|Q41649.1|FKB15_VICFA	104	2e-21	RecName: Full=FK506-binding protein 2; AltName: Full=15 kDa FKBP; AltName: Full=FKBP-15; AltName: Full=Peptidyl-prolyl cis-trans isomerase; Short=PPIase; AltName: Full=Rotamase; Flags: Precursor >gi|1272410|gb|AAC49392.1| immunophilin precursor [Vicia faba]	gi|242388465|emb|FP094926.1|	83.8	2e-13	Phyllostachys edulis cDNA clone: bphyst007b19, full insert sequence	sp|Q41649|FKB15_VICFA	103	7e-23	FK506-binding protein 2 OS=Vicia faba GN=FKBP15 PE=1 SV=1	YDR519w	61.2	1e-09	COG0545	FKBP-type peptidyl-prolyl cis-trans isomerases 1	K09569	7e-22	102	gmx:100305479	FK506-binding protein 2 [EC:5.2.1.8]	GO:0000413//protein peptidyl-prolyl isomerization;GO:0006457//protein folding;GO:0019932//second-messenger-mediated signaling	GO:0003755//peptidyl-prolyl cis-trans isomerase activity;GO:0005528//FK506 binding	GO:0005829//cytosol;GO:0016023//cytoplasmic membrane-bounded vesicle;GO:0005773//vacuole;GO:0016020//membrane;GO:0005783//endoplasmic reticulum;GO:0005794//Golgi apparatus;GO:0009543//chloroplast thylakoid lumen	--
CL3846.Contig1_All	439	8	52	1.2608	8.1117	2.68566	Up	3.76e-09	1.17e-07	--	--	--	--	--	--	--	--	--	--	--	--	--	--	--	--	--	--	--	--	--	--	-	-	-	--
Unigene34768_All	283	8	52	1.9558	12.5831	2.68566	Up	3.76e-09	1.18e-07	--	--	--	--	--	--	--	--	--	--	--	--	--	--	--	--	--	--	--	--	--	--	-	-	-	--
CL13958.Contig22_All	2878	4	26	0.0962	0.6187	2.68513	Up	3.82e-05	0.000632501	--	--	--	--	--	--	--	--	--	--	--	--	--	--	--	--	--	--	--	--	--	--	-	-	-	--
CL560.Contig8_All	1063	41	265	2.6685	17.072	2.67753	Up	4.88e-41	7.23e-39	gi|1350984|sp|P49198.2|RS3A_HELAN	492.3	5e-138	RecName: Full=40S ribosomal protein S3a >gi|469248|gb|AAA80978.1| ribosomal protein S3a [Helianthus annuus]	gi|134303385|gb|EF469870.1|	595	1e-167	Helianthus annuus RFLP probe ZVG11 mRNA sequence	sp|P49198|RS3A_HELAN	492	2e-139	40S ribosomal protein S3a OS=Helianthus annuus GN=RPS3A PE=2 SV=2	SPAC13G6.02c	331	1e-90	COG1890	Ribosomal protein S3AE	K02984	1e-134	477	gmx:100813273	small subunit ribosomal protein S3Ae	GO:0006412//translation	GO:0003735//structural constituent of ribosome	GO:0005840//ribosome	--
CL7521.Contig4_All	4342	7	45	0.1115	0.7097	2.67017	Up	4.89e-08	1.33e-06	gi|460390534|ref|XP_004240884.1|	1476.5	0	PREDICTED: uncharacterized protein LOC101262122 [Solanum lycopersicum]	gi|460390533|ref|XM_004240836.1|	153	2e-33	PREDICTED: Solanum lycopersicum uncharacterized LOC101262122 (LOC101262122), mRNA	sp|A4PBL4|RAD54_ORYSJ	125	2e-28	DNA repair and recombination protein RAD54 OS=Oryza sativa subsp. japonica GN=RAD54 PE=1 SV=1	SPAC15A10.03c	142	5e-33	COG0553	Superfamily II DNA/RNA helicases, SNF2 family	K10779	2e-39	164	bdi:100835235	transcriptional regulator ATRX [EC:3.6.4.12]	GO:0031047//gene silencing by RNA;GO:0007131//reciprocal meiotic recombination;GO:0045132//meiotic chromosome segregation;GO:0033044//regulation of chromosome organization;GO:0042138//meiotic DNA double-strand break formation;GO:0045893//positive regulation of transcription, DNA-dependent;GO:0043687//post-translational protein modification;GO:0007062//sister chromatid cohesion	GO:0003676//nucleic acid binding	GO:0005730//nucleolus	--
CL8478.Contig2_All	1162	6	38	0.3572	2.2395	2.64837	Up	6.42e-07	1.49e-05	gi|462407903|gb|EMJ13237.1|	354	2e-96	hypothetical protein PRUPE_ppa011278mg [Prunus persica]	gi|460412992|ref|XM_004251832.1|	204	1e-49	PREDICTED: Solanum lycopersicum ras-related protein Rab11B-like (LOC101256455), mRNA	sp|Q9FJH0|RAA1F_ARATH	348	3e-96	Ras-related protein RABA1f OS=Arabidopsis thaliana GN=RABA1F PE=2 SV=1	SPAC18G6.03	259	5e-69	COG1100	GTPase SAR1 and related small G proteins	K07976	9e-96	348	osa:4339623	Rab family, other	GO:0046686//response to cadmium ion;GO:0016192//vesicle-mediated transport;GO:0007264//small GTPase mediated signal transduction;GO:0015031//protein transport	GO:0005525//GTP binding;GO:0016787//hydrolase activity	GO:0005829//cytosol	--
Unigene12477_All	349	9	57	1.7841	11.1846	2.64825	Up	8.76e-10	2.95e-08	gi|283476344|emb|CAX65661.1|	70.9	7e-12	GSQUA2 protein [Gerbera hybrid cultivar]	gi|283476343|emb|FN298387.1|	129	2e-27	Gerbera hybrid cultivar mRNA for GSQUA2 protein	sp|Q42429|AGL8_SOLTU	68.2	1e-12	Agamous-like MADS-box protein AGL8 homolog OS=Solanum tuberosum PE=2 SV=1	--	--	--	--	--	K09264	1e-12	69.7	vvi:100232952	MADS-box transcription factor, plant	GO:0006355//regulation of transcription, DNA-dependent	GO:0003700//sequence-specific DNA binding transcription factor activity;GO:0003677//DNA binding;GO:0046983//protein dimerization activity	GO:0005634//nucleus	--
CL5567.Contig3_All	2941	7	44	0.1647	1.0245	2.63701	Up	8.48e-08	2.24e-06	gi|359475014|ref|XP_002279887.2|	85.9	4e-15	PREDICTED: RNA-binding protein rsd1-like [Vitis vinifera]	gi|359475013|ref|XM_002279851.2|	321	2e-84	PREDICTED: Vitis vinifera RNA-binding protein rsd1-like (LOC100253813), mRNA	sp|Q2QKB3|U2A2A_WHEAT	91.3	3e-18	Splicing factor U2af large subunit A OS=Triticum aestivum GN=U2AF65A PE=2 SV=1	SPAC140.02	87.8	1e-16	COG0724	RNA-binding proteins (RRM domain)	K13091	6e-172	603	vvi:100253813	RNA-binding protein 39	GO:0000398//mRNA splicing, via spliceosome	GO:0003723//RNA binding;GO:0000166//nucleotide binding	GO:0005634//nucleus;GO:0005829//cytosol	--
Unigene55566_All	493	11	69	1.5437	9.5846	2.63433	Up	1.6e-11	6.36e-10	gi|224089205|ref|XP_002308657.1|	237.7	5e-62	cellulose synthase [Populus trichocarpa] >gi|222854633|gb|EEE92180.1| cellulose synthase [Populus trichocarpa]	gi|33186654|gb|AY221089.1|	89.7	3e-15	Solanum tuberosum cellulose synthase (StCesA2) mRNA, partial cds	sp|Q6AT26|CESA1_ORYSJ	224	3e-59	Probable cellulose synthase A catalytic subunit 1 [UDP-forming] OS=Oryza sativa subsp. japonica GN=CESA1 PE=2 SV=1	--	--	--	--	--	K10999	6e-63	237	pop:POPTR_418524	cellulose synthase A [EC:2.4.1.12]	GO:0009833//primary cell wall biogenesis;GO:0030244//cellulose biosynthetic process;GO:0042538//hyperosmotic salinity response	GO:0008270//zinc ion binding;GO:0016760//cellulose synthase (UDP-forming) activity	GO:0016021//integral to membrane;GO:0005794//Golgi apparatus;GO:0005886//plasma membrane	--
CL781.Contig2_All	1718	13	81	0.5235	3.2287	2.62469	Up	2.97e-13	1.35e-11	gi|359493805|ref|XP_002285311.2|	350.1	7e-95	PREDICTED: uncharacterized protein LOC100258873 [Vitis vinifera]	gi|449510346|ref|XM_004163591.1|	228	2e-56	PREDICTED: Cucumis sativus uncharacterized LOC101223423 (LOC101223423), mRNA	sp|O80363|RK17_TOBAC	108	1e-23	50S ribosomal protein L17, chloroplastic OS=Nicotiana tabacum GN=RPL17 PE=2 SV=1	FN1282	119	2e-26	COG0203	Ribosomal protein L17	K02879	4e-77	287	pop:POPTR_650590	large subunit ribosomal protein L17	GO:0009410//response to xenobiotic stimulus;GO:0030968//endoplasmic reticulum unfolded protein response;GO:0045893//positive regulation of transcription, DNA-dependent	GO:0003677//DNA binding	GO:0005634//nucleus	--
CL1266.Contig13_All	1923	5	31	0.1799	1.104	2.61747	Up	8.54e-06	0.000163003	gi|388511575|gb|AFK43849.1|	99.4	2e-19	unknown [Lotus japonicus]	gi|119371461|dbj|AP009284.1|	63.9	6e-07	Solanum lycopersicum genomic DNA, chromosome 8, clone: C08HBa0217O07, complete sequence	--	--	--	--	--	--	--	--	--	--	--	--	--	--	-	GO:0003676//nucleic acid binding;GO:0000166//nucleotide binding	-	--
Unigene28178_All	468	5	31	0.7392	4.5362	2.61745	Up	8.54e-06	0.000162976	gi|351726160|ref|NP_001237117.1|	90.5	9e-18	uncharacterized protein LOC100527769 [Glycine max]	--	--	--	--	sp|A0AT30|NLTP3_LENCU	47	5e-06	Non-specific lipid-transfer protein 3 OS=Lens culinaris PE=3 SV=1	--	--	--	--	--	--	--	--	--	--	-	-	-	--
CL9294.Contig2_All	1228	6	37	0.338	2.0634	2.60993	Up	1.11e-06	2.48e-05	gi|225462041|ref|XP_002274754.1|	609.8	3e-173	PREDICTED: THO complex subunit 3 [Vitis vinifera] >gi|147789347|emb|CAN62349.1| hypothetical protein VITISV_004943 [Vitis vinifera] >gi|296089987|emb|CBI39806.3| unnamed protein product [Vitis vinifera]	gi|356566272|ref|XM_003551310.1|	640	0	PREDICTED: Glycine max THO complex subunit 3-like (LOC100812126), mRNA	sp|P93107|PF20_CHLRE	93.6	2e-19	Flagellar WD repeat-containing protein Pf20 OS=Chlamydomonas reinhardtii GN=PF20 PE=2 SV=1	all0664	109	9e-24	COG2319	FOG: WD40 repeat	K12880	2e-174	609	vvi:100241262	THO complex subunit 3	GO:0010267//production of ta-siRNAs involved in RNA interference	GO:0000166//nucleotide binding	GO:0005737//cytoplasm;GO:0080008//Cul4-RING ubiquitin ligase complex	--
CL2941.Contig2_All	733	6	37	0.5663	3.4568	2.6098	Up	1.11e-06	2.48e-05	gi|358248792|ref|NP_001239685.1|	156.4	4e-37	uncharacterized protein LOC100800524 [Glycine max]	gi|21907962|dbj|AP004946.1|	79.8	4e-12	Lotus japonicus genomic DNA, chromosome 4, clone: LjT34D11, TM0119, complete sequence	--	--	--	--	--	--	--	--	--	--	--	--	--	--	GO:0016556//mRNA modification	-	GO:0009535//chloroplast thylakoid membrane	--
CL11743.Contig2_All	545	7	43	0.8886	5.4031	2.60418	Up	1.47e-07	3.76e-06	--	--	--	--	--	--	--	--	--	--	--	--	--	--	--	--	--	--	--	--	--	--	-	-	-	--
CL2565.Contig12_All	2942	8	49	0.1881	1.1406	2.60022	Up	1.95e-08	5.56e-07	--	--	--	--	--	--	--	--	--	--	--	--	--	--	--	--	--	--	--	--	--	--	-	-	-	--
CL4067.Contig2_All	1981	8	49	0.2794	1.6939	2.59994	Up	1.95e-08	5.56e-07	gi|40846374|gb|AAR92477.1|	143.3	1e-32	putative WRKY transcription factor 30 [Vitis aestivalis]	gi|357463826|ref|XM_003602147.1|	73.8	6e-10	Medicago truncatula WRKY transcription factor WRKY109669 (MTR_3g090860) mRNA, complete cds	sp|Q9SUP6|WRK53_ARATH	79.7	6e-15	Probable WRKY transcription factor 53 OS=Arabidopsis thaliana GN=WRKY53 PE=1 SV=1	--	--	--	--	--	--	--	--	--	--	-	-	-	--
CL1738.Contig11_All	1082	18	110	1.1509	6.9621	2.59676	Up	2.48e-17	1.46e-15	gi|224074223|ref|XP_002304308.1|	118.6	1e-25	predicted protein [Populus trichocarpa] >gi|222841740|gb|EEE79287.1| predicted protein [Populus trichocarpa]	gi|123680220|emb|AM453320.1|	60	5e-06	Vitis vinifera contig VV78X065685.6, whole genome shotgun sequence	sp|Q9FPR2|AGP18_ARATH	91.7	7e-19	Lysine-rich arabinogalactan protein 18 OS=Arabidopsis thaliana GN=AGP18 PE=2 SV=1	mlr3017_1	62	2e-09	COG0737	5'-nucleotidase/2',3'-cyclic phosphodiesterase and related esterases	K01115	1e-11	68.9	vcn:VOLCADRAFT_99471	phospholipase D [EC:3.1.4.4]	-	-	-	--
Unigene32662_All	515	9	55	1.2091	7.3135	2.59663	Up	2.61e-09	8.3e-08	gi|460367465|ref|XP_004229594.1|	59.7	2e-08	PREDICTED: siroheme synthase-like [Solanum lycopersicum]	--	--	--	--	--	--	--	--	--	--	--	--	--	--	--	--	--	--	-	-	-	--
CL2780.Contig4_All	3420	5	30	0.1011	0.6007	2.57086	Up	1.48e-05	0.000268345	gi|308171842|gb|ADO16162.1|	1535.8	0	trehalose-6-phosphate synthase [Petunia x hybrida]	gi|386368300|gb|JQ742017.1|	1140	0	Camellia sinensis trehalose-6-phosphate synthase mRNA, complete cds	sp|Q9SYM4|TPS1_ARATH	1451	0	Alpha,alpha-trehalose-phosphate synthase [UDP-forming] 1 OS=Arabidopsis thaliana GN=TPS1 PE=1 SV=1	SPAC328.03	470	6e-132	COG0380	Trehalose-6-phosphate synthase	K16055	0	1463	rcu:RCOM_0493750	trehalose 6-phosphate synthase/phosphatase [EC:2.4.1.15 3.1.3.12]	GO:0051301//cell division;GO:0005992//trehalose biosynthetic process;GO:0009664//plant-type cell wall organization;GO:0009832//plant-type cell wall biogenesis;GO:0010182//sugar mediated signaling pathway;GO:0009793//embryo development ending in seed dormancy	GO:0003825//alpha,alpha-trehalose-phosphate synthase (UDP-forming) activity;GO:0004805//trehalose-phosphatase activity	GO:0005737//cytoplasm	--
CL241.Contig2_All	1468	5	30	0.2356	1.3995	2.5705	Up	1.48e-05	0.000268388	gi|52851188|emb|CAH58642.1|	134.8	3e-30	plasma membrane H+-ATPase [Plantago major]	gi|52851187|emb|AJ843127.1|	61.9	2e-06	Plantago major partial mRNA for plasma membrane H+-ATPase (pma1 gene)	sp|Q08435|PMA1_NICPL	113	3e-25	Plasma membrane ATPase 1 OS=Nicotiana plumbaginifolia GN=PMA1 PE=2 SV=1	--	--	--	--	--	K01535	1e-27	122	bdi:100844944	H+-transporting ATPase [EC:3.6.3.6]	GO:0009651//response to salt stress;GO:0006754//ATP biosynthetic process;GO:0006812//cation transport;GO:0006200//ATP catabolic process	GO:0008553//hydrogen-exporting ATPase activity, phosphorylative mechanism;GO:0046872//metal ion binding;GO:0005524//ATP binding	GO:0016021//integral to membrane;GO:0005886//plasma membrane	--
CL14219.Contig17_All	1098	5	30	0.315	1.8711	2.57046	Up	1.48e-05	0.000268473	gi|470132694|ref|XP_004302211.1|	60.1	7e-08	PREDICTED: transcription factor TGA1-like [Fragaria vesca subsp. vesca]	--	--	--	--	sp|Q39237|TGA1_ARATH	49.3	4e-06	Transcription factor TGA1 OS=Arabidopsis thaliana GN=TGA1 PE=1 SV=2	--	--	--	--	--	K14431	1e-07	55.8	pop:POPTR_863058	transcription factor TGA	-	-	-	--
CL13907.Contig1_All	1331	8	48	0.4158	2.4697	2.57037	Up	3.35e-08	9.32e-07	gi|460382334|ref|XP_004236894.1|	420.2	3e-116	PREDICTED: outer envelope pore protein 37, chloroplastic-like [Solanum lycopersicum]	gi|145360968|ref|NM_129957.3|	125	1e-25	Arabidopsis thaliana chloroplast outer envelope protein 37 (OEP37) mRNA, complete cds	sp|Q4LDF9|OEP37_PEA	392	2e-109	Outer envelope pore protein 37, chloroplastic OS=Pisum sativum GN=OEP37 PE=1 SV=1	--	--	--	--	--	--	--	--	--	--	GO:0006812//cation transport	GO:0005216//ion channel activity	GO:0031359//integral to chloroplast outer membrane;GO:0005634//nucleus;GO:0009706//chloroplast inner membrane;GO:0005739//mitochondrion	--
CL9193.Contig1_All	1704	14	84	0.5684	3.3758	2.57025	Up	2.05e-13	9.5e-12	gi|255540653|ref|XP_002511391.1|	782.7	0	Pantothenate kinase, putative [Ricinus communis] >gi|223550506|gb|EEF51993.1| Pantothenate kinase, putative [Ricinus communis]	gi|225457016|ref|XM_002279043.1|	464	1e-127	PREDICTED: Vitis vinifera pantothenate kinase 2-like (LOC100255260), mRNA	sp|Q8L5Y9|PANK2_ARATH	731	0	Pantothenate kinase 2 OS=Arabidopsis thaliana GN=At4g32180 PE=1 SV=2	SPBC4B4.01c	318	2e-86	COG5146	Pantothenate kinase, acetyl-CoA regulated	K09680	0	782	rcu:RCOM_1510490	type II pantothenate kinase [EC:2.7.1.33]	GO:0015937//coenzyme A biosynthetic process;GO:0016310//phosphorylation;GO:0006487//protein N-linked glycosylation	GO:0005524//ATP binding;GO:0005515//protein binding;GO:0004594//pantothenate kinase activity	GO:0005829//cytosol	--
CL5567.Contig14_All	2893	7	42	0.1674	0.9942	2.57024	Up	2.53e-07	6.25e-06	gi|359475014|ref|XP_002279887.2|	87	2e-15	PREDICTED: RNA-binding protein rsd1-like [Vitis vinifera]	gi|359475013|ref|XM_002279851.2|	321	2e-84	PREDICTED: Vitis vinifera RNA-binding protein rsd1-like (LOC100253813), mRNA	sp|Q2QKB3|U2A2A_WHEAT	91.3	3e-18	Splicing factor U2af large subunit A OS=Triticum aestivum GN=U2AF65A PE=2 SV=1	SPAC140.02	87.8	9e-17	COG0724	RNA-binding proteins (RRM domain)	K13091	6e-172	603	vvi:100253813	RNA-binding protein 39	GO:0000398//mRNA splicing, via spliceosome	GO:0003723//RNA binding;GO:0000166//nucleotide binding	GO:0005634//nucleus;GO:0005829//cytosol	--
Unigene23424_All	573	5	30	0.6037	3.5854	2.57023	Up	1.48e-05	0.00026843	gi|224065541|ref|XP_002301848.1|	228.8	4e-59	predicted protein [Populus trichocarpa] >gi|222843574|gb|EEE81121.1| predicted protein [Populus trichocarpa]	gi|157743421|gb|AC211305.1|	93.7	2e-16	Populus trichocarpa clone POP004-I01, complete sequence	sp|Q9M0G7|PXL2_ARATH	216	7e-57	Leucine-rich repeat receptor-like protein kinase PXL2 OS=Arabidopsis thaliana GN=PXL2 PE=2 SV=1	--	--	--	--	--	K00924	8e-26	114	ath:AT1G28440	[EC:2.7.1.-]	GO:0006468//protein phosphorylation;GO:0055114//oxidation-reduction process;GO:0010103//stomatal complex morphogenesis;GO:0007169//transmembrane receptor protein tyrosine kinase signaling pathway;GO:0048443//stamen development;GO:0002237//response to molecule of bacterial origin;GO:0010067//procambium histogenesis;GO:0000165//MAPK cascade	GO:0004707//MAP kinase activity;GO:0005524//ATP binding;GO:0032440//2-alkenal reductase [NAD(P)] activity	GO:0016021//integral to membrane;GO:0005886//plasma membrane	--
CL13858.Contig16_All	1921	6	36	0.2161	1.2834	2.5702	Up	1.92e-06	4.11e-05	gi|225431591|ref|XP_002282621.1|	497.3	4e-139	PREDICTED: pre-mRNA-splicing factor ISY1 homolog isoform 1 [Vitis vinifera] >gi|359476953|ref|XP_003631919.1| PREDICTED: pre-mRNA-splicing factor ISY1 homolog isoform 2 [Vitis vinifera] >gi|359476955|ref|XP_003631920.1| PREDICTED: pre-mRNA-splicing factor ISY1 homolog isoform 3 [Vitis vinifera] >gi|147773415|emb|CAN60270.1| hypothetical protein VITISV_029395 [Vitis vinifera]	gi|357495004|ref|XM_003617743.1|	353	4e-94	Medicago truncatula Pre-mRNA-splicing factor ISY1-like protein (MTR_5g095510) mRNA, complete cds	sp|Q9FPQ6|GP1_CHLRE	76.6	5e-14	Vegetative cell wall protein gp1 OS=Chlamydomonas reinhardtii GN=GP1 PE=2 SV=1	SPBC28F2.12	64.3	7e-10	COG0086	DNA-directed RNA polymerase, beta' subunit/160 kD subunit	K12870	3e-140	497	vvi:100250525	pre-mRNA-splicing factor ISY1	-	-	GO:0005829//cytosol;GO:0005634//nucleus;GO:0009507//chloroplast	--
Unigene19380_All	749	14	84	1.2932	7.6802	2.5702	Up	2.05e-13	9.5e-12	gi|470145076|ref|XP_004308170.1|	238	1e-61	PREDICTED: 40S ribosomal protein S20-2-like [Fragaria vesca subsp. vesca]	gi|460368375|ref|XM_004229995.1|	291	5e-76	PREDICTED: Solanum lycopersicum 40S ribosomal protein S20-1-like (LOC101245205), mRNA	sp|Q9STY6|RS202_ARATH	224	3e-59	40S ribosomal protein S20-2 OS=Arabidopsis thaliana GN=RPS20B PE=2 SV=1	SPCC576.09	155	5e-38	COG0051	Ribosomal protein S10	K02969	1e-62	237	vvi:100258347	small subunit ribosomal protein S20e	GO:0006412//translation	GO:0003735//structural constituent of ribosome;GO:0003723//RNA binding	GO:0015935//small ribosomal subunit	--
CL3885.Contig7_All	1739	7	42	0.2785	1.6539	2.57012	Up	2.53e-07	6.25e-06	gi|460403830|ref|XP_004247389.1|	79	3e-13	PREDICTED: protein DEHYDRATION-INDUCED 19-like [Solanum lycopersicum]	--	--	--	--	sp|Q84J70|DI193_ARATH	80.1	4e-15	Protein DEHYDRATION-INDUCED 19 homolog 3 OS=Arabidopsis thaliana GN=DI19-3 PE=1 SV=1	--	--	--	--	--	--	--	--	--	--	-	-	-	--
CL241.Contig6_All	1666	6	36	0.2492	1.4798	2.57003	Up	1.92e-06	4.1e-05	gi|52851188|emb|CAH58642.1|	127.9	5e-28	plasma membrane H+-ATPase [Plantago major]	gi|403044003|ref|NM_001255538.2|	73.8	5e-10	Glycine max uric acid degradation bifunctional protein TTL-like (LOC100788368), mRNA	sp|Q08435|PMA1_NICPL	106	5e-23	Plasma membrane ATPase 1 OS=Nicotiana plumbaginifolia GN=PMA1 PE=2 SV=1	--	--	--	--	--	K01535	2e-25	115	bdi:100844944	H+-transporting ATPase [EC:3.6.3.6]	GO:0009651//response to salt stress;GO:0006754//ATP biosynthetic process;GO:0006812//cation transport;GO:0006200//ATP catabolic process	GO:0008553//hydrogen-exporting ATPase activity, phosphorylative mechanism;GO:0046872//metal ion binding;GO:0005524//ATP binding	GO:0016021//integral to membrane;GO:0005886//plasma membrane	--
CL686.Contig8_All	2139	7	41	0.2264	1.3126	2.53548	Up	4.34e-07	1.03e-05	gi|359491590|ref|XP_002279734.2|	678.3	0	PREDICTED: protein EXECUTER 1, chloroplastic [Vitis vinifera]	gi|359491589|ref|XM_002279698.2|	212	1e-51	PREDICTED: Vitis vinifera protein EXECUTER 1, chloroplastic-like (LOC100262100), mRNA	sp|Q93YW0|EXEC1_ARATH	301	8e-82	Protein EXECUTER 1, chloroplastic OS=Arabidopsis thaliana GN=EX1 PE=1 SV=1	--	--	--	--	--	--	--	--	--	--	GO:0010343//singlet oxygen-mediated programmed cell death	-	GO:0042651//thylakoid membrane;GO:0009507//chloroplast	--
CL13858.Contig15_All	1807	6	35	0.2297	1.3264	2.52969	Up	3.3e-06	6.79e-05	gi|225431591|ref|XP_002282621.1|	497.3	3e-139	PREDICTED: pre-mRNA-splicing factor ISY1 homolog isoform 1 [Vitis vinifera] >gi|359476953|ref|XP_003631919.1| PREDICTED: pre-mRNA-splicing factor ISY1 homolog isoform 2 [Vitis vinifera] >gi|359476955|ref|XP_003631920.1| PREDICTED: pre-mRNA-splicing factor ISY1 homolog isoform 3 [Vitis vinifera] >gi|147773415|emb|CAN60270.1| hypothetical protein VITISV_029395 [Vitis vinifera]	gi|357495004|ref|XM_003617743.1|	353	4e-94	Medicago truncatula Pre-mRNA-splicing factor ISY1-like protein (MTR_5g095510) mRNA, complete cds	sp|Q9FPQ6|GP1_CHLRE	76.6	4e-14	Vegetative cell wall protein gp1 OS=Chlamydomonas reinhardtii GN=GP1 PE=2 SV=1	SPBC28F2.12	64.3	7e-10	COG0086	DNA-directed RNA polymerase, beta' subunit/160 kD subunit	K12870	3e-140	497	vvi:100250525	pre-mRNA-splicing factor ISY1	-	-	GO:0005829//cytosol;GO:0005634//nucleus;GO:0009507//chloroplast	--
CL253.Contig3_All	309	6	35	1.3434	7.7568	2.52957	Up	3.3e-06	6.79e-05	--	--	--	--	--	--	--	--	--	--	--	--	--	--	--	--	--	--	--	--	--	--	-	-	-	--
CL13858.Contig5_All	1439	6	35	0.2885	1.6656	2.5294	Up	3.3e-06	6.79e-05	gi|225431591|ref|XP_002282621.1|	497.3	2e-139	PREDICTED: pre-mRNA-splicing factor ISY1 homolog isoform 1 [Vitis vinifera] >gi|359476953|ref|XP_003631919.1| PREDICTED: pre-mRNA-splicing factor ISY1 homolog isoform 2 [Vitis vinifera] >gi|359476955|ref|XP_003631920.1| PREDICTED: pre-mRNA-splicing factor ISY1 homolog isoform 3 [Vitis vinifera] >gi|147773415|emb|CAN60270.1| hypothetical protein VITISV_029395 [Vitis vinifera]	gi|357495004|ref|XM_003617743.1|	353	3e-94	Medicago truncatula Pre-mRNA-splicing factor ISY1-like protein (MTR_5g095510) mRNA, complete cds	sp|Q9FPQ6|GP1_CHLRE	76.6	3e-14	Vegetative cell wall protein gp1 OS=Chlamydomonas reinhardtii GN=GP1 PE=2 SV=1	SPBC28F2.12	64.3	5e-10	COG0086	DNA-directed RNA polymerase, beta' subunit/160 kD subunit	K12870	2e-140	497	vvi:100250525	pre-mRNA-splicing factor ISY1	-	-	GO:0005829//cytosol;GO:0005634//nucleus;GO:0009507//chloroplast	--
CL4728.Contig5_All	2115	6	35	0.1963	1.1333	2.5294	Up	3.3e-06	6.79e-05	gi|296081372|emb|CBI16805.3|	52.8	1e-93	unnamed protein product [Vitis vinifera]	gi|460367099|ref|XM_004229365.1|	95.6	2e-16	PREDICTED: Solanum lycopersicum transcription regulatory protein SNF2-like (LOC101248711), mRNA	sp|Q84Y18|CXIP4_ARATH	58.2	2e-08	CAX-interacting protein 4 OS=Arabidopsis thaliana GN=CXIP4 PE=1 SV=2	SPAC140.02	51.6	5e-06	COG0724	RNA-binding proteins (RRM domain)	K13150	1e-84	277	ath:AT1G13030	coilin	GO:0044260;GO:0016569//covalent chromatin modification;GO:0034654;GO:0050789//regulation of biological process	GO:0017069//snRNA binding	-	--
CL10815.Contig1_All	881	70	407	5.4971	31.6367	2.52486	Up	2.57e-58	5.96e-56	gi|57471724|gb|AAW50993.1|	327.4	1e-88	ribosomal protein S7 [Triticum aestivum]	gi|4128205|gb|AF056316.1|AF056316	297	1e-77	Avicennia marina 40S ribosome protein S7 mRNA, complete cds	sp|Q9ZNS1|RS7_AVIMR	317	8e-87	40S ribosomal protein S7 OS=Avicennia marina GN=RPS7 PE=2 SV=1	--	--	--	--	--	K02993	6e-88	322	gmx:100500684	small subunit ribosomal protein S7e	GO:0006412//translation	GO:0003735//structural constituent of ribosome	GO:0005840//ribosome	--
CL1301.Contig3_All	579	5	29	0.5974	3.43	2.52144	Up	2.54e-05	0.0004395	gi|462395649|gb|EMJ01448.1|	76.3	3e-13	hypothetical protein PRUPE_ppa015164mg [Prunus persica]	--	--	--	--	sp|Q9SUS4|RHA1A_ARATH	52	2e-07	RING-H2 zinc finger protein RHA1a OS=Arabidopsis thaliana GN=RHA1A PE=2 SV=1	--	--	--	--	--	--	--	--	--	--	-	-	-	--
CL1281.Contig3_All	715	5	29	0.4838	2.7776	2.52136	Up	2.54e-05	0.000439566	gi|297737575|emb|CBI26776.3|	98.6	1e-19	unnamed protein product [Vitis vinifera]	--	--	--	--	--	--	--	--	--	--	--	--	--	--	--	--	--	--	-	-	-	--
CL3460.Contig4_All	2619	5	29	0.1321	0.7583	2.52114	Up	2.54e-05	0.000439434	gi|49182284|gb|AAT57642.1|	970.3	0	NIM1-like protein 1 [Helianthus annuus]	gi|49182283|gb|AY640383.1|	983	0	Helianthus annuus NIM1-like protein 1 (NML1) mRNA, complete cds	sp|Q8L746|NPR3_ARATH	605	4e-173	Regulatory protein NPR3 OS=Arabidopsis thaliana GN=NPR3 PE=1 SV=1	--	--	--	--	--	K14508	9e-138	489	pop:POPTR_819262	regulatory protein NPR1	GO:0009816//defense response to bacterium, incompatible interaction;GO:0009817//defense response to fungus, incompatible interaction	-	GO:0005634//nucleus	--
CL2.Contig1_All	2132	5	29	0.1623	0.9315	2.52089	Up	2.54e-05	0.000439632	gi|225446426|ref|XP_002276115.1|	292.7	1e-77	PREDICTED: phospholipid-transporting ATPase 2-like isoform 1 [Vitis vinifera]	gi|359485203|ref|XM_002276079.2|	482	1e-133	PREDICTED: Vitis vinifera phospholipid-transporting ATPase 2-like, transcript variant 1 (LOC100252404), mRNA	sp|P98205|ALA2_ARATH	736	0	Phospholipid-transporting ATPase 2 OS=Arabidopsis thaliana GN=ALA2 PE=1 SV=1	YAL026c	263	7e-70	COG0474	Cation transport ATPase	K01530	0	769	vvi:100252404	phospholipid-translocating ATPase [EC:3.6.3.1]	GO:0015914//phospholipid transport;GO:0008152//metabolic process;GO:0006812//cation transport	GO:0015662//ATPase activity, coupled to transmembrane movement of ions, phosphorylative mechanism;GO:0019829//cation-transporting ATPase activity;GO:0005524//ATP binding;GO:0000287//magnesium ion binding;GO:0004012//phospholipid-translocating ATPase activity	GO:0016021//integral to membrane;GO:0009506//plasmodesma;GO:0005768//endosome;GO:0005802//trans-Golgi network;GO:0005794//Golgi apparatus;GO:0005634//nucleus	--
CL1692.Contig1_All	3734	13	75	0.2409	1.3755	2.51345	Up	7.52e-12	3.07e-10	gi|301153923|gb|ADK66305.1|	303.5	0	gland-specific fatty acyl-CoA reductase 1 [Artemisia annua]	gi|301153922|gb|GU733320.1|	226	1e-55	Artemisia annua gland-specific fatty acyl-CoA reductase 1 (GFAR1) mRNA, complete cds	sp|Q9XGY7|FAR_SIMCH	300	2e-149	Alcohol-forming fatty acyl-CoA reductase OS=Simmondsia chinensis PE=1 SV=1	all5263	228	8e-59	COG0568	DNA-directed RNA polymerase, sigma subunit (sigma70/sigma32)	K13356	4e-158	324	vvi:100259719	fatty acyl-CoA reductase [EC:1.2.1.-]	GO:0044710	-	-	--
Unigene32820_All	827	8	46	0.6693	3.8091	2.50873	Up	9.86e-08	2.59e-06	gi|470137881|ref|XP_004304688.1|	176.8	3e-43	PREDICTED: BAG family molecular chaperone regulator 1-like [Fragaria vesca subsp. vesca]	gi|297807462|ref|XM_002871569.1|	95.6	7e-17	Arabidopsis lyrata subsp. lyrata ubiquitin family protein, mRNA	sp|Q0WPX7|BAG2_ARATH	93.2	2e-19	BAG family molecular chaperone regulator 2 OS=Arabidopsis thaliana GN=BAG2 PE=2 SV=1	--	--	--	--	--	--	--	--	--	--	-	-	-	--
Unigene22302_All	1367	35	201	1.7714	10.0693	2.507	Up	2.31e-29	2.36e-27	gi|7209776|dbj|BAA92317.1|	410.6	3e-113	polyphenol oxidase I [Ipomoea batatas]	gi|373882305|gb|JQ319005.1|	61.9	2e-06	Canarium album cultivar Huiyuan polyphenol oxidase (ppo2) mRNA, complete cds	sp|Q9MB14|PPO2_IPOBA	409	2e-114	Polyphenol oxidase II, chloroplastic OS=Ipomoea batatas GN=co-2 PE=2 SV=2	--	--	--	--	--	K00422	9e-96	348	vvi:100256583	polyphenol oxidase [EC:1.10.3.1]	GO:0008152//metabolic process	-	-	--
Unigene32371_All	879	15	86	1.1806	6.7001	2.50466	Up	2.39e-13	1.1e-11	gi|460368763|ref|XP_004230234.1|	355.5	6e-97	PREDICTED: 40S ribosomal protein S10-1-like [Solanum lycopersicum]	gi|460415406|ref|XM_004253002.1|	232	5e-58	PREDICTED: Solanum lycopersicum 40S ribosomal protein S10-like, transcript variant 2 (LOC101253268), mRNA	sp|Q9AYP4|RS10_ORYSJ	311	3e-85	40S ribosomal protein S10 OS=Oryza sativa subsp. japonica GN=RPS10 PE=2 SV=2	SPBP22H7.08	133	5e-31	COG5045	Ribosomal protein S10E	K02947	9e-95	344	vvi:100257720	small subunit ribosomal protein S10e	-	GO:0003677//DNA binding;GO:0003682//chromatin binding	GO:0016020//membrane;GO:0005618//cell wall;GO:0022626//cytosolic ribosome;GO:0009507//chloroplast	--
CL14207.Contig3_All	1702	25	143	1.0162	5.7537	2.50131	Up	2.94e-21	2.14e-19	gi|460399954|ref|XP_004245501.1|	227.3	6e-58	PREDICTED: uncharacterized protein LOC101251606 isoform 2 [Solanum lycopersicum]	gi|470125874|ref|XM_004298875.1|	196	5e-47	PREDICTED: Fragaria vesca subsp. vesca uncharacterized LOC101295712 (LOC101295712), mRNA	sp|P37707|B2_DAUCA	221	8e-58	B2 protein OS=Daucus carota PE=2 SV=1	--	--	--	--	--	--	--	--	--	--	-	-	-	--
Unigene25768_All	744	10	57	0.9299	5.2466	2.49624	Up	3.02e-09	9.55e-08	gi|359497194|ref|XP_003635450.1|	96.7	4e-19	PREDICTED: uncharacterized protein LOC100853798 [Vitis vinifera] >gi|296084652|emb|CBI25775.3| unnamed protein product [Vitis vinifera]	--	--	--	--	--	--	--	--	--	--	--	--	--	--	--	--	--	--	-	-	-	--
CL10262.Contig3_All	2096	6	34	0.198	1.1109	2.48816	Up	5.66e-06	0.00011162	gi|470105394|ref|XP_004289069.1|	485	2e-135	PREDICTED: uncharacterized protein LOC101292260 [Fragaria vesca subsp. vesca]	gi|158829630|gb|EU094835.1|	63.9	6e-07	Humulus lupulus clone ACC2-E14-4 microsatellite sequence	--	--	--	--	--	--	--	--	--	--	--	--	--	--	-	-	-	--
CL326.Contig9_All	2931	6	34	0.1416	0.7944	2.48804	Up	5.66e-06	0.000111601	gi|460393702|ref|XP_004242448.1|	698.7	0	PREDICTED: formin-like protein 8-like [Solanum lycopersicum]	gi|6503009|gb|AF174427.1|AF174427	168	2e-38	Arabidopsis thaliana formin-like protein AHF1 mRNA, complete cds	sp|Q8S0F0|FH1_ORYSJ	506	4e-143	Formin-like protein 1 OS=Oryza sativa subsp. japonica GN=FH1 PE=2 SV=1	Rv3876	51.6	8e-06	COG0455	ATPases involved in chromosome partitioning	K15542	3e-08	59.3	aly:ARALYDRAFT_488168	polyadenylation factor subunit 2	-	-	-	--
Unigene23554_All	1267	35	197	1.9112	10.6478	2.478	Up	1.91e-28	1.88e-26	gi|462405052|gb|EMJ10516.1|	554.7	1e-156	hypothetical protein PRUPE_ppa007935mg [Prunus persica]	gi|359491246|ref|XM_002279662.2|	276	5e-71	PREDICTED: Vitis vinifera serine/threonine-protein kinase HT1-like (LOC100244957), mRNA	sp|Q2MHE4|HT1_ARATH	375	3e-104	Serine/threonine-protein kinase HT1 OS=Arabidopsis thaliana GN=HT1 PE=1 SV=1	YAR019c	123	6e-28	COG0515	Serine/threonine protein kinase	K04424	4e-47	187	aly:ARALYDRAFT_909157	sterile alpha motif and leucine zipper containing kinase AZK [EC:2.7.11.25]	GO:0006468//protein phosphorylation	GO:0005524//ATP binding;GO:0004674//protein serine/threonine kinase activity	-	--
CL3263.Contig4_All	511	8	45	1.0831	6.0306	2.47714	Up	1.68e-07	4.28e-06	gi|449469525|ref|XP_004152470.1|	127.1	1e-28	PREDICTED: probable 26S proteasome complex subunit sem1-1-like [Cucumis sativus]	gi|460380749|ref|XM_004236069.1|	125	5e-26	PREDICTED: Solanum lycopersicum probable 26S proteasome complex subunit sem1-1-like, transcript variant 3 (LOC101249165), mRNA	sp|Q9XIR8|SEM11_ARATH	112	2e-25	Probable 26S proteasome complex subunit sem1-1 OS=Arabidopsis thaliana GN=At1g64750 PE=1 SV=1	--	--	--	--	--	K10881	1e-28	124	gmx:100306674	26 proteasome complex subunit DSS1	-	-	GO:0000502//proteasome complex	--
CL3923.Contig2_All	5860	24	135	0.2834	1.5776	2.47682	Up	6.09e-20	4.14e-18	gi|460403790|ref|XP_004247369.1|	1261.5	0	PREDICTED: protein TIME FOR COFFEE-like [Solanum lycopersicum]	gi|460403789|ref|XM_004247321.1|	107	1e-19	PREDICTED: Solanum lycopersicum protein TIME FOR COFFEE-like (LOC101257597), mRNA	sp|Q94KE2|TIC_ARATH	892	0	Protein TIME FOR COFFEE OS=Arabidopsis thaliana GN=TIC PE=1 SV=2	YKL032c	70.1	4e-11	COG5648	Chromatin-associated proteins containing the HMG domain	K03126	1e-11	72	vvi:100248501	transcription initiation factor TFIID subunit 12	-	-	-	--
Unigene32255_All	1178	61	342	3.5826	19.8817	2.47236	Up	4.02e-48	7.04e-46	gi|459021581|gb|AGG39696.1|	490.7	2e-137	aquaporin protein AQU18 [Camellia sinensis]	gi|170791078|gb|EU142844.1|	351	1e-93	Gerbera hybrid cultivar aquaporin mRNA, complete cds	sp|Q08733|PIP13_ARATH	487	5e-138	Aquaporin PIP1-3 OS=Arabidopsis thaliana GN=PIP1-3 PE=1 SV=1	BMEI0070	119	1e-26	COG0580	Glycerol uptake facilitator and related permeases (Major Intrinsic Protein Family)	K09872	7e-137	485	aly:ARALYDRAFT_912203	aquaporin PIP	GO:0016132//brassinosteroid biosynthetic process;GO:0055085//transmembrane transport;GO:0009414//response to water deprivation;GO:0006084//acetyl-CoA metabolic process;GO:0010106//cellular response to iron ion starvation;GO:0006826//iron ion transport;GO:0006833//water transport;GO:0016126//sterol biosynthetic process	GO:0015250//water channel activity;GO:0005515//protein binding	GO:0016021//integral to membrane;GO:0009507//chloroplast;GO:0005886//plasma membrane	--
CL1266.Contig5_All	2043	5	28	0.1693	0.9386	2.47093	Up	4.37e-05	0.000713617	gi|414585667|tpg|DAA36238.1|	85.9	3e-15	TPA: putative RNA recognition motif containing family protein [Zea mays]	gi|119371461|dbj|AP009284.1|	69.9	1e-08	Solanum lycopersicum genomic DNA, chromosome 8, clone: C08HBa0217O07, complete sequence	--	--	--	--	--	--	--	--	--	--	--	--	--	--	-	-	-	--
CL2810.Contig3_All	1218	5	28	0.284	1.5743	2.47075	Up	4.37e-05	0.000713719	gi|110289072|gb|ABB47595.2|	98.6	2e-19	transposon protein, putative, CACTA, En/Spm sub-class [Oryza sativa Japonica Group]	--	--	--	--	--	--	--	--	--	--	--	--	--	--	--	--	--	--	-	-	-	--
CL241.Contig19_All	1445	5	28	0.2394	1.327	2.47067	Up	4.37e-05	0.000713922	gi|52851188|emb|CAH58642.1|	134.8	3e-30	plasma membrane H+-ATPase [Plantago major]	gi|403044003|ref|NM_001255538.2|	73.8	5e-10	Glycine max uric acid degradation bifunctional protein TTL-like (LOC100788368), mRNA	sp|Q08435|PMA1_NICPL	113	3e-25	Plasma membrane ATPase 1 OS=Nicotiana plumbaginifolia GN=PMA1 PE=2 SV=1	--	--	--	--	--	K01535	1e-27	122	bdi:100844944	H+-transporting ATPase [EC:3.6.3.6]	GO:0009651//response to salt stress;GO:0006754//ATP biosynthetic process;GO:0006812//cation transport;GO:0006200//ATP catabolic process	GO:0008553//hydrogen-exporting ATPase activity, phosphorylative mechanism;GO:0046872//metal ion binding;GO:0005524//ATP binding	GO:0016021//integral to membrane;GO:0005886//plasma membrane	--
CL13958.Contig20_All	3403	5	28	0.1017	0.5635	2.4701	Up	4.37e-05	0.000713821	gi|334184295|ref|NP_001189549.1|	58.9	7e-07	late embryogenesis abundant domain-containing protein [Arabidopsis thaliana] >gi|330251665|gb|AEC06759.1| late embryogenesis abundant domain-containing protein [Arabidopsis thaliana]	--	--	--	--	--	--	--	--	--	--	--	--	--	--	--	--	--	--	-	-	-	--
CL5389.Contig2_All	2517	7	39	0.1924	1.0611	2.46338	Up	1.27e-06	2.8e-05	gi|359475077|ref|XP_002275411.2|	910.6	0	PREDICTED: tRNA-dihydrouridine synthase 3-like [Vitis vinifera] >gi|297744713|emb|CBI37975.3| unnamed protein product [Vitis vinifera]	gi|359475076|ref|XM_002275375.2|	474	1e-130	PREDICTED: Vitis vinifera tRNA-dihydrouridine synthase 3-like (LOC100262408), mRNA	sp|Q9T0J6|DUS3L_ARATH	824	0	tRNA-dihydrouridine(47) synthase [NAD(P)(+)]-like OS=Arabidopsis thaliana GN=At4g38890 PE=2 SV=2	SPAC16.04	382	1e-105	COG0042	tRNA-dihydrouridine synthase	K05544	0	900	vvi:100262408	tRNA-dihydrouridine synthase 3 [EC:1.3.1.89]	GO:0002943//tRNA dihydrouridine synthesis;GO:0055114//oxidation-reduction process	GO:0050660//flavin adenine dinucleotide binding;GO:0003676//nucleic acid binding;GO:0008270//zinc ion binding;GO:0017150//tRNA dihydrouridine synthase activity	GO:0005773//vacuole;GO:0005634//nucleus;GO:0005829//cytosol;GO:0009536//plastid	--
Unigene31238_All	501	7	39	0.9667	5.3309	2.46324	Up	1.27e-06	2.8e-05	--	--	--	--	--	--	--	--	--	--	--	--	--	--	--	--	--	--	--	--	--	--	-	-	-	--
CL1738.Contig3_All	809	22	122	1.8814	10.3272	2.45657	Up	5.37e-18	3.27e-16	gi|224074223|ref|XP_002304308.1|	127.1	3e-28	predicted protein [Populus trichocarpa] >gi|222841740|gb|EEE79287.1| predicted protein [Populus trichocarpa]	gi|123680220|emb|AM453320.1|	60	4e-06	Vitis vinifera contig VV78X065685.6, whole genome shotgun sequence	sp|Q9C5S0|AGP9_ARATH	99.8	2e-21	Classical arabinogalactan protein 9 OS=Arabidopsis thaliana GN=AGP9 PE=1 SV=2	mlr3017_1	62	1e-09	COG0737	5'-nucleotidase/2',3'-cyclic phosphodiesterase and related esterases	K01115	9e-12	68.9	vcn:VOLCADRAFT_99471	phospholipase D [EC:3.1.4.4]	-	-	-	--
CL326.Contig6_All	2750	6	33	0.1509	0.8218	2.44519	Up	9.66e-06	0.000182725	gi|462397161|gb|EMJ02960.1|	102.4	4e-20	hypothetical protein PRUPE_ppa000494mg [Prunus persica]	gi|6503009|gb|AF174427.1|AF174427	168	2e-38	Arabidopsis thaliana formin-like protein AHF1 mRNA, complete cds	sp|Q9SE97|FH1_ARATH	396	4e-110	Formin-like protein 1 OS=Arabidopsis thaliana GN=FH1 PE=1 SV=1	Rv3876	51.6	7e-06	COG0455	ATPases involved in chromosome partitioning	K15542	3e-08	59.3	aly:ARALYDRAFT_488168	polyadenylation factor subunit 2	GO:0009825//multidimensional cell growth;GO:0045010//actin nucleation;GO:0043481//anthocyanin accumulation in tissues in response to UV light;GO:0048767//root hair elongation;GO:0010817//regulation of hormone levels;GO:0000271//polysaccharide biosynthetic process;GO:0009932//cell tip growth;GO:0051016//barbed-end actin filament capping;GO:0071555//cell wall organization	GO:0051015//actin filament binding	GO:0005618//cell wall;GO:0005886//plasma membrane;GO:0005634//nucleus	--
CL415.Contig6_All	2307	6	33	0.1799	0.9796	2.445	Up	9.66e-06	0.000182755	gi|297736729|emb|CBI25829.3|	675.2	0	unnamed protein product [Vitis vinifera]	gi|460265687|gb|GABL01007480.1|	180	4e-42	TSA: Camelina sativa comp20977_c0_seq1 transcribed RNA sequence	sp|Q5N749|MOR1_ORYSJ	643	0	Protein MOR1 OS=Oryza sativa subsp. japonica GN=MOR1 PE=2 SV=1	--	--	--	--	--	--	--	--	--	--	GO:0009630//gravitropism;GO:0000226//microtubule cytoskeleton organization;GO:0007131//reciprocal meiotic recombination;GO:0051567//histone H3-K9 methylation;GO:0006342//chromatin silencing;GO:0006886//intracellular protein transport;GO:0010564//regulation of cell cycle process;GO:0016572//histone phosphorylation;GO:0007129//synapsis;GO:0009920//cell plate formation involved in plant-type cell wa…	GO:0008017//microtubule binding	GO:0009524//phragmoplast;GO:0005874//microtubule;GO:0005819//spindle;GO:0009506//plasmodesma;GO:0009574//preprophase band;GO:0005634//nucleus;GO:0030981//cortical microtubule cytoskeleton	--
CL4359.Contig12_All	793	8	44	0.698	3.7997	2.44459	Up	2.86e-07	7.03e-06	--	--	--	--	--	--	--	--	--	--	--	--	--	--	--	--	--	--	--	--	--	--	-	-	-	--
CL2453.Contig3_All	513	9	49	1.2138	6.5411	2.43	Up	6.5e-08	1.75e-06	gi|154269428|gb|ABS72341.1|	76.3	2e-13	rapid alkalinization factor precursor [Litchi chinensis]	--	--	--	--	sp|Q945T0|RALF_TOBAC	70.1	7e-13	Rapid alkalinization factor OS=Nicotiana tabacum GN=RALF PE=1 SV=1	--	--	--	--	--	--	--	--	--	--	GO:0044700;GO:0007154//cell communication	-	GO:0009505//plant-type cell wall;GO:0009506//plasmodesma	--
CL180.Contig10_All	2492	7	38	0.1943	1.0443	2.42618	Up	2.16e-06	4.59e-05	gi|462416024|gb|EMJ20761.1|	790	0	hypothetical protein PRUPE_ppa001129mg [Prunus persica]	gi|356561541|ref|XM_003548992.1|	254	4e-64	PREDICTED: Glycine max uncharacterized protein LOC100810148 (LOC100810148), mRNA	sp|P93203|MFP1_SOLLC	55.5	1e-07	MAR-binding filament-like protein 1 OS=Solanum lycopersicum GN=MFP1 PE=1 SV=1	BS_yuaG	54.3	1e-06	COG2268	Uncharacterized protein conserved in bacteria	K06675	2e-08	60.1	gmx:100778712	structural maintenance of chromosome 4	-	-	GO:0009535//chloroplast thylakoid membrane;GO:0005739//mitochondrion;GO:0009941//chloroplast envelope	--
CL241.Contig13_All	1268	7	38	0.3819	2.0523	2.42597	Up	2.16e-06	4.59e-05	gi|52851188|emb|CAH58642.1|	127.9	3e-28	plasma membrane H+-ATPase [Plantago major]	gi|52851187|emb|AJ843127.1|	60	6e-06	Plantago major partial mRNA for plasma membrane H+-ATPase (pma1 gene)	sp|Q08435|PMA1_NICPL	106	3e-23	Plasma membrane ATPase 1 OS=Nicotiana plumbaginifolia GN=PMA1 PE=2 SV=1	--	--	--	--	--	K01535	2e-25	115	bdi:100844944	H+-transporting ATPase [EC:3.6.3.6]	GO:0009651//response to salt stress;GO:0006754//ATP biosynthetic process;GO:0006812//cation transport;GO:0006200//ATP catabolic process	GO:0008553//hydrogen-exporting ATPase activity, phosphorylative mechanism;GO:0046872//metal ion binding;GO:0005524//ATP binding	GO:0016021//integral to membrane;GO:0005886//plasma membrane	--
CL13858.Contig11_All	1795	7	38	0.2698	1.4497	2.42579	Up	2.16e-06	4.59e-05	gi|225431591|ref|XP_002282621.1|	497.3	3e-139	PREDICTED: pre-mRNA-splicing factor ISY1 homolog isoform 1 [Vitis vinifera] >gi|359476953|ref|XP_003631919.1| PREDICTED: pre-mRNA-splicing factor ISY1 homolog isoform 2 [Vitis vinifera] >gi|359476955|ref|XP_003631920.1| PREDICTED: pre-mRNA-splicing factor ISY1 homolog isoform 3 [Vitis vinifera] >gi|147773415|emb|CAN60270.1| hypothetical protein VITISV_029395 [Vitis vinifera]	gi|357495004|ref|XM_003617743.1|	353	4e-94	Medicago truncatula Pre-mRNA-splicing factor ISY1-like protein (MTR_5g095510) mRNA, complete cds	sp|Q9FPQ6|GP1_CHLRE	76.6	4e-14	Vegetative cell wall protein gp1 OS=Chlamydomonas reinhardtii GN=GP1 PE=2 SV=1	SPBC28F2.12	64.3	7e-10	COG0086	DNA-directed RNA polymerase, beta' subunit/160 kD subunit	K12870	3e-140	497	vvi:100250525	pre-mRNA-splicing factor ISY1	-	-	GO:0005829//cytosol;GO:0005634//nucleus;GO:0009507//chloroplast	--
CL1481.Contig6_All	2638	7	38	0.1836	0.9865	2.42575	Up	2.16e-06	4.58e-05	gi|460404409|ref|XP_004247675.1|	657.5	0	PREDICTED: protein tesmin/TSO1-like CXC 3-like [Solanum lycopersicum]	gi|359477547|ref|XM_002279118.2|	206	9e-50	PREDICTED: Vitis vinifera uncharacterized LOC100261336 (LOC100261336), mRNA	sp|F4JIF5|TCX2_ARATH	471	9e-133	Protein tesmin/TSO1-like CXC 2 OS=Arabidopsis thaliana GN=TCX2 PE=1 SV=1	--	--	--	--	--	--	--	--	--	--	GO:0009987//cellular process;GO:0050789//regulation of biological process;GO:0044699	-	-	--
CL590.Contig2_All	942	54	293	3.966	21.3005	2.42513	Up	1.44e-40	2.11e-38	gi|462422777|gb|EMJ27040.1|	301.2	1e-80	hypothetical protein PRUPE_ppa011659mg [Prunus persica]	gi|192337158|gb|EU830771.1|	351	8e-94	Linum usitatissimum clone LU0030E05 mRNA sequence	sp|P34788|RS18_ARATH	295	3e-80	40S ribosomal protein S18 OS=Arabidopsis thaliana GN=RPS18A PE=1 SV=1	SPCC1259.01c	229	4e-60	COG0099	Ribosomal protein S13	K02964	2e-80	297	pop:POPTR_559418	small subunit ribosomal protein S18e	GO:0001510//RNA methylation;GO:0006412//translation;GO:0042254//ribosome biogenesis	GO:0003723//RNA binding;GO:0003735//structural constituent of ribosome;GO:0005515//protein binding	GO:0005618//cell wall;GO:0005730//nucleolus;GO:0009506//plasmodesma;GO:0022627//cytosolic small ribosomal subunit;GO:0005774//vacuolar membrane;GO:0005794//Golgi apparatus;GO:0005886//plasma membrane	--
CL14294.Contig4_All	743	22	119	2.0485	10.9681	2.42067	Up	2.59e-17	1.52e-15	gi|351725919|ref|NP_001237109.1|	241.1	1e-62	uncharacterized protein LOC100305817 [Glycine max]	gi|460401778|ref|XM_004246345.1|	238	7e-60	PREDICTED: Solanum lycopersicum NHP2-like protein 1-like (LOC101244799), mRNA	sp|Q9LEY9|NHP2_ARATH	92.8	2e-19	H/ACA ribonucleoprotein complex subunit 2-like protein OS=Arabidopsis thaliana GN=At5g08180 PE=1 SV=1	SPAC607.03c	194	2e-49	COG1358	Ribosomal protein HS6-type (S12/L30/L7a)	K12845	1e-63	241	rcu:RCOM_0222550	U4/U6 small nuclear ribonucleoprotein SNU13	GO:0001510//RNA methylation;GO:0000478//endonucleolytic cleavage involved in rRNA processing	GO:0003723//RNA binding	GO:0005730//nucleolus;GO:0005840//ribosome;GO:0005829//cytosol	--
CL4932.Contig4_All	2199	15	81	0.4719	2.5225	2.4183	Up	3.35e-12	1.41e-10	gi|225457921|ref|XP_002272757.1|	896.3	0	PREDICTED: extended synaptotagmin-2 isoform 1 [Vitis vinifera] >gi|302142694|emb|CBI19897.3| unnamed protein product [Vitis vinifera]	gi|359492267|ref|XM_003634343.1|	325	1e-85	PREDICTED: Vitis vinifera extended synaptotagmin-1-like, transcript variant 2 (LOC100260940), mRNA	sp|B6ETT4|SYT2_ARATH	813	0	Synaptotagmin-2 OS=Arabidopsis thaliana GN=SYT2 PE=2 SV=1	YNL087w	118	4e-26	COG5038	Ca2+-dependent lipid-binding protein, contains C2 domain	--	--	--	--	--	GO:0001778//plasma membrane repair;GO:0009409//response to cold;GO:0046740//spread of virus in host, cell to cell;GO:0032456//endocytic recycling;GO:0009615//response to virus;GO:0006897//endocytosis	-	GO:0005768//endosome;GO:0005773//vacuole;GO:0005886//plasma membrane	--
Unigene24832_All	1528	8	43	0.3622	1.9272	2.41165	Up	4.86e-07	1.15e-05	gi|351724347|ref|NP_001238590.1|	58.5	3e-07	coronatine-insensitive 1 [Glycine max] >gi|72154229|gb|AAZ66745.1| coronatine-insensitive 1 [Glycine max]	--	--	--	--	sp|O04197|COI1_ARATH	161	1e-39	Coronatine-insensitive protein 1 OS=Arabidopsis thaliana GN=COI1 PE=1 SV=1	--	--	--	--	--	K13463	1e-39	162	vvi:100254771	coronatine-insensitive protein 1	GO:0006952//defense response;GO:0051707//response to other organism;GO:0009753//response to jasmonic acid stimulus;GO:0050789//regulation of biological process;GO:0044763;GO:0009639//response to red or far red light	-	-	--
CL6814.Contig5_All	1294	8	43	0.4277	2.2757	2.41164	Up	4.86e-07	1.15e-05	gi|462401175|gb|EMJ06732.1|	317	4e-85	hypothetical protein PRUPE_ppa008522mg [Prunus persica]	gi|470133432|ref|XM_004302522.1|	73.8	4e-10	PREDICTED: Fragaria vesca subsp. vesca uncharacterized LOC101315446 (LOC101315446), mRNA	--	--	--	--	--	--	--	--	--	--	--	--	--	--	-	-	GO:0005739//mitochondrion;GO:0009706//chloroplast inner membrane	--
Unigene6354_All	5273	8	43	0.105	0.5584	2.41091	Up	4.86e-07	1.15e-05	gi|296090333|emb|CBI40152.3|	55.8	9e-06	unnamed protein product [Vitis vinifera]	gi|460368337|ref|XM_004229976.1|	133	2e-27	PREDICTED: Solanum lycopersicum RNA polymerase IV largest subunit (RPE1), mRNA	sp|Q5D869|NRPE1_ARATH	1311	0	DNA-directed RNA polymerase E subunit 1 OS=Arabidopsis thaliana GN=NRPE1 PE=1 SV=1	APE1853	188	1e-46	COG0086	DNA-directed RNA polymerase, beta' subunit/160 kD subunit	K03006	9e-122	405	osa:4328330	DNA-directed RNA polymerase II subunit RPB1 [EC:2.7.7.6]	GO:0000278//mitotic cell cycle;GO:0006275//regulation of DNA replication;GO:0006261//DNA-dependent DNA replication;GO:0051567//histone H3-K9 methylation;GO:0000724//double-strand break repair via homologous recombination;GO:0048453//sepal formation;GO:0030422//production of siRNA involved in RNA interference;GO:0006342//chromatin silencing;GO:0006306//DNA methylation;GO:0016444//somatic cell DNA …	GO:0003899//DNA-directed RNA polymerase activity;GO:0005515//protein binding;GO:0003677//DNA binding	GO:0000419//DNA-directed RNA polymerase V complex;GO:0005730//nucleolus;GO:0016604//nuclear body;GO:0000418//DNA-directed RNA polymerase IV complex	--
CL1051.Contig5_All	1488	19	102	0.8834	4.6943	2.40977	Up	5.78e-15	3e-13	gi|224126987|ref|XP_002329355.1|	193	1e-47	predicted protein [Populus trichocarpa] >gi|222870405|gb|EEF07536.1| predicted protein [Populus trichocarpa]	--	--	--	--	sp|Q9SD53|Y3720_ARATH	101	1e-21	UPF0481 protein At3g47200 OS=Arabidopsis thaliana GN=At3g47200 PE=1 SV=1	--	--	--	--	--	--	--	--	--	--	-	-	-	--
CL4144.Contig3_All	1008	11	59	0.755	4.0083	2.40844	Up	3.39e-09	1.06e-07	gi|460415140|ref|XP_004252918.1|	149.1	1e-34	PREDICTED: GATA transcription factor 16-like [Solanum lycopersicum]	gi|359477135|ref|XM_002275462.2|	97.6	2e-17	PREDICTED: Vitis vinifera GATA transcription factor 16-like (LOC100253375), mRNA	sp|Q9FJ10|GAT16_ARATH	117	8e-27	GATA transcription factor 16 OS=Arabidopsis thaliana GN=GATA16 PE=2 SV=1	--	--	--	--	--	--	--	--	--	--	-	-	-	--
CL7518.Contig2_All	877	20	107	1.5778	8.3552	2.40476	Up	1.35e-15	7.19e-14	gi|470108270|ref|XP_004290445.1|	85.9	9e-16	PREDICTED: ATP synthase delta chain, chloroplastic-like [Fragaria vesca subsp. vesca]	gi|147765627|emb|AM430831.2|	61.9	1e-06	Vitis vinifera contig VV78X071537.4, whole genome shotgun sequence	sp|P32980|ATPD_TOBAC	82	4e-16	ATP synthase delta chain, chloroplastic OS=Nicotiana tabacum GN=ATPD PE=2 SV=1	--	--	--	--	--	K02113	2e-15	81.3	pop:POPTR_574320	F-type H+-transporting ATPase subunit delta [EC:3.6.3.14]	GO:0009697//salicylic acid biosynthetic process;GO:0019760//glucosinolate metabolic process;GO:0010363//regulation of plant-type hypersensitive response;GO:0010200//response to chitin;GO:0031348//negative regulation of defense response;GO:0050832//defense response to fungus;GO:0006098//pentose-phosphate shunt;GO:0009867//jasmonic acid mediated signaling pathway;GO:0009772//photosynthetic electron…	-	GO:0010319//stromule;GO:0009941//chloroplast envelope;GO:0010287//plastoglobule;GO:0009535//chloroplast thylakoid membrane	--
CL3475.Contig4_All	1257	46	246	2.5318	13.4021	2.40422	Up	5.6e-34	6.79e-32	gi|470108270|ref|XP_004290445.1|	267.7	3e-70	PREDICTED: ATP synthase delta chain, chloroplastic-like [Fragaria vesca subsp. vesca]	gi|460414389|ref|XM_004252506.1|	109	7e-21	PREDICTED: Solanum lycopersicum ATP synthase delta chain, chloroplastic-like (LOC101254882), mRNA	sp|P32980|ATPD_TOBAC	266	1e-71	ATP synthase delta chain, chloroplastic OS=Nicotiana tabacum GN=ATPD PE=2 SV=1	BH3757	87.8	4e-17	COG0712	F0F1-type ATP synthase, delta subunit (mitochondrial oligomycin sensitivity protein)	K02113	1e-68	258	pop:POPTR_740620	F-type H+-transporting ATPase subunit delta [EC:3.6.3.14]	GO:0009697//salicylic acid biosynthetic process;GO:0019760//glucosinolate metabolic process;GO:0010363//regulation of plant-type hypersensitive response;GO:0010200//response to chitin;GO:0031348//negative regulation of defense response;GO:0050832//defense response to fungus;GO:0006098//pentose-phosphate shunt;GO:0009867//jasmonic acid mediated signaling pathway;GO:0009772//photosynthetic electron…	GO:0046933//hydrogen ion transporting ATP synthase activity, rotational mechanism	GO:0010319//stromule;GO:0009941//chloroplast envelope;GO:0010287//plastoglobule;GO:0009535//chloroplast thylakoid membrane	--
CL993.Contig3_All	725	38	203	3.6262	19.1748	2.40268	Up	2.77e-28	2.71e-26	gi|470106618|ref|XP_004289660.1|	208.8	7e-53	PREDICTED: 40S ribosomal protein S25-4-like [Fragaria vesca subsp. vesca] >gi|470142992|ref|XP_004307172.1| PREDICTED: 40S ribosomal protein S25-4-like [Fragaria vesca subsp. vesca]	gi|470110658|ref|XM_004291543.1|	291	5e-76	PREDICTED: Fragaria vesca subsp. vesca 40S ribosomal protein S25-2-like (LOC101305628), mRNA	sp|P46301|RS25_SOLLC	201	3e-52	40S ribosomal protein S25 OS=Solanum lycopersicum GN=RPS25 PE=3 SV=1	SPBC3D6.15	94.4	2e-19	COG4901	Ribosomal protein S25	K02975	1e-52	204	gmx:100786842	small subunit ribosomal protein S25e	-	-	GO:0005730//nucleolus;GO:0005886//plasma membrane;GO:0022627//cytosolic small ribosomal subunit;GO:0009507//chloroplast	--
CL3902.Contig9_All	943	6	32	0.4402	2.3239	2.40032	Up	1.64e-05	0.000296246	gi|62734000|gb|AAX96109.1|	97.8	2e-19	retrotransposon protein, putative, Ty1-copia sub-class [Oryza sativa Japonica Group]	--	--	--	--	--	--	--	--	--	--	--	--	--	K12619	4e-08	57	osa:4349826	5'-3' exoribonuclease 2 [EC:3.1.13.-]	-	-	-	--
Unigene2660_All	439	6	32	0.9456	4.9918	2.40026	Up	1.64e-05	0.000296292	--	--	--	--	--	--	--	--	--	--	--	--	--	--	--	--	--	--	--	--	--	--	-	-	-	--
CL914.Contig8_All	710	6	32	0.5847	3.0865	2.4002	Up	1.64e-05	0.000296199	gi|115477270|ref|NP_001062231.1|	67	3e-10	Os08g0514800 [Oryza sativa Japonica Group] >gi|113624200|dbj|BAF24145.1| Os08g0514800 [Oryza sativa Japonica Group]	--	--	--	--	--	--	--	--	--	--	--	--	--	--	--	--	--	--	-	-	-	--
CL945.Contig1_All	2097	16	85	0.5279	2.7758	2.39457	Up	1.31e-12	5.71e-11	gi|357488145|ref|XP_003614360.1|	128.3	5e-28	Movement protein [Medicago truncatula] >gi|355515695|gb|AES97318.1| Movement protein [Medicago truncatula]	gi|146262586|gb|AC183753.4|	61.9	3e-06	Medicago truncatula chromosome 2 BAC clone mth2-26g14, complete sequence	--	--	--	--	--	--	--	--	--	--	--	--	--	--	GO:0043170;GO:0044238//primary metabolic process	GO:0046872//metal ion binding;GO:0003676//nucleic acid binding;GO:0003824//catalytic activity	-	--
CL4460.Contig9_All	1743	13	69	0.516	2.711	2.39338	Up	1.79e-10	6.47e-09	gi|359492379|ref|XP_003634405.1|	763.1	0	PREDICTED: amino acid permease 2 [Vitis vinifera]	gi|224093532|ref|XM_002334794.1|	170	3e-39	Populus trichocarpa amino acid permease (PTRAAP8), mRNA	sp|Q39134|AAP3_ARATH	712	0	Amino acid permease 3 OS=Arabidopsis thaliana GN=AAP3 PE=1 SV=2	--	--	--	--	--	K14209	9e-11	67	smo:SELMODRAFT_64916	solute carrier family 36 (proton-coupled amino acid transporter)	GO:0015800//acidic amino acid transport;GO:0015804//neutral amino acid transport;GO:0015809//arginine transport	GO:0015175//neutral amino acid transmembrane transporter activity;GO:0015174//basic amino acid transmembrane transporter activity;GO:0015172//acidic amino acid transmembrane transporter activity;GO:0015399//primary active transmembrane transporter activity	GO:0016021//integral to membrane	--
CL3433.Contig1_All	1147	26	138	1.5683	8.2393	2.39332	Up	1.31e-19	8.62e-18	gi|462420289|gb|EMJ24552.1|	200.3	5e-50	hypothetical protein PRUPE_ppa007446mg [Prunus persica]	--	--	--	--	sp|O65373|BAG5_ARATH	92.8	3e-19	BAG family molecular chaperone regulator 5, mitochondrial OS=Arabidopsis thaliana GN=BAG5 PE=1 SV=1	--	--	--	--	--	--	--	--	--	--	-	-	-	--
CL6380.Contig3_All	1667	17	90	0.7055	3.6973	2.38975	Up	3.03e-13	1.38e-11	gi|334305730|sp|A6YIH8.1|C7D55_HYOMU	505.8	9e-142	RecName: Full=Premnaspirodiene oxygenase; Short=HPO; AltName: Full=Cytochrome P450 71D55 >gi|151335776|gb|ABS00393.1| cytochrome P450 hydroxylase [Hyoscyamus muticus]	gi|460383306|ref|XM_004237321.1|	71.9	2e-09	PREDICTED: Solanum lycopersicum premnaspirodiene oxygenase-like (LOC101251277), mRNA	sp|A6YIH8|C7D55_HYOMU	505	3e-143	Premnaspirodiene oxygenase OS=Hyoscyamus muticus GN=CYP71D55 PE=1 SV=1	all3746	119	1e-26	COG2124	Cytochrome P450	K16085	3e-109	394	osa:4335091	cytochrome P450, family 99, subfamily A, polypeptide 3 (9beta-pimara-7,15-diene oxidase) [EC:1.14.13.144]	-	GO:0016705//oxidoreductase activity, acting on paired donors, with incorporation or reduction of molecular oxygen;GO:0004497//monooxygenase activity;GO:0005488//binding	-	--
CL4299.Contig4_All	358	21	111	4.0583	21.233	2.38736	Up	5.28e-16	2.89e-14	gi|357468393|ref|XP_003604481.1|	193.4	9e-49	Ribosomal protein L37 [Medicago truncatula] >gi|355505536|gb|AES86678.1| Ribosomal protein L37 [Medicago truncatula]	gi|460392251|ref|XM_004241683.1|	165	4e-38	PREDICTED: Solanum lycopersicum 60S ribosomal protein L37-2-like (LOC101248112), mRNA	sp|Q8LEM8|RL373_ARATH	180	2e-46	60S ribosomal protein L37-3 OS=Arabidopsis thaliana GN=RPL37C PE=3 SV=1	YLR185w	132	2e-31	COG2126	Ribosomal protein L37E	K02922	6e-50	193	mtr:MTR_4g012910	large subunit ribosomal protein L37e	GO:0006412//translation	GO:0046872//metal ion binding;GO:0003735//structural constituent of ribosome;GO:0019843//rRNA binding	GO:0022625//cytosolic large ribosomal subunit	--
Unigene28270_All	696	8	42	0.7952	4.1325	2.37763	Up	8.22e-07	1.88e-05	gi|460407904|ref|XP_004249389.1|	139.8	3e-32	PREDICTED: uncharacterized protein LOC101268731 [Solanum lycopersicum]	gi|82542011|gb|DQ250797.1|	60	3e-06	Daucus carota isolate QAL-G transposon DcMaster, partial sequence	--	--	--	--	--	--	--	--	--	--	--	--	--	--	-	-	-	--
Unigene33409_All	752	16	84	1.472	7.6495	2.37759	Up	2.2e-12	9.46e-11	gi|356874560|dbj|BAL14660.1|	342	5e-93	APETALA1 and FRUITFULL like protein [Chrysanthemum seticuspe f. boreale]	gi|356874559|dbj|AB679273.1|	1011	0	Chrysanthemum seticuspe f. boreale CsAFL1 mRNA for APETALA1 and FRUITFULL like protein, complete cds	sp|Q42429|AGL8_SOLTU	180	9e-46	Agamous-like MADS-box protein AGL8 homolog OS=Solanum tuberosum PE=2 SV=1	--	--	--	--	--	K09264	8e-51	198	pop:POPTR_661810	MADS-box transcription factor, plant	GO:0006351//transcription, DNA-dependent	GO:0005488//binding	-	--
Unigene24962_All	4203	8	42	0.1317	0.6843	2.37737	Up	8.22e-07	1.88e-05	gi|19568935|gb|AAL91978.1|AF483209_1	1160.2	0	putative trehalose synthase [Solanum tuberosum]	gi|289579645|gb|AC240059.1|	392	1e-105	Solanum tuberosum chromosome 7 clone RH190I20, complete sequence	sp|Q9LMI0|TPS7_ARATH	1090	0	Probable alpha,alpha-trehalose-phosphate synthase [UDP-forming] 7 OS=Arabidopsis thaliana GN=TPS7 PE=1 SV=1	YBR126c	353	1e-96	COG0380	Trehalose-6-phosphate synthase	K16055	0	1150	rcu:RCOM_1251280	trehalose 6-phosphate synthase/phosphatase [EC:2.4.1.15 3.1.3.12]	GO:0005992//trehalose biosynthetic process;GO:0006007//glucose catabolic process	GO:0003825//alpha,alpha-trehalose-phosphate synthase (UDP-forming) activity;GO:0004805//trehalose-phosphatase activity	GO:0005634//nucleus;GO:0005829//cytosol	--
CL13564.Contig20_All	1118	9	47	0.5569	2.8789	2.37003	Up	1.86e-07	4.69e-06	--	--	--	--	--	--	--	--	--	--	--	--	--	--	--	--	--	--	--	--	--	--	-	-	-	--
CL1975.Contig5_All	3370	9	47	0.1848	0.9551	2.36969	Up	1.86e-07	4.69e-06	gi|460367280|ref|XP_004229503.1|	1610.1	0	PREDICTED: protein translocase subunit SECA1, chloroplastic-like [Solanum lycopersicum]	gi|359479990|ref|XM_002273892.2|	1156	0	PREDICTED: Vitis vinifera protein translocase subunit SecA, chloroplastic-like (LOC100250268), mRNA	sp|Q9SYI0|SECA1_ARATH	1569	0	Protein translocase subunit SECA1, chloroplastic OS=Arabidopsis thaliana GN=SECA1 PE=1 SV=2	alr4851	1117	0	COG0653	Preprotein translocase subunit SecA (ATPase, RNA helicase)	K03070	0	1600	vvi:100250268	preprotein translocase subunit SecA	GO:0009646//response to absence of light;GO:0017038//protein import;GO:0010090//trichome morphogenesis;GO:0010109//regulation of photosynthesis;GO:0010027//thylakoid membrane organization;GO:0009658//chloroplast organization;GO:0006605//protein targeting	GO:0005524//ATP binding	GO:0009941//chloroplast envelope;GO:0009570//chloroplast stroma;GO:0005886//plasma membrane	--
CL112.Contig7_All	419	15	78	2.4768	12.7483	2.36376	Up	1.6e-11	6.35e-10	--	--	--	--	gi|402747039|ref|NM_001248805.2|	58	8e-06	Glycine max uncharacterized LOC100527414 (LOC100527414), mRNA	--	--	--	--	--	--	--	--	--	--	--	--	--	--	-	-	-	--
Unigene48810_All	1884	6	31	0.2203	1.1268	2.35469	Up	2.78e-05	0.00047698	gi|297742644|emb|CBI34793.3|	667.9	0	unnamed protein product [Vitis vinifera]	--	--	--	--	--	--	--	--	--	--	--	--	--	--	--	--	--	--	GO:0000278//mitotic cell cycle;GO:0006396//RNA processing	-	-	--
CL4636.Contig2_All	1688	6	31	0.2459	1.2577	2.35464	Up	2.78e-05	0.000476766	gi|470132575|ref|XP_004302155.1|	625.9	6e-178	PREDICTED: zinc finger CCCH domain-containing protein ZFN-like [Fragaria vesca subsp. vesca]	gi|356531907|ref|XM_003534470.1|	248	2e-62	PREDICTED: Glycine max zinc finger CCCH domain-containing protein ZFN-like, transcript variant 2 (LOC100786261), mRNA	sp|Q9SWF9|ZFNL_PEA	597	7e-171	Zinc finger CCCH domain-containing protein ZFN-like OS=Pisum sativum PE=2 SV=1	--	--	--	--	--	K08852	1e-18	93.2	vcn:VOLCADRAFT_107956	serine/threonine-protein kinase/endoribonuclease IRE1 [EC:2.7.11.1 3.1.26.-]	-	GO:0008270//zinc ion binding;GO:0003676//nucleic acid binding	-	--
Unigene25767_All	769	12	62	1.0796	5.5213	2.35451	Up	2.2e-09	7.08e-08	gi|359497194|ref|XP_003635450.1|	94	2e-18	PREDICTED: uncharacterized protein LOC100853798 [Vitis vinifera] >gi|296084652|emb|CBI25775.3| unnamed protein product [Vitis vinifera]	--	--	--	--	--	--	--	--	--	--	--	--	--	--	--	--	--	--	-	-	-	--
Unigene34818_All	606	12	62	1.37	7.0063	2.35448	Up	2.2e-09	7.08e-08	gi|296086908|emb|CBI33089.3|	183	2e-45	unnamed protein product [Vitis vinifera]	--	--	--	--	--	--	--	--	--	--	--	--	--	--	--	--	--	--	-	-	-	--
CL12602.Contig3_All	252	6	31	1.6473	8.4243	2.35445	Up	2.78e-05	0.000476838	--	--	--	--	--	--	--	--	--	--	--	--	--	--	--	--	--	--	--	--	--	--	-	-	-	--
CL13388.Contig3_All	1432	6	31	0.2899	1.4825	2.3544	Up	2.78e-05	0.000477051	gi|225464880|ref|XP_002273234.1|	147.1	2e-87	PREDICTED: uncharacterized protein LOC100262096 [Vitis vinifera] >gi|296084875|emb|CBI28284.3| unnamed protein product [Vitis vinifera]	gi|359479490|ref|XM_002273198.2|	89.7	8e-15	PREDICTED: Vitis vinifera uncharacterized LOC100262096 (LOC100262096), mRNA	--	--	--	--	--	--	--	--	--	--	--	--	--	--	GO:0016226//iron-sulfur cluster assembly;GO:0009073//aromatic amino acid family biosynthetic process	-	GO:0009507//chloroplast;GO:0005739//mitochondrion	--
CL4879.Contig8_All	825	6	31	0.5032	2.5732	2.35436	Up	2.78e-05	0.000476909	--	--	--	--	--	--	--	--	--	--	--	--	--	--	--	--	--	--	--	--	--	--	-	-	-	--
CL4156.Contig6_All	2118	13	67	0.4246	2.1663	2.35106	Up	5.05e-10	1.74e-08	gi|460384976|ref|XP_004238182.1|	708	0	PREDICTED: uncharacterized protein LOC101262306 [Solanum lycopersicum]	gi|359492066|ref|XM_002282274.2|	184	3e-43	PREDICTED: Vitis vinifera uncharacterized LOC100266128 (LOC100266128), mRNA	--	--	--	--	--	--	--	--	--	--	--	--	--	--	-	-	-	--
CL1755.Contig19_All	2135	7	36	0.2268	1.1547	2.34803	Up	6.19e-06	0.000121314	gi|13477077|dbj|BAB02990.1|	231.1	6e-59	retroelement pol polyprotein-like [Arabidopsis thaliana]	--	--	--	--	sp|P10978|POLX_TOBAC	135	1e-31	Retrovirus-related Pol polyprotein from transposon TNT 1-94 OS=Nicotiana tabacum PE=2 SV=1	--	--	--	--	--	K05356	3e-34	145	sbi:SORBI_0011s005450	all-trans-nonaprenyl-diphosphate synthase [EC:2.5.1.84 2.5.1.85]	-	GO:0046872//metal ion binding	-	--
Unigene42732_All	293	14	72	3.3058	16.8282	2.34781	Up	1.16e-10	4.28e-09	--	--	--	--	--	--	--	--	--	--	--	--	--	--	--	--	--	--	--	--	--	--	-	-	-	--
Unigene27041_All	4197	7	36	0.1154	0.5874	2.3477	Up	6.19e-06	0.000121293	gi|470122517|ref|XP_004297287.1|	1146.7	0	PREDICTED: uncharacterized protein LOC101300815 [Fragaria vesca subsp. vesca]	gi|359473266|ref|XM_002268815.2|	129	3e-26	PREDICTED: Vitis vinifera uncharacterized LOC100260241 (LOC100260241), mRNA	sp|P93008|RH21_ARATH	81.3	4e-15	DEAD-box ATP-dependent RNA helicase 21 OS=Arabidopsis thaliana GN=RH21 PE=2 SV=1	YLR106c	63.9	2e-09	COG5271	AAA ATPase containing von Willebrand factor type A (vWA) domain	K12811	2e-19	97.1	vvi:100262258	ATP-dependent RNA helicase DDX46/PRP5 [EC:3.6.4.13]	GO:0044763;GO:0044707	-	GO:0005829//cytosol	--
Unigene409_All	628	23	118	2.5338	12.8675	2.34436	Up	1.35e-16	7.63e-15	gi|357468393|ref|XP_003604481.1|	193.4	2e-48	Ribosomal protein L37 [Medicago truncatula] >gi|355505536|gb|AES86678.1| Ribosomal protein L37 [Medicago truncatula]	gi|460399452|ref|XM_004245207.1|	161	1e-36	PREDICTED: Solanum lycopersicum ribosomal protein L37 (LOC544291), mRNA	sp|Q8LEM8|RL373_ARATH	180	7e-46	60S ribosomal protein L37-3 OS=Arabidopsis thaliana GN=RPL37C PE=3 SV=1	YLR185w	132	5e-31	COG2126	Ribosomal protein L37E	K02922	2e-49	193	mtr:MTR_4g012910	large subunit ribosomal protein L37e	GO:0006412//translation	GO:0046872//metal ion binding;GO:0003735//structural constituent of ribosome;GO:0019843//rRNA binding	GO:0022625//cytosolic large ribosomal subunit	--
CL11015.Contig3_All	1815	40	205	1.5247	7.7348	2.34284	Up	9.48e-28	9.07e-26	gi|255557619|ref|XP_002519839.1|	652.9	0	conserved hypothetical protein [Ricinus communis] >gi|223540885|gb|EEF42443.1| conserved hypothetical protein [Ricinus communis]	gi|225427247|ref|XM_002278558.1|	103	6e-19	PREDICTED: Vitis vinifera aluminum-activated malate transporter 12-like (LOC100245421), mRNA	sp|O49696|ALMTC_ARATH	585	3e-167	Aluminum-activated malate transporter 12 OS=Arabidopsis thaliana GN=ALMT12 PE=2 SV=1	--	--	--	--	--	--	--	--	--	--	GO:0010118//stomatal movement	GO:0008509//anion transmembrane transporter activity	GO:0012505//endomembrane system;GO:0005886//plasma membrane	--
CL2326.Contig2_All	801	8	41	0.691	3.5053	2.34278	Up	1.39e-06	3.04e-05	gi|359480564|ref|XP_003632493.1|	334.7	1e-90	PREDICTED: casein kinase II subunit alpha isoform 2 [Vitis vinifera]	gi|359480563|ref|XM_003632445.1|	392	1e-106	PREDICTED: Vitis vinifera casein kinase II subunit alpha-like, transcript variant 2 (LOC100262741), mRNA	sp|O64816|CSK2P_ARATH	333	9e-92	Casein kinase II subunit alpha, chloroplastic OS=Arabidopsis thaliana GN=At2g23070 PE=2 SV=1	SPAC1687.15	90.5	3e-18	COG0515	Serine/threonine protein kinase	K03097	8e-92	334	vvi:100262741	casein kinase II subunit alpha [EC:2.7.11.1]	GO:0006468//protein phosphorylation	GO:0008353//RNA polymerase II carboxy-terminal domain kinase activity;GO:0005524//ATP binding	GO:0005634//nucleus;GO:0005829//cytosol	--
CL9156.Contig1_All	787	8	41	0.7033	3.5676	2.34274	Up	1.39e-06	3.04e-05	gi|357485855|ref|XP_003613215.1|	23.1	9e-75	Polygalacturonase [Medicago truncatula] >gi|355514550|gb|AES96173.1| Polygalacturonase [Medicago truncatula]	gi|356567641|ref|XM_003551978.1|	151	1e-33	PREDICTED: Glycine max polygalacturonase At1g48100-like (LOC100783813), mRNA	sp|Q949Z1|PGLR4_ARATH	181	2e-46	Polygalacturonase At1g48100 OS=Arabidopsis thaliana GN=At1g48100 PE=2 SV=1	YJR153w	48.9	1e-05	COG5434	Endopolygalacturonase	K01184	6e-60	228	rcu:RCOM_1063390	polygalacturonase [EC:3.2.1.15]	GO:0005975//carbohydrate metabolic process;GO:0016556//mRNA modification	GO:0047911;GO:0004650//polygalacturonase activity	GO:0005576//extracellular region	--
CL1670.Contig8_All	3015	9	46	0.2065	1.0448	2.33901	Up	3.13e-07	7.63e-06	gi|297744010|emb|CBI36980.3|	85.1	8e-15	unnamed protein product [Vitis vinifera]	--	--	--	--	sp|Q9FVQ1|NUCL1_ARATH	55.5	2e-07	Nucleolin 1 OS=Arabidopsis thaliana GN=NUCL1 PE=1 SV=1	HI0990	57	2e-07	COG3468	Type V secretory pathway, adhesin AidA	K11294	5e-07	55.5	ath:AT1G48920	nucleolin	GO:0009653//anatomical structure morphogenesis;GO:0009791//post-embryonic development;GO:0048513//organ development;GO:0044767	-	-	--
Unigene42734_All	306	11	56	2.487	12.5325	2.3332	Up	1.62e-08	4.67e-07	gi|148727870|gb|ABR08570.1|	50.8	7e-06	proline-rich protein [Oryza sativa Japonica Group]	--	--	--	--	--	--	--	--	BH0971	47.8	5e-06	COG1511	Predicted membrane protein	--	--	--	--	--	-	-	-	--
Unigene31034_All	622	15	76	1.6684	8.3675	2.32633	Up	4.48e-11	1.71e-09	--	--	--	--	--	--	--	--	--	--	--	--	--	--	--	--	--	--	--	--	--	--	-	-	-	--
CL3125.Contig3_All	926	15	76	1.1207	5.6205	2.3263	Up	4.48e-11	1.71e-09	gi|460368763|ref|XP_004230234.1|	340.1	3e-92	PREDICTED: 40S ribosomal protein S10-1-like [Solanum lycopersicum]	gi|460368762|ref|XM_004230186.1|	246	3e-62	PREDICTED: Solanum lycopersicum 40S ribosomal protein S10-1-like (LOC101253133), mRNA	sp|Q9AYP4|RS10_ORYSJ	303	7e-83	40S ribosomal protein S10 OS=Oryza sativa subsp. japonica GN=RPS10 PE=2 SV=2	SPBP22H7.08	134	2e-31	COG5045	Ribosomal protein S10E	K02947	9e-91	331	vvi:100257720	small subunit ribosomal protein S10e	-	GO:0003677//DNA binding;GO:0003682//chromatin binding	GO:0016020//membrane;GO:0005618//cell wall;GO:0022626//cytosolic ribosome;GO:0009507//chloroplast	--
CL10191.Contig2_All	1189	51	257	2.9676	14.8021	2.31843	Up	5.43e-34	6.6e-32	gi|224139258|ref|XP_002323024.1|	303.1	6e-81	predicted protein [Populus trichocarpa] >gi|222867654|gb|EEF04785.1| predicted protein [Populus trichocarpa]	gi|460378954|ref|XM_004235184.1|	79.8	6e-12	PREDICTED: Solanum lycopersicum abscisic acid receptor PYL4-like (LOC101256856), mRNA	sp|O80920|PYL4_ARATH	269	3e-72	Abscisic acid receptor PYL4 OS=Arabidopsis thaliana GN=PYL4 PE=1 SV=1	--	--	--	--	--	K14496	5e-82	303	pop:POPTR_907261	abscisic acid receptor PYR/PYL family	GO:0009738//abscisic acid mediated signaling pathway	GO:0004872//receptor activity;GO:0005515//protein binding	GO:0005634//nucleus	--
Unigene18708_All	860	33	166	2.6548	13.2185	2.31588	Up	1.85e-22	1.42e-20	gi|255541920|ref|XP_002512024.1|	77	4e-13	conserved hypothetical protein [Ricinus communis] >gi|223549204|gb|EEF50693.1| conserved hypothetical protein [Ricinus communis]	gi|82912059|gb|DQ259732.1|	69.9	4e-09	Picea glauca genotype 80130 homeobox transcription factor KN3 (KN3) gene, KN3-1 allele, partial cds	sp|Q9LXS1|MTPA2_ARATH	48.1	6e-06	Metal tolerance protein A2 OS=Arabidopsis thaliana GN=MTPA2 PE=2 SV=2	STM3024	64.3	3e-10	COG2215	ABC-type uncharacterized transport system, permease component	K12813	2e-11	68.2	vcn:VOLCADRAFT_92322	pre-mRNA-splicing factor ATP-dependent RNA helicase DHX16 [EC:3.6.4.13]	-	GO:0003677//DNA binding;GO:0000166//nucleotide binding;GO:0004386//helicase activity	-	--
Unigene24009_All	1430	8	40	0.387	1.9156	2.30739	Up	2.33e-06	4.91e-05	gi|255585554|ref|XP_002533467.1|	582.4	6e-165	oxidoreductase, putative [Ricinus communis] >gi|223526682|gb|EEF28919.1| oxidoreductase, putative [Ricinus communis]	gi|460390792|ref|XM_004240961.1|	287	2e-74	PREDICTED: Solanum lycopersicum protein tas-like (LOC101249178), mRNA	sp|O23016|KCAB_ARATH	102	4e-22	Probable voltage-gated potassium channel subunit beta OS=Arabidopsis thaliana GN=KAB1 PE=1 SV=1	YPO0790	281	2e-75	COG0667	Predicted oxidoreductases (related to aryl-alcohol dehydrogenases)	K14521	1e-59	228	vcn:VOLCADRAFT_98273	N-acetyltransferase 10 [EC:2.3.1.-]	GO:0019288//isopentenyl diphosphate biosynthetic process, mevalonate-independent pathway;GO:0055114//oxidation-reduction process	GO:0004032//alditol:NADP+ 1-oxidoreductase activity	GO:0009941//chloroplast envelope;GO:0009570//chloroplast stroma	--
CL8029.Contig1_All	2728	7	35	0.1775	0.8786	2.30739	Up	1.04e-05	0.000195457	gi|255570428|ref|XP_002526173.1|	1105.5	0	suppressor of ty, putative [Ricinus communis] >gi|223534550|gb|EEF36249.1| suppressor of ty, putative [Ricinus communis]	gi|224105298|ref|XM_002313723.1|	301	2e-78	Populus trichocarpa global transcription factor group (GTA902), mRNA	sp|Q9SCQ7|AN32_ARATH	68.2	2e-11	Acidic leucine-rich nuclear phosphoprotein 32-related protein OS=Arabidopsis thaliana GN=At3g50690 PE=2 SV=1	YML010w	250	1e-65	COG5164	Transcription elongation factor	K15172	0	1105	rcu:RCOM_0138850	transcription elongation factor SPT5	GO:0006412//translation;GO:0032968//positive regulation of transcription elongation from RNA polymerase II promoter	GO:0003735//structural constituent of ribosome;GO:0003700//sequence-specific DNA binding transcription factor activity	GO:0005840//ribosome;GO:0005634//nucleus	--
CL1835.Contig2_All	3081	15	75	0.3368	1.667	2.30729	Up	7.49e-11	2.8e-09	gi|460402480|ref|XP_004246740.1|	940.6	0	PREDICTED: uncharacterized protein C57A7.06-like [Solanum lycopersicum]	gi|147791049|emb|AM462494.2|	105	3e-19	Vitis vinifera contig VV78X054501.10, whole genome shotgun sequence	sp|Q9LFE4|Y5673_ARATH	56.2	1e-07	WEB family protein At5g16730, chloroplastic OS=Arabidopsis thaliana GN=At5g16730 PE=1 SV=1	YML093w	293	1e-78	COG5644	Uncharacterized conserved protein	K14567	0	935	vvi:100267476	U3 small nucleolar RNA-associated protein 14	GO:0006606//protein import into nucleus;GO:0009909//regulation of flower development;GO:0006406//mRNA export from nucleus	-	GO:0044424//intracellular part	--
CL3433.Contig2_All	1261	30	150	1.6459	8.1461	2.30723	Up	2.39e-20	1.66e-18	gi|269838632|gb|ACZ48681.1|	222.6	1e-56	Bcl-2-associated athanogene-like protein [Vitis vinifera]	--	--	--	--	sp|O65373|BAG5_ARATH	93.6	2e-19	BAG family molecular chaperone regulator 5, mitochondrial OS=Arabidopsis thaliana GN=BAG5 PE=1 SV=1	--	--	--	--	--	K14306	3e-06	51.2	aly:ARALYDRAFT_483630	nuclear pore complex protein Nup62	-	-	-	--
CL649.Contig2_All	2015	15	75	0.515	2.5489	2.30723	Up	7.49e-11	2.8e-09	gi|147838534|emb|CAN65390.1|	946	0	hypothetical protein VITISV_038363 [Vitis vinifera]	gi|147838531|emb|AM451055.2|	591	1e-165	Vitis vinifera contig VV78X158485.22, whole genome shotgun sequence	sp|P54411|TCPE2_AVESA	330	1e-90	T-complex protein 1 subunit epsilon OS=Avena sativa PE=2 SV=1	SPBC106.06	647	0	COG0459	Chaperonin GroEL (HSP60 family)	K09496	0	945	vvi:100262936	T-complex protein 1 subunit delta	GO:0010498//proteasomal protein catabolic process;GO:0006457//protein folding;GO:0009651//response to salt stress;GO:0007010//cytoskeleton organization;GO:0006096//glycolysis;GO:0006094//gluconeogenesis;GO:0046686//response to cadmium ion	GO:0005524//ATP binding;GO:0051082//unfolded protein binding	GO:0005829//cytosol	--
CL14682.Contig1_All	966	8	40	0.573	2.8357	2.3071	Up	2.33e-06	4.91e-05	gi|460389482|ref|XP_004240381.1|	339.3	5e-92	PREDICTED: DNA-directed RNA polymerase II subunit RPB7-like [Solanum lycopersicum]	gi|460389481|ref|XM_004240333.1|	315	5e-83	PREDICTED: Solanum lycopersicum DNA-directed RNA polymerase II subunit RPB7-like (LOC101259753), mRNA	sp|P46279|RPB7_SOYBN	337	6e-93	DNA-directed RNA polymerase II subunit RPB7 OS=Glycine max PE=2 SV=1	SPACUNK4.06c	175	1e-43	COG1095	DNA-directed RNA polymerase, subunit E'	K03015	1e-92	338	rcu:RCOM_0732550	DNA-directed RNA polymerase II subunit RPB7	GO:0000394//RNA splicing, via endonucleolytic cleavage and ligation;GO:0006366//transcription from RNA polymerase II promoter	GO:0003899//DNA-directed RNA polymerase activity;GO:0003723//RNA binding	GO:0005665//DNA-directed RNA polymerase II, core complex	--
CL13564.Contig4_All	983	7	35	0.4927	2.4383	2.30709	Up	1.04e-05	0.000195489	--	--	--	--	--	--	--	--	--	--	--	--	--	--	--	--	--	--	--	--	--	--	-	-	-	--
CL241.Contig5_All	1541	8	40	0.3592	1.7776	2.30707	Up	2.33e-06	4.91e-05	gi|52851188|emb|CAH58642.1|	127.9	4e-28	plasma membrane H+-ATPase [Plantago major]	gi|403044003|ref|NM_001255538.2|	67.9	3e-08	Glycine max uric acid degradation bifunctional protein TTL-like (LOC100788368), mRNA	sp|Q08435|PMA1_NICPL	106	4e-23	Plasma membrane ATPase 1 OS=Nicotiana plumbaginifolia GN=PMA1 PE=2 SV=1	--	--	--	--	--	K01535	2e-25	115	bdi:100844944	H+-transporting ATPase [EC:3.6.3.6]	GO:0009651//response to salt stress;GO:0006754//ATP biosynthetic process;GO:0006812//cation transport;GO:0006200//ATP catabolic process	GO:0008553//hydrogen-exporting ATPase activity, phosphorylative mechanism;GO:0046872//metal ion binding;GO:0005524//ATP binding	GO:0016021//integral to membrane;GO:0005886//plasma membrane	--
CL191.Contig3_All	2480	6	30	0.1674	0.8284	2.30703	Up	4.7e-05	0.000761491	gi|225424345|ref|XP_002284867.1|	376.7	1e-102	PREDICTED: UBX domain-containing protein 6 [Vitis vinifera]	gi|470122843|ref|XM_004297400.1|	89.7	1e-14	PREDICTED: Fragaria vesca subsp. vesca UBX domain-containing protein 6-like (LOC101298411), mRNA	sp|Q9FH28|DNJ49_ARATH	64.3	3e-10	Chaperone protein dnaJ 49 OS=Arabidopsis thaliana GN=ATJ49 PE=2 SV=2	SA1408	70.9	1e-11	COG0484	DnaJ-class molecular chaperone with C-terminal Zn finger domain	K14011	8e-104	376	vvi:100257839	UBX domain-containing protein 6	GO:0006499//N-terminal protein myristoylation	GO:0003676//nucleic acid binding;GO:0008270//zinc ion binding	GO:0019898//extrinsic to membrane;GO:0005634//nucleus	--
CL5288.Contig1_All	2399	9	45	0.2596	1.2846	2.30696	Up	5.25e-07	1.23e-05	gi|460389918|ref|XP_004240592.1|	959.9	0	PREDICTED: putative clathrin assembly protein At2g25430-like [Solanum lycopersicum]	gi|165263512|dbj|AP009597.1|	192	1e-45	Solanum lycopersicum DNA, chromosome 8, clone: C08HBa0209H09, complete sequence	sp|Q8S9J8|CAP1_ARATH	834	0	Probable clathrin assembly protein At4g32285 OS=Arabidopsis thaliana GN=At4g32285 PE=1 SV=2	--	--	--	--	--	--	--	--	--	--	GO:0048268//clathrin coat assembly;GO:0055114//oxidation-reduction process	GO:0005545//1-phosphatidylinositol binding;GO:0030276//clathrin binding;GO:0032440//2-alkenal reductase [NAD(P)] activity	GO:0005886//plasma membrane;GO:0030118//clathrin coat;GO:0005634//nucleus;GO:0005829//cytosol	--
CL4156.Contig4_All	2151	16	79	0.5146	2.5151	2.28909	Up	2.88e-11	1.12e-09	gi|460384976|ref|XP_004238182.1|	729.9	0	PREDICTED: uncharacterized protein LOC101262306 [Solanum lycopersicum]	gi|359492066|ref|XM_002282274.2|	184	3e-43	PREDICTED: Vitis vinifera uncharacterized LOC100266128 (LOC100266128), mRNA	--	--	--	--	--	--	--	--	--	--	--	--	--	--	-	-	-	--
CL2934.Contig2_All	526	16	79	2.1045	10.2852	2.28902	Up	2.88e-11	1.12e-09	gi|225425585|ref|XP_002263065.1|	148.7	4e-35	PREDICTED: DNA-directed RNA polymerases I, II, and III subunit RPABC5 [Vitis vinifera] >gi|297739069|emb|CBI28558.3| unnamed protein product [Vitis vinifera]	gi|160954660|emb|CU225089.1|	208	4e-51	Populus EST from leave	sp|Q39290|RPAB5_BRANA	142	8e-35	DNA-directed RNA polymerases I, II, and III subunit RPABC5 OS=Brassica napus PE=3 SV=1	SPAC1B3.12c	117	1e-26	COG1644	DNA-directed RNA polymerase, subunit N (RpoN/RPB10)	K03007	4e-36	148	vvi:100267114	DNA-directed RNA polymerases I, II, and III subunit RPABC5	GO:0006351//transcription, DNA-dependent	GO:0003899//DNA-directed RNA polymerase activity;GO:0008270//zinc ion binding;GO:0003677//DNA binding	GO:0000418//DNA-directed RNA polymerase IV complex;GO:0000419//DNA-directed RNA polymerase V complex;GO:0005665//DNA-directed RNA polymerase II, core complex	--
CL2044.Contig6_All	1172	52	256	3.0696	14.9584	2.28483	Up	2.68e-33	3.18e-31	gi|297736783|emb|CBI25984.3|	367.9	1e-100	unnamed protein product [Vitis vinifera]	gi|357485862|ref|XM_003613171.1|	561	1e-157	Medicago truncatula ADP-ribosylation factor (MTR_5g034130) mRNA, complete cds	sp|P51823|ARF2_ORYSJ	365	4e-101	ADP-ribosylation factor 2 OS=Oryza sativa subsp. japonica GN=ARF PE=2 SV=2	YDL137w	301	1e-81	COG1100	GTPase SAR1 and related small G proteins	K07977	1e-100	365	osa:4339157	Arf/Sar family, other	GO:0016192//vesicle-mediated transport;GO:0007264//small GTPase mediated signal transduction;GO:0006471//protein ADP-ribosylation;GO:0006886//intracellular protein transport;GO:0046686//response to cadmium ion	GO:0005507//copper ion binding;GO:0005215//transporter activity;GO:0016787//hydrolase activity;GO:0005525//GTP binding	GO:0009536//plastid;GO:0005773//vacuole;GO:0005794//Golgi apparatus;GO:0005886//plasma membrane	--
CL1643.Contig3_All	2706	12	59	0.3068	1.4931	2.28294	Up	1.03e-08	3.06e-07	gi|225439731|ref|XP_002272943.1|	1020.4	0	PREDICTED: pentatricopeptide repeat-containing protein At3g53700, chloroplastic [Vitis vinifera]	gi|359481488|ref|XM_002272907.2|	101	4e-18	PREDICTED: Vitis vinifera pentatricopeptide repeat-containing protein At3g53700, chloroplastic-like (LOC100256760), mRNA	sp|Q9LFF1|PP281_ARATH	960	0	Pentatricopeptide repeat-containing protein At3g53700, chloroplastic OS=Arabidopsis thaliana GN=MEE40 PE=2 SV=1	--	--	--	--	--	K15336	9e-75	280	vvi:100259391	tRNA (cytosine38-C5)-methyltransferase [EC:2.1.1.204]	GO:0016226//iron-sulfur cluster assembly;GO:0009793//embryo development ending in seed dormancy;GO:0010027//thylakoid membrane organization;GO:0048481//ovule development;GO:0010228//vegetative to reproductive phase transition of meristem	-	GO:0009507//chloroplast;GO:0005739//mitochondrion	--
Unigene56362_All	1541	11	54	0.4939	2.3997	2.28056	Up	4.52e-08	1.24e-06	gi|255576298|ref|XP_002529042.1|	437.2	3e-121	conserved hypothetical protein [Ricinus communis] >gi|223531522|gb|EEF33353.1| conserved hypothetical protein [Ricinus communis]	gi|356553529|ref|XR_137235.1|	95.6	1e-16	PREDICTED: Glycine max uncharacterized LOC100781587 (LOC100781587), miscRNA	--	--	--	--	--	--	--	--	--	--	--	--	--	--	-	-	-	--
CL109.Contig1_All	6152	20	98	0.2249	1.0909	2.27816	Up	1.38e-13	6.46e-12	gi|462417380|gb|EMJ22117.1|	288.9	7e-76	hypothetical protein PRUPE_ppa000245mg [Prunus persica]	gi|359486839|ref|XM_002284187.2|	868	0	PREDICTED: Vitis vinifera ABC transporter B family member 20-like (LOC100259831), mRNA	sp|Q9M3B9|AB20B_ARATH	976	0	ABC transporter B family member 20 OS=Arabidopsis thaliana GN=ABCB20 PE=2 SV=1	aq_1410	538	6e-152	COG1350	Predicted alternative tryptophan synthase beta-subunit (paralog of TrpB)	K05658	0	1004	gmx:100799399	ATP-binding cassette, subfamily B (MDR/TAP), member 1	GO:0010048//vernalization response;GO:0010541//acropetal auxin transport;GO:0043481//anthocyanin accumulation in tissues in response to UV light;GO:0010540//basipetal auxin transport;GO:0006487//protein N-linked glycosylation;GO:0010315//auxin efflux;GO:0055085//transmembrane transport;GO:0006200//ATP catabolic process;GO:0048440//carpel development	GO:0010329//auxin efflux transmembrane transporter activity;GO:0042626//ATPase activity, coupled to transmembrane movement of substances;GO:0005524//ATP binding	GO:0016021//integral to membrane;GO:0009506//plasmodesma;GO:0005886//plasma membrane;GO:0005634//nucleus	--
CL3869.Contig5_All	1765	10	49	0.392	1.9012	2.27798	Up	1.99e-07	4.98e-06	gi|225470599|ref|XP_002274463.1|	807.7	0	PREDICTED: AP-1 complex subunit mu-1 [Vitis vinifera] >gi|296083422|emb|CBI23375.3| unnamed protein product [Vitis vinifera]	gi|359495909|ref|XM_002274427.2|	837	0	PREDICTED: Vitis vinifera AP-1 complex subunit mu-1-like (LOC100251026), mRNA	--	--	--	--	--	--	--	--	--	K12393	0	807	vvi:100251026	AP-1 complex subunit mu	GO:0016192//vesicle-mediated transport;GO:0006886//intracellular protein transport	-	GO:0030131//clathrin adaptor complex	--
CL2565.Contig8_All	2688	9	44	0.2316	1.121	2.27508	Up	8.77e-07	1.99e-05	--	--	--	--	--	--	--	--	--	--	--	--	--	--	--	--	--	--	--	--	--	--	-	-	-	--
CL11892.Contig3_All	1451	8	39	0.3814	1.8406	2.2708	Up	3.9e-06	7.92e-05	gi|460386332|ref|XP_004238852.1|	164.5	6e-156	PREDICTED: uncharacterized lipoprotein syc1174_c-like [Solanum lycopersicum]	gi|225320823|dbj|AK325034.1|	133	6e-28	Solanum lycopersicum cDNA, clone: LEFL1090BH12, HTC in leaf	--	--	--	--	--	--	--	--	--	--	--	--	--	--	-	-	-	--
CL2838.Contig16_All	1038	8	39	0.5332	2.573	2.2707	Up	3.9e-06	7.92e-05	gi|22327990|ref|NP_200888.2|	179.9	6e-44	heavy metal transport/detoxification domain-containing protein [Arabidopsis thaliana] >gi|28416657|gb|AAO42859.1| At5g60800 [Arabidopsis thaliana] >gi|332009995|gb|AED97378.1| heavy metal transport/detoxification domain-containing protein [Arabidopsis thaliana]	--	--	--	--	sp|Q9SZN7|HIP26_ARATH	53.1	3e-07	Heavy metal-associated isoprenylated plant protein 26 OS=Arabidopsis thaliana GN=HIPP26 PE=1 SV=1	--	--	--	--	--	K07213	6e-06	50.1	gmx:547569	copper chaperone	-	-	-	--
CL13545.Contig2_All	542	7	34	0.8935	4.2959	2.26542	Up	1.74e-05	0.000312337	gi|255556288|ref|XP_002519178.1|	164.9	6e-40	importin alpha, putative [Ricinus communis] >gi|223541493|gb|EEF43042.1| importin alpha, putative [Ricinus communis]	gi|460398808|ref|XM_004244896.1|	93.7	2e-16	PREDICTED: Solanum lycopersicum importin subunit alpha-1-like (LOC101261940), mRNA	sp|O22478|IMA_SOLLC	146	8e-36	Importin subunit alpha OS=Solanum lycopersicum PE=2 SV=2	SPCC962.03c	65.1	7e-11	COG5064	Karyopherin (importin) alpha	--	--	--	--	--	GO:0006606//protein import into nucleus;GO:0009407//toxin catabolic process	GO:0008565//protein transporter activity	GO:0005829//cytosol;GO:0005618//cell wall;GO:0005730//nucleolus;GO:0009506//plasmodesma;GO:0005635//nuclear envelope	--
CL781.Contig5_All	826	7	34	0.5863	2.8188	2.26537	Up	1.74e-05	0.000312288	gi|224083430|ref|XP_002307023.1|	287.3	1e-76	predicted protein [Populus trichocarpa] >gi|222856472|gb|EEE94019.1| predicted protein [Populus trichocarpa]	gi|359476941|ref|XM_002281703.2|	214	1e-52	PREDICTED: Vitis vinifera 50S ribosomal protein L17-like (LOC100252405), mRNA	sp|O80363|RK17_TOBAC	108	5e-24	50S ribosomal protein L17, chloroplastic OS=Nicotiana tabacum GN=RPL17 PE=2 SV=1	FN1282	119	8e-27	COG0203	Ribosomal protein L17	K02879	2e-77	287	pop:POPTR_650590	large subunit ribosomal protein L17	GO:0006412//translation;GO:0009086//methionine biosynthetic process;GO:0006354//DNA-dependent transcription, elongation;GO:0000394//RNA splicing, via endonucleolytic cleavage and ligation	GO:0003735//structural constituent of ribosome	GO:0005840//ribosome;GO:0009507//chloroplast	--
CL421.Contig8_All	1096	7	34	0.4419	2.1244	2.26526	Up	1.74e-05	0.00031224	gi|462405427|gb|EMJ10891.1|	159.5	9e-38	hypothetical protein PRUPE_ppa012410mg [Prunus persica]	gi|470128743|ref|XM_004300247.1|	87.7	2e-14	PREDICTED: Fragaria vesca subsp. vesca uncharacterized LOC101301109 (LOC101301109), mRNA	--	--	--	--	--	--	--	--	--	--	--	--	--	--	-	-	-	--
CL423.Contig4_All	750	169	818	15.5896	74.6903	2.26034	Up	1.89e-101	9.63e-99	gi|118490066|gb|ABK96812.1|	177.2	2e-43	lipid transfer protein isoform 1.2, partial [Lactuca sativa]	gi|118490065|gb|EF101531.1|	151	1e-33	Lactuca sativa lipid transfer protein isoform 1.2 mRNA, partial cds	sp|Q9M5X8|NLTP_PRUAV	142	3e-34	Non-specific lipid-transfer protein OS=Prunus avium PE=1 SV=1	--	--	--	--	--	--	--	--	--	--	GO:0006869//lipid transport	GO:0008289//lipid binding	-	--
CL5788.Contig3_All	1601	12	58	0.5186	2.4809	2.25817	Up	1.72e-08	4.94e-07	gi|460383560|ref|XP_004237489.1|	606.7	3e-172	PREDICTED: probable UDP-arabinopyranose mutase 5-like isoform 1 [Solanum lycopersicum]	gi|156071541|gb|AC208316.1|	103	6e-19	Populus trichocarpa clone JGIACSB21-D15, complete sequence	sp|Q9FFD2|RGP5_ARATH	501	6e-142	Probable UDP-arabinopyranose mutase 5 OS=Arabidopsis thaliana GN=RGP5 PE=1 SV=1	--	--	--	--	--	K13379	2e-170	597	mtr:MTR_7g079490	reversibly glycosylated polypeptide / UDP-arabinopyranose mutase [EC:2.4.1.- 5.4.99.30]	GO:0006007//glucose catabolic process;GO:0009749//response to glucose stimulus;GO:0009744//response to sucrose stimulus;GO:0009750//response to fructose stimulus;GO:0009651//response to salt stress;GO:0030244//cellulose biosynthetic process;GO:0071555//cell wall organization	GO:0052691//UDP-arabinopyranose mutase activity;GO:0008466//glycogenin glucosyltransferase activity;GO:0005515//protein binding	GO:0005829//cytosol;GO:0005618//cell wall;GO:0009506//plasmodesma;GO:0005794//Golgi apparatus	--
CL293.Contig5_All	626	59	285	6.5206	31.1776	2.25743	Up	2.24e-36	2.94e-34	--	--	--	--	--	--	--	--	--	--	--	--	--	--	--	--	--	--	--	--	--	--	-	-	-	--
CL3418.Contig2_All	1207	48	231	2.7513	13.1062	2.25206	Up	1.08e-29	1.11e-27	gi|255540667|ref|XP_002511398.1|	122.1	1e-26	conserved hypothetical protein [Ricinus communis] >gi|223550513|gb|EEF52000.1| conserved hypothetical protein [Ricinus communis]	--	--	--	--	--	--	--	--	--	--	--	--	--	--	--	--	--	--	-	-	-	--
CL5720.Contig2_All	2719	10	48	0.2544	1.2089	2.24852	Up	3.31e-07	8.03e-06	gi|460403616|ref|XP_004247285.1|	61.2	1e-07	PREDICTED: UBX domain-containing protein 1-like [Solanum lycopersicum]	--	--	--	--	--	--	--	--	--	--	--	--	--	--	--	--	--	--	-	-	-	--
Unigene466_All	3634	10	48	0.1904	0.9045	2.24809	Up	3.31e-07	8.04e-06	gi|46430475|dbj|BAD16684.1|	795.8	0	plasma membrane H+-ATPase [Daucus carota]	gi|46430476|dbj|AB177648.1|	735	0	Daucus carota DcPA 2 mRNA for plasma membrane H+-ATPase, complete cds	sp|Q03194|PMA4_NICPL	781	0	Plasma membrane ATPase 4 OS=Nicotiana plumbaginifolia GN=PMA4 PE=2 SV=1	MA1678	331	6e-90	COG0474	Cation transport ATPase	K01535	0	782	vvi:100242786	H+-transporting ATPase [EC:3.6.3.6]	GO:0010119//regulation of stomatal movement;GO:0009414//response to water deprivation;GO:0006754//ATP biosynthetic process;GO:0006812//cation transport;GO:0009737//response to abscisic acid stimulus;GO:0006200//ATP catabolic process	GO:0008553//hydrogen-exporting ATPase activity, phosphorylative mechanism;GO:0046872//metal ion binding;GO:0005524//ATP binding	GO:0005773//vacuole;GO:0016021//integral to membrane;GO:0005634//nucleus	--
CL914.Contig20_All	1500	9	43	0.4151	1.9631	2.2416	Up	1.46e-06	3.2e-05	gi|428169810|gb|EKX38740.1|	54.3	6e-06	hypothetical protein GUITHDRAFT_76875, partial [Guillardia theta CCMP2712]	--	--	--	--	--	--	--	--	--	--	--	--	--	--	--	--	--	--	-	-	-	--
CL3869.Contig1_All	1660	9	43	0.3751	1.7739	2.24158	Up	1.46e-06	3.2e-05	gi|225470599|ref|XP_002274463.1|	795.4	0	PREDICTED: AP-1 complex subunit mu-1 [Vitis vinifera] >gi|296083422|emb|CBI23375.3| unnamed protein product [Vitis vinifera]	gi|359495909|ref|XM_002274427.2|	817	0	PREDICTED: Vitis vinifera AP-1 complex subunit mu-1-like (LOC100251026), mRNA	--	--	--	--	--	--	--	--	--	K12393	0	795	vvi:100251026	AP-1 complex subunit mu	GO:0016192//vesicle-mediated transport;GO:0006886//intracellular protein transport	-	GO:0030131//clathrin adaptor complex	--
CL11376.Contig2_All	2489	9	43	0.2502	1.1831	2.24142	Up	1.46e-06	3.2e-05	gi|359481849|ref|XP_002276633.2|	565.5	1e-159	PREDICTED: protein RRP5 homolog [Vitis vinifera]	gi|460403952|ref|XM_004247402.1|	188	2e-44	PREDICTED: Solanum lycopersicum peptide chain release factor 1-like (LOC101256123), mRNA	--	--	--	--	all4185	370	8e-102	COG0216	Protein chain release factor A	K14792	1e-136	486	gmx:100797745	rRNA biogenesis protein RRP5	GO:0001510//RNA methylation;GO:0006364//rRNA processing;GO:0006606//protein import into nucleus;GO:0009553//embryo sac development;GO:0006415//translational termination	GO:0016149//translation release factor activity, codon specific	GO:0005829//cytosol;GO:0005730//nucleolus;GO:0009536//plastid;GO:0005886//plasma membrane	--
CL1975.Contig1_All	3396	9	43	0.1834	0.8671	2.2412	Up	1.46e-06	3.2e-05	gi|460367280|ref|XP_004229503.1|	102.1	7e-20	PREDICTED: protein translocase subunit SECA1, chloroplastic-like [Solanum lycopersicum]	gi|359479990|ref|XM_002273892.2|	1219	0	PREDICTED: Vitis vinifera protein translocase subunit SecA, chloroplastic-like (LOC100250268), mRNA	sp|Q36795|SECA_SPIOL	1454	0	Protein translocase subunit SecA, chloroplastic OS=Spinacia oleracea GN=secA PE=2 SV=1	alr4851	1051	0	COG0653	Preprotein translocase subunit SecA (ATPase, RNA helicase)	K03070	0	1480	vvi:100250268	preprotein translocase subunit SecA	GO:0009646//response to absence of light;GO:0017038//protein import;GO:0010090//trichome morphogenesis;GO:0010109//regulation of photosynthesis;GO:0010027//thylakoid membrane organization;GO:0009658//chloroplast organization;GO:0006605//protein targeting	GO:0005524//ATP binding	GO:0009941//chloroplast envelope;GO:0009570//chloroplast stroma;GO:0005886//plasma membrane	--
CL8829.Contig1_All	992	13	62	0.9067	4.2801	2.23895	Up	6.52e-09	1.98e-07	gi|449445294|ref|XP_004140408.1|	107.1	4e-22	PREDICTED: 60S ribosomal protein L23a-like isoform 2 [Cucumis sativus] >gi|449498363|ref|XP_004160518.1| PREDICTED: 60S ribosomal protein L23a-like isoform 2 [Cucumis sativus]	--	--	--	--	sp|Q8LD46|R23A1_ARATH	102	4e-22	60S ribosomal protein L23a-1 OS=Arabidopsis thaliana GN=RPL23AA PE=2 SV=2	PHS049	77.8	3e-14	COG0089	Ribosomal protein L23	K02893	6e-22	103	pop:POPTR_561506	large subunit ribosomal protein L23Ae	GO:0006412//translation;GO:0006979//response to oxidative stress;GO:0009409//response to cold;GO:0042254//ribosome biogenesis;GO:0009644//response to high light intensity	GO:0003723//RNA binding;GO:0003735//structural constituent of ribosome	GO:0005618//cell wall;GO:0005730//nucleolus;GO:0009506//plasmodesma;GO:0022625//cytosolic large ribosomal subunit;GO:0016020//membrane;GO:0005794//Golgi apparatus	--
CL1128.Contig14_All	526	8	38	1.0522	4.9473	2.23323	Up	6.5e-06	0.000126746	gi|462413419|gb|EMJ18468.1|	129	3e-29	hypothetical protein PRUPE_ppa011832mg [Prunus persica]	--	--	--	--	sp|Q9ZU95|NUD17_ARATH	112	9e-26	Nudix hydrolase 17, mitochondrial OS=Arabidopsis thaliana GN=NUDT17 PE=2 SV=1	--	--	--	--	--	--	--	--	--	--	-	GO:0016787//hydrolase activity	-	--
CL6713.Contig1_All	484	20	95	2.8589	13.4416	2.23317	Up	6.27e-13	2.81e-11	gi|147768061|emb|CAN64915.1|	132.9	1e-30	hypothetical protein VITISV_030073 [Vitis vinifera]	--	--	--	--	--	--	--	--	--	--	--	--	--	--	--	--	--	--	-	-	-	--
CL1840.Contig10_All	2948	20	95	0.4694	2.2068	2.23307	Up	6.27e-13	2.81e-11	gi|462409512|gb|EMJ14846.1|	1358.2	0	hypothetical protein PRUPE_ppa001469mg [Prunus persica]	gi|225470677|ref|XM_002269750.1|	581	1e-162	PREDICTED: Vitis vinifera subtilisin-like protease (LOC100245233), mRNA	sp|O65351|SUBL_ARATH	351	2e-96	Subtilisin-like protease OS=Arabidopsis thaliana GN=ARA12 PE=1 SV=1	BS_vpr	120	1e-26	COG1404	Subtilisin-like serine proteases	--	--	--	--	--	GO:0006508//proteolysis;GO:0043086//negative regulation of catalytic activity;GO:0000023//maltose metabolic process;GO:0019252//starch biosynthetic process;GO:0007020//microtubule nucleation;GO:0019761//glucosinolate biosynthetic process;GO:0043085//positive regulation of catalytic activity;GO:0009736//cytokinin mediated signaling pathway	GO:0042802//identical protein binding;GO:0004252//serine-type endopeptidase activity	GO:0048196//plant extracellular matrix;GO:0005618//cell wall;GO:0005576//extracellular region;GO:0016020//membrane	--
Unigene11816_All	1568	32	151	1.4119	6.5948	2.22369	Up	1.23e-19	8.12e-18	gi|340248748|dbj|BAK52672.1|	654.1	0	cytokinin oxidase [Petunia x hybrida]	gi|340248747|dbj|AB588040.1|	157	4e-35	Petunia x hybrida PhCKX2 mRNA for cytokinin oxidase, complete cds	sp|Q9LTS3|CKX3_ARATH	503	9e-143	Cytokinin dehydrogenase 3 OS=Arabidopsis thaliana GN=CKX3 PE=1 SV=1	all0324	147	5e-35	COG0277	FAD/FMN-containing dehydrogenases	K00279	3e-173	606	vvi:100265401	cytokinin dehydrogenase [EC:1.5.99.12]	GO:0008152//metabolic process	GO:0016614//oxidoreductase activity, acting on CH-OH group of donors	-	--
CL13826.Contig2_All	1049	14	66	0.9233	4.3086	2.22235	Up	2.48e-09	7.91e-08	gi|224099825|ref|XP_002311635.1|	162.9	8e-39	predicted protein [Populus trichocarpa] >gi|222851455|gb|EEE89002.1| predicted protein [Populus trichocarpa]	gi|449455359|ref|XM_004145373.1|	81.8	1e-12	PREDICTED: Cucumis sativus CRC domain-containing protein TSO1-like (LOC101211917), mRNA >gi|449494973|ref|XM_004159651.1| PREDICTED: Cucumis sativus CRC domain-containing protein TSO1-like (LOC101211917), mRNA	sp|F4JIF5|TCX2_ARATH	124	7e-29	Protein tesmin/TSO1-like CXC 2 OS=Arabidopsis thaliana GN=TCX2 PE=1 SV=1	--	--	--	--	--	--	--	--	--	--	GO:0009987//cellular process;GO:0050789//regulation of biological process;GO:0044699	-	-	--
CL5757.Contig1_All	274	42	197	10.605	49.2366	2.21499	Up	4.64e-25	4.03e-23	--	--	--	--	--	--	--	--	--	--	--	--	--	--	--	--	--	--	--	--	--	--	-	-	-	--
CL415.Contig7_All	2361	9	42	0.2637	1.2182	2.20778	Up	2.43e-06	5.11e-05	gi|297736729|emb|CBI25829.3|	684.1	0	unnamed protein product [Vitis vinifera]	gi|460374068|ref|XM_004232786.1|	192	1e-45	PREDICTED: Solanum lycopersicum protein MOR1-like (LOC101263666), mRNA	sp|Q5N749|MOR1_ORYSJ	651	0	Protein MOR1 OS=Oryza sativa subsp. japonica GN=MOR1 PE=2 SV=1	--	--	--	--	--	--	--	--	--	--	GO:0009630//gravitropism;GO:0000226//microtubule cytoskeleton organization;GO:0007131//reciprocal meiotic recombination;GO:0051567//histone H3-K9 methylation;GO:0006342//chromatin silencing;GO:0006886//intracellular protein transport;GO:0010564//regulation of cell cycle process;GO:0016572//histone phosphorylation;GO:0007129//synapsis;GO:0009920//cell plate formation involved in plant-type cell wa…	GO:0008017//microtubule binding	GO:0009524//phragmoplast;GO:0005874//microtubule;GO:0005819//spindle;GO:0009506//plasmodesma;GO:0009574//preprophase band;GO:0005634//nucleus;GO:0030981//cortical microtubule cytoskeleton	--
CL4156.Contig7_All	1774	12	56	0.468	2.1618	2.20765	Up	4.72e-08	1.29e-06	gi|460384976|ref|XP_004238182.1|	695.3	0	PREDICTED: uncharacterized protein LOC101262306 [Solanum lycopersicum]	gi|359492066|ref|XM_002282274.2|	184	2e-43	PREDICTED: Vitis vinifera uncharacterized LOC100266128 (LOC100266128), mRNA	--	--	--	--	--	--	--	--	--	--	--	--	--	--	-	-	-	--
CL2565.Contig4_All	2935	11	51	0.2593	1.19	2.19827	Up	2.07e-07	5.18e-06	--	--	--	--	--	--	--	--	--	--	--	--	--	--	--	--	--	--	--	--	--	--	-	-	-	--
CL4879.Contig2_All	2070	13	60	0.4345	1.985	2.19171	Up	1.78e-08	5.13e-07	gi|460378571|ref|XP_004235044.1|	250	1e-64	PREDICTED: uncharacterized protein LOC101256263 [Solanum lycopersicum]	gi|460378570|ref|XM_004234996.1|	226	7e-56	PREDICTED: Solanum lycopersicum uncharacterized LOC101256263 (LOC101256263), mRNA	--	--	--	--	--	--	--	--	--	--	--	--	--	--	-	-	-	--
Unigene37324_All	3239	13	60	0.2777	1.2686	2.19164	Up	1.78e-08	5.13e-07	gi|460369965|ref|XP_004230827.1|	1323.9	0	PREDICTED: probable receptor protein kinase TMK1-like [Solanum lycopersicum]	gi|359472574|ref|XM_002281516.2|	317	4e-83	PREDICTED: Vitis vinifera probable receptor protein kinase TMK1-like (LOC100249092), mRNA	sp|P43298|TMK1_ARATH	1164	0	Probable receptor protein kinase TMK1 OS=Arabidopsis thaliana GN=TMK1 PE=2 SV=1	CAC1728_1	97.1	2e-19	COG0515	Serine/threonine protein kinase	K00924	0	1164	ath:AT1G66150	[EC:2.7.1.-]	GO:0016310//phosphorylation;GO:0007165//signal transduction	GO:0000166//nucleotide binding;GO:0004675//transmembrane receptor protein serine/threonine kinase activity	GO:0005576//extracellular region;GO:0005886//plasma membrane	--
Unigene29316_All	852	12	55	0.9744	4.4207	2.18169	Up	7.79e-08	2.07e-06	gi|297735559|emb|CBI18053.3|	143.7	3e-33	unnamed protein product [Vitis vinifera]	gi|460407205|ref|XM_004248997.1|	113	3e-22	PREDICTED: Solanum lycopersicum uncharacterized LOC101265492 (LOC101265492), mRNA	--	--	--	--	--	--	--	--	--	--	--	--	--	--	GO:0009987//cellular process	-	GO:0043229//intracellular organelle	--
CL7202.Contig2_All	1909	12	55	0.4349	1.973	2.18164	Up	7.79e-08	2.07e-06	gi|171906260|gb|ACB56927.1|	776.9	0	glycosyltransferase UGT95A1 [Hieracium pilosella]	gi|171906259|gb|EU561020.1|	214	3e-52	Hieracium pilosella glycosyltransferase UGT95A1 mRNA, complete cds	sp|Q9SCP5|U73C7_ARATH	174	2e-43	UDP-glycosyltransferase 73C7 OS=Arabidopsis thaliana GN=UGT73C7 PE=2 SV=1	--	--	--	--	--	K13496	6e-43	174	ath:AT3G53160	UDP-glucosyl transferase 73C [EC:2.4.1.-]	-	GO:0016757//transferase activity, transferring glycosyl groups	-	--
CL3869.Contig4_All	1719	12	55	0.483	2.1911	2.18156	Up	7.79e-08	2.07e-06	gi|225470599|ref|XP_002274463.1|	807.7	0	PREDICTED: AP-1 complex subunit mu-1 [Vitis vinifera] >gi|296083422|emb|CBI23375.3| unnamed protein product [Vitis vinifera]	gi|359495909|ref|XM_002274427.2|	837	0	PREDICTED: Vitis vinifera AP-1 complex subunit mu-1-like (LOC100251026), mRNA	--	--	--	--	--	--	--	--	--	K12393	0	807	vvi:100251026	AP-1 complex subunit mu	GO:0016192//vesicle-mediated transport;GO:0006886//intracellular protein transport	-	GO:0030131//clathrin adaptor complex	--
CL790.Contig1_All	1184	7	32	0.409	1.8508	2.17798	Up	4.84e-05	0.000783261	gi|462414868|gb|EMJ19605.1|	347.1	3e-94	hypothetical protein PRUPE_ppa011471mg [Prunus persica]	gi|460367682|ref|XM_004229652.1|	297	1e-77	PREDICTED: Solanum lycopersicum UMP/CMP kinase-like (LOC101243930), mRNA	sp|O04905|UMPK_ARATH	332	2e-91	UMP/CMP kinase OS=Arabidopsis thaliana GN=PYR6 PE=1 SV=1	YKL024c	184	3e-46	COG0563	Adenylate kinase and related kinases	K13800	1e-92	338	vvi:100241478	UMP-CMP kinase [EC:2.7.4.- 2.7.4.14]	GO:0046939//nucleotide phosphorylation;GO:0006222//UMP biosynthetic process	GO:0004849//uridine kinase activity;GO:0004127//cytidylate kinase activity;GO:0005524//ATP binding;GO:0009041//uridylate kinase activity;GO:0046899//nucleoside triphosphate adenylate kinase activity	GO:0005829//cytosol;GO:0005634//nucleus;GO:0048046//apoplast	--
Unigene2723_All	671	14	64	1.4435	6.5318	2.17791	Up	6.75e-09	2.05e-07	gi|462398221|gb|EMJ03889.1|	106.3	4e-22	hypothetical protein PRUPE_ppa012609mg [Prunus persica]	gi|224132377|ref|XM_002328218.1|	71.9	8e-10	Populus trichocarpa predicted protein, mRNA	--	--	--	--	--	--	--	--	--	--	--	--	--	--	GO:0009744//response to sucrose stimulus;GO:0010224//response to UV-B;GO:0009813//flavonoid biosynthetic process;GO:0007275//multicellular organismal development;GO:0080167//response to karrikin	-	GO:0005634//nucleus	--
Unigene28531_All	2506	7	32	0.1933	0.8745	2.17762	Up	4.84e-05	0.000783372	gi|255557437|ref|XP_002519749.1|	659.8	0	phytochrome B, putative [Ricinus communis] >gi|223541166|gb|EEF42722.1| phytochrome B, putative [Ricinus communis]	gi|359483819|ref|XM_002271635.2|	202	1e-48	PREDICTED: Vitis vinifera phytochrome E (PHYE), mRNA	sp|P55004|PHYE_IPONI	654	0	Phytochrome E OS=Ipomoea nil GN=PHYE PE=2 SV=1	slr0473	228	5e-59	COG4251	Bacteriophytochrome (light-regulated signal transduction histidine kinase)	K12123	0	659	rcu:RCOM_0634650	phytochrome E	GO:0000160//two-component signal transduction system (phosphorelay);GO:0009585//red, far-red light phototransduction;GO:0017006//protein-tetrapyrrole linkage;GO:0006355//regulation of transcription, DNA-dependent;GO:0018298//protein-chromophore linkage;GO:0009584//detection of visible light;GO:0023014//signal transduction by phosphorylation	GO:0005524//ATP binding;GO:0042803//protein homodimerization activity;GO:0009881//photoreceptor activity;GO:0000155//phosphorelay sensor kinase activity	GO:0016020//membrane	--
Unigene10398_All	2913	7	32	0.1663	0.7523	2.17752	Up	4.84e-05	0.00078304	gi|225439303|ref|XP_002267555.1|	55.8	5e-06	PREDICTED: ubiquitin carboxyl-terminal hydrolase 12-like [Vitis vinifera]	gi|359481112|ref|XM_002267519.2|	561	1e-156	PREDICTED: Vitis vinifera ubiquitin carboxyl-terminal hydrolase 12-like (LOC100244518), mRNA	sp|Q84WU2|UBP13_ARATH	732	0	Ubiquitin carboxyl-terminal hydrolase 13 OS=Arabidopsis thaliana GN=UBP13 PE=1 SV=1	SPBC713.02c	180	1e-44	COG5077	Ubiquitin carboxyl-terminal hydrolase	K11838	0	789	vvi:100244518	ubiquitin carboxyl-terminal hydrolase 7 [EC:3.1.2.15]	GO:0006511//ubiquitin-dependent protein catabolic process	GO:0008234//cysteine-type peptidase activity;GO:0004221//ubiquitin thiolesterase activity	-	--
Unigene10388_All	2610	7	32	0.1856	0.8396	2.17751	Up	4.84e-05	0.000783151	gi|296089314|emb|CBI39086.3|	823.5	0	unnamed protein product [Vitis vinifera]	gi|359481112|ref|XM_002267519.2|	561	1e-156	PREDICTED: Vitis vinifera ubiquitin carboxyl-terminal hydrolase 12-like (LOC100244518), mRNA	sp|Q84WU2|UBP13_ARATH	766	0	Ubiquitin carboxyl-terminal hydrolase 13 OS=Arabidopsis thaliana GN=UBP13 PE=1 SV=1	SPBC713.02c	181	4e-45	COG5077	Ubiquitin carboxyl-terminal hydrolase	K11838	0	823	vvi:100244518	ubiquitin carboxyl-terminal hydrolase 7 [EC:3.1.2.15]	GO:0006511//ubiquitin-dependent protein catabolic process	GO:0008234//cysteine-type peptidase activity;GO:0004221//ubiquitin thiolesterase activity	-	--
CL3354.Contig7_All	14911	7	32	0.0325	0.147	2.1773	Up	4.84e-05	0.00078293	gi|359488327|ref|XP_003633742.1|	80.1	1e-12	PREDICTED: LOW QUALITY PROTEIN: auxin transport protein BIG-like [Vitis vinifera]	gi|359488326|ref|XM_003633694.1|	1213	0	PREDICTED: Vitis vinifera auxin transport protein BIG-like (LOC100256705), mRNA	sp|Q9SRU2|BIG_ARATH	3868	0	Auxin transport protein BIG OS=Arabidopsis thaliana GN=BIG PE=1 SV=2	--	--	--	--	--	K10691	0	4170	mtr:MTR_7g017100	E3 ubiquitin-protein ligase UBR4 [EC:6.3.2.19]	GO:0009620//response to fungus;GO:0009926//auxin polar transport;GO:0009640//photomorphogenesis;GO:0010311//lateral root formation;GO:0009733//response to auxin stimulus;GO:0016567//protein ubiquitination;GO:0048283//indeterminate inflorescence morphogenesis;GO:0009826//unidimensional cell growth	GO:0008270//zinc ion binding;GO:0004842//ubiquitin-protein ligase activity	GO:0005829//cytosol;GO:0009506//plasmodesma;GO:0016020//membrane	--
Unigene25163_All	1085	69	315	4.3998	19.8817	2.17593	Up	2.52e-38	3.51e-36	gi|357485863|ref|XP_003613219.1|	365.2	1e-99	ADP-ribosylation factor [Medicago truncatula] >gi|355514554|gb|AES96177.1| ADP-ribosylation factor [Medicago truncatula]	gi|357485862|ref|XM_003613171.1|	543	1e-151	Medicago truncatula ADP-ribosylation factor (MTR_5g034130) mRNA, complete cds	sp|P51823|ARF2_ORYSJ	365	3e-101	ADP-ribosylation factor 2 OS=Oryza sativa subsp. japonica GN=ARF PE=2 SV=2	YDL137w	301	1e-81	COG1100	GTPase SAR1 and related small G proteins	K07977	9e-101	365	osa:4339157	Arf/Sar family, other	GO:0016192//vesicle-mediated transport;GO:0007264//small GTPase mediated signal transduction;GO:0006471//protein ADP-ribosylation;GO:0006886//intracellular protein transport;GO:0046686//response to cadmium ion	GO:0005507//copper ion binding;GO:0005215//transporter activity;GO:0016787//hydrolase activity;GO:0005525//GTP binding	GO:0009536//plastid;GO:0005773//vacuole;GO:0005794//Golgi apparatus;GO:0005886//plasma membrane	--
CL4728.Contig4_All	2067	9	41	0.3012	1.3584	2.17311	Up	4.02e-06	8.14e-05	gi|296081372|emb|CBI16805.3|	52.4	2e-93	unnamed protein product [Vitis vinifera]	gi|449444996|ref|XM_004140212.1|	60	1e-05	PREDICTED: Cucumis sativus transcription regulatory protein SNF2-like (LOC101222943), mRNA >gi|449481191|ref|XM_004156061.1| PREDICTED: Cucumis sativus transcription regulatory protein SNF2-like (LOC101228763), mRNA	sp|Q84Y18|CXIP4_ARATH	58.2	2e-08	CAX-interacting protein 4 OS=Arabidopsis thaliana GN=CXIP4 PE=1 SV=2	SPAC140.02	51.6	5e-06	COG0724	RNA-binding proteins (RRM domain)	K13150	1e-84	277	ath:AT1G13030	coilin	GO:0044260;GO:0016569//covalent chromatin modification;GO:0034654;GO:0050789//regulation of biological process	GO:0017069//snRNA binding	-	--
CL3163.Contig5_All	1466	9	41	0.4247	1.9152	2.17298	Up	4.02e-06	8.14e-05	gi|460409504|ref|XP_004250178.1|	323.6	5e-87	PREDICTED: uncharacterized protein LOC101256343 [Solanum lycopersicum]	gi|225314353|dbj|AK321099.1|	107	3e-20	Solanum lycopersicum cDNA, clone: LEFL1019BB11, HTC in leaf	sp|Q08937|ROC2_NICSY	52.4	7e-07	29 kDa ribonucleoprotein B, chloroplastic OS=Nicotiana sylvestris PE=2 SV=1	YDR381w	67.8	5e-11	COG0724	RNA-binding proteins (RRM domain)	K12881	1e-79	295	vvi:100257009	THO complex subunit 4	-	GO:0097159//organic cyclic compound binding;GO:1901363	GO:0005730//nucleolus	--
CL6202.Contig3_All	2529	9	41	0.2462	1.1102	2.17292	Up	4.02e-06	8.14e-05	gi|460403992|ref|XP_004247469.1|	924.1	0	PREDICTED: protease Do-like 2, chloroplastic-like [Solanum lycopersicum]	gi|359479762|ref|XM_002270211.2|	841	0	PREDICTED: Vitis vinifera protease Do-like 2, chloroplastic-like (LOC100251195), mRNA	sp|O82261|DEGP2_ARATH	904	0	Protease Do-like 2, chloroplastic OS=Arabidopsis thaliana GN=DEGP2 PE=1 SV=2	TM0571	111	5e-24	COG0265	Trypsin-like serine proteases, typically periplasmic, contain C-terminal PDZ domain	K01362	2e-15	83.2	ath:AT5G27660	[EC:3.4.21.-]	GO:0055114//oxidation-reduction process;GO:0010075//regulation of meristem growth;GO:0019288//isopentenyl diphosphate biosynthetic process, mevalonate-independent pathway;GO:0006508//proteolysis;GO:0009658//chloroplast organization;GO:0010206//photosystem II repair;GO:0030163//protein catabolic process	GO:0032440//2-alkenal reductase [NAD(P)] activity;GO:0004252//serine-type endopeptidase activity	GO:0005739//mitochondrion;GO:0009941//chloroplast envelope;GO:0009533//chloroplast stromal thylakoid;GO:0009535//chloroplast thylakoid membrane	--
CL8478.Contig1_All	1082	9	41	0.5755	2.5949	2.17279	Up	4.02e-06	8.14e-05	gi|462407903|gb|EMJ13237.1|	354	2e-96	hypothetical protein PRUPE_ppa011278mg [Prunus persica]	gi|460412992|ref|XM_004251832.1|	204	1e-49	PREDICTED: Solanum lycopersicum ras-related protein Rab11B-like (LOC101256455), mRNA	sp|Q9FJH0|RAA1F_ARATH	348	3e-96	Ras-related protein RABA1f OS=Arabidopsis thaliana GN=RABA1F PE=2 SV=1	SPAC18G6.03	259	4e-69	COG1100	GTPase SAR1 and related small G proteins	K07976	9e-96	348	osa:4339623	Rab family, other	GO:0046686//response to cadmium ion;GO:0016192//vesicle-mediated transport;GO:0007264//small GTPase mediated signal transduction;GO:0015031//protein transport	GO:0005525//GTP binding;GO:0016787//hydrolase activity	GO:0005829//cytosol	--
CL2565.Contig1_All	2969	11	50	0.2563	1.1533	2.16986	Up	3.41e-07	8.27e-06	--	--	--	--	--	--	--	--	--	--	--	--	--	--	--	--	--	--	--	--	--	--	-	-	-	--
CL253.Contig2_All	666	11	50	1.1427	5.1412	2.16966	Up	3.41e-07	8.26e-06	--	--	--	--	--	--	--	--	--	--	--	--	--	--	--	--	--	--	--	--	--	--	-	-	-	--
CL2704.Contig3_All	2393	47	213	1.3588	6.0955	2.16541	Up	2.9e-26	2.62e-24	gi|311976585|gb|ADQ20114.1|	557.4	4e-157	NAC domain-containing protein [Chrysanthemum x morifolium]	gi|311976584|gb|HQ317452.1|	1463	0	Chrysanthemum x morifolium NAC domain-containing protein (NAC1) mRNA, complete cds	sp|Q39013|NAC2_ARATH	344	2e-94	NAC domain-containing protein 2 OS=Arabidopsis thaliana GN=NAC002 PE=2 SV=2	--	--	--	--	--	--	--	--	--	--	GO:0009628//response to abiotic stimulus;GO:0006355//regulation of transcription, DNA-dependent;GO:1901700;GO:0006950//response to stress;GO:0010033//response to organic substance	GO:0003677//DNA binding	-	--
Unigene37993_All	885	23	104	1.798	8.0475	2.16215	Up	1.57e-13	7.3e-12	gi|255561164|ref|XP_002521594.1|	260.8	2e-68	conserved hypothetical protein [Ricinus communis] >gi|223539272|gb|EEF40865.1| conserved hypothetical protein [Ricinus communis]	--	--	--	--	--	--	--	--	YBR271w	58.9	1e-08	COG0500	SAM-dependent methyltransferases	K01051	8e-06	49.3	gmx:100776781	pectinesterase [EC:3.1.1.11]	-	-	-	--
CL3418.Contig1_All	1146	36	162	2.1733	9.6806	2.15521	Up	3.22e-20	2.21e-18	gi|255540667|ref|XP_002511398.1|	114	4e-24	conserved hypothetical protein [Ricinus communis] >gi|223550513|gb|EEF52000.1| conserved hypothetical protein [Ricinus communis]	--	--	--	--	--	--	--	--	--	--	--	--	--	--	--	--	--	--	-	-	-	--
CL2989.Contig1_All	804	8	36	0.6884	3.0663	2.15518	Up	1.79e-05	0.000319061	gi|449457001|ref|XP_004146237.1|	272.7	4e-72	PREDICTED: rhodanese-like domain-containing protein 14, chloroplastic-like [Cucumis sativus] >gi|449515971|ref|XP_004165021.1| PREDICTED: rhodanese-like domain-containing protein 14, chloroplastic-like [Cucumis sativus]	gi|356516096|ref|XM_003526685.1|	228	7e-57	PREDICTED: Glycine max uncharacterized protein LOC100788147 (LOC100788147), mRNA	sp|Q94A65|STR14_ARATH	259	1e-69	Rhodanese-like domain-containing protein 14, chloroplastic OS=Arabidopsis thaliana GN=At4g27700 PE=2 SV=1	MA0746	51.6	2e-06	COG0607	Rhodanese-related sulfurtransferase	K04077	4e-06	38.9	bdi:100842360	chaperonin GroEL	-	-	GO:0009535//chloroplast thylakoid membrane	--
Unigene43838_All	354	8	36	1.5635	6.9642	2.15518	Up	1.79e-05	0.000319011	gi|37932619|gb|AAP72961.1|	223.4	8e-58	putative ankyrin-like protein [Lactuca sativa]	gi|156765710|dbj|AK289095.1|	113	1e-22	Oryza sativa Japonica Group cDNA, clone: J090096C09, full insert sequence	sp|Q6NPR7|PMTO_ARATH	204	1e-53	Probable methyltransferase PMT24 OS=Arabidopsis thaliana GN=At1g29470 PE=1 SV=1	--	--	--	--	--	--	--	--	--	--	GO:0032259//methylation	GO:0008168//methyltransferase activity	GO:0005794//Golgi apparatus	--
CL6774.Contig5_All	822	10	45	0.8417	3.749	2.15513	Up	1.5e-06	3.27e-05	gi|460399135|ref|XP_004245097.1|	125.2	1e-27	PREDICTED: uncharacterized protein LOC101258979 [Solanum lycopersicum]	--	--	--	--	--	--	--	--	YKL028w	50.4	4e-06	COG1675	Transcription initiation factor IIE, alpha subunit	--	--	--	--	--	-	-	-	--
CL2711.Contig4_All	2476	17	76	0.475	2.102	2.14576	Up	3.68e-10	1.29e-08	gi|24461849|gb|AAN62336.1|AF506028_3	73.9	0	CTV.2 [Citrus trifoliata]	gi|225463555|ref|XM_002268229.1|	519	1e-144	PREDICTED: Vitis vinifera protein TOPLESS-like (LOC100248092), mRNA	sp|Q0WV90|TPR1_ARATH	1017	0	Topless-related protein 1 OS=Arabidopsis thaliana GN=TPR1 PE=1 SV=3	all0283_3	67.4	1e-10	COG2319	FOG: WD40 repeat	K14558	8e-67	253	aly:ARALYDRAFT_901180	periodic tryptophan protein 2	GO:0009867//jasmonic acid mediated signaling pathway;GO:0010072//primary shoot apical meristem specification;GO:0010051//xylem and phloem pattern formation;GO:0009733//response to auxin stimulus	GO:0051879//Hsp90 protein binding;GO:0042803//protein homodimerization activity	GO:0005829//cytosol;GO:0005634//nucleus	--
CL6627.Contig3_All	1419	17	76	0.8289	3.6678	2.14565	Up	3.68e-10	1.29e-08	gi|225449549|ref|XP_002283778.1|	242.3	1e-62	PREDICTED: uncharacterized protein LOC100253074 [Vitis vinifera]	gi|449510389|ref|XM_004163603.1|	61.9	2e-06	PREDICTED: Cucumis sativus uncharacterized LOC101226538 (LOC101226538), mRNA	--	--	--	--	--	--	--	--	--	--	--	--	--	--	-	-	-	--
CL3923.Contig4_All	5653	32	143	0.3916	1.7323	2.14524	Up	6.42e-18	3.88e-16	gi|460403790|ref|XP_004247369.1|	1259.6	0	PREDICTED: protein TIME FOR COFFEE-like [Solanum lycopersicum]	gi|460403789|ref|XM_004247321.1|	107	1e-19	PREDICTED: Solanum lycopersicum protein TIME FOR COFFEE-like (LOC101257597), mRNA	sp|Q94KE2|TIC_ARATH	890	0	Protein TIME FOR COFFEE OS=Arabidopsis thaliana GN=TIC PE=1 SV=2	YKL032c	70.1	4e-11	COG5648	Chromatin-associated proteins containing the HMG domain	K03126	1e-11	72	vvi:100248501	transcription initiation factor TFIID subunit 12	-	-	-	--
CL4156.Contig5_All	1821	15	67	0.5699	2.5196	2.14441	Up	4.2e-09	1.31e-07	gi|460384976|ref|XP_004238182.1|	717.2	0	PREDICTED: uncharacterized protein LOC101262306 [Solanum lycopersicum]	gi|359492066|ref|XM_002282274.2|	184	2e-43	PREDICTED: Vitis vinifera uncharacterized LOC100266128 (LOC100266128), mRNA	--	--	--	--	--	--	--	--	--	--	--	--	--	--	-	-	-	--
Unigene29749_All	793	43	191	3.7515	16.4942	2.13642	Up	2.47e-23	1.97e-21	--	--	--	--	gi|147781809|emb|AM453040.2|	60	4e-06	Vitis vinifera contig VV78X210095.13, whole genome shotgun sequence	--	--	--	--	--	--	--	--	--	--	--	--	--	--	-	-	-	--
CL2267.Contig3_All	2621	16	71	0.4223	1.8551	2.13516	Up	1.59e-09	5.19e-08	gi|359484783|ref|XP_002270833.2|	552.4	1e-155	PREDICTED: two-component response regulator ARR12-like [Vitis vinifera]	gi|109631193|gb|DQ431682.1|	135	3e-28	Striga asiatica SRR391 mRNA, complete cds	sp|P62598|ARR12_ARATH	399	4e-111	Two-component response regulator ARR12 OS=Arabidopsis thaliana GN=ARR12 PE=2 SV=2	Cgl2556	74.3	1e-12	COG0745	Response regulators consisting of a CheY-like receiver domain and a winged-helix DNA-binding domain	K14491	3e-155	547	vvi:100259369	two-component response regulator ARR-B family	GO:0009987//cellular process	-	-	--
CL2516.Contig6_All	918	39	173	2.9392	12.9055	2.13449	Up	2.99e-21	2.17e-19	gi|1050913|emb|CAA63341.1|	68.9	1e-10	dehydrin [Helianthus annuus]	gi|357163675|ref|XM_003579762.1|	61.9	1e-06	PREDICTED: Brachypodium distachyon dehydrin COR410-like (LOC100845447), mRNA	sp|P42758|XERO2_ARATH	68.9	4e-12	Dehydrin Xero 2 OS=Arabidopsis thaliana GN=XERO2 PE=2 SV=1	--	--	--	--	--	--	--	--	--	--	GO:0009415//response to water stimulus;GO:0009409//response to cold	-	-	--
CL835.Contig1_All	604	12	53	1.3745	6.0091	2.12824	Up	2.1e-07	5.26e-06	gi|470147895|ref|XP_004309513.1|	263.1	2e-69	PREDICTED: hyoscyamine 6-dioxygenase-like [Fragaria vesca subsp. vesca]	gi|225426515|ref|XM_002277968.1|	91.7	8e-16	PREDICTED: Vitis vinifera naringenin,2-oxoglutarate 3-dioxygenase-like (LOC100246227), mRNA	sp|Q05963|FL3H_CALCH	108	3e-24	Naringenin,2-oxoglutarate 3-dioxygenase OS=Callistephus chinensis GN=FHT PE=2 SV=1	PA0147	58.2	1e-08	COG3491	Isopenicillin N synthase and related dioxygenases	K06892	4e-68	255	pop:POPTR_550478		GO:0009627//systemic acquired resistance;GO:0019748//secondary metabolic process;GO:0009697//salicylic acid biosynthetic process;GO:0055114//oxidation-reduction process	GO:0016706//oxidoreductase activity, acting on paired donors, with incorporation or reduction of molecular oxygen, 2-oxoglutarate as one donor, and incorporation of one atom each of oxygen into both donors	-	--
CL9156.Contig3_All	1904	65	287	2.3619	10.3226	2.12779	Up	3.98e-34	4.85e-32	gi|224100173|ref|XP_002311773.1|	737.3	0	predicted protein [Populus trichocarpa] >gi|222851593|gb|EEE89140.1| predicted protein [Populus trichocarpa]	gi|356567641|ref|XM_003551978.1|	214	3e-52	PREDICTED: Glycine max polygalacturonase At1g48100-like (LOC100783813), mRNA	sp|Q949Z1|PGLR4_ARATH	385	6e-107	Polygalacturonase At1g48100 OS=Arabidopsis thaliana GN=At1g48100 PE=2 SV=1	YJR153w	95.1	4e-19	COG5434	Endopolygalacturonase	K01184	1e-160	565	rcu:RCOM_1063390	polygalacturonase [EC:3.2.1.15]	GO:0005975//carbohydrate metabolic process;GO:0016556//mRNA modification	GO:0004650//polygalacturonase activity	GO:0005576//extracellular region	--
Unigene26664_All	591	96	423	11.2381	49.0146	2.12481	Up	1.89e-49	3.46e-47	gi|5102600|emb|CAB45241.1|	184.9	7e-46	GEG protein [Gerbera hybrid cultivar]	gi|5102599|emb|AJ005206.1|	254	9e-65	Gerbera hybrida mRNA for GEG protein	sp|Q93X17|SNAK2_SOLTU	134	3e-32	Snakin-2 OS=Solanum tuberosum GN=SN2 PE=1 SV=1	--	--	--	--	--	--	--	--	--	--	GO:0009739//response to gibberellin stimulus;GO:0009825//multidimensional cell growth;GO:0043481//anthocyanin accumulation in tissues in response to UV light;GO:0048767//root hair elongation;GO:0000271//polysaccharide biosynthetic process;GO:0006569//tryptophan catabolic process;GO:0009684//indoleacetic acid biosynthetic process;GO:0009737//response to abscisic acid stimulus;GO:0009932//cell tip …	-	GO:0009505//plant-type cell wall;GO:0005576//extracellular region	--
Unigene15909_All	1481	160	705	7.4744	32.5992	2.12481	Up	2.79e-81	1.02e-78	gi|225444922|ref|XP_002282173.1|	233.8	6e-60	PREDICTED: uncharacterized protein LOC100261004 [Vitis vinifera] >gi|297738668|emb|CBI27913.3| unnamed protein product [Vitis vinifera]	gi|109134120|gb|BT025970.1|	115	1e-22	Arabidopsis thaliana At5g56860 mRNA, complete cds	sp|Q5HZ36|GAT21_ARATH	157	2e-38	GATA transcription factor 21 OS=Arabidopsis thaliana GN=GATA21 PE=1 SV=2	YER040w	56.2	1e-07	COG5641	GATA Zn-finger-containing transcription factor	--	--	--	--	--	GO:0044763;GO:0007275//multicellular organismal development;GO:0018130;GO:0051171//regulation of nitrogen compound metabolic process;GO:0010468//regulation of gene expression;GO:1901362;GO:0050896//response to stimulus;GO:0044271//cellular nitrogen compound biosynthetic process;GO:0019438//aromatic compound biosynthetic process;GO:0031326	GO:0005488//binding	-	--
Unigene17293_All	1750	89	392	3.5185	15.3398	2.12425	Up	6.24e-46	1.05e-43	gi|460240306|gb|AGH08235.1|	896.3	0	beta-tubulin 11 [Salix arbutifolia]	gi|134303392|gb|EF469879.1|	975	0	Helianthus annuus RFLP probe ZVG20 mRNA sequence	sp|Q8H7U1|TBB2_ORYSJ	892	0	Tubulin beta-2 chain OS=Oryza sativa subsp. japonica GN=TUBB2 PE=2 SV=1	ECU03g0820i	716	0	COG5023	Tubulin	K07375	0	892	rcu:RCOM_1686370	tubulin beta	GO:0051258//protein polymerization;GO:0006184//GTP catabolic process;GO:0007018//microtubule-based movement	GO:0003924//GTPase activity;GO:0005200//structural constituent of cytoskeleton;GO:0005525//GTP binding	GO:0005618//cell wall;GO:0005874//microtubule;GO:0045298//tubulin complex;GO:0009506//plasmodesma;GO:0005794//Golgi apparatus	--
CL5241.Contig6_All	2078	10	44	0.3329	1.45	2.12289	Up	2.46e-06	5.17e-05	gi|224104681|ref|XP_002313525.1|	972.6	0	predicted protein [Populus trichocarpa] >gi|222849933|gb|EEE87480.1| predicted protein [Populus trichocarpa]	gi|359479361|ref|XM_002277321.2|	775	0	PREDICTED: Vitis vinifera ruBisCO large subunit-binding protein subunit alpha, chloroplastic-like (LOC100253324), mRNA	sp|P08926|RUBA_PEA	946	0	RuBisCO large subunit-binding protein subunit alpha, chloroplastic OS=Pisum sativum PE=1 SV=2	alr1896	628	1e-179	COG0459	Chaperonin GroEL (HSP60 family)	K04077	1e-154	545	osa:4327993	chaperonin GroEL	GO:0042026//protein refolding;GO:0016226//iron-sulfur cluster assembly;GO:0009658//chloroplast organization;GO:0048481//ovule development;GO:0009793//embryo development ending in seed dormancy	GO:0005524//ATP binding	GO:0005739//mitochondrion;GO:0009941//chloroplast envelope;GO:0009579//thylakoid;GO:0009570//chloroplast stroma;GO:0022626//cytosolic ribosome;GO:0016020//membrane;GO:0048046//apoplast	--
Unigene17711_All	656	10	44	1.0546	4.5933	2.12284	Up	2.46e-06	5.18e-05	gi|449445094|ref|XP_004140308.1|	128.6	7e-29	PREDICTED: nudix hydrolase 18, mitochondrial-like [Cucumis sativus] >gi|449529539|ref|XP_004171757.1| PREDICTED: nudix hydrolase 18, mitochondrial-like [Cucumis sativus]	--	--	--	--	sp|Q9ZU95|NUD17_ARATH	111	4e-25	Nudix hydrolase 17, mitochondrial OS=Arabidopsis thaliana GN=NUDT17 PE=2 SV=1	--	--	--	--	--	--	--	--	--	--	-	GO:0016787//hydrolase activity	-	--
CL774.Contig1_All	810	25	110	2.1353	9.2999	2.12278	Up	6.12e-14	2.96e-12	gi|460410622|ref|XP_004250723.1|	261.2	1e-68	PREDICTED: SKP1-like protein 1A-like isoform 1 [Solanum lycopersicum]	gi|169647578|gb|EU352686.1|	165	9e-38	Petunia x hybrida SKP1-like protein 4 (PSK4) mRNA, complete cds	sp|Q9FHW7|SKP1B_ARATH	239	1e-63	SKP1-like protein 1B OS=Arabidopsis thaliana GN=SKP1B PE=1 SV=1	SPBC409.05	155	6e-38	COG5201	SCF ubiquitin ligase, SKP1 component	K03094	1e-67	254	mtr:MTR_5g022710	S-phase kinase-associated protein 1	GO:0006511//ubiquitin-dependent protein catabolic process	-	-	--
CL2565.Contig10_All	2661	10	44	0.26	1.1323	2.12267	Up	2.46e-06	5.18e-05	--	--	--	--	--	--	--	--	--	--	--	--	--	--	--	--	--	--	--	--	--	--	-	-	-	--
Unigene32257_All	1239	119	523	6.6449	28.907	2.1211	Up	1.3e-60	3.22e-58	gi|459021581|gb|AGG39696.1|	489.2	6e-137	aquaporin protein AQU18 [Camellia sinensis]	gi|170791078|gb|EU142844.1|	383	1e-103	Gerbera hybrid cultivar aquaporin mRNA, complete cds	sp|Q08733|PIP13_ARATH	486	1e-137	Aquaporin PIP1-3 OS=Arabidopsis thaliana GN=PIP1-3 PE=1 SV=1	BMEI0070	120	6e-27	COG0580	Glycerol uptake facilitator and related permeases (Major Intrinsic Protein Family)	K09872	2e-136	483	aly:ARALYDRAFT_912203	aquaporin PIP	GO:0016132//brassinosteroid biosynthetic process;GO:0055085//transmembrane transport;GO:0009414//response to water deprivation;GO:0006084//acetyl-CoA metabolic process;GO:0010106//cellular response to iron ion starvation;GO:0006826//iron ion transport;GO:0006833//water transport;GO:0016126//sterol biosynthetic process	GO:0015250//water channel activity;GO:0005515//protein binding	GO:0016021//integral to membrane;GO:0009507//chloroplast;GO:0005886//plasma membrane	--
CL3354.Contig21_All	15071	8	35	0.0367	0.159	2.11517	Up	2.94e-05	0.000501143	gi|359488327|ref|XP_003633742.1|	80.1	1e-12	PREDICTED: LOW QUALITY PROTEIN: auxin transport protein BIG-like [Vitis vinifera]	gi|359488326|ref|XM_003633694.1|	1213	0	PREDICTED: Vitis vinifera auxin transport protein BIG-like (LOC100256705), mRNA	sp|Q9SRU2|BIG_ARATH	4544	0	Auxin transport protein BIG OS=Arabidopsis thaliana GN=BIG PE=1 SV=2	--	--	--	--	--	K10691	0	4819	mtr:MTR_7g017100	E3 ubiquitin-protein ligase UBR4 [EC:6.3.2.19]	GO:0009620//response to fungus;GO:0009926//auxin polar transport;GO:0009640//photomorphogenesis;GO:0010311//lateral root formation;GO:0009733//response to auxin stimulus;GO:0016567//protein ubiquitination;GO:0048283//indeterminate inflorescence morphogenesis;GO:0009826//unidimensional cell growth	GO:0008270//zinc ion binding;GO:0004842//ubiquitin-protein ligase activity	GO:0005829//cytosol;GO:0009506//plasmodesma;GO:0016020//membrane	--
CL4156.Contig8_All	1807	16	70	0.6126	2.6528	2.1145	Up	2.6e-09	8.26e-08	gi|460384976|ref|XP_004238182.1|	717.2	0	PREDICTED: uncharacterized protein LOC101262306 [Solanum lycopersicum]	gi|359492066|ref|XM_002282274.2|	184	2e-43	PREDICTED: Vitis vinifera uncharacterized LOC100266128 (LOC100266128), mRNA	--	--	--	--	--	--	--	--	--	--	--	--	--	--	-	-	-	--
CL1668.Contig9_All	1497	56	244	2.5881	11.162	2.10863	Up	6.26e-29	6.3e-27	gi|23955912|gb|AAN40685.1|	755	0	actin [Stevia rebaudiana]	gi|374085809|gb|JN638568.1|	1580	0	Chrysanthemum lavandulifolium actin mRNA, partial cds	sp|P53492|ACT7_ARATH	749	0	Actin-7 OS=Arabidopsis thaliana GN=ACT7 PE=1 SV=1	SPBC32H8.12c	668	0	COG5277	Actin and related proteins	K10355	0	749	ath:AT5G09810	actin, other eukaryote	GO:0048767//root hair elongation;GO:0009845//seed germination;GO:0009416//response to light stimulus;GO:0009611//response to wounding;GO:0051301//cell division;GO:0009733//response to auxin stimulus	GO:0005524//ATP binding	GO:0005618//cell wall;GO:0005856//cytoskeleton;GO:0005739//mitochondrion;GO:0005730//nucleolus;GO:0005886//plasma membrane	--
Unigene25688_All	1279	48	209	2.5965	11.1905	2.10763	Up	5.52e-25	4.78e-23	gi|460369796|ref|XP_004230743.1|	464.2	2e-129	PREDICTED: brassinosteroid LRR receptor kinase-like [Solanum lycopersicum]	gi|460369795|ref|XM_004230695.1|	63.9	4e-07	PREDICTED: Solanum lycopersicum brassinosteroid LRR receptor kinase-like (LOC101253231), mRNA	sp|Q9SCT4|IMK2_ARATH	139	3e-33	Probably inactive leucine-rich repeat receptor-like protein kinase IMK2 OS=Arabidopsis thaliana GN=IMK2 PE=1 SV=1	MA2301_1	73.6	7e-13	COG4886	Leucine-rich repeat (LRR) protein	K13420	1e-39	162	sbi:SORBI_06g028760	LRR receptor-like serine/threonine-protein kinase FLS2 [EC:2.7.11.1]	GO:0007165//signal transduction;GO:0008152//metabolic process	GO:0016491//oxidoreductase activity	GO:0005886//plasma membrane	--
Unigene38196_All	418	59	256	9.7653	41.9407	2.10261	Up	3.58e-30	3.77e-28	gi|422898329|dbj|BAM67030.1|	284.6	3e-76	gigantea-like [Chrysanthemum seticuspe f. boreale]	gi|422898328|dbj|AB733627.1|	773	0	Chrysanthemum seticuspe f. boreale CsGI mRNA for gigantea-like, complete cds	sp|Q9SQI2|GIGAN_ARATH	266	4e-72	Protein GIGANTEA OS=Arabidopsis thaliana GN=GI PE=1 SV=2	--	--	--	--	--	K12124	2e-72	268	vvi:100254197	GIGANTEA	GO:0005982//starch metabolic process;GO:0009409//response to cold;GO:0006355//regulation of transcription, DNA-dependent;GO:0009908//flower development;GO:0010229//inflorescence development;GO:0009637//response to blue light;GO:0010378//temperature compensation of the circadian clock;GO:0010218//response to far red light;GO:0042542//response to hydrogen peroxide;GO:0080167//response to karrikin;G…	GO:0005515//protein binding	GO:0005654//nucleoplasm	--
Unigene45938_All	4080	9	39	0.1526	0.6546	2.10086	Up	1.09e-05	0.00020323	gi|470122517|ref|XP_004297287.1|	1113.6	0	PREDICTED: uncharacterized protein LOC101300815 [Fragaria vesca subsp. vesca]	gi|359473266|ref|XM_002268815.2|	129	3e-26	PREDICTED: Vitis vinifera uncharacterized LOC100260241 (LOC100260241), mRNA	sp|P93008|RH21_ARATH	94	6e-19	DEAD-box ATP-dependent RNA helicase 21 OS=Arabidopsis thaliana GN=RH21 PE=2 SV=1	YLR106c	62.8	5e-09	COG5271	AAA ATPase containing von Willebrand factor type A (vWA) domain	K12811	4e-21	102	vvi:100262258	ATP-dependent RNA helicase DDX46/PRP5 [EC:3.6.4.13]	GO:0044763	-	GO:0005737//cytoplasm	--
CL1574.Contig8_All	1134	9	39	0.5491	2.3552	2.10071	Up	1.09e-05	0.000203196	gi|255576262|ref|XP_002529024.1|	256.1	7e-67	protein binding protein, putative [Ricinus communis] >gi|223531504|gb|EEF33335.1| protein binding protein, putative [Ricinus communis]	gi|460230676|gb|GABL01036431.1|	63.9	3e-07	TSA: Camelina sativa comp48095_c0_seq1 transcribed RNA sequence	--	--	--	--	--	--	--	--	--	--	--	--	--	--	GO:0050832//defense response to fungus;GO:0009911//positive regulation of flower development;GO:0007165//signal transduction;GO:0010228//vegetative to reproductive phase transition of meristem	-	GO:0005634//nucleus	--
CL8212.Contig3_All	946	120	518	8.7761	37.4982	2.09517	Up	3.86e-59	9.23e-57	gi|224112609|ref|XP_002316240.1|	225.7	8e-58	predicted protein [Populus trichocarpa] >gi|118482276|gb|ABK93065.1| unknown [Populus trichocarpa] >gi|222865280|gb|EEF02411.1| predicted protein [Populus trichocarpa]	gi|209967440|gb|FJ362592.1|	250	2e-63	Vernicia fordii 60S ribosomal protein L35a (RPL35A) mRNA, complete cds	sp|Q9C912|R35A3_ARATH	215	3e-56	60S ribosomal protein L35a-3 OS=Arabidopsis thaliana GN=RPL35AC PE=3 SV=1	YOR234c	126	6e-29	COG2451	Ribosomal protein L35AE/L33A	K02917	7e-59	225	pop:POPTR_833785	large subunit ribosomal protein L35Ae	GO:0006397//mRNA processing;GO:0006412//translation	GO:0003735//structural constituent of ribosome	GO:0022625//cytosolic large ribosomal subunit;GO:0016021//integral to membrane	--
Unigene8274_All	665	19	82	1.9767	8.4443	2.09488	Up	1.41e-10	5.15e-09	gi|470138704|ref|XP_004305095.1|	209.1	4e-53	PREDICTED: uncharacterized protein LOC101302856 [Fragaria vesca subsp. vesca]	--	--	--	--	sp|P20144|WUN1_SOLTU	64.7	4e-11	Wound-induced protein 1 OS=Solanum tuberosum GN=WUN1 PE=2 SV=1	--	--	--	--	--	--	--	--	--	--	-	-	-	--
CL914.Contig13_All	1664	13	56	0.5405	2.3047	2.09221	Up	1.29e-07	3.34e-06	gi|115477270|ref|NP_001062231.1|	73.6	1e-11	Os08g0514800 [Oryza sativa Japonica Group] >gi|113624200|dbj|BAF24145.1| Os08g0514800 [Oryza sativa Japonica Group]	--	--	--	--	--	--	--	--	--	--	--	--	--	--	--	--	--	--	-	-	-	--
CL800.Contig2_All	1247	13	56	0.7213	3.0753	2.09206	Up	1.29e-07	3.34e-06	gi|297745311|emb|CBI40391.3|	522.3	6e-147	unnamed protein product [Vitis vinifera]	gi|460368153|ref|XM_004229886.1|	264	2e-67	PREDICTED: Solanum lycopersicum cytochrome P450 86A2-like (LOC101262353), mRNA	sp|O23066|C86A2_ARATH	469	1e-132	Cytochrome P450 86A2 OS=Arabidopsis thaliana GN=CYP86A2 PE=2 SV=1	--	--	--	--	--	K15398	5e-148	522	vvi:100249915	cytochrome P450, family 86, subfamily A, polypeptide 2/4/7/8 (fatty acid omega-hydroxylase) [EC:1.14.-.-]	GO:0006631//fatty acid metabolic process;GO:0055114//oxidation-reduction process	GO:0009055//electron carrier activity;GO:0005506//iron ion binding;GO:0020037//heme binding;GO:0019825//oxygen binding;GO:0018685//alkane 1-monooxygenase activity;GO:0070330//aromatase activity	GO:0005576//extracellular region	--
Unigene24816_All	1578	10	43	0.4384	1.8661	2.08971	Up	4.04e-06	8.17e-05	gi|351724347|ref|NP_001238590.1|	58.5	3e-07	coronatine-insensitive 1 [Glycine max] >gi|72154229|gb|AAZ66745.1| coronatine-insensitive 1 [Glycine max]	--	--	--	--	sp|O04197|COI1_ARATH	161	1e-39	Coronatine-insensitive protein 1 OS=Arabidopsis thaliana GN=COI1 PE=1 SV=1	--	--	--	--	--	K13463	1e-39	162	vvi:100254771	coronatine-insensitive protein 1	GO:0006952//defense response;GO:0051707//response to other organism;GO:0009753//response to jasmonic acid stimulus;GO:0050789//regulation of biological process;GO:0044763;GO:0009639//response to red or far red light	-	-	--
CL7515.Contig2_All	1956	10	43	0.3537	1.5055	2.08964	Up	4.04e-06	8.17e-05	gi|134133942|gb|ABO61030.1|	922.9	0	vacuolar H+-ATPase B subunit [Medicago truncatula]	gi|4519263|dbj|AB024277.1|	1092	0	Citrus unshiu mRNA for vacuolar H+-ATPase B subunit, complete cds	sp|Q8W4E2|VATB3_ARATH	915	0	V-type proton ATPase subunit B3 OS=Arabidopsis thaliana GN=VHA-B3 PE=2 SV=1	YBR127c	727	0	COG1156	Archaeal/vacuolar-type H+-ATPase subunit B	K02147	0	921	gmx:100804483	V-type H+-transporting ATPase subunit B [EC:3.6.3.14]	GO:0006098//pentose-phosphate shunt;GO:0006094//gluconeogenesis;GO:0046034//ATP metabolic process;GO:0051017//actin filament bundle assembly;GO:0009651//response to salt stress;GO:0010498//proteasomal protein catabolic process;GO:0015991//ATP hydrolysis coupled proton transport;GO:0051693//actin filament capping	GO:0046961//proton-transporting ATPase activity, rotational mechanism;GO:0046933//hydrogen ion transporting ATP synthase activity, rotational mechanism;GO:0051015//actin filament binding;GO:0005524//ATP binding	GO:0005774//vacuolar membrane;GO:0009941//chloroplast envelope;GO:0033180//proton-transporting V-type ATPase, V1 domain;GO:0005794//Golgi apparatus;GO:0005829//cytosol;GO:0005886//plasma membrane	--
Unigene29998_All	579	60	258	7.1694	30.515	2.08959	Up	3.62e-30	3.8e-28	gi|225461183|ref|XP_002283133.1|	57.4	1e-07	PREDICTED: uncharacterized protein LOC100258992 [Vitis vinifera]	gi|33348780|gb|AY193444.1|	83.8	2e-13	Lactuca saligna genotype PI491204 cDNA368-like gene, partial sequence	--	--	--	--	--	--	--	--	--	--	--	--	--	--	-	-	-	--
Unigene28354_All	1643	10	43	0.4211	1.7923	2.08958	Up	4.04e-06	8.17e-05	gi|224133570|ref|XP_002321607.1|	61.6	4e-08	predicted protein [Populus trichocarpa] >gi|222868603|gb|EEF05734.1| predicted protein [Populus trichocarpa]	--	--	--	--	--	--	--	--	--	--	--	--	--	--	--	--	--	--	-	-	-	--
CL2339.Contig5_All	422	40	171	6.5578	27.7495	2.08118	Up	2.1e-20	1.46e-18	gi|356562458|ref|XP_003549488.1|	216.9	8e-56	PREDICTED: probable xyloglucan endotransglucosylase/hydrolase protein 23-like [Glycine max]	gi|449457140|ref|XM_004146259.1|	192	2e-46	PREDICTED: Cucumis sativus probable xyloglucan endotransglucosylase/hydrolase protein 23-like, transcript variant 1 (LOC101217216), mRNA	sp|P35694|BRU1_SOYBN	197	2e-51	Brassinosteroid-regulated protein BRU1 OS=Glycine max PE=2 SV=1	BS_bglS	60.8	7e-10	COG2273	Beta-glucanase/Beta-glucan synthetase	K08235	9e-57	216	pop:POPTR_1106810	xyloglucan:xyloglucosyl transferase [EC:2.4.1.207]	GO:0006073//cellular glucan metabolic process	GO:0004553//hydrolase activity, hydrolyzing O-glycosyl compounds;GO:0016762//xyloglucan:xyloglucosyl transferase activity	GO:0048046//apoplast;GO:0005618//cell wall	--
Unigene36922_All	749	23	98	2.1245	8.9602	2.07641	Up	2.94e-12	1.25e-10	--	--	--	--	--	--	--	--	--	--	--	--	--	--	--	--	--	--	--	--	--	--	-	-	-	--
Unigene6589_All	4416	8	34	0.1253	0.5273	2.07324	Up	4.82e-05	0.000781384	gi|359495669|ref|XP_002272480.2|	1114.8	0	PREDICTED: uncharacterized protein LOC100242393 [Vitis vinifera]	gi|460409420|ref|XM_004250089.1|	111	6e-21	PREDICTED: Solanum lycopersicum uncharacterized LOC101268535 (LOC101268535), mRNA	sp|Q9LIG0|Y3136_ARATH	70.9	6e-12	Clavaminate synthase-like protein At3g21360 OS=Arabidopsis thaliana GN=At3g21360 PE=1 SV=1	--	--	--	--	--	--	--	--	--	--	-	-	GO:0005634//nucleus;GO:0005886//plasma membrane	--
CL781.Contig6_All	1055	12	51	0.7869	3.3105	2.0728	Up	5.61e-07	1.31e-05	gi|224083430|ref|XP_002307023.1|	287.3	2e-76	predicted protein [Populus trichocarpa] >gi|222856472|gb|EEE94019.1| predicted protein [Populus trichocarpa]	gi|359476941|ref|XM_002281703.2|	214	1e-52	PREDICTED: Vitis vinifera 50S ribosomal protein L17-like (LOC100252405), mRNA	sp|O80363|RK17_TOBAC	108	7e-24	50S ribosomal protein L17, chloroplastic OS=Nicotiana tabacum GN=RPL17 PE=2 SV=1	FN1282	119	1e-26	COG0203	Ribosomal protein L17	K02879	2e-77	287	pop:POPTR_650590	large subunit ribosomal protein L17	GO:0006412//translation;GO:0009086//methionine biosynthetic process;GO:0006354//DNA-dependent transcription, elongation;GO:0000394//RNA splicing, via endonucleolytic cleavage and ligation	GO:0003735//structural constituent of ribosome	GO:0005840//ribosome;GO:0009507//chloroplast	--
CL2121.Contig3_All	688	12	51	1.2067	5.0764	2.07274	Up	5.61e-07	1.31e-05	gi|302818739|ref|XP_002991042.1|	167.5	1e-40	hypothetical protein SELMODRAFT_429429 [Selaginella moellendorffii] >gi|300141136|gb|EFJ07850.1| hypothetical protein SELMODRAFT_429429 [Selaginella moellendorffii]	gi|302820044|ref|XM_002991645.1|	143	3e-31	Selaginella moellendorffii hypothetical protein, mRNA	--	--	--	--	--	--	--	--	--	--	--	--	--	--	-	-	-	--
CL649.Contig3_All	2011	19	80	0.6537	2.7243	2.05918	Up	3.72e-10	1.3e-08	gi|147838534|emb|CAN65390.1|	944.9	0	hypothetical protein VITISV_038363 [Vitis vinifera]	gi|147838531|emb|AM451055.2|	591	1e-165	Vitis vinifera contig VV78X158485.22, whole genome shotgun sequence	sp|P54411|TCPE2_AVESA	330	1e-90	T-complex protein 1 subunit epsilon OS=Avena sativa PE=2 SV=1	SPBC106.06	647	0	COG0459	Chaperonin GroEL (HSP60 family)	K09496	0	943	vvi:100262936	T-complex protein 1 subunit delta	GO:0010498//proteasomal protein catabolic process;GO:0006457//protein folding;GO:0009651//response to salt stress;GO:0007010//cytoskeleton organization;GO:0006096//glycolysis;GO:0006094//gluconeogenesis;GO:0046686//response to cadmium ion	GO:0005524//ATP binding;GO:0051082//unfolded protein binding	GO:0005829//cytosol	--
CL2326.Contig1_All	1556	10	42	0.4446	1.8485	2.05578	Up	6.58e-06	0.000128125	gi|225438980|ref|XP_002284333.1|	26.6	0	PREDICTED: casein kinase II subunit alpha isoform 1 [Vitis vinifera] >gi|296087330|emb|CBI33704.3| unnamed protein product [Vitis vinifera]	gi|225438979|ref|XM_002284297.1|	533	1e-148	PREDICTED: Vitis vinifera casein kinase II subunit alpha-like, transcript variant 1 (LOC100262741), mRNA	sp|O64816|CSK2P_ARATH	661	0	Casein kinase II subunit alpha, chloroplastic OS=Arabidopsis thaliana GN=At2g23070 PE=2 SV=1	SPAC1687.15	140	6e-33	COG0515	Serine/threonine protein kinase	K03097	0	676	vvi:100262741	casein kinase II subunit alpha [EC:2.7.11.1]	GO:0009648//photoperiodism;GO:0006468//protein phosphorylation;GO:0006355//regulation of transcription, DNA-dependent;GO:0010229//inflorescence development	GO:0008353//RNA polymerase II carboxy-terminal domain kinase activity;GO:0005524//ATP binding;GO:0003700//sequence-specific DNA binding transcription factor activity	GO:0005829//cytosol;GO:0005634//nucleus;GO:0005886//plasma membrane	--
CL6034.Contig1_All	1833	10	42	0.3774	1.5691	2.05577	Up	6.58e-06	0.000128212	gi|462419364|gb|EMJ23627.1|	797.7	0	hypothetical protein PRUPE_ppa004911mg [Prunus persica] >gi|462419365|gb|EMJ23628.1| hypothetical protein PRUPE_ppa004911mg [Prunus persica] >gi|462419366|gb|EMJ23629.1| hypothetical protein PRUPE_ppa004911mg [Prunus persica]	gi|225319293|dbj|AK324052.1|	363	4e-97	Solanum lycopersicum cDNA, clone: LEFL1070CE02, HTC in leaf	sp|Q9FRL3|ERDL6_ARATH	783	0	Sugar transporter ERD6-like 6 OS=Arabidopsis thaliana GN=At1g75220 PE=1 SV=1	CAC1339	209	1e-53	COG0477	Permeases of the major facilitator superfamily	K08145	0	790	vvi:100266019	MFS transporter, SP family, solute carrier family 2 (facilitated glucose transporter), member 8	GO:0055085//transmembrane transport;GO:0009753//response to jasmonic acid stimulus;GO:0055114//oxidation-reduction process;GO:0009694//jasmonic acid metabolic process;GO:0042593//glucose homeostasis;GO:0008643//carbohydrate transport;GO:0010030//positive regulation of seed germination	GO:0032440//2-alkenal reductase [NAD(P)] activity;GO:0005351//sugar:hydrogen symporter activity	GO:0016021//integral to membrane;GO:0009705//plant-type vacuole membrane;GO:0005794//Golgi apparatus;GO:0005886//plasma membrane	--
CL686.Contig4_All	2142	10	42	0.323	1.3428	2.05564	Up	6.58e-06	0.000128191	gi|470125903|ref|XP_004298937.1|	90.1	2e-175	PREDICTED: protein EXECUTER 1, chloroplastic-like [Fragaria vesca subsp. vesca]	gi|359491589|ref|XM_002279698.2|	212	1e-51	PREDICTED: Vitis vinifera protein EXECUTER 1, chloroplastic-like (LOC100262100), mRNA	sp|Q93YW0|EXEC1_ARATH	246	3e-65	Protein EXECUTER 1, chloroplastic OS=Arabidopsis thaliana GN=EX1 PE=1 SV=1	--	--	--	--	--	--	--	--	--	--	GO:0010343//singlet oxygen-mediated programmed cell death	-	GO:0042651//thylakoid membrane;GO:0009507//chloroplast	--
Unigene14784_All	688	10	42	1.0056	4.1805	2.05562	Up	6.58e-06	0.000128169	gi|359475946|ref|XP_002278933.2|	73.6	3e-12	PREDICTED: zinc finger protein NUTCRACKER-like [Vitis vinifera]	--	--	--	--	--	--	--	--	--	--	--	--	--	--	--	--	--	--	-	-	-	--
CL3869.Contig3_All	1614	10	42	0.4287	1.782	2.05546	Up	6.58e-06	0.000128147	gi|225470599|ref|XP_002274463.1|	795.4	0	PREDICTED: AP-1 complex subunit mu-1 [Vitis vinifera] >gi|296083422|emb|CBI23375.3| unnamed protein product [Vitis vinifera]	gi|359495909|ref|XM_002274427.2|	817	0	PREDICTED: Vitis vinifera AP-1 complex subunit mu-1-like (LOC100251026), mRNA	--	--	--	--	--	--	--	--	--	K12393	0	795	vvi:100251026	AP-1 complex subunit mu	GO:0016192//vesicle-mediated transport;GO:0006886//intracellular protein transport	-	GO:0030131//clathrin adaptor complex	--
CL12625.Contig2_All	835	11	46	0.9114	3.7726	2.0494	Up	2.45e-06	5.14e-05	gi|356545932|ref|XP_003541387.1|	121.3	1e-26	PREDICTED: ankyrin repeat-containing protein At2g01680-like [Glycine max]	--	--	--	--	--	--	--	--	--	--	--	--	--	K11267	7e-07	52.8	sbi:SORBI_10g010540	sister chromatid cohesion protein PDS5	-	-	-	--
CL241.Contig15_All	1740	12	50	0.4771	1.9679	2.04429	Up	9.12e-07	2.06e-05	gi|52851188|emb|CAH58642.1|	127.9	5e-28	plasma membrane H+-ATPase [Plantago major]	gi|52851187|emb|AJ843127.1|	60	8e-06	Plantago major partial mRNA for plasma membrane H+-ATPase (pma1 gene)	sp|Q08435|PMA1_NICPL	106	5e-23	Plasma membrane ATPase 1 OS=Nicotiana plumbaginifolia GN=PMA1 PE=2 SV=1	--	--	--	--	--	K01535	2e-25	115	bdi:100844944	H+-transporting ATPase [EC:3.6.3.6]	GO:0009651//response to salt stress;GO:0006754//ATP biosynthetic process;GO:0006812//cation transport;GO:0006200//ATP catabolic process	GO:0008553//hydrogen-exporting ATPase activity, phosphorylative mechanism;GO:0046872//metal ion binding;GO:0005524//ATP binding	GO:0016021//integral to membrane;GO:0005886//plasma membrane	--
CL4500.Contig6_All	1866	12	50	0.4449	1.835	2.04423	Up	9.12e-07	2.06e-05	gi|9588452|emb|CAC00547.1|	896	0	gamma tubulin [Nicotiana tabacum]	gi|359489703|ref|XM_002276607.2|	938	0	PREDICTED: Vitis vinifera tubulin gamma-1 chain-like (LOC100267092), mRNA	sp|P38557|TBG1_ARATH	881	0	Tubulin gamma-1 chain OS=Arabidopsis thaliana GN=TUBG1 PE=3 SV=1	SPBC32F12.04	614	1e-175	COG5023	Tubulin	K10389	0	892	vvi:100267092	tubulin gamma	GO:0010103//stomatal complex morphogenesis;GO:0000914//phragmoplast assembly;GO:0007017//microtubule-based process;GO:0051641//cellular localization;GO:0006184//GTP catabolic process;GO:0051258//protein polymerization;GO:0009553//embryo sac development;GO:0048768//root hair cell tip growth;GO:0048366//leaf development	GO:0005198//structural molecule activity;GO:0005525//GTP binding;GO:0003924//GTPase activity	GO:0005618//cell wall;GO:0005829//cytosol;GO:0005874//microtubule;GO:0005635//nuclear envelope;GO:0005886//plasma membrane;GO:0005739//mitochondrion	--
CL1752.Contig1_All	572	21	87	2.54	10.4159	2.03589	Up	8.62e-11	3.22e-09	gi|144228150|gb|ABO93604.1|	275.4	3e-73	DREBa [Chrysanthemum x morifolium]	gi|144228149|gb|EF490996.1|	268	6e-69	Chrysanthemum x morifolium DREBa mRNA, complete cds	sp|Q9FJ93|DRE1D_ARATH	154	2e-38	Dehydration-responsive element-binding protein 1D OS=Arabidopsis thaliana GN=DREB1D PE=2 SV=1	--	--	--	--	--	K09286	1e-37	154	ath:AT4G25470	EREBP-like factor	GO:0009628//response to abiotic stimulus;GO:0006950//response to stress	-	-	--
CL10890.Contig4_All	1198	191	785	11.0303	44.873	2.02438	Up	6.11e-85	2.36e-82	gi|470144168|ref|XP_004307734.1|	335.9	8e-91	PREDICTED: chalcone--flavonone isomerase-like [Fragaria vesca subsp. vesca]	gi|444475578|gb|JX068610.1|	172	5e-40	Lonicera japonica chalcone isomerase (CHI1) mRNA, complete cds	sp|A7ISP6|CFI3_SOYBN	96.3	3e-20	Chalcone--flavonone isomerase 3 OS=Glycine max GN=CHI3 PE=2 SV=1	--	--	--	--	--	K01859	3e-18	91.3	pop:POPTR_724846	chalcone isomerase [EC:5.5.1.6]	GO:0080167//response to karrikin;GO:0009813//flavonoid biosynthetic process	GO:0045430//chalcone isomerase activity	-	--
CL1141.Contig1_All	603	19	78	2.1799	8.8583	2.02277	Up	9.7e-10	3.25e-08	gi|470134297|ref|XP_004302991.1|	129	4e-29	PREDICTED: cytochrome b-c1 complex subunit 9-like isoform 2 [Fragaria vesca subsp. vesca]	gi|134303378|gb|EF469862.1|	157	2e-35	Helianthus annuus RFLP probe ZVG3 mRNA sequence	sp|P46270|QCR9_SOLTU	107	7e-24	Cytochrome b-c1 complex subunit 9 OS=Solanum tuberosum PE=1 SV=1	--	--	--	--	--	K00419	1e-28	124	mtr:MTR_7g104570	ubiquinol-cytochrome c reductase subunit 9	GO:0009853//photorespiration;GO:0006122//mitochondrial electron transport, ubiquinol to cytochrome c	GO:0008121//ubiquinol-cytochrome-c reductase activity	GO:0005750//mitochondrial respiratory chain complex III	--
CL2341.Contig5_All	1273	19	78	1.0326	4.196	2.02273	Up	9.7e-10	3.25e-08	--	--	--	--	--	--	--	--	--	--	--	--	--	--	--	--	--	--	--	--	--	--	-	-	-	--
CL3307.Contig4_All	2353	10	41	0.294	1.1933	2.02107	Up	1.07e-05	0.000200247	gi|359486048|ref|XP_002270184.2|	830.5	0	PREDICTED: pentatricopeptide repeat-containing protein At1g10910, chloroplastic [Vitis vinifera] >gi|298204537|emb|CBI23812.3| unnamed protein product [Vitis vinifera]	gi|359486047|ref|XM_002270148.2|	155	3e-34	PREDICTED: Vitis vinifera pentatricopeptide repeat-containing protein At1g10910, chloroplastic-like (LOC100261803), mRNA	sp|Q0WVV0|PPR31_ARATH	731	0	Pentatricopeptide repeat-containing protein At1g10910, chloroplastic OS=Arabidopsis thaliana GN=At1g10910 PE=2 SV=1	--	--	--	--	--	K15336	1e-24	113	vvi:100259391	tRNA (cytosine38-C5)-methyltransferase [EC:2.1.1.204]	GO:0006355//regulation of transcription, DNA-dependent	-	GO:0009536//plastid;GO:0005739//mitochondrion	--
CL914.Contig29_All	1737	10	41	0.3983	1.6164	2.02086	Up	1.07e-05	0.00020028	gi|428169810|gb|EKX38740.1|	54.3	8e-06	hypothetical protein GUITHDRAFT_76875, partial [Guillardia theta CCMP2712]	--	--	--	--	--	--	--	--	--	--	--	--	--	--	--	--	--	--	-	-	-	--
CL2565.Contig13_All	2809	11	45	0.2709	1.0971	2.01786	Up	3.97e-06	8.05e-05	--	--	--	--	--	--	--	--	--	--	--	--	--	--	--	--	--	--	--	--	--	--	-	-	-	--
CL989.Contig18_All	1564	11	45	0.4866	1.9704	2.01768	Up	3.97e-06	8.05e-05	gi|460369248|ref|XP_004230475.1|	650.2	0	PREDICTED: serine/threonine-protein kinase SRK2B-like [Solanum lycopersicum]	gi|225448214|ref|XM_002269185.1|	611	1e-172	PREDICTED: Vitis vinifera serine/threonine-protein kinase SRK2B-like, transcript variant 1 (LOC100259302), mRNA	sp|P43291|SRK2A_ARATH	608	3e-174	Serine/threonine-protein kinase SRK2A OS=Arabidopsis thaliana GN=SRK2A PE=1 SV=1	ECU03g0620	117	6e-26	COG0515	Serine/threonine protein kinase	K14498	0	637	rcu:RCOM_0321490	serine/threonine-protein kinase SRK2 [EC:2.7.11.1]	GO:0006468//protein phosphorylation	GO:0005524//ATP binding;GO:0004674//protein serine/threonine kinase activity	-	--
CL4725.Contig4_All	594	23	94	2.6789	10.8371	2.01627	Up	2e-11	7.86e-10	gi|356566293|ref|XP_003551367.1|	102.4	4e-21	PREDICTED: chaperone protein dnaJ 11, chloroplastic-like [Glycine max]	--	--	--	--	sp|Q9FYB5|DNJ11_ARATH	72	2e-13	Chaperone protein dnaJ 11, chloroplastic OS=Arabidopsis thaliana GN=ATJ11 PE=1 SV=2	lin1509	55.1	8e-08	COG0484	DnaJ-class molecular chaperone with C-terminal Zn finger domain	K03686	7e-09	58.5	zma:100382361	molecular chaperone DnaJ	-	-	-	--
Unigene36670_All	767	15	61	1.353	5.4464	2.00914	Up	7.75e-08	2.07e-06	gi|27804357|gb|AAO22980.1|	381.7	6e-105	MADS-box transcription factor CDM41 [Chrysanthemum x morifolium]	gi|27804356|gb|AY173055.1|	1142	0	Chrysanthemum x morifolium MADS-box transcription factor CDM41 (cdm41) mRNA, complete cds	sp|Q41276|AP1_SINAL	273	6e-74	Floral homeotic protein APETALA 1 OS=Sinapis alba GN=AP1 PE=2 SV=1	YMR043w	65.1	1e-10	COG5068	Regulator of arginine metabolism and related MADS box-containing transcription factors	K09264	3e-73	273	aly:ARALYDRAFT_476039	MADS-box transcription factor, plant	GO:0010076//maintenance of floral meristem identity;GO:0048830//adventitious root development;GO:0009933//meristem structural organization;GO:0006355//regulation of transcription, DNA-dependent;GO:0010582//floral meristem determinacy;GO:0010093//specification of floral organ identity	GO:0003677//DNA binding;GO:0003700//sequence-specific DNA binding transcription factor activity;GO:0046982//protein heterodimerization activity	GO:0005634//nucleus	--
Unigene15700_All	604	15	61	1.7182	6.9162	2.00908	Up	7.75e-08	2.07e-06	gi|460371227|ref|XP_004231444.1|	124.8	9e-28	PREDICTED: indole-3-acetic acid-induced protein ARG7-like [Solanum lycopersicum]	--	--	--	--	sp|P32295|ARG7_VIGRR	83.6	8e-17	Indole-3-acetic acid-induced protein ARG7 OS=Vigna radiata var. radiata GN=ARG7 PE=2 SV=1	--	--	--	--	--	K14488	9e-23	104	gmx:100781277	SAUR family protein	-	-	-	--
CL259.Contig1_All	1514	79	321	3.61	14.5195	2.00792	Up	2.32e-35	2.95e-33	gi|189418957|gb|ACD93720.1|	683.3	0	glycolate oxidase [Mikania micrantha]	gi|223987377|gb|EU716626.1|	896	0	Mikania micrantha glycolate oxidase (GO) mRNA, complete cds	sp|Q9LRR9|GLO1_ARATH	663	0	Peroxisomal (S)-2-hydroxy-acid oxidase GLO1 OS=Arabidopsis thaliana GN=GLO1 PE=1 SV=1	all0170	340	5e-93	COG1304	L-lactate dehydrogenase (FMN-dependent) and related alpha-hydroxy acid dehydrogenases	K11517	0	676	aly:ARALYDRAFT_333142	(S)-2-hydroxy-acid oxidase [EC:1.1.3.15]	GO:0055114//oxidation-reduction process;GO:0042742//defense response to bacterium;GO:0050665//hydrogen peroxide biosynthetic process	GO:0052853//long-chain-(S)-2-hydroxy-long-chain-acid oxidase activity;GO:0008891//glycolate oxidase activity;GO:0052854//medium-chain-(S)-2-hydroxy-acid oxidase activity;GO:0052852//very-long-chain-(S)-2-hydroxy-acid oxidase activity;GO:0010181//FMN binding	GO:0005777//peroxisome;GO:0009506//plasmodesma;GO:0009570//chloroplast stroma;GO:0005773//vacuole;GO:0022626//cytosolic ribosome;GO:0016020//membrane;GO:0005634//nucleus;GO:0048046//apoplast	--
Unigene25438_All	2032	85	344	2.894	11.5933	2.00215	Up	1.21e-37	1.65e-35	gi|147765426|emb|CAN78106.1|	101.3	6e-20	hypothetical protein VITISV_014414 [Vitis vinifera]	--	--	--	--	--	--	--	--	--	--	--	--	--	--	--	--	--	--	-	-	-	--
CL280.Contig4_All	1708	22	89	0.8911	3.5684	2.00162	Up	8.47e-11	3.16e-09	gi|225430261|ref|XP_002285072.1|	822.4	0	PREDICTED: DEAD-box ATP-dependent RNA helicase 56-like [Vitis vinifera]	gi|225430260|ref|XM_002285036.1|	890	0	PREDICTED: Vitis vinifera DEAD-box ATP-dependent RNA helicase 56-like (LOC100250852), mRNA	sp|Q9LFN6|RH56_ARATH	795	0	DEAD-box ATP-dependent RNA helicase 56 OS=Arabidopsis thaliana GN=RH56 PE=2 SV=2	SPAC17G6.14c	609	4e-174	COG0513	Superfamily II DNA and RNA helicases	K12812	0	816	vvi:100268003	ATP-dependent RNA helicase UAP56/SUB2 [EC:3.6.4.13]	GO:0046686//response to cadmium ion	GO:0008026//ATP-dependent helicase activity;GO:0003676//nucleic acid binding;GO:0005524//ATP binding	GO:0005730//nucleolus;GO:0009506//plasmodesma;GO:0005618//cell wall;GO:0005829//cytosol	--
Unigene52393_All	2406	23	93	0.6614	2.647	2.00076	Up	3.21e-11	1.24e-09	gi|350537733|ref|NP_001234563.1|	946.4	0	dem protein [Solanum lycopersicum] >gi|2190419|emb|CAA73973.1| dem [Solanum lycopersicum]	gi|356510401|ref|XM_003523879.1|	444	1e-121	PREDICTED: Glycine max protein CYPRO4-like (LOC100810233), mRNA	sp|P40781|CYPR4_CYNCA	744	0	Protein CYPRO4 OS=Cynara cardunculus GN=CYPRO4 PE=2 SV=1	SPBC1685.14c	112	3e-24	COG5167	Protein involved in vacuole import and degradation	K09422	2e-07	56.6	aly:ARALYDRAFT_495585	myb proto-oncogene protein, plant	-	-	GO:0005634//nucleus;GO:0005829//cytosol;GO:0005886//plasma membrane	--
Unigene22431_All	780	30	121	2.6609	10.6234	1.99726	Up	3.7e-14	1.82e-12	gi|359477716|ref|XP_003632012.1|	254.6	1e-66	PREDICTED: 1-aminocyclopropane-1-carboxylate oxidase homolog 3 [Vitis vinifera]	--	--	--	--	sp|Q8H1S4|ACCH3_ARATH	279	1e-75	1-aminocyclopropane-1-carboxylate oxidase homolog 3 OS=Arabidopsis thaliana GN=At1g06650 PE=2 SV=1	PA4191	61.6	1e-09	COG3491	Isopenicillin N synthase and related dioxygenases	K13229	2e-49	194	zma:541977	2,4-dihydroxy-1,4-benzoxazin-3-one-glucoside dioxygenase [EC:1.14.20.2]	GO:0019761//glucosinolate biosynthetic process	GO:0016706//oxidoreductase activity, acting on paired donors, with incorporation or reduction of molecular oxygen, 2-oxoglutarate as one donor, and incorporation of one atom each of oxygen into both donors	-	--
CL551.Contig6_All	3568	65	261	1.2604	5.0094	1.99076	Up	9.73e-29	9.69e-27	gi|462416750|gb|EMJ21487.1|	1771.9	0	hypothetical protein PRUPE_ppa000593mg [Prunus persica]	gi|359476120|ref|XM_002282539.2|	1094	0	PREDICTED: Vitis vinifera cellulose synthase A catalytic subunit 1 [UDP-forming]-like (LOC100254408), mRNA	sp|Q941L0|CESA3_ARATH	1697	0	Cellulose synthase A catalytic subunit 3 [UDP-forming] OS=Arabidopsis thaliana GN=CESA3 PE=1 SV=2	alr3757	90.5	2e-17	COG1215	Glycosyltransferases, probably involved in cell wall biogenesis	K10999	0	1764	vvi:100256811	cellulose synthase A [EC:2.4.1.12]	GO:0009833//primary cell wall biogenesis;GO:0030244//cellulose biosynthetic process	GO:0016760//cellulose synthase (UDP-forming) activity;GO:0008270//zinc ion binding	GO:0005794//Golgi apparatus;GO:0016021//integral to membrane	--
CL1102.Contig8_All	4278	9	36	0.1455	0.5763	1.9858	Up	4.69e-05	0.000760983	gi|255545728|ref|XP_002513924.1|	456.1	2e-126	protein phosphatase 2c, putative [Ricinus communis] >gi|223547010|gb|EEF48507.1| protein phosphatase 2c, putative [Ricinus communis]	gi|225459295|ref|XM_002285754.1|	145	4e-31	PREDICTED: Vitis vinifera probable protein phosphatase 2C 10-like (LOC100259151), mRNA	sp|Q9S9Z7|P2C10_ARATH	428	1e-119	Probable protein phosphatase 2C 10 OS=Arabidopsis thaliana GN=At1g34750 PE=1 SV=1	SPCC4F11.02	120	2e-26	COG0631	Serine/threonine protein phosphatase	K01090	5e-35	149	sbi:SORBI_01g038410	protein phosphatase [EC:3.1.3.16]	GO:0010161//red light signaling pathway;GO:0006470//protein dephosphorylation;GO:0009693//ethylene biosynthetic process;GO:0009627//systemic acquired resistance;GO:0006944//cellular membrane fusion;GO:0002237//response to molecule of bacterial origin;GO:0031347//regulation of defense response	GO:0004722//protein serine/threonine phosphatase activity	GO:0009506//plasmodesma;GO:0005634//nucleus;GO:0005886//plasma membrane	--
Unigene45937_All	4104	11	44	0.1854	0.7342	1.98553	Up	6.41e-06	0.000125145	gi|225425634|ref|XP_002268851.1|	1120.5	0	PREDICTED: uncharacterized protein LOC100260241 [Vitis vinifera]	gi|359473266|ref|XM_002268815.2|	129	3e-26	PREDICTED: Vitis vinifera uncharacterized LOC100260241 (LOC100260241), mRNA	sp|P93008|RH21_ARATH	94	6e-19	DEAD-box ATP-dependent RNA helicase 21 OS=Arabidopsis thaliana GN=RH21 PE=2 SV=1	YDR170c	58.5	9e-08	COG5307	SEC7 domain proteins	K12811	4e-21	102	vvi:100262258	ATP-dependent RNA helicase DDX46/PRP5 [EC:3.6.4.13]	GO:0044763	-	GO:0005737//cytoplasm	--
Unigene7915_All	4879	9	36	0.1276	0.5053	1.98551	Up	4.69e-05	0.000761199	gi|359495669|ref|XP_002272480.2|	1114.8	0	PREDICTED: uncharacterized protein LOC100242393 [Vitis vinifera]	gi|460409420|ref|XM_004250089.1|	111	7e-21	PREDICTED: Solanum lycopersicum uncharacterized LOC101268535 (LOC101268535), mRNA	sp|Q9LIG0|Y3136_ARATH	72	3e-12	Clavaminate synthase-like protein At3g21360 OS=Arabidopsis thaliana GN=At3g21360 PE=1 SV=1	--	--	--	--	--	--	--	--	--	--	-	-	GO:0005634//nucleus;GO:0005886//plasma membrane	--
Unigene42806_All	2749	11	44	0.2768	1.0961	1.98546	Up	6.41e-06	0.000125124	gi|225442523|ref|XP_002278786.1|	1230.7	0	PREDICTED: ATP-dependent zinc metalloprotease FtsH-like [Vitis vinifera]	gi|359482578|ref|XM_002278750.2|	803	0	PREDICTED: Vitis vinifera ATP-dependent zinc metalloprotease FtsH-like (LOC100251534), mRNA	sp|P51327|FTSH_PORPU	311	1e-84	ATP-dependent zinc metalloprotease FtsH OS=Porphyra purpurea GN=ftsH PE=3 SV=1	alr1261	330	6e-90	COG0465	ATP-dependent Zn proteases	K03798	2e-84	312	olu:OSTLU_35099	cell division protease FtsH [EC:3.4.24.-]	GO:0010304//PSII associated light-harvesting complex II catabolic process;GO:0051301//cell division;GO:0006508//proteolysis;GO:0000023//maltose metabolic process;GO:0019252//starch biosynthetic process;GO:0009793//embryo development ending in seed dormancy	GO:0004176//ATP-dependent peptidase activity;GO:0004222//metalloendopeptidase activity;GO:0005524//ATP binding;GO:0008568//microtubule-severing ATPase activity;GO:0004252//serine-type endopeptidase activity	GO:0009941//chloroplast envelope;GO:0005886//plasma membrane	--
CL2989.Contig4_All	3999	9	36	0.1557	0.6165	1.98533	Up	4.69e-05	0.000761091	gi|225455288|ref|XP_002274646.1|	270.4	1e-70	PREDICTED: uncharacterized protein LOC100245212 [Vitis vinifera] >gi|302143949|emb|CBI23054.3| unnamed protein product [Vitis vinifera]	gi|356516096|ref|XM_003526685.1|	228	4e-56	PREDICTED: Glycine max uncharacterized protein LOC100788147 (LOC100788147), mRNA	sp|Q94A65|STR14_ARATH	256	6e-68	Rhodanese-like domain-containing protein 14, chloroplastic OS=Arabidopsis thaliana GN=At4g27700 PE=2 SV=1	--	--	--	--	--	K06889	1e-32	140	vvi:100257601		-	-	GO:0009535//chloroplast thylakoid membrane	--
CL14630.Contig4_All	1839	10	40	0.3762	1.4895	1.98526	Up	1.73e-05	0.00031012	gi|31432190|gb|AAP53852.1|	105.5	3e-21	hAT family dimerisation domain containing protein [Oryza sativa Japonica Group]	--	--	--	--	sp|P08770|TRA1_MAIZE	84	3e-16	Putative AC transposase OS=Zea mays PE=2 SV=2	--	--	--	--	--	K00001	5e-07	54.7	gmx:100787307	alcohol dehydrogenase [EC:1.1.1.1]	-	GO:0005488//binding	GO:0009536//plastid	--
Unigene39619_All	1615	15	60	0.6426	2.5442	1.98522	Up	1.25e-07	3.24e-06	gi|359473677|ref|XP_003631344.1|	414.8	2e-114	PREDICTED: uncharacterized protein LOC100251322 isoform 2 [Vitis vinifera]	gi|449498374|ref|XM_004160473.1|	103	6e-19	PREDICTED: Cucumis sativus uncharacterized LOC101224398 (LOC101224398), mRNA	--	--	--	--	--	--	--	--	--	K08818	1e-34	145	vvi:100246062	cell division cycle 2-like [EC:2.7.11.22]	-	-	GO:0005886//plasma membrane	--
CL4179.Contig2_All	1300	10	40	0.5322	2.1071	1.98522	Up	1.73e-05	0.000310168	gi|224081931|ref|XP_002306533.1|	104	6e-21	predicted protein [Populus trichocarpa] >gi|222855982|gb|EEE93529.1| predicted protein [Populus trichocarpa]	--	--	--	--	--	--	--	--	--	--	--	--	--	--	--	--	--	--	-	-	-	--
CL4932.Contig3_All	2154	20	80	0.6424	2.5434	1.98521	Up	9.48e-10	3.18e-08	gi|225457921|ref|XP_002272757.1|	898.3	0	PREDICTED: extended synaptotagmin-2 isoform 1 [Vitis vinifera] >gi|302142694|emb|CBI19897.3| unnamed protein product [Vitis vinifera]	gi|359492267|ref|XM_003634343.1|	333	5e-88	PREDICTED: Vitis vinifera extended synaptotagmin-1-like, transcript variant 2 (LOC100260940), mRNA	sp|B6ETT4|SYT2_ARATH	813	0	Synaptotagmin-2 OS=Arabidopsis thaliana GN=SYT2 PE=2 SV=1	YNL087w	119	3e-26	COG5038	Ca2+-dependent lipid-binding protein, contains C2 domain	--	--	--	--	--	GO:0001778//plasma membrane repair;GO:0009409//response to cold;GO:0046740//spread of virus in host, cell to cell;GO:0032456//endocytic recycling;GO:0009615//response to virus;GO:0006897//endocytosis	-	GO:0005768//endosome;GO:0005773//vacuole;GO:0005886//plasma membrane	--
CL241.Contig9_All	1628	13	52	0.5525	2.1874	1.98517	Up	8.9e-07	2.02e-05	gi|52851188|emb|CAH58642.1|	127.9	5e-28	plasma membrane H+-ATPase [Plantago major]	gi|403044003|ref|NM_001255538.2|	73.8	5e-10	Glycine max uric acid degradation bifunctional protein TTL-like (LOC100788368), mRNA	sp|Q08435|PMA1_NICPL	106	4e-23	Plasma membrane ATPase 1 OS=Nicotiana plumbaginifolia GN=PMA1 PE=2 SV=1	--	--	--	--	--	K01535	2e-25	115	bdi:100844944	H+-transporting ATPase [EC:3.6.3.6]	GO:0009651//response to salt stress;GO:0006754//ATP biosynthetic process;GO:0006812//cation transport;GO:0006200//ATP catabolic process	GO:0008553//hydrogen-exporting ATPase activity, phosphorylative mechanism;GO:0046872//metal ion binding;GO:0005524//ATP binding	GO:0016021//integral to membrane;GO:0005886//plasma membrane	--
CL1030.Contig11_All	4657	10	40	0.1486	0.5882	1.98487	Up	1.73e-05	0.000310071	gi|460373559|ref|XP_004232584.1|	577	1e-162	PREDICTED: MLO-like protein 8-like [Solanum lycopersicum]	gi|359480745|ref|XM_002276572.2|	196	1e-46	PREDICTED: Vitis vinifera MLO9 protein (MLO9), mRNA	sp|Q9FKY5|MLO10_ARATH	504	2e-142	MLO-like protein 10 OS=Arabidopsis thaliana GN=MLO10 PE=2 SV=1	sll0199	95.5	8e-19	COG3794	Plastocyanin	K08472	5e-142	504	ath:AT5G65970	mlo protein	GO:0006952//defense response;GO:0009607//response to biotic stimulus;GO:0008219//cell death	GO:0005516//calmodulin binding	GO:0005886//plasma membrane;GO:0016021//integral to membrane;GO:0005739//mitochondrion	--
CL1277.Contig2_All	6082	9	36	0.1024	0.4053	1.98477	Up	4.69e-05	0.000760876	gi|460381149|ref|XP_004236315.1|	568.9	3e-160	PREDICTED: callose synthase 10-like [Solanum lycopersicum]	gi|359491161|ref|XM_002275082.2|	783	0	PREDICTED: Vitis vinifera callose synthase 10 (CALS10), mRNA	sp|Q9SJM0|CALSA_ARATH	2389	0	Callose synthase 10 OS=Arabidopsis thaliana GN=CALS10 PE=2 SV=5	--	--	--	--	--	K11000	0	2506	pop:POPTR_1101561	callose synthase [EC:2.4.1.-]	GO:0043247//telomere maintenance in response to DNA damage;GO:0048589//developmental growth;GO:0010332//response to gamma radiation;GO:0007131//reciprocal meiotic recombination;GO:0007155//cell adhesion;GO:0006944//cellular membrane fusion;GO:0045010//actin nucleation;GO:0032504//multicellular organism reproduction;GO:0045132//meiotic chromosome segregation;GO:0042138//meiotic DNA double-strand b…	GO:0003843//1,3-beta-D-glucan synthase activity	GO:0005794//Golgi apparatus;GO:0009506//plasmodesma;GO:0000148//1,3-beta-D-glucan synthase complex	--
CL12080.Contig3_All	435	45	178	7.157	28.0223	1.96915	Up	8.2e-20	5.51e-18	gi|224125850|ref|XP_002319690.1|	70.9	7e-12	predicted protein [Populus trichocarpa] >gi|118481299|gb|ABK92593.1| unknown [Populus trichocarpa] >gi|222858066|gb|EEE95613.1| predicted protein [Populus trichocarpa]	--	--	--	--	sp|Q9LJD9|AGP12_ARATH	68.2	2e-12	Arabinogalactan peptide 12 OS=Arabidopsis thaliana GN=AGP12 PE=1 SV=1	--	--	--	--	--	--	--	--	--	--	GO:0006598//polyamine catabolic process;GO:0048767//root hair elongation;GO:0009698//phenylpropanoid metabolic process;GO:0042398//cellular modified amino acid biosynthetic process;GO:0019344//cysteine biosynthetic process	GO:0005515//protein binding	GO:0031225//anchored to membrane;GO:0005886//plasma membrane	--
Unigene8727_All	462	21	83	3.1448	12.3029	1.96796	Up	5.75e-10	1.97e-08	--	--	--	--	--	--	--	--	--	--	--	--	--	--	--	--	--	--	--	--	--	--	-	-	-	--
Unigene34128_All	489	137	541	19.383	75.7636	1.96671	Up	6.11e-57	1.37e-54	--	--	--	--	--	--	--	--	--	--	--	--	--	--	--	--	--	--	--	--	--	--	-	-	-	--
CL4041.Contig13_All	1997	18	71	0.6236	2.4347	1.96505	Up	1.07e-08	3.15e-07	gi|460393538|ref|XP_004242366.1|	753.8	0	PREDICTED: casein kinase I isoform delta-like [Solanum lycopersicum]	gi|460389707|ref|XM_004240444.1|	700	0	PREDICTED: Solanum lycopersicum casein kinase I isoform delta-like, transcript variant 2 (LOC101267121), mRNA	sp|P42158|KC1D_ARATH	540	9e-154	Casein kinase I isoform delta-like OS=Arabidopsis thaliana GN=At4g26100 PE=2 SV=2	CT301_1	76.3	2e-13	COG0515	Serine/threonine protein kinase	K08960	0	701	pop:POPTR_725863	casein kinase 1, epsilon [EC:2.7.11.1]	GO:0006468//protein phosphorylation;GO:0048364//root development;GO:0009850//auxin metabolic process;GO:0009741//response to brassinosteroid stimulus;GO:0009826//unidimensional cell growth	GO:0004674//protein serine/threonine kinase activity;GO:0005524//ATP binding	-	--
Unigene11128_All	2794	16	63	0.3962	1.5441	1.96247	Up	7.52e-08	2.01e-06	gi|225440851|ref|XP_002282200.1|	429.5	1e-118	PREDICTED: uncharacterized protein LOC100258031 [Vitis vinifera]	gi|270133867|gb|BT100819.1|	232	2e-57	Picea glauca clone GQ0046_G10 mRNA sequence	--	--	--	--	XF1267	68.9	4e-11	COG5297	Cellobiohydrolase A (1,4-beta-cellobiosidase A)	K11323	6e-20	98.2	vcn:VOLCADRAFT_121342	histone arginine demethylase JMJD6 [EC:1.14.11.-]	GO:0007165//signal transduction	GO:0030675//Rac GTPase activator activity	GO:0009507//chloroplast	--
CL9282.Contig2_All	1592	15	59	0.6519	2.5379	1.96091	Up	2e-07	5.02e-06	gi|190192208|dbj|BAG48318.1|	794.3	0	gibberellin 20-oxidase1 [Chrysanthemum x morifolium]	gi|169403817|dbj|AB360381.1|	2724	0	Chrysanthemum x morifolium DgGA20ox mRNA for gibberellin 20-oxidase, complete cds	sp|Q39110|GAOX1_ARATH	496	1e-140	Gibberellin 20 oxidase 1 OS=Arabidopsis thaliana GN=20ox1 PE=2 SV=2	PA4191	107	6e-23	COG3491	Isopenicillin N synthase and related dioxygenases	K05282	6e-166	582	rcu:RCOM_1498120	gibberellin 20-oxidase [EC:1.14.11.12]	GO:0055114//oxidation-reduction process;GO:0009739//response to gibberellin stimulus;GO:0017000//antibiotic biosynthetic process;GO:0009908//flower development;GO:0048366//leaf development;GO:0009686//gibberellin biosynthetic process;GO:0009826//unidimensional cell growth;GO:0048575//short-day photoperiodism, flowering;GO:0080167//response to karrikin;GO:0009639//response to red or far red light	GO:0045544//gibberellin 20-oxidase activity;GO:0016216;GO:0016707//gibberellin 3-beta-dioxygenase activity;GO:0005506//iron ion binding	-	--
CL1266.Contig12_All	2856	15	59	0.3634	1.4147	1.96087	Up	2e-07	5.02e-06	gi|460400875|ref|XP_004245957.1|	291.6	5e-77	PREDICTED: protein vip1-like isoform 2 [Solanum lycopersicum]	gi|312032526|gb|AC243093.1|	111	4e-21	Gossypioides kirkii clone GKH065D10-jlt, complete sequence	--	--	--	--	--	--	--	--	--	--	--	--	--	--	GO:0009627//systemic acquired resistance;GO:0034976//response to endoplasmic reticulum stress	GO:0003676//nucleic acid binding	GO:0005634//nucleus;GO:0005829//cytosol	--
Unigene36540_All	741	14	55	1.3071	5.083	1.95931	Up	5.34e-07	1.25e-05	gi|224087819|ref|XP_002308236.1|	263.1	3e-69	predicted protein [Populus trichocarpa] >gi|222854212|gb|EEE91759.1| predicted protein [Populus trichocarpa]	gi|211953392|gb|FJ373620.1|	103	3e-19	Helianthus annuus isolate Missouri protein kinase-like protein gene, partial cds	sp|O80920|PYL4_ARATH	240	7e-64	Abscisic acid receptor PYL4 OS=Arabidopsis thaliana GN=PYL4 PE=1 SV=1	--	--	--	--	--	K14496	3e-70	263	pop:POPTR_416581	abscisic acid receptor PYR/PYL family	GO:0009738//abscisic acid mediated signaling pathway	GO:0004872//receptor activity;GO:0005515//protein binding	GO:0005634//nucleus	--
[truncated: 3,157 more rows]
