# Supplementary material for: Transcriptomic analysis of differentially expressed genes in the floral transition of the summer flowering chrysanthemum
Source: BMC Genomics. 2016 Aug 24;17(1):673. doi: 10.1186/s12864-016-3024-4 (PMC4995656; doi:10.1186/s12864-016-3024-4)
Supplement: Additional file 8: Table S8. — Genes differentially transcribed in the comparison in the comparison CK vs L3. Criteria as given in Additional file 4: Table S4. (XLS 1026 kb) [file 12864_2016_3024_MOESM8_ESM.xls]

## Sheet: Additional file 8
geneID(1208)	geneLength	ck_rawfragments(14454067)	L3_rawfragments(14393469)	ck_FPKM	L3_FPKM	log2 Ratio(L3/ck)	Up-Down-Regulation(L3/ck)	P-value	FDR	Nr-ID	Nr-Score	Nr-Evalue	Nr-annotation	Nt-ID	Nt-Score	Nt-Evalue	Nt-annotation	Swissprot-ID	Swissprot-Score	Swissprot-Evalue	Swissprot-annotation	COG-Protein-or-Domain	COG-Score	COG-Evalue	COG-ID	COG-Function-Description	KO_id	KEGG-Evalue	KEGG-Score	KEGG-Gene	ko_definition	GO-BiologicalProcess	GO-MolecularFunction	Go-CellularComponent	Pathway ID//Pathway
Unigene44437_All	249	0	15	0	4.1853	12.0311	Up	2.95e-05	0.000917809	--	--	--	--	--	--	--	--	--	--	--	--	--	--	--	--	--	--	--	--	--	--	-	-	-	--
Unigene44379_All	282	0	15	0	3.6955	11.8516	Up	2.95e-05	0.000917559	--	--	--	--	--	--	--	--	--	--	--	--	--	--	--	--	--	--	--	--	--	--	-	-	-	--
Unigene43471_All	304	0	15	0	3.4281	11.7432	Up	2.95e-05	0.00091806	gi|460403441|ref|XP_004247199.1|	142.9	1e-33	PREDICTED: heat stress transcription factor A-6b-like [Solanum lycopersicum]	gi|169118872|gb|AC217800.1|	71.9	4e-10	Populus trichocarpa clone JGIACSB13-D05, complete sequence	sp|Q9LUH8|HFA6B_ARATH	116	3e-27	Heat stress transcription factor A-6b OS=Arabidopsis thaliana GN=HSFA6b PE=2 SV=1	SPAC8C9.14_1	60.8	6e-10	COG5169	Heat shock transcription factor	--	--	--	--	--	GO:0006950//response to stress;GO:0006355//regulation of transcription, DNA-dependent	GO:0003700//sequence-specific DNA binding transcription factor activity;GO:0043565//sequence-specific DNA binding	GO:0005634//nucleus	--
Unigene43716_All	332	0	16	0	3.3482	11.7092	Up	1.47e-05	0.000490604	--	--	--	--	--	--	--	--	--	--	--	--	--	--	--	--	--	--	--	--	--	--	-	-	-	--
Unigene16774_All	299	1	20	0.2314	4.6472	4.3279	Up	1.05e-05	0.000358835	gi|297738747|emb|CBI27992.3|	131	5e-30	unnamed protein product [Vitis vinifera]	gi|332656411|gb|CP002687.1|	63.9	9e-08	Arabidopsis thaliana chromosome 4, complete sequence	sp|Q9SIA3|MATE6_ARATH	47.8	2e-06	MATE efflux family protein 6 OS=Arabidopsis thaliana GN=DTXL2 PE=3 SV=2	--	--	--	--	--	K03327	4e-31	130	vvi:100262938	multidrug resistance protein, MATE family	GO:0031348//negative regulation of defense response;GO:0006855//drug transmembrane transport;GO:0046685//response to arsenic-containing substance	GO:0015238//drug transmembrane transporter activity;GO:0015297//antiporter activity	GO:0005886//plasma membrane	--
Unigene44342_All	359	1	19	0.1927	3.677	4.2541	Up	2.02e-05	0.00065236	--	--	--	--	--	--	--	--	--	--	--	--	--	--	--	--	--	--	--	--	--	--	-	-	-	--
Unigene13403_All	400	1	19	0.173	3.3001	4.25367	Up	2.02e-05	0.000652545	--	--	--	--	--	--	--	--	--	--	--	--	--	--	--	--	--	--	--	--	--	--	-	-	-	--
CL13398.Contig2_All	642	2	35	0.2155	3.7876	4.13552	Up	5.03e-09	2.92e-07	gi|224121306|ref|XP_002330794.1|	55.1	8e-21	predicted protein [Populus trichocarpa] >gi|222872596|gb|EEF09727.1| predicted protein [Populus trichocarpa]	--	--	--	--	sp|C0LGT6|EFR_ARATH	57	2e-09	LRR receptor-like serine/threonine-protein kinase EFR OS=Arabidopsis thaliana GN=EFR PE=1 SV=1	--	--	--	--	--	K13428	6e-09	57	ath:AT5G20480	LRR receptor-like serine/threonine-protein kinase EFR [EC:2.7.11.1]	GO:0006810//transport;GO:0044763;GO:0050896//response to stimulus;GO:0006468//protein phosphorylation	GO:0004674//protein serine/threonine kinase activity;GO:0005524//ATP binding	GO:0009536//plastid;GO:0016021//integral to membrane	--
Unigene34921_All	653	2	32	0.2119	3.4046	4.00603	Up	3.44e-08	1.79e-06	--	--	--	--	--	--	--	--	--	--	--	--	--	--	--	--	--	--	--	--	--	--	-	-	-	--
Unigene44079_All	242	2	25	0.5718	7.1773	3.64986	Up	2.88e-06	0.000110739	--	--	--	--	--	--	--	--	--	--	--	--	--	--	--	--	--	--	--	--	--	--	-	-	-	--
CL11935.Contig2_All	338	2	22	0.4094	4.5221	3.46541	Up	1.86e-05	0.000605668	gi|460400483|ref|XP_004245764.1|	124	7e-28	PREDICTED: aspartic proteinase nepenthesin-1-like [Solanum lycopersicum]	--	--	--	--	--	--	--	--	--	--	--	--	--	--	--	--	--	--	GO:0006508//proteolysis	GO:0008233//peptidase activity	GO:0005576//extracellular region;GO:0009505//plant-type cell wall	--
Unigene38693_All	212	4	40	1.3054	13.1087	3.32796	Up	8.63e-09	4.86e-07	--	--	--	--	gi|380863203|gb|JQ282795.1|	61.9	2e-07	Cneorum tricoccon microsatellite Ctric20970 sequence	--	--	--	--	--	--	--	--	--	--	--	--	--	--	-	-	-	--
Unigene44082_All	619	7	68	0.7824	7.6323	3.28614	Up	5.63e-14	5.34e-12	--	--	--	--	--	--	--	--	--	--	--	--	--	--	--	--	--	--	--	--	--	--	-	-	-	--
Unigene52232_All	209	4	38	1.3241	12.632	3.254	Up	2.89e-08	1.52e-06	--	--	--	--	--	--	--	--	--	--	--	--	--	--	--	--	--	--	--	--	--	--	-	-	-	--
Unigene28307_All	388	3	26	0.5349	4.6556	3.12163	Up	8.01e-06	0.000279209	--	--	--	--	--	--	--	--	--	--	--	--	--	--	--	--	--	--	--	--	--	--	-	-	-	--
CL991.Contig3_All	390	3	26	0.5322	4.6317	3.1215	Up	8.01e-06	0.000279294	--	--	--	--	--	--	--	--	--	--	--	--	--	--	--	--	--	--	--	--	--	--	-	-	-	--
Unigene43605_All	343	4	30	0.8068	6.0766	2.91298	Up	3.27e-06	0.00012422	--	--	--	--	--	--	--	--	--	--	--	--	--	--	--	--	--	--	--	--	--	--	-	-	-	--
CL12723.Contig1_All	808	4	30	0.3425	2.5796	2.91297	Up	3.27e-06	0.000124261	gi|470113181|ref|XP_004292805.1|	185.3	1e-45	PREDICTED: uncharacterized protein LOC101311158 [Fragaria vesca subsp. vesca]	gi|460384864|ref|XM_004238079.1|	73.8	3e-10	PREDICTED: Solanum lycopersicum uncharacterized LOC101246050 (LOC101246050), mRNA	--	--	--	--	--	--	--	--	--	--	--	--	--	--	-	-	-	--
Unigene44153_All	518	4	29	0.5342	3.8896	2.86417	Up	5.83e-06	0.00020905	--	--	--	--	--	--	--	--	--	--	--	--	--	--	--	--	--	--	--	--	--	--	-	-	-	--
CL3433.Contig2_All	1261	30	209	1.6459	11.515	2.80657	Up	1.31e-34	3.43e-32	gi|269838632|gb|ACZ48681.1|	222.6	1e-56	Bcl-2-associated athanogene-like protein [Vitis vinifera]	--	--	--	--	sp|O65373|BAG5_ARATH	93.6	2e-19	BAG family molecular chaperone regulator 5, mitochondrial OS=Arabidopsis thaliana GN=BAG5 PE=1 SV=1	--	--	--	--	--	K14306	3e-06	51.2	aly:ARALYDRAFT_483630	nuclear pore complex protein Nup62	-	-	-	--
CL3433.Contig1_All	1147	26	178	1.5683	10.7818	2.78132	Up	1.99e-29	4.4e-27	gi|462420289|gb|EMJ24552.1|	200.3	5e-50	hypothetical protein PRUPE_ppa007446mg [Prunus persica]	--	--	--	--	sp|O65373|BAG5_ARATH	92.8	3e-19	BAG family molecular chaperone regulator 5, mitochondrial OS=Arabidopsis thaliana GN=BAG5 PE=1 SV=1	--	--	--	--	--	--	--	--	--	--	-	-	-	--
CL6520.Contig6_All	790	5	31	0.4379	2.7263	2.63827	Up	7.01e-06	0.000247647	--	--	--	--	--	--	--	--	--	--	--	--	--	--	--	--	--	--	--	--	--	--	-	-	-	--
Unigene15244_All	1135	199	1229	12.1302	75.2299	2.6327	Up	1.71e-182	5e-179	gi|71041082|gb|AAZ20429.1|	286.6	5e-76	MYB6 [Malus x domestica] >gi|302398951|gb|ADL36770.1| MYB domain class transcription factor [Malus x domestica]	gi|332656411|gb|CP002687.1|	143	5e-31	Arabidopsis thaliana chromosome 4, complete sequence	sp|Q9FDW1|MYB44_ARATH	226	2e-59	Transcription factor MYB44 OS=Arabidopsis thaliana GN=MYB44 PE=2 SV=1	ECU11g1690	131	2e-30	COG5147	Myb superfamily proteins, including transcription factors and mRNA splicing factors	K09422	2e-71	268	vvi:100233128	myb proto-oncogene protein, plant	-	-	-	--
Unigene24531_All	416	7	42	1.1642	7.0144	2.59098	Up	1.94e-07	9.08e-06	--	--	--	--	--	--	--	--	--	--	--	--	--	--	--	--	--	--	--	--	--	--	-	-	-	--
Unigene30979_All	689	5	30	0.5021	3.0251	2.59094	Up	1.22e-05	0.000413522	gi|297746355|emb|CBI16411.3|	161.4	1e-38	unnamed protein product [Vitis vinifera]	gi|470141607|ref|XM_004306474.1|	69.9	3e-09	PREDICTED: Fragaria vesca subsp. vesca zinc finger A20 and AN1 domain-containing stress-associated protein 5-like (LOC101292448), mRNA	sp|A3C039|SAP1_ORYSJ	134	4e-32	Zinc finger A20 and AN1 domain-containing stress-associated protein 1 OS=Oryza sativa subsp. japonica GN=SAP1 PE=2 SV=2	--	--	--	--	--	--	--	--	--	--	-	GO:0046872//metal ion binding	-	--
Unigene26482_All	404	10	59	1.7125	10.1462	2.56676	Up	7.2e-10	4.68e-08	--	--	--	--	--	--	--	--	--	--	--	--	--	--	--	--	--	--	--	--	--	--	-	-	-	--
Unigene43589_All	468	8	47	1.1826	6.9773	2.56071	Up	4.31e-08	2.2e-06	--	--	--	--	--	--	--	--	--	--	--	--	--	--	--	--	--	--	--	--	--	--	-	-	-	--
Unigene26464_All	569	20	117	2.4318	14.2859	2.5545	Up	3.4e-18	4.36e-16	--	--	--	--	--	--	--	--	--	--	--	--	--	--	--	--	--	--	--	--	--	--	-	-	-	--
Unigene9953_All	523	5	29	0.6614	3.8524	2.54216	Up	2.12e-05	0.00068366	--	--	--	--	--	--	--	--	--	--	--	--	--	--	--	--	--	--	--	--	--	--	-	-	-	--
Unigene18708_All	860	33	184	2.6548	14.8646	2.48521	Up	5.54e-27	1.12e-24	gi|255541920|ref|XP_002512024.1|	77	4e-13	conserved hypothetical protein [Ricinus communis] >gi|223549204|gb|EEF50693.1| conserved hypothetical protein [Ricinus communis]	gi|82912059|gb|DQ259732.1|	69.9	4e-09	Picea glauca genotype 80130 homeobox transcription factor KN3 (KN3) gene, KN3-1 allele, partial cds	sp|Q9LXS1|MTPA2_ARATH	48.1	6e-06	Metal tolerance protein A2 OS=Arabidopsis thaliana GN=MTPA2 PE=2 SV=2	STM3024	64.3	3e-10	COG2215	ABC-type uncharacterized transport system, permease component	K12813	2e-11	68.2	vcn:VOLCADRAFT_92322	pre-mRNA-splicing factor ATP-dependent RNA helicase DHX16 [EC:3.6.4.13]	-	GO:0003677//DNA binding;GO:0000166//nucleotide binding;GO:0004386//helicase activity	-	--
CL12080.Contig3_All	435	45	240	7.157	38.3316	2.42111	Up	9.69e-34	2.49e-31	gi|224125850|ref|XP_002319690.1|	70.9	7e-12	predicted protein [Populus trichocarpa] >gi|118481299|gb|ABK92593.1| unknown [Populus trichocarpa] >gi|222858066|gb|EEE95613.1| predicted protein [Populus trichocarpa]	--	--	--	--	sp|Q9LJD9|AGP12_ARATH	68.2	2e-12	Arabinogalactan peptide 12 OS=Arabidopsis thaliana GN=AGP12 PE=1 SV=1	--	--	--	--	--	--	--	--	--	--	GO:0006598//polyamine catabolic process;GO:0048767//root hair elongation;GO:0009698//phenylpropanoid metabolic process;GO:0042398//cellular modified amino acid biosynthetic process;GO:0019344//cysteine biosynthetic process	GO:0005515//protein binding	GO:0031225//anchored to membrane;GO:0005886//plasma membrane	--
CL6962.Contig2_All	964	10	53	0.7177	3.8197	2.41201	Up	1.82e-08	9.79e-07	gi|460400328|ref|XP_004245687.1|	256.5	4e-67	PREDICTED: probable aminotransferase ACS10-like [Solanum lycopersicum]	--	--	--	--	sp|Q8GYY0|1A112_ARATH	202	3e-52	Probable aminotransferase ACS12 OS=Arabidopsis thaliana GN=ACS12 PE=2 SV=2	--	--	--	--	--	K14270	5e-65	246	pop:POPTR_554269	aminotransferase	GO:0009058//biosynthetic process	GO:0008483//transaminase activity;GO:0016847//1-aminocyclopropane-1-carboxylate synthase activity	-	--
Unigene14924_All	1071	13	68	0.8398	4.4112	2.39305	Up	2e-10	1.39e-08	gi|255545120|ref|XP_002513621.1|	170.6	4e-41	conserved hypothetical protein [Ricinus communis] >gi|223547529|gb|EEF49024.1| conserved hypothetical protein [Ricinus communis]	gi|65134072|gb|AC150980.20|	77.8	2e-11	Medicago truncatula clone mth2-165j9, complete sequence	sp|Q84JK8|MAKR6_ARATH	92.4	4e-19	Probable membrane-associated kinase regulator 6 OS=Arabidopsis thaliana GN=MAKR6 PE=2 SV=1	--	--	--	--	--	--	--	--	--	--	-	-	-	--
Unigene29998_All	579	60	311	7.1694	37.3178	2.37994	Up	2.02e-42	6.69e-40	gi|225461183|ref|XP_002283133.1|	57.4	1e-07	PREDICTED: uncharacterized protein LOC100258992 [Vitis vinifera]	gi|33348780|gb|AY193444.1|	83.8	2e-13	Lactuca saligna genotype PI491204 cDNA368-like gene, partial sequence	--	--	--	--	--	--	--	--	--	--	--	--	--	--	-	-	-	--
CL14596.Contig10_All	431	7	36	1.1236	5.8031	2.3687	Up	4.97e-06	0.000180761	--	--	--	--	gi|77416301|gb|AC150566.16|	60	2e-06	Medicago truncatula clone mth2-21o10, complete sequence	--	--	--	--	--	--	--	--	--	--	--	--	--	--	-	-	-	--
Unigene12976_All	510	7	34	0.9496	4.6317	2.28615	Up	1.42e-05	0.000474967	--	--	--	--	--	--	--	--	--	--	--	--	--	--	--	--	--	--	--	--	--	--	-	-	-	--
Unigene15263_All	1021	196	950	13.2813	64.6446	2.28313	Up	5.15e-120	6.75e-117	gi|460407630|ref|XP_004249254.1|	416	5e-115	PREDICTED: uncharacterized protein LOC101252830 [Solanum lycopersicum]	gi|168176843|gb|AC217587.1|	69.9	5e-09	Populus trichocarpa clone POP031-F05, complete sequence	--	--	--	--	--	--	--	--	--	--	--	--	--	--	GO:0010200//response to chitin	GO:0016757//transferase activity, transferring glycosyl groups	GO:0005576//extracellular region	--
Unigene32629_All	753	36	172	3.3076	15.8697	2.26242	Up	8.4e-23	1.39e-20	gi|460410290|ref|XP_004250563.1|	176.8	3e-43	PREDICTED: ethylene-responsive transcription factor ERF012-like [Solanum lycopersicum]	gi|357461568|ref|XM_003601018.1|	139	5e-30	Medicago truncatula AP2 domain-containing transcription factor (MTR_3g072610) mRNA, complete cds	sp|Q9LPE8|ERF14_ARATH	154	4e-38	Ethylene-responsive transcription factor ERF014 OS=Arabidopsis thaliana GN=ERF014 PE=2 SV=1	--	--	--	--	--	K09286	1e-24	111	rcu:RCOM_1589590	EREBP-like factor	GO:1900030//regulation of pectin biosynthetic process	-	-	--
CL7822.Contig3_All	374	20	95	3.6997	17.6476	2.25399	Up	3.62e-13	3.23e-11	gi|356575833|ref|XP_003556041.1|	218.8	2e-56	PREDICTED: photosystem I reaction center subunit II, chloroplastic-like [Glycine max]	gi|357480840|ref|XM_003610658.1|	188	3e-45	Medicago truncatula Photosystem I reaction center subunit II (MTR_5g006130) mRNA, complete cds	sp|P12353|PSAD_SPIOL	215	6e-57	Photosystem I reaction center subunit II, chloroplastic OS=Spinacia oleracea GN=psaD PE=1 SV=2	--	--	--	--	--	K02692	1e-57	218	gmx:100800992	photosystem I subunit II	GO:0015979//photosynthesis	GO:0005515//protein binding	GO:0010287//plastoglobule;GO:0009941//chloroplast envelope;GO:0009538//photosystem I reaction center;GO:0009535//chloroplast thylakoid membrane	--
Unigene16761_All	747	7	33	0.6483	3.0692	2.24313	Up	2.39e-05	0.000758902	--	--	--	--	--	--	--	--	--	--	--	--	--	--	--	--	--	--	--	--	--	--	-	-	-	--
CL13913.Contig1_All	1020	7	33	0.4748	2.2478	2.24312	Up	2.39e-05	0.000759114	gi|46398241|gb|AAS91799.1|	72	1e-11	Ulp1-like peptidase [Cucumis melo] >gi|51477402|gb|AAU04775.1| Ulp1 peptidase-like [Cucumis melo]	--	--	--	--	--	--	--	--	--	--	--	--	--	--	--	--	--	--	-	-	-	--
Unigene11567_All	1599	36	169	1.5576	7.343	2.23704	Up	3.84e-22	6.12e-20	gi|262752381|gb|ACY69609.1|	173.7	4e-143	CC-NBS-LRR resistance-like protein RGC203 [Helianthus annuus]	gi|323500674|gb|HQ222360.1|	65.9	1e-07	Helianthus annuus cultivar HA383 clone BAC P339N08, complete sequence	sp|Q7XBQ9|RGA2_SOLBU	197	1e-50	Disease resistance protein RGA2 OS=Solanum bulbocastanum GN=RGA2 PE=1 SV=1	RSp0842	50.8	7e-06	COG4886	Leucine-rich repeat (LRR) protein	K03013	3e-66	251	vvi:100258335	DNA-directed RNA polymerases I, II, and III subunit RPABC1	-	-	-	--
CL12080.Contig4_All	455	52	244	7.9068	37.2574	2.23636	Up	2.73e-31	6.38e-29	gi|224125850|ref|XP_002319690.1|	70.9	7e-12	predicted protein [Populus trichocarpa] >gi|118481299|gb|ABK92593.1| unknown [Populus trichocarpa] >gi|222858066|gb|EEE95613.1| predicted protein [Populus trichocarpa]	--	--	--	--	sp|Q9LJD9|AGP12_ARATH	68.2	2e-12	Arabinogalactan peptide 12 OS=Arabidopsis thaliana GN=AGP12 PE=1 SV=1	--	--	--	--	--	--	--	--	--	--	GO:0006598//polyamine catabolic process;GO:0048767//root hair elongation;GO:0009698//phenylpropanoid metabolic process;GO:0042398//cellular modified amino acid biosynthetic process;GO:0019344//cysteine biosynthetic process	GO:0005515//protein binding	GO:0031225//anchored to membrane;GO:0005886//plasma membrane	--
CL12080.Contig2_All	416	114	534	18.9593	89.1831	2.23386	Up	1.8e-66	1e-63	gi|359482133|ref|XP_003632717.1|	70.9	6e-12	PREDICTED: arabinogalactan peptide 14-like [Vitis vinifera]	--	--	--	--	sp|Q9LJD9|AGP12_ARATH	67.8	2e-12	Arabinogalactan peptide 12 OS=Arabidopsis thaliana GN=AGP12 PE=1 SV=1	--	--	--	--	--	--	--	--	--	--	GO:0006598//polyamine catabolic process;GO:0048767//root hair elongation;GO:0009698//phenylpropanoid metabolic process;GO:0042398//cellular modified amino acid biosynthetic process;GO:0019344//cysteine biosynthetic process	GO:0005515//protein binding	GO:0031225//anchored to membrane;GO:0005886//plasma membrane	--
Unigene36892_All	961	140	640	10.0789	46.2691	2.19871	Up	8.35e-78	5.77e-75	gi|388510078|gb|AFK43105.1|	226.5	5e-58	unknown [Lotus japonicus]	--	--	--	--	sp|Q9FFH6|FLA13_ARATH	215	3e-56	Fasciclin-like arabinogalactan protein 13 OS=Arabidopsis thaliana GN=FLA13 PE=1 SV=1	--	--	--	--	--	--	--	--	--	--	-	-	GO:0046658//anchored to plasma membrane;GO:0009506//plasmodesma;GO:0009505//plant-type cell wall;GO:0005794//Golgi apparatus	--
Unigene38211_All	878	16	73	1.2608	5.7765	2.19586	Up	3.88e-10	2.6e-08	--	--	--	--	--	--	--	--	--	--	--	--	--	--	--	--	--	--	--	--	--	--	-	-	-	--
CL12080.Contig1_All	467	85	385	12.5925	57.2768	2.18539	Up	3.95e-47	1.5e-44	gi|359482133|ref|XP_003632717.1|	68.2	5e-11	PREDICTED: arabinogalactan peptide 14-like [Vitis vinifera]	--	--	--	--	sp|Q9LJD9|AGP12_ARATH	65.1	2e-11	Arabinogalactan peptide 12 OS=Arabidopsis thaliana GN=AGP12 PE=1 SV=1	--	--	--	--	--	--	--	--	--	--	GO:0006598//polyamine catabolic process;GO:0048767//root hair elongation;GO:0009698//phenylpropanoid metabolic process;GO:0042398//cellular modified amino acid biosynthetic process;GO:0019344//cysteine biosynthetic process	GO:0005515//protein binding	GO:0031225//anchored to membrane;GO:0005886//plasma membrane	--
Unigene52985_All	214	8	36	2.5863	11.6875	2.176	Up	1.44e-05	0.000482472	--	--	--	--	--	--	--	--	--	--	--	--	--	--	--	--	--	--	--	--	--	--	-	-	-	--
Unigene14582_All	2039	36	159	1.2215	5.4177	2.14903	Up	5.7e-20	8.04e-18	gi|255557635|ref|XP_002519847.1|	925.6	0	Peptide transporter, putative [Ricinus communis] >gi|223540893|gb|EEF42451.1| Peptide transporter, putative [Ricinus communis]	gi|470131639|ref|XM_004301652.1|	172	9e-40	PREDICTED: Fragaria vesca subsp. vesca nitrate transporter 1.5-like (LOC101311873), mRNA	sp|Q9LQL2|PTR14_ARATH	906	0	Nitrate transporter 1.5 OS=Arabidopsis thaliana GN=NRT1.5 PE=1 SV=2	ECU11g1050	132	2e-30	COG3104	Dipeptide/tripeptide permease	K14638	5e-139	493	smo:SELMODRAFT_135536	solute carrier family 15 (peptide/histidine transporter), member 3/4	GO:0006598//polyamine catabolic process;GO:0015706//nitrate transport;GO:0006857//oligopeptide transport;GO:0009698//phenylpropanoid metabolic process;GO:0010106//cellular response to iron ion starvation;GO:0042128//nitrate assimilation;GO:0042398//cellular modified amino acid biosynthetic process;GO:0006826//iron ion transport;GO:0010167//response to nitrate;GO:0009734//auxin mediated signaling …	GO:0015112//nitrate transmembrane transporter activity	GO:0005886//plasma membrane	--
Unigene1194_All	1148	12	53	0.7232	3.2075	2.14898	Up	1.55e-07	7.34e-06	gi|460386010|ref|XP_004238693.1|	361.7	1e-98	PREDICTED: auxin-induced protein 5NG4-like [Solanum lycopersicum]	gi|460383074|ref|XM_004237209.1|	60	5e-06	PREDICTED: Solanum lycopersicum auxin-induced protein 5NG4-like (LOC101261706), mRNA	sp|F4I5D5|WTR11_ARATH	313	1e-85	WAT1-related protein At1g70260 OS=Arabidopsis thaliana GN=At1g70260 PE=2 SV=1	--	--	--	--	--	--	--	--	--	--	-	-	-	--
Unigene14243_All	1445	10	44	0.4788	2.1155	2.1435	Up	1.91e-06	7.57e-05	gi|356497514|ref|XP_003517605.1|	28.5	7e-73	PREDICTED: uncharacterized protein LOC100778230 [Glycine max]	gi|359475428|ref|XM_002285279.2|	109	8e-21	PREDICTED: Vitis vinifera uncharacterized LOC100241815 (LOC100241815), mRNA	sp|O65375|LRX1_ARATH	74.3	2e-13	Leucine-rich repeat extensin-like protein 1 OS=Arabidopsis thaliana GN=LRX1 PE=1 SV=1	SPBC28F2.12	57.4	6e-08	COG0086	DNA-directed RNA polymerase, beta' subunit/160 kD subunit	K13412	2e-10	65.5	vcn:VOLCADRAFT_74309	calcium-dependent protein kinase [EC:2.7.11.1]	GO:0009409//response to cold	-	-	--
Unigene18418_All	1591	87	381	3.7832	16.6375	2.13676	Up	2.13e-45	7.61e-43	gi|225445053|ref|XP_002283391.1|	621.7	1e-176	PREDICTED: uncharacterized protein LOC100245695 [Vitis vinifera]	gi|460412519|ref|XM_004251598.1|	157	4e-35	PREDICTED: Solanum lycopersicum uncharacterized LOC101262285 (LOC101262285), mRNA	--	--	--	--	--	--	--	--	--	--	--	--	--	--	-	-	GO:0005634//nucleus;GO:0009505//plant-type cell wall	--
Unigene44763_All	762	8	35	0.7263	3.1912	2.13546	Up	2.4e-05	0.000760843	--	--	--	--	--	--	--	--	--	--	--	--	--	--	--	--	--	--	--	--	--	--	-	-	-	--
Unigene29098_All	281	8	35	1.9697	8.6536	2.13532	Up	2.4e-05	0.000760631	--	--	--	--	--	--	--	--	--	--	--	--	--	--	--	--	--	--	--	--	--	--	-	-	-	--
Unigene27231_All	457	11	48	1.6653	7.2973	2.13158	Up	6.97e-07	3.01e-05	gi|460386450|ref|XP_004238911.1|	210.7	6e-54	PREDICTED: uncharacterized protein LOC101249358 [Solanum lycopersicum]	gi|126635100|emb|CT963114.2|	73.8	1e-10	Medicago truncatula chromosome 5 clone mte1-26c9, COMPLETE SEQUENCE	--	--	--	--	--	--	--	--	--	--	--	--	--	--	-	GO:0008375//acetylglucosaminyltransferase activity	GO:0016020//membrane	--
Unigene25829_All	1022	14	61	0.9477	4.1468	2.1295	Up	2.1e-08	1.12e-06	gi|75317444|sp|Q4W1I8.1|PER1_ZINEL	443	3e-123	RecName: Full=Basic peroxidase; AltName: Full=ZePrx33.44; AltName: Full=ZePrx34.70; Flags: Precursor	gi|357475154|ref|XM_003607815.1|	85.7	8e-14	Medicago truncatula Peroxidase (MTR_4g083710) mRNA, complete cds	sp|Q4W1I8|PER1_ZINEL	442	1e-124	Basic peroxidase OS=Zinnia elegans GN=POD1 PE=1 SV=1	--	--	--	--	--	K00430	9e-108	388	vvi:100259700	peroxidase [EC:1.11.1.7]	-	GO:0016491//oxidoreductase activity;GO:0005488//binding	-	--
CL3571.Contig1_All	396	12	52	2.0965	9.1231	2.12154	Up	2.55e-07	1.18e-05	--	--	--	--	gi|460212786|gb|GABL01050592.1|	63.9	1e-07	TSA: Camelina sativa comp54574_c0_seq1 transcribed RNA sequence	--	--	--	--	--	--	--	--	--	--	--	--	--	--	-	-	-	--
Unigene26664_All	591	96	415	11.2381	48.786	2.11807	Up	8.99e-49	3.63e-46	gi|5102600|emb|CAB45241.1|	184.9	7e-46	GEG protein [Gerbera hybrid cultivar]	gi|5102599|emb|AJ005206.1|	254	9e-65	Gerbera hybrida mRNA for GEG protein	sp|Q93X17|SNAK2_SOLTU	134	3e-32	Snakin-2 OS=Solanum tuberosum GN=SN2 PE=1 SV=1	--	--	--	--	--	--	--	--	--	--	GO:0009739//response to gibberellin stimulus;GO:0009825//multidimensional cell growth;GO:0043481//anthocyanin accumulation in tissues in response to UV light;GO:0048767//root hair elongation;GO:0000271//polysaccharide biosynthetic process;GO:0006569//tryptophan catabolic process;GO:0009684//indoleacetic acid biosynthetic process;GO:0009737//response to abscisic acid stimulus;GO:0009932//cell tip …	-	GO:0009505//plant-type cell wall;GO:0005576//extracellular region	--
CL2781.Contig3_All	362	11	47	2.1023	9.0204	2.10122	Up	1.15e-06	4.75e-05	--	--	--	--	--	--	--	--	--	--	--	--	--	--	--	--	--	--	--	--	--	--	-	-	-	--
CL4616.Contig4_All	1192	21	89	1.2189	5.1874	2.08943	Up	2e-11	1.53e-09	gi|340396652|gb|AEK32594.1|	562	7e-159	xyloglucan endotransglucosylase/hydrolase [Tagetes patula]	gi|300087129|gb|HM053613.1|	813	0	Dahlia pinnata xyloglucan endotransglycosylase (XET) mRNA, complete cds	sp|Q8LF99|XTH6_ARATH	479	1e-135	Probable xyloglucan endotransglucosylase/hydrolase protein 6 OS=Arabidopsis thaliana GN=XTH6 PE=2 SV=2	YLR213c	70.5	6e-12	COG2273	Beta-glucanase/Beta-glucan synthetase	K08235	2e-146	517	pop:POPTR_718004	xyloglucan:xyloglucosyl transferase [EC:2.4.1.207]	GO:0009414//response to water deprivation;GO:0006073//cellular glucan metabolic process	GO:0016762//xyloglucan:xyloglucosyl transferase activity;GO:0004553//hydrolase activity, hydrolyzing O-glycosyl compounds	GO:0005618//cell wall;GO:0048046//apoplast	--
Unigene19197_All	931	12	50	0.8917	3.7313	2.06505	Up	6.86e-07	2.96e-05	gi|462402874|gb|EMJ08431.1|	58.9	1e-07	hypothetical protein PRUPE_ppa026856mg [Prunus persica]	--	--	--	--	--	--	--	--	--	--	--	--	--	--	--	--	--	--	-	-	-	--
Unigene44181_All	535	9	37	1.1639	4.8049	2.04554	Up	2.34e-05	0.000745834	--	--	--	--	--	--	--	--	--	--	--	--	--	--	--	--	--	--	--	--	--	--	-	-	-	--
CL2050.Contig1_All	311	28	115	6.2288	25.6905	2.04421	Up	5.23e-14	4.97e-12	gi|217944|dbj|BAA03104.1|	141	5e-33	light-harvesting chlorophyll a/b-binding protein (LHCP) precursor [Lactuca sativa]	gi|210145301|dbj|AK243992.1|	119	2e-24	Glycine max cDNA, clone: GMFL01-01-M22	sp|P07370|CB2B_SOLLC	137	1e-33	Chlorophyll a-b binding protein 1B, chloroplastic OS=Solanum lycopersicum GN=CAB1B PE=3 SV=1	--	--	--	--	--	K08912	4e-31	130	rcu:RCOM_0633890	light-harvesting complex II chlorophyll a/b binding protein 1	-	-	-	--
CL6215.Contig1_All	621	10	41	1.1141	4.587	2.04167	Up	8.46e-06	0.000293779	gi|470143633|ref|XP_004307477.1|	54.3	1e-06	PREDICTED: putative DNA-binding protein ESCAROLA-like [Fragaria vesca subsp. vesca]	--	--	--	--	--	--	--	--	--	--	--	--	--	--	--	--	--	--	-	-	-	--
CL3816.Contig2_All	1513	11	45	0.503	2.0664	2.03849	Up	3.07e-06	0.000117557	gi|297738233|emb|CBI27434.3|	155.6	2e-36	unnamed protein product [Vitis vinifera]	--	--	--	--	sp|Q9FZ70|FDL1_ARATH	128	8e-30	F-box/FBD/LRR-repeat protein At1g13570 OS=Arabidopsis thaliana GN=At1g13570 PE=2 SV=1	--	--	--	--	--	--	--	--	--	--	-	-	-	--
Unigene2799_All	1144	17	69	1.0281	4.1904	2.02711	Up	7.46e-09	4.24e-07	gi|51854440|gb|AAU10819.1|	313.9	3e-84	putative polyprotein [Oryza sativa Japonica Group] >gi|53981353|gb|AAV24907.1| hypothetical protein [Oryza sativa Japonica Group]	--	--	--	--	sp|P10978|POLX_TOBAC	129	4e-30	Retrovirus-related Pol polyprotein from transposon TNT 1-94 OS=Nicotiana tabacum PE=2 SV=1	--	--	--	--	--	K12619	2e-26	118	osa:4349826	5'-3' exoribonuclease 2 [EC:3.1.13.-]	-	-	-	--
Unigene12151_All	488	10	40	1.4177	5.6948	2.00609	Up	1.38e-05	0.000462643	gi|460411525|ref|XP_004251160.1|	50.8	9e-06	PREDICTED: ruBisCO large subunit-binding protein subunit alpha, chloroplastic-like [Solanum lycopersicum]	--	--	--	--	sp|P08824|RUBA_RICCO	46.2	9e-06	RuBisCO large subunit-binding protein subunit alpha (Fragment) OS=Ricinus communis PE=2 SV=1	--	--	--	--	--	--	--	--	--	--	-	-	-	--
CL2337.Contig2_All	363	18	72	3.4306	13.7804	2.00608	Up	4.46e-09	2.61e-07	gi|359490578|ref|XP_002275623.2|	58.2	4e-08	PREDICTED: S-type anion channel SLAH3-like [Vitis vinifera] >gi|302143741|emb|CBI22602.3| unnamed protein product [Vitis vinifera]	--	--	--	--	--	--	--	--	--	--	--	--	--	--	--	--	--	--	-	-	-	--
Unigene26281_All	790	21	84	1.8391	7.3873	2.00605	Up	2.25e-10	1.55e-08	gi|359477491|ref|XP_003631984.1|	113.6	3e-24	PREDICTED: uncharacterized protein LOC100854649 [Vitis vinifera] >gi|297736998|emb|CBI26199.3| unnamed protein product [Vitis vinifera]	gi|470121750|ref|XM_004296876.1|	61.9	9e-07	PREDICTED: Fragaria vesca subsp. vesca uncharacterized LOC101310110 (LOC101310110), mRNA	--	--	--	--	--	--	--	--	--	--	--	--	--	--	-	-	-	--
Unigene12624_All	426	12	48	1.9489	7.8283	2.00604	Up	1.82e-06	7.24e-05	gi|356572530|ref|XP_003554421.1|	168.3	3e-41	PREDICTED: ABC transporter G family member 39-like [Glycine max]	gi|449511855|ref|XM_004164024.1|	83.8	1e-13	PREDICTED: Cucumis sativus ABC transporter G family member 39-like (LOC101231974), mRNA	sp|Q7PC84|AB39G_ARATH	147	2e-36	ABC transporter G family member 39 OS=Arabidopsis thaliana GN=ABCG39 PE=3 SV=1	--	--	--	--	--	--	--	--	--	--	GO:0000302//response to reactive oxygen species;GO:0006855//drug transmembrane transport	GO:0042626//ATPase activity, coupled to transmembrane movement of substances;GO:0000166//nucleotide binding	GO:0005886//plasma membrane	--
CL8306.Contig2_All	1545	22	87	0.9852	3.9122	1.98949	Up	1.35e-10	9.52e-09	gi|460371074|ref|XP_004231370.1|	497.3	3e-139	PREDICTED: L-type lectin-domain containing receptor kinase IX.1-like [Solanum lycopersicum]	gi|449460749|ref|XM_004148060.1|	97.6	3e-17	PREDICTED: Cucumis sativus L-type lectin-domain containing receptor kinase IX.1-like (LOC101203586), mRNA >gi|449484069|ref|XM_004156727.1| PREDICTED: Cucumis sativus L-type lectin-domain containing receptor kinase IX.1-like (LOC101203586), mRNA	sp|Q9LXA5|LRK91_ARATH	418	5e-117	L-type lectin-domain containing receptor kinase IX.1 OS=Arabidopsis thaliana GN=LECRK91 PE=2 SV=1	YAR019c	107	7e-23	COG0515	Serine/threonine protein kinase	K04733	5e-61	233	smo:SELMODRAFT_159261	interleukin-1 receptor-associated kinase 4 [EC:2.7.11.1]	GO:0016310//phosphorylation	GO:0004672//protein kinase activity;GO:0000166//nucleotide binding	-	--
CL14589.Contig2_All	1134	643	2532	39.2291	155.126	1.98345	Up	5.75e-265	3.86e-261	gi|225459247|ref|XP_002285762.1|	485	1e-135	PREDICTED: uncharacterized protein LOC100259041 [Vitis vinifera] >gi|147765766|emb|CAN68978.1| hypothetical protein VITISV_040774 [Vitis vinifera]	gi|3759183|dbj|AB018441.1|	196	4e-47	Nicotiana tabacum phi-1 mRNA, complete cds	--	--	--	--	--	--	--	--	--	--	--	--	--	--	GO:0009741//response to brassinosteroid stimulus	-	GO:0009505//plant-type cell wall	--
CL2827.Contig1_All	899	18	70	1.3852	5.4097	1.96545	Up	1.16e-08	6.43e-07	gi|460376116|ref|XP_004233846.1|	97.4	3e-19	PREDICTED: uncharacterized protein LOC101251749 [Solanum lycopersicum]	--	--	--	--	--	--	--	--	--	--	--	--	--	--	--	--	--	--	-	-	-	--
CL9384.Contig2_All	869	16	62	1.2738	4.9569	1.9603	Up	8.54e-08	4.2e-06	gi|19073437|gb|AAL84815.1|AF477032_1	64.3	2e-09	tuber agglutinin [Helianthus tuberosus]	--	--	--	--	sp|P83304|LEC_PARPC	56.6	2e-08	Mannose/glucose-specific lectin (Fragment) OS=Parkia platycephala PE=1 SV=1	--	--	--	--	--	--	--	--	--	--	-	-	-	--
Unigene33409_All	752	16	62	1.472	5.7281	1.96028	Up	8.54e-08	4.21e-06	gi|356874560|dbj|BAL14660.1|	342	5e-93	APETALA1 and FRUITFULL like protein [Chrysanthemum seticuspe f. boreale]	gi|356874559|dbj|AB679273.1|	1011	0	Chrysanthemum seticuspe f. boreale CsAFL1 mRNA for APETALA1 and FRUITFULL like protein, complete cds	sp|Q42429|AGL8_SOLTU	180	9e-46	Agamous-like MADS-box protein AGL8 homolog OS=Solanum tuberosum PE=2 SV=1	--	--	--	--	--	K09264	8e-51	198	pop:POPTR_661810	MADS-box transcription factor, plant	GO:0006351//transcription, DNA-dependent	GO:0005488//binding	-	--
Unigene15020_All	807	27	104	2.3147	8.9535	1.95163	Up	3.95e-12	3.26e-10	gi|356501811|ref|XP_003519717.1|	87	3e-16	PREDICTED: uncharacterized protein LOC100779507 [Glycine max]	--	--	--	--	--	--	--	--	--	--	--	--	--	--	--	--	--	--	-	-	-	--
Unigene35877_All	895	53	204	4.097	15.8359	1.95056	Up	2.06e-22	3.35e-20	gi|224159332|ref|XP_002338070.1|	118.2	1e-25	predicted protein [Populus trichocarpa] >gi|222870666|gb|EEF07797.1| predicted protein [Populus trichocarpa]	--	--	--	--	sp|Q9C9H7|RLP12_ARATH	61.6	6e-12	Receptor-like protein 12 OS=Arabidopsis thaliana GN=RLP12 PE=2 SV=2	--	--	--	--	--	K13428	1e-06	52.4	ath:AT5G20480	LRR receptor-like serine/threonine-protein kinase EFR [EC:2.7.11.1]	-	-	-	--
CL9622.Contig1_All	623	38	146	4.2199	16.2817	1.94797	Up	1.98e-16	2.26e-14	gi|460411147|ref|XP_004250976.1|	140.6	1e-32	PREDICTED: LOW QUALITY PROTEIN: probable glucuronoxylan glucuronosyltransferase IRX7-like [Solanum lycopersicum]	gi|47104911|gb|BT013496.1|	61.9	7e-07	Lycopersicon esculentum clone 132182F, mRNA sequence	sp|Q6NMM8|F8H_ARATH	107	7e-24	Probable glucuronoxylan glucuronosyltransferase F8H OS=Arabidopsis thaliana GN=F8H PE=2 SV=1	--	--	--	--	--	--	--	--	--	--	GO:0010417//glucuronoxylan biosynthetic process	-	GO:0005794//Golgi apparatus	--
Unigene38196_All	418	59	226	9.7653	37.5636	1.9436	Up	1.48e-24	2.66e-22	gi|422898329|dbj|BAM67030.1|	284.6	3e-76	gigantea-like [Chrysanthemum seticuspe f. boreale]	gi|422898328|dbj|AB733627.1|	773	0	Chrysanthemum seticuspe f. boreale CsGI mRNA for gigantea-like, complete cds	sp|Q9SQI2|GIGAN_ARATH	266	4e-72	Protein GIGANTEA OS=Arabidopsis thaliana GN=GI PE=1 SV=2	--	--	--	--	--	K12124	2e-72	268	vvi:100254197	GIGANTEA	GO:0005982//starch metabolic process;GO:0009409//response to cold;GO:0006355//regulation of transcription, DNA-dependent;GO:0009908//flower development;GO:0010229//inflorescence development;GO:0009637//response to blue light;GO:0010378//temperature compensation of the circadian clock;GO:0010218//response to far red light;GO:0042542//response to hydrogen peroxide;GO:0080167//response to karrikin;G…	GO:0005515//protein binding	GO:0005654//nucleoplasm	--
Unigene32483_All	1293	16	61	0.8561	3.2777	1.93683	Up	1.37e-07	6.56e-06	gi|225458647|ref|XP_002284845.1|	273.9	4e-72	PREDICTED: uncharacterized protein LOC100254049 [Vitis vinifera]	--	--	--	--	--	--	--	--	--	--	--	--	--	--	--	--	--	--	GO:0048767//root hair elongation	-	GO:0005886//plasma membrane;GO:0009507//chloroplast;GO:0005634//nucleus	--
Unigene30967_All	661	14	53	1.4653	5.5707	1.92666	Up	1.02e-06	4.26e-05	gi|460390986|ref|XP_004241105.1|	268.1	8e-71	PREDICTED: abscisic acid receptor PYL6-like [Solanum lycopersicum]	--	--	--	--	sp|O80920|PYL4_ARATH	231	3e-61	Abscisic acid receptor PYL4 OS=Arabidopsis thaliana GN=PYL4 PE=1 SV=1	--	--	--	--	--	K14496	2e-66	250	pop:POPTR_907261	abscisic acid receptor PYR/PYL family	GO:0009738//abscisic acid mediated signaling pathway	-	-	--
CL7906.Contig2_All	881	58	219	4.5547	17.2704	1.92287	Up	1.58e-23	2.71e-21	gi|169659105|dbj|BAG12743.1|	146.4	6e-34	ABA 8-oxidase [Lactuca sativa]	gi|169659104|dbj|AB235919.1|	250	2e-63	Lactuca sativa LsABA8ox3 mRNA for ABA 8-oxidase, complete cds	sp|Q9FH76|ABAH3_ARATH	122	2e-28	Abscisic acid 8'-hydroxylase 3 OS=Arabidopsis thaliana GN=CYP707A3 PE=1 SV=1	--	--	--	--	--	K09843	1e-29	128	gmx:100170674	(+)-abscisic acid 8'-hydroxylase [EC:1.14.13.93]	GO:0022900//electron transport chain;GO:0009414//response to water deprivation;GO:0046345//abscisic acid catabolic process;GO:0032940//secretion by cell;GO:0010200//response to chitin;GO:0030912;GO:0009737//response to abscisic acid stimulus;GO:0048838//release of seed from dormancy;GO:0050832//defense response to fungus;GO:0009639//response to red or far red light	GO:0010295//(+)-abscisic acid 8'-hydroxylase activity;GO:0009055//electron carrier activity;GO:0019825//oxygen binding;GO:0020037//heme binding;GO:0005506//iron ion binding	GO:0005576//extracellular region	--
CL5323.Contig3_All	1926	81	305	2.9096	11.0022	1.9189	Up	4.48e-32	1.09e-29	gi|20136335|gb|AAM11626.1|AF489964_1	687.6	0	germacrene A synthase LTC1 [Lactuca sativa]	gi|20386403|gb|AF498000.1|	97.6	4e-17	Cichorium intybus germacrene A synthase short form mRNA, complete cds; alternatively spliced	sp|Q8LSC2|GASS_CICIN	682	0	Germacrene A synthase short form OS=Cichorium intybus PE=1 SV=1	--	--	--	--	--	K12929	4e-108	390	rcu:RCOM_1574190	casbene synthase [EC:4.2.3.8]	GO:0008152//metabolic process	GO:0046872//metal ion binding;GO:0010333//terpene synthase activity	-	--
Unigene35238_All	1133	11	41	0.6717	2.5141	1.90415	Up	2.1e-05	0.000678696	gi|460386843|ref|XP_004239105.1|	278.1	1e-73	PREDICTED: dual specificity protein kinase splA-like [Solanum lycopersicum]	gi|359473461|ref|XM_002266293.2|	206	4e-50	PREDICTED: Vitis vinifera dual specificity protein kinase pyk1-like, transcript variant 1 (LOC100242045), mRNA	sp|Q2MHE4|HT1_ARATH	75.9	4e-14	Serine/threonine-protein kinase HT1 OS=Arabidopsis thaliana GN=HT1 PE=1 SV=1	sll1575	61.2	3e-09	COG0515	Serine/threonine protein kinase	K04427	2e-11	68.2	olu:OSTLU_42011	mitogen-activated protein kinase kinase kinase 7 [EC:2.7.11.25]	GO:0031348//negative regulation of defense response;GO:0009867//jasmonic acid mediated signaling pathway;GO:0009862//systemic acquired resistance, salicylic acid mediated signaling pathway;GO:0009414//response to water deprivation;GO:0010363//regulation of plant-type hypersensitive response;GO:0009734//auxin mediated signaling pathway;GO:0006612//protein targeting to membrane;GO:0050832//defense …	GO:0004715//non-membrane spanning protein tyrosine kinase activity;GO:0004712//protein serine/threonine/tyrosine kinase activity;GO:0004674//protein serine/threonine kinase activity;GO:0005524//ATP binding	GO:0005829//cytosol;GO:0005634//nucleus	--
CL12139.Contig1_All	1606	602	2235	25.9335	96.6866	1.8985	Up	6.25e-221	2.64e-217	gi|225449036|ref|XP_002273502.1|	374.4	3e-102	PREDICTED: GATA transcription factor 9-like [Vitis vinifera]	gi|470143442|ref|XM_004307338.1|	113	6e-22	PREDICTED: Fragaria vesca subsp. vesca GATA transcription factor 9-like (LOC101295459), mRNA	sp|Q9SV30|GATA8_ARATH	220	2e-57	GATA transcription factor 8 OS=Arabidopsis thaliana GN=GATA8 PE=2 SV=1	YMR136w	52.4	2e-06	COG5641	GATA Zn-finger-containing transcription factor	--	--	--	--	--	-	-	-	--
CL12918.Contig2_All	1550	13	48	0.5803	2.1515	1.89047	Up	4.46e-06	0.000163795	gi|460371304|ref|XP_004231480.1|	243.8	6e-63	PREDICTED: uncharacterized protein LOC101259006 [Solanum lycopersicum]	gi|460371303|ref|XM_004231432.1|	79.8	8e-12	PREDICTED: Solanum lycopersicum uncharacterized LOC101259006 (LOC101259006), mRNA	--	--	--	--	--	--	--	--	--	--	--	--	--	--	-	-	-	--
CL2050.Contig2_All	290	15	55	3.5785	13.1765	1.88054	Up	9.54e-07	4.01e-05	gi|217944|dbj|BAA03104.1|	141	5e-33	light-harvesting chlorophyll a/b-binding protein (LHCP) precursor [Lactuca sativa]	gi|210145301|dbj|AK243992.1|	119	2e-24	Glycine max cDNA, clone: GMFL01-01-M22	sp|P07370|CB2B_SOLLC	137	1e-33	Chlorophyll a-b binding protein 1B, chloroplastic OS=Solanum lycopersicum GN=CAB1B PE=3 SV=1	--	--	--	--	--	K08912	4e-31	130	rcu:RCOM_0633890	light-harvesting complex II chlorophyll a/b binding protein 1	-	-	-	--
Unigene16683_All	307	12	44	2.7043	9.9575	1.88053	Up	1.22e-05	0.000413582	--	--	--	--	--	--	--	--	--	--	--	--	--	--	--	--	--	--	--	--	--	--	-	-	-	--
CL10387.Contig3_All	917	12	44	0.9054	3.3336	1.88045	Up	1.22e-05	0.000413459	gi|89257448|gb|ABD64940.1|	78.6	1e-13	hypothetical protein 24.t00018 [Brassica oleracea]	--	--	--	--	sp|Q9FHE1|GSTT3_ARATH	68.6	5e-12	Glutathione S-transferase T3 OS=Arabidopsis thaliana GN=GSTT3 PE=2 SV=1	--	--	--	--	--	--	--	--	--	--	-	-	-	--
Unigene29885_All	786	12	44	1.0563	3.8892	1.88045	Up	1.22e-05	0.000413705	--	--	--	--	--	--	--	--	--	--	--	--	--	--	--	--	--	--	--	--	--	--	-	-	-	--
CL2337.Contig1_All	2080	456	1666	15.1674	55.6476	1.87535	Up	1.7e-162	3.65e-159	gi|359490578|ref|XP_002275623.2|	749.6	0	PREDICTED: S-type anion channel SLAH3-like [Vitis vinifera] >gi|302143741|emb|CBI22602.3| unnamed protein product [Vitis vinifera]	gi|357497966|ref|XM_003619224.1|	192	1e-45	Medicago truncatula C4-dicarboxylate transporter/malic acid transport protein (MTR_6g045520) mRNA, complete cds	sp|Q9FLV9|SLAH3_ARATH	649	0	S-type anion channel SLAH3 OS=Arabidopsis thaliana GN=SLAH3 PE=1 SV=1	ZtehA	67	1e-10	COG1275	Tellurite resistance protein and related permeases	--	--	--	--	--	GO:0006598//polyamine catabolic process;GO:0015706//nitrate transport;GO:0009698//phenylpropanoid metabolic process;GO:0042398//cellular modified amino acid biosynthetic process;GO:0006873//cellular ion homeostasis;GO:0010167//response to nitrate	-	GO:0005886//plasma membrane	--
Unigene14636_All	614	20	73	2.2536	8.2602	1.87395	Up	1.65e-08	8.94e-07	--	--	--	--	--	--	--	--	--	--	--	--	--	--	--	--	--	--	--	--	--	--	-	-	-	--
CL12018.Contig3_All	1994	62	226	2.1512	7.8744	1.87203	Up	1.99e-23	3.39e-21	gi|359486369|ref|XP_002273875.2|	939.5	0	PREDICTED: laccase-12-like [Vitis vinifera] >gi|297736547|emb|CBI25418.3| unnamed protein product [Vitis vinifera]	gi|357492826|ref|XM_003616654.1|	264	3e-67	Medicago truncatula Laccase (MTR_5g083360) mRNA, complete cds	sp|Q9SIY8|LAC5_ARATH	884	0	Laccase-5 OS=Arabidopsis thaliana GN=LAC5 PE=2 SV=1	YFL041w	168	3e-41	COG2132	Putative multicopper oxidases	K00423	7e-69	260	rcu:RCOM_0657480	L-ascorbate oxidase [EC:1.10.3.3]	GO:0046688//response to copper ion;GO:0046274//lignin catabolic process;GO:0055114//oxidation-reduction process	GO:0005507//copper ion binding;GO:0052716//hydroquinone:oxygen oxidoreductase activity;GO:0008447//L-ascorbate oxidase activity	GO:0048046//apoplast	--
Unigene10866_All	622	22	80	2.447	8.9358	1.86858	Up	3.59e-09	2.12e-07	gi|449445686|ref|XP_004140603.1|	191.8	6e-48	PREDICTED: probable receptor protein kinase TMK1-like [Cucumis sativus]	--	--	--	--	sp|P43298|TMK1_ARATH	121	3e-28	Probable receptor protein kinase TMK1 OS=Arabidopsis thaliana GN=TMK1 PE=2 SV=1	alr0124_1	51.2	1e-06	COG4886	Leucine-rich repeat (LRR) protein	K00924	7e-28	121	ath:AT1G66150	[EC:2.7.1.-]	GO:0016310//phosphorylation	GO:0004672//protein kinase activity;GO:0000166//nucleotide binding	GO:0005794//Golgi apparatus;GO:0009506//plasmodesma;GO:0005886//plasma membrane;GO:0005829//cytosol	--
CL7906.Contig5_All	1985	611	2216	21.2956	77.5611	1.86478	Up	7.42e-214	2.92e-210	gi|169659105|dbj|BAG12743.1|	836.6	0	ABA 8-oxidase [Lactuca sativa]	gi|169659104|dbj|AB235919.1|	1160	0	Lactuca sativa LsABA8ox3 mRNA for ABA 8-oxidase, complete cds	sp|Q949P1|ABAH1_ARATH	729	0	Abscisic acid 8'-hydroxylase 1 OS=Arabidopsis thaliana GN=CYP707A1 PE=2 SV=1	slr0574	218	4e-56	COG2124	Cytochrome P450	K09843	0	756	pop:POPTR_783291	(+)-abscisic acid 8'-hydroxylase [EC:1.14.13.93]	GO:0022900//electron transport chain;GO:0009414//response to water deprivation;GO:0046345//abscisic acid catabolic process;GO:0032940//secretion by cell;GO:0010200//response to chitin;GO:0030912;GO:0009737//response to abscisic acid stimulus;GO:0048838//release of seed from dormancy;GO:0050832//defense response to fungus;GO:0009639//response to red or far red light	GO:0010295//(+)-abscisic acid 8'-hydroxylase activity;GO:0009055//electron carrier activity;GO:0019825//oxygen binding;GO:0020037//heme binding;GO:0005506//iron ion binding	GO:0005576//extracellular region	--
Unigene20167_All	867	22	79	1.7556	6.3306	1.85038	Up	5.68e-09	3.28e-07	--	--	--	--	--	--	--	--	--	--	--	--	--	--	--	--	--	--	--	--	--	--	-	-	-	--
Unigene29840_All	663	130	465	13.5656	48.7275	1.84478	Up	1.21e-45	4.42e-43	gi|255585488|ref|XP_002533436.1|	228	9e-59	glycosyltransferase, putative [Ricinus communis] >gi|223526710|gb|EEF28943.1| glycosyltransferase, putative [Ricinus communis]	gi|168176843|gb|AC217587.1|	69.9	3e-09	Populus trichocarpa clone POP031-F05, complete sequence	--	--	--	--	--	--	--	--	--	--	--	--	--	--	GO:0010260//organ senescence;GO:0010200//response to chitin	-	-	--
CL2586.Contig1_All	472	62	221	9.0878	32.5301	1.83977	Up	1.92e-22	3.14e-20	gi|255563401|ref|XP_002522703.1|	71.2	6e-12	conserved hypothetical protein [Ricinus communis] >gi|223538053|gb|EEF39665.1| conserved hypothetical protein [Ricinus communis]	gi|460395723|ref|XM_004243383.1|	61.9	5e-07	PREDICTED: Solanum lycopersicum uncharacterized LOC101267719 (LOC101267719), mRNA	--	--	--	--	--	--	--	--	--	--	--	--	--	--	-	-	-	--
Unigene40676_All	414	74	263	12.3663	44.1357	1.83553	Up	2.43e-26	4.79e-24	--	--	--	--	--	--	--	--	--	--	--	--	--	--	--	--	--	--	--	--	--	--	-	-	-	--
CL12054.Contig2_All	647	20	71	2.1386	7.6241	1.8339	Up	4.12e-08	2.12e-06	gi|460373699|ref|XP_004232652.1|	120.9	1e-26	PREDICTED: uncharacterized protein LOC101260892 [Solanum lycopersicum]	--	--	--	--	--	--	--	--	--	--	--	--	--	--	--	--	--	--	GO:0010363//regulation of plant-type hypersensitive response;GO:0010286//heat acclimation;GO:0006612//protein targeting to membrane;GO:0006944//cellular membrane fusion;GO:0043069//negative regulation of programmed cell death;GO:0030968//endoplasmic reticulum unfolded protein response	-	GO:0005739//mitochondrion;GO:0005576//extracellular region	--
Unigene18727_All	823	24	85	2.0175	7.1755	1.83051	Up	1.96e-09	1.2e-07	gi|388548552|gb|AFK65758.1|	435.6	4e-121	GIGANTEA, partial [Chrysanthemum x morifolium]	gi|388548551|gb|JQ043439.1|	1217	0	Chrysanthemum x morifolium cultivar Jinba GIGANTEA (GI) mRNA, partial cds	sp|Q9SQI2|GIGAN_ARATH	305	2e-83	Protein GIGANTEA OS=Arabidopsis thaliana GN=GI PE=1 SV=2	--	--	--	--	--	K12124	8e-93	338	vvi:100254197	GIGANTEA	GO:0005982//starch metabolic process;GO:0009409//response to cold;GO:0006355//regulation of transcription, DNA-dependent;GO:0009908//flower development;GO:0010229//inflorescence development;GO:0009637//response to blue light;GO:0010378//temperature compensation of the circadian clock;GO:0010218//response to far red light;GO:0042542//response to hydrogen peroxide;GO:0080167//response to karrikin;G…	GO:0005515//protein binding	GO:0005654//nucleoplasm	--
Unigene15909_All	1481	160	566	7.4744	26.5519	1.82879	Up	1.48e-54	6.94e-52	gi|225444922|ref|XP_002282173.1|	233.8	6e-60	PREDICTED: uncharacterized protein LOC100261004 [Vitis vinifera] >gi|297738668|emb|CBI27913.3| unnamed protein product [Vitis vinifera]	gi|109134120|gb|BT025970.1|	115	1e-22	Arabidopsis thaliana At5g56860 mRNA, complete cds	sp|Q5HZ36|GAT21_ARATH	157	2e-38	GATA transcription factor 21 OS=Arabidopsis thaliana GN=GATA21 PE=1 SV=2	YER040w	56.2	1e-07	COG5641	GATA Zn-finger-containing transcription factor	--	--	--	--	--	GO:0044763;GO:0007275//multicellular organismal development;GO:0018130;GO:0051171//regulation of nitrogen compound metabolic process;GO:0010468//regulation of gene expression;GO:1901362;GO:0050896//response to stimulus;GO:0044271//cellular nitrogen compound biosynthetic process;GO:0019438//aromatic compound biosynthetic process;GO:0031326	GO:0005488//binding	-	--
Unigene15271_All	482	28	99	4.019	14.27	1.82808	Up	9.4e-11	6.72e-09	--	--	--	--	--	--	--	--	--	--	--	--	--	--	--	--	--	--	--	--	--	--	-	-	-	--
Unigene4023_All	3222	318	1123	6.8283	24.2152	1.82631	Up	2.64e-106	2.73e-103	gi|460397281|ref|XP_004244196.1|	1257.3	0	PREDICTED: receptor-like protein kinase THESEUS 1-like [Solanum lycopersicum]	gi|460397280|ref|XM_004244148.1|	444	1e-121	PREDICTED: Solanum lycopersicum receptor-like protein kinase THESEUS 1-like (LOC101245677), mRNA	sp|Q9LK35|THE1_ARATH	1135	0	Receptor-like protein kinase THESEUS 1 OS=Arabidopsis thaliana GN=THE1 PE=1 SV=1	BH2504_1	92	6e-18	COG0515	Serine/threonine protein kinase	K04733	6e-150	530	ath:AT5G38990	interleukin-1 receptor-associated kinase 4 [EC:2.7.11.1]	GO:0046777//protein autophosphorylation;GO:0051510//regulation of unidimensional cell growth;GO:0009791//post-embryonic development;GO:0009742//brassinosteroid mediated signaling pathway	GO:0004674//protein serine/threonine kinase activity;GO:0005524//ATP binding	GO:0009506//plasmodesma;GO:0005576//extracellular region;GO:0005886//plasma membrane	--
CL7454.Contig2_All	860	27	95	2.1721	7.6747	1.82102	Up	2.51e-10	1.72e-08	gi|462424593|gb|EMJ28856.1|	224.2	2e-57	hypothetical protein PRUPE_ppa015046mg [Prunus persica]	gi|460394164|ref|XM_004242627.1|	79.8	4e-12	PREDICTED: Solanum lycopersicum pathogenesis-related protein PR-1-like (LOC101267538), mRNA	sp|Q40374|PR1_MEDTR	201	4e-52	Pathogenesis-related protein PR-1 OS=Medicago truncatula GN=PR-1 PE=2 SV=1	YJL078c_1	92.8	7e-19	COG2340	Uncharacterized protein with SCP/PR1 domains	K13449	5e-39	159	rcu:RCOM_1381930	pathogenesis-related protein 1	GO:0048765//root hair cell differentiation	-	GO:0005576//extracellular region	--
CL3813.Contig3_All	403	18	63	3.0901	10.861	1.81343	Up	3.01e-07	1.37e-05	--	--	--	--	--	--	--	--	--	--	--	--	--	--	--	--	--	--	--	--	--	--	-	-	-	--
Unigene30839_All	543	19	66	2.4208	8.4446	1.80255	Up	1.75e-07	8.24e-06	gi|323500677|gb|ADX86902.1|	145.2	5e-34	NBS-LRR protein [Helianthus annuus]	--	--	--	--	sp|Q7XBQ9|RGA2_SOLBU	77.4	5e-15	Disease resistance protein RGA2 OS=Solanum bulbocastanum GN=RGA2 PE=1 SV=1	--	--	--	--	--	--	--	--	--	--	-	-	-	--
Unigene16980_All	268	38	132	9.8098	34.2195	1.80252	Up	1.21e-13	1.12e-11	gi|115440675|ref|NP_001044617.1|	69.3	2e-11	Os01g0816100 [Oryza sativa Japonica Group] >gi|75268448|sp|Q52QH4.1|NAC68_ORYSJ RecName: Full=NAC domain-containing protein 68; Short=ONAC068 >gi|62530909|gb|AAX85684.1| NAC protein [Oryza sativa Japonica Group] >gi|113534148|dbj|BAF06531.1| Os01g0816100 [Oryza sativa Japonica Group]	gi|356546855|ref|XM_003541790.1|	67.9	5e-09	PREDICTED: Glycine max protein CUP-SHAPED COTYLEDON 2-like (LOC100805987), mRNA	sp|Q52QH4|NAC68_ORYSJ	69.3	5e-13	NAC domain-containing protein 68 OS=Oryza sativa subsp. japonica GN=NAC68 PE=2 SV=1	--	--	--	--	--	--	--	--	--	--	GO:0006355//regulation of transcription, DNA-dependent	GO:0003677//DNA binding	-	--
Unigene32188_All	631	15	52	1.6446	5.7254	1.79964	Up	3.79e-06	0.000141339	--	--	--	--	--	--	--	--	--	--	--	--	--	--	--	--	--	--	--	--	--	--	-	-	-	--
CL13895.Contig2_All	2049	257	887	8.6776	30.0757	1.79323	Up	2.7e-82	1.96e-79	gi|460367078|ref|XP_004229402.1|	778.1	0	PREDICTED: uncharacterized protein LOC101245693 [Solanum lycopersicum]	gi|449531618|ref|XM_004172735.1|	85.7	2e-13	PREDICTED: Cucumis sativus uncharacterized LOC101230551 (LOC101230551), mRNA	--	--	--	--	--	--	--	--	--	--	--	--	--	--	GO:0006457//protein folding;GO:0006950//response to stress	GO:0031072//heat shock protein binding	GO:0005773//vacuole;GO:0005634//nucleus	--
Unigene22785_All	326	79	272	16.7656	57.9677	1.78975	Up	2.58e-26	5.06e-24	gi|357480841|ref|XP_003610706.1|	129.4	1e-29	Photosystem I reaction center subunit II [Medicago truncatula] >gi|355512041|gb|AES93664.1| Photosystem I reaction center subunit II [Medicago truncatula]	gi|460223925|gb|GABL01041933.1|	105	3e-20	TSA: Camelina sativa comp50876_c1_seq1 transcribed RNA sequence	sp|P12353|PSAD_SPIOL	119	4e-28	Photosystem I reaction center subunit II, chloroplastic OS=Spinacia oleracea GN=psaD PE=1 SV=2	--	--	--	--	--	K02692	1e-30	129	mtr:MTR_5g006130	photosystem I subunit II	-	-	GO:0044434;GO:0009522//photosystem I	--
CL13509.Contig1_All	1614	32	110	1.3717	4.735	1.7874	Up	1.75e-11	1.36e-09	gi|462420247|gb|EMJ24510.1|	376.7	6e-103	hypothetical protein PRUPE_ppa007300mg [Prunus persica]	gi|460157876|gb|GABL01088048.1|	111	2e-21	TSA: Camelina sativa comp64007_c1_seq1 transcribed RNA sequence	sp|P41152|HSF30_SOLPE	341	8e-94	Heat shock factor protein HSF30 OS=Solanum peruvianum GN=HSF30 PE=2 SV=1	YGL073w	92.4	2e-18	COG5169	Heat shock transcription factor	--	--	--	--	--	GO:0071456//cellular response to hypoxia;GO:0034976//response to endoplasmic reticulum stress;GO:0006457//protein folding;GO:0034620//cellular response to unfolded protein;GO:0010286//heat acclimation;GO:0010200//response to chitin;GO:0034605//cellular response to heat;GO:0045893//positive regulation of transcription, DNA-dependent;GO:0009407//toxin catabolic process;GO:0009644//response to high …	GO:0003677//DNA binding;GO:0005515//protein binding;GO:0003700//sequence-specific DNA binding transcription factor activity	GO:0009507//chloroplast;GO:0005634//nucleus	--
CL1035.Contig2_All	784	14	48	1.2354	4.2536	1.78371	Up	1.03e-05	0.000352571	gi|470103818|ref|XP_004288324.1|	29.3	5e-14	PREDICTED: WD repeat domain-containing protein 83-like [Fragaria vesca subsp. vesca]	--	--	--	--	--	--	--	--	--	--	--	--	--	K13124	9e-15	70.9	vvi:100254937	mitogen-activated protein kinase organizer 1	-	-	GO:0044424//intracellular part	--
CL396.Contig5_All	346	87	298	17.3961	59.8377	1.78229	Up	1.59e-28	3.4e-26	gi|470136186|ref|XP_004303878.1|	239.2	1e-62	PREDICTED: chlorophyll a-b binding protein 40, chloroplastic-like [Fragaria vesca subsp. vesca]	gi|81074612|gb|DQ252493.1|	287	4e-75	Solanum tuberosum clone 062G02 chlorophyll a-b binding protein 3C-like mRNA, complete cds	sp|P04159|CB21_PEA	236	2e-63	Chlorophyll a-b binding protein AB96 (Fragment) OS=Pisum sativum GN=AB96 PE=1 SV=1	--	--	--	--	--	K08912	3e-63	237	pop:POPTR_709740	light-harvesting complex II chlorophyll a/b binding protein 1	GO:0009765//photosynthesis, light harvesting;GO:0009637//response to blue light;GO:0010218//response to far red light;GO:0010114//response to red light	GO:0046872//metal ion binding	GO:0010287//plastoglobule;GO:0009941//chloroplast envelope;GO:0048046//apoplast;GO:0009535//chloroplast thylakoid membrane;GO:0005739//mitochondrion	--
CL1491.Contig2_All	889	18	61	1.4008	4.7672	1.76689	Up	7.41e-07	3.18e-05	gi|470124105|ref|XP_004298057.1|	290.4	2e-77	PREDICTED: uncharacterized protein At4g14100-like [Fragaria vesca subsp. vesca]	gi|449487376|ref|XM_004157548.1|	67.9	2e-08	PREDICTED: Cucumis sativus uncharacterized LOC101224688 (LOC101224688), mRNA	sp|Q67YC9|Y4141_ARATH	217	6e-57	Uncharacterized protein At4g14100 OS=Arabidopsis thaliana GN=At4g14100 PE=2 SV=1	--	--	--	--	--	--	--	--	--	--	-	GO:0016740//transferase activity	GO:0005576//extracellular region;GO:0005773//vacuole	--
CL5765.Contig1_All	597	31	105	3.5925	12.2194	1.76611	Up	7.28e-11	5.27e-09	gi|460379031|ref|XP_004235268.1|	149.1	4e-35	PREDICTED: uncharacterized protein LOC101243970 [Solanum lycopersicum]	gi|197252031|emb|CU861905.7|	60	3e-06	M.truncatula DNA sequence from clone MTE1-19E18 on chromosome 3, complete sequence	--	--	--	--	--	--	--	--	--	--	--	--	--	--	-	-	-	--
CL10686.Contig1_All	319	13	44	2.8194	9.5829	1.76507	Up	2.81e-05	0.000879681	--	--	--	--	--	--	--	--	--	--	--	--	--	--	--	--	--	--	--	--	--	--	-	-	-	--
CL7822.Contig2_All	371	21	71	3.9161	13.2959	1.76349	Up	9.32e-08	4.57e-06	gi|356575833|ref|XP_003556041.1|	218.8	2e-56	PREDICTED: photosystem I reaction center subunit II, chloroplastic-like [Glycine max]	gi|357480840|ref|XM_003610658.1|	198	3e-48	Medicago truncatula Photosystem I reaction center subunit II (MTR_5g006130) mRNA, complete cds	sp|P12353|PSAD_SPIOL	215	6e-57	Photosystem I reaction center subunit II, chloroplastic OS=Spinacia oleracea GN=psaD PE=1 SV=2	--	--	--	--	--	K02692	1e-57	218	gmx:100800992	photosystem I subunit II	GO:0015979//photosynthesis	GO:0005515//protein binding	GO:0010287//plastoglobule;GO:0009941//chloroplast envelope;GO:0009538//photosystem I reaction center;GO:0009535//chloroplast thylakoid membrane	--
Unigene44167_All	721	14	47	1.3434	4.5289	1.75327	Up	1.62e-05	0.000533741	--	--	--	--	--	--	--	--	--	--	--	--	--	--	--	--	--	--	--	--	--	--	-	-	-	--
CL3973.Contig2_All	1202	48	161	2.7628	9.3058	1.752	Up	9.34e-16	1.01e-13	gi|255565439|ref|XP_002523710.1|	349	9e-95	transferase, putative [Ricinus communis] >gi|223537014|gb|EEF38650.1| transferase, putative [Ricinus communis]	gi|359479346|ref|XM_002275643.2|	99.6	7e-18	PREDICTED: Vitis vinifera probable glucuronoxylan glucuronosyltransferase IRX7-like (LOC100243163), mRNA	sp|Q6NMM8|F8H_ARATH	330	1e-90	Probable glucuronoxylan glucuronosyltransferase F8H OS=Arabidopsis thaliana GN=F8H PE=2 SV=1	--	--	--	--	--	--	--	--	--	--	GO:0009834//secondary cell wall biogenesis;GO:0010417//glucuronoxylan biosynthetic process	GO:0015020//glucuronosyltransferase activity	GO:0005794//Golgi apparatus;GO:0005886//plasma membrane	--
CL2170.Contig1_All	1504	31	103	1.426	4.758	1.73838	Up	1.76e-10	1.23e-08	gi|158828152|gb|ABW81031.1|	270.4	5e-71	LTRGag-pol-polymerase 3 [Arabidopsis lyrata subsp. lyrata]	--	--	--	--	sp|P10978|POLX_TOBAC	67.8	2e-11	Retrovirus-related Pol polyprotein from transposon TNT 1-94 OS=Nicotiana tabacum PE=2 SV=1	--	--	--	--	--	K12619	1e-08	59.7	osa:4349826	5'-3' exoribonuclease 2 [EC:3.1.13.-]	-	-	-	--
CL7906.Contig3_All	498	32	106	4.4456	14.7881	1.73399	Up	1.03e-10	7.33e-09	gi|169659105|dbj|BAG12743.1|	64.7	7e-10	ABA 8-oxidase [Lactuca sativa]	--	--	--	--	sp|Q9FH76|ABAH3_ARATH	47	6e-06	Abscisic acid 8'-hydroxylase 3 OS=Arabidopsis thaliana GN=CYP707A3 PE=1 SV=1	--	--	--	--	--	K09843	9e-08	54.3	gmx:100170674	(+)-abscisic acid 8'-hydroxylase [EC:1.14.13.93]	-	-	-	--
CL12533.Contig1_All	696	73	240	7.2564	23.9572	1.72313	Up	2.83e-22	4.53e-20	gi|225435840|ref|XP_002283807.1|	79	7e-14	PREDICTED: NAC domain-containing protein 68 [Vitis vinifera] >gi|297746521|emb|CBI16577.3| unnamed protein product [Vitis vinifera]	gi|255557033|ref|XM_002519504.1|	60	3e-06	Ricinus communis transcription factor, putative, mRNA	sp|Q93VY3|NAC72_ARATH	67.4	7e-12	NAC domain-containing protein 72 OS=Arabidopsis thaliana GN=NAC072 PE=2 SV=1	--	--	--	--	--	--	--	--	--	--	GO:0009628//response to abiotic stimulus;GO:0006355//regulation of transcription, DNA-dependent;GO:0044699;GO:0009737//response to abscisic acid stimulus;GO:0006950//response to stress	-	-	--
CL4663.Contig2_All	1782	25	82	0.9706	3.197	1.71977	Up	1.66e-08	9.02e-07	gi|183238687|gb|ACC60973.1|	923.3	0	beta-ketoacyl-CoA synthase [Helianthus annuus]	gi|183238686|gb|EU442581.1|	710	0	Helianthus annuus cultivar CAS-6 beta-ketoacyl-CoA synthase (KCS1) mRNA, complete cds	sp|O48780|KCS11_ARATH	789	0	3-ketoacyl-CoA synthase 11 OS=Arabidopsis thaliana GN=KCS11 PE=1 SV=1	DRA0326	80.9	7e-15	COG3424	Predicted naringenin-chalcone synthase	K15397	0	877	vvi:100263066	3-ketoacyl-CoA synthase [EC:2.3.1.-]	GO:0006633//fatty acid biosynthetic process;GO:0009611//response to wounding;GO:0009409//response to cold;GO:0010345//suberin biosynthetic process;GO:0006970//response to osmotic stress;GO:0009416//response to light stimulus	GO:0009922//fatty acid elongase activity	GO:0016020//membrane	--
CL4711.Contig2_All	1001	18	59	1.2441	4.095	1.71876	Up	1.8e-06	7.18e-05	gi|460390240|ref|XP_004240746.1|	326.2	5e-88	PREDICTED: protein HOTHEAD-like isoform 2 [Solanum lycopersicum]	gi|185111228|dbj|AP007308.2|	63.9	3e-07	Lotus japonicus genomic DNA, chromosome 5, clone: LjT35J07, TM1672, complete sequence	sp|Q9S746|HTH_ARATH	247	9e-66	Protein HOTHEAD OS=Arabidopsis thaliana GN=HTH PE=1 SV=1	SMa1414	63.5	5e-10	COG2303	Choline dehydrogenase and related flavoproteins	K15403	1e-69	261	gmx:100818122	fatty acid omega-hydroxy dehydrogenase [EC:1.1.-.-]	GO:0048443//stamen development;GO:0048441//petal development;GO:0044710;GO:0048481//ovule development	GO:0016614//oxidoreductase activity, acting on CH-OH group of donors;GO:0016832//aldehyde-lyase activity	GO:0005576//extracellular region;GO:0009507//chloroplast	--
Unigene28893_All	236	29	95	8.5015	27.967	1.71794	Up	1.24e-09	7.84e-08	gi|115770|sp|P12328.1|CB21_LEMGI	93.6	1e-18	RecName: Full=Chlorophyll a-b binding protein of LHCII type I, chloroplastic; Short=CAB; Short=LHCP; Flags: Precursor >gi|168290|gb|AAA33392.1| chlorophyll a/b apoprotein [Lemna gibba]	gi|283549608|emb|FN295566.1|	145	2e-32	Spinacia oleracea lhcb1.4 gene for major chlorophyll a/b binding protein LHCb1.4 precursor, cultivar America	sp|P12328|CB21_LEMGI	93.6	2e-20	Chlorophyll a-b binding protein of LHCII type I, chloroplastic OS=Lemna gibba PE=3 SV=1	--	--	--	--	--	K08912	1e-19	92.8	bdi:100822184	light-harvesting complex II chlorophyll a/b binding protein 1	GO:0009769//photosynthesis, light harvesting in photosystem II	GO:0016168//chlorophyll binding	GO:0010287//plastoglobule;GO:0009941//chloroplast envelope;GO:0005794//Golgi apparatus;GO:0030076//light-harvesting complex;GO:0009535//chloroplast thylakoid membrane	--
CL4616.Contig3_All	1288	84	274	4.512	14.7798	1.71179	Up	5.39e-25	9.91e-23	gi|82394883|gb|ABB72442.1|	556.6	3e-157	xyloglucan endotransglucosylase [Gerbera hybrid cultivar]	gi|82394882|gb|DQ235255.1|	676	0	Gerbera hybrid cultivar xyloglucan endotransglucosylase mRNA, complete cds	sp|Q8LF99|XTH6_ARATH	468	3e-132	Probable xyloglucan endotransglucosylase/hydrolase protein 6 OS=Arabidopsis thaliana GN=XTH6 PE=2 SV=2	YLR213c	68.9	2e-11	COG2273	Beta-glucanase/Beta-glucan synthetase	K08235	9e-140	494	pop:POPTR_718004	xyloglucan:xyloglucosyl transferase [EC:2.4.1.207]	GO:0009414//response to water deprivation;GO:0006073//cellular glucan metabolic process	GO:0016762//xyloglucan:xyloglucosyl transferase activity;GO:0004553//hydrolase activity, hydrolyzing O-glycosyl compounds	GO:0005618//cell wall;GO:0048046//apoplast	--
CL2347.Contig2_All	803	59	190	5.0833	16.4389	1.69328	Up	1.51e-17	1.87e-15	gi|462414898|gb|EMJ19635.1|	297	2e-79	hypothetical protein PRUPE_ppa011642mg [Prunus persica]	gi|359489214|ref|XM_002271100.2|	184	1e-43	PREDICTED: Vitis vinifera cyclin-U4-1-like (LOC100263322), mRNA	sp|O80513|CCU41_ARATH	267	6e-72	Cyclin-U4-1 OS=Arabidopsis thaliana GN=CYCU4-1 PE=1 SV=1	--	--	--	--	--	--	--	--	--	--	GO:0010440//stomatal lineage progression;GO:0000079//regulation of cyclin-dependent protein serine/threonine kinase activity	GO:0004693//cyclin-dependent protein kinase activity;GO:0019901//protein kinase binding	-	--
CL2341.Contig5_All	1273	19	61	1.0326	3.3292	1.68889	Up	1.62e-06	6.5e-05	--	--	--	--	--	--	--	--	--	--	--	--	--	--	--	--	--	--	--	--	--	--	-	-	-	--
CL7020.Contig1_All	1381	522	1671	26.1509	84.0654	1.68465	Up	1.12e-140	1.88e-137	gi|356574785|ref|XP_003555525.1|	560.8	1e-158	PREDICTED: uncharacterized protein LOC100786500 [Glycine max]	gi|460143503|gb|GABL01097031.1|	87.7	3e-14	TSA: Camelina sativa comp237051_c0_seq1 transcribed RNA sequence	--	--	--	--	--	--	--	--	--	--	--	--	--	--	-	-	GO:0005576//extracellular region	--
CL6625.Contig1_All	595	36	115	4.186	13.4281	1.68161	Up	4.4e-11	3.26e-09	gi|462421116|gb|EMJ25379.1|	55.5	6e-07	hypothetical protein PRUPE_ppa016964mg [Prunus persica]	--	--	--	--	--	--	--	--	--	--	--	--	--	--	--	--	--	--	-	-	-	--
Unigene18754_All	1031	139	443	9.3275	29.8524	1.67828	Up	2.18e-38	6.39e-36	gi|225449426|ref|XP_002277930.1|	358.6	9e-98	PREDICTED: putative DNA-binding protein ESCAROLA-like [Vitis vinifera]	gi|292744407|dbj|AK336803.1|	83.8	3e-13	Lotus japonicus cDNA, clone: LjFL1-027-AE12, HTC	sp|Q9S7C9|ESCA_ARATH	248	3e-66	Putative DNA-binding protein ESCAROLA OS=Arabidopsis thaliana GN=ESC PE=2 SV=1	--	--	--	--	--	--	--	--	--	--	-	-	-	--
CL396.Contig4_All	722	320	1019	30.6636	98.0554	1.67707	Up	5.63e-86	4.37e-83	gi|217944|dbj|BAA03104.1|	387.1	1e-106	light-harvesting chlorophyll a/b-binding protein (LHCP) precursor [Lactuca sativa]	gi|81074612|gb|DQ252493.1|	527	1e-147	Solanum tuberosum clone 062G02 chlorophyll a-b binding protein 3C-like mRNA, complete cds	sp|P07369|CB2G_SOLLC	385	1e-107	Chlorophyll a-b binding protein 3C, chloroplastic OS=Solanum lycopersicum GN=CAB3C PE=3 SV=1	--	--	--	--	--	K08912	3e-107	385	bdi:100828241	light-harvesting complex II chlorophyll a/b binding protein 1	GO:0009765//photosynthesis, light harvesting;GO:0009637//response to blue light;GO:0010218//response to far red light;GO:0010114//response to red light	GO:0046872//metal ion binding	GO:0010287//plastoglobule;GO:0009941//chloroplast envelope;GO:0048046//apoplast;GO:0009535//chloroplast thylakoid membrane;GO:0005739//mitochondrion	--
Unigene37498_All	592	33	105	3.8566	12.3226	1.67591	Up	3.41e-10	2.3e-08	gi|224079111|ref|XP_002305753.1|	144.4	1e-33	predicted protein [Populus trichocarpa] >gi|222848717|gb|EEE86264.1| predicted protein [Populus trichocarpa]	--	--	--	--	sp|Q9C857|GDL16_ARATH	130	2e-32	GDSL esterase/lipase At1g31550 OS=Arabidopsis thaliana GN=At1g31550 PE=2 SV=1	--	--	--	--	--	K00514	5e-12	68.9	rcu:RCOM_1428040	zeta-carotene desaturase [EC:1.3.5.6]	-	GO:0004091//carboxylesterase activity;GO:0016298//lipase activity	GO:0005576//extracellular region;GO:0005773//vacuole	--
Unigene8638_All	705	23	73	2.2571	7.194	1.67232	Up	1.82e-07	8.53e-06	gi|40644190|emb|CAC95126.1|	62.8	5e-09	gag-pol polyprotein [Populus deltoides]	gi|189163157|dbj|AP010391.1|	67.9	1e-08	Lotus japonicus genomic DNA, chromosome 4, clone: LjT10H08, TM1978, complete sequence	sp|P92520|M820_ARATH	66.6	1e-11	Uncharacterized mitochondrial protein AtMg00820 OS=Arabidopsis thaliana GN=AtMg00820 PE=4 SV=1	--	--	--	--	--	--	--	--	--	--	-	-	-	--
Unigene22100_All	1060	29	92	1.8928	6.03	1.67164	Up	4.54e-09	2.66e-07	gi|359486298|ref|XP_002267702.2|	104	4e-21	PREDICTED: zinc finger CCCH domain-containing protein 43-like [Vitis vinifera] >gi|297739472|emb|CBI29654.3| unnamed protein product [Vitis vinifera]	--	--	--	--	--	--	--	--	--	--	--	--	--	--	--	--	--	--	-	-	-	--
CL3418.Contig1_All	1146	36	114	2.1733	6.9112	1.66905	Up	6.76e-11	4.92e-09	gi|255540667|ref|XP_002511398.1|	114	4e-24	conserved hypothetical protein [Ricinus communis] >gi|223550513|gb|EEF52000.1| conserved hypothetical protein [Ricinus communis]	--	--	--	--	--	--	--	--	--	--	--	--	--	--	--	--	--	--	-	-	-	--
Unigene29814_All	769	52	164	4.6783	14.8167	1.66317	Up	5.38e-15	5.46e-13	--	--	--	--	--	--	--	--	--	--	--	--	--	--	--	--	--	--	--	--	--	--	-	-	-	--
Unigene28892_All	289	40	125	9.5757	30.0502	1.64992	Up	1.2e-11	9.45e-10	gi|115770|sp|P12328.1|CB21_LEMGI	107.1	8e-23	RecName: Full=Chlorophyll a-b binding protein of LHCII type I, chloroplastic; Short=CAB; Short=LHCP; Flags: Precursor >gi|168290|gb|AAA33392.1| chlorophyll a/b apoprotein [Lemna gibba]	gi|283549608|emb|FN295566.1|	168	2e-39	Spinacia oleracea lhcb1.4 gene for major chlorophyll a/b binding protein LHCb1.4 precursor, cultivar America	sp|P12328|CB21_LEMGI	107	2e-24	Chlorophyll a-b binding protein of LHCII type I, chloroplastic OS=Lemna gibba PE=3 SV=1	--	--	--	--	--	K08912	9e-24	106	bdi:100822184	light-harvesting complex II chlorophyll a/b binding protein 1	GO:0009769//photosynthesis, light harvesting in photosystem II	GO:0016168//chlorophyll binding	GO:0010287//plastoglobule;GO:0009941//chloroplast envelope;GO:0005794//Golgi apparatus;GO:0030076//light-harvesting complex;GO:0009535//chloroplast thylakoid membrane	--
Unigene17414_All	420	18	56	2.9651	9.2635	1.64348	Up	6.66e-06	0.000236648	gi|460372227|ref|XP_004231933.1|	200.3	7e-51	PREDICTED: amino-acid acetyltransferase-like [Solanum lycopersicum]	gi|460372226|ref|XM_004231885.1|	204	5e-50	PREDICTED: Solanum lycopersicum amino-acid acetyltransferase-like (LOC101264475), mRNA	--	--	--	--	--	--	--	--	--	K14682	2e-49	191	vvi:100259394	amino-acid N-acetyltransferase [EC:2.3.1.1]	GO:0006526//arginine biosynthetic process	GO:0003991//acetylglutamate kinase activity;GO:0004042//acetyl-CoA:L-glutamate N-acetyltransferase activity	GO:0005737//cytoplasm	--
CL11737.Contig1_All	929	28	87	2.0852	6.5064	1.64167	Up	1.84e-08	9.89e-07	gi|449464726|ref|XP_004150080.1|	240.7	2e-62	PREDICTED: uncharacterized protein LOC101209402 [Cucumis sativus] >gi|449501508|ref|XP_004161387.1| PREDICTED: uncharacterized LOC101209402 [Cucumis sativus]	gi|40643879|emb|AJ554697.1|	167	3e-38	Gerbera hybrid cv. 'Terra Regina' mRNA for MYB1 protein	sp|O22264|MYB12_ARATH	222	2e-58	Transcription factor MYB12 OS=Arabidopsis thaliana GN=MYB12 PE=2 SV=1	ECU11g1690	98.6	1e-20	COG5147	Myb superfamily proteins, including transcription factors and mRNA splicing factors	K09422	6e-58	222	aly:ARALYDRAFT_483923	myb proto-oncogene protein, plant	GO:0009744//response to sucrose stimulus;GO:0010224//response to UV-B;GO:0009813//flavonoid biosynthetic process;GO:0009733//response to auxin stimulus;GO:0009723//response to ethylene stimulus;GO:0045893//positive regulation of transcription, DNA-dependent	GO:0003677//DNA binding;GO:0003700//sequence-specific DNA binding transcription factor activity;GO:0003682//chromatin binding	GO:0005634//nucleus	--
CL13097.Contig2_All	713	20	62	1.9407	6.0414	1.63831	Up	2.22e-06	8.67e-05	gi|255538684|ref|XP_002510407.1|	108.2	1e-22	conserved hypothetical protein [Ricinus communis] >gi|223551108|gb|EEF52594.1| conserved hypothetical protein [Ricinus communis]	--	--	--	--	--	--	--	--	--	--	--	--	--	--	--	--	--	--	GO:0009061//anaerobic respiration	-	-	--
CL7020.Contig2_All	1532	738	2285	33.3279	103.624	1.63656	Up	5.92e-184	1.82e-180	gi|356535337|ref|XP_003536203.1|	564.7	1e-159	PREDICTED: uncharacterized protein LOC100782566 [Glycine max]	gi|359474956|ref|XM_003631510.1|	97.6	3e-17	PREDICTED: Vitis vinifera uncharacterized LOC100853859 (LOC100853859), mRNA	--	--	--	--	--	--	--	--	--	--	--	--	--	--	-	-	GO:0005576//extracellular region	--
CL3973.Contig3_All	1254	59	182	3.2551	10.0834	1.63121	Up	4.5e-16	4.99e-14	gi|449456052|ref|XP_004145764.1|	357.1	3e-97	PREDICTED: probable glucuronoxylan glucuronosyltransferase IRX7-like [Cucumis sativus]	gi|359479346|ref|XM_002275643.2|	99.6	7e-18	PREDICTED: Vitis vinifera probable glucuronoxylan glucuronosyltransferase IRX7-like (LOC100243163), mRNA	sp|Q9ZUV3|IRX7_ARATH	338	3e-93	Probable glucuronoxylan glucuronosyltransferase IRX7 OS=Arabidopsis thaliana GN=IRX7 PE=2 SV=1	--	--	--	--	--	--	--	--	--	--	GO:0009834//secondary cell wall biogenesis;GO:0010417//glucuronoxylan biosynthetic process	GO:0015020//glucuronosyltransferase activity	GO:0005794//Golgi apparatus;GO:0005886//plasma membrane	--
Unigene11507_All	795	33	101	2.8718	8.8265	1.61989	Up	1.86e-09	1.15e-07	gi|356550819|ref|XP_003543781.1|	89.7	5e-17	PREDICTED: uncharacterized protein LOC100806174 [Glycine max]	--	--	--	--	--	--	--	--	--	--	--	--	--	--	--	--	--	--	-	-	-	--
Unigene34802_All	586	22	67	2.5974	7.9435	1.61271	Up	1.13e-06	4.7e-05	--	--	--	--	--	--	--	--	--	--	--	--	--	--	--	--	--	--	--	--	--	--	-	-	-	--
Unigene25688_All	1279	48	146	2.5965	7.9308	1.6109	Up	5.74e-13	5.05e-11	gi|460369796|ref|XP_004230743.1|	464.2	2e-129	PREDICTED: brassinosteroid LRR receptor kinase-like [Solanum lycopersicum]	gi|460369795|ref|XM_004230695.1|	63.9	4e-07	PREDICTED: Solanum lycopersicum brassinosteroid LRR receptor kinase-like (LOC101253231), mRNA	sp|Q9SCT4|IMK2_ARATH	139	3e-33	Probably inactive leucine-rich repeat receptor-like protein kinase IMK2 OS=Arabidopsis thaliana GN=IMK2 PE=1 SV=1	MA2301_1	73.6	7e-13	COG4886	Leucine-rich repeat (LRR) protein	K13420	1e-39	162	sbi:SORBI_06g028760	LRR receptor-like serine/threonine-protein kinase FLS2 [EC:2.7.11.1]	GO:0007165//signal transduction;GO:0008152//metabolic process	GO:0016491//oxidoreductase activity	GO:0005886//plasma membrane	--
CL10227.Contig1_All	1244	34	103	1.8909	5.7524	1.60509	Up	1.65e-09	1.02e-07	gi|297733906|emb|CBI15153.3|	280.4	4e-74	unnamed protein product [Vitis vinifera]	gi|134303387|gb|EF469872.1|	87.7	3e-14	Helianthus annuus RFLP probe ZVG13 mRNA sequence	sp|Q570R7|PIF7_ARATH	215	4e-56	Transcription factor PIF7 OS=Arabidopsis thaliana GN=BHLH72 PE=1 SV=2	--	--	--	--	--	K12126	1e-21	102	aly:ARALYDRAFT_471048	phytochrome-interacting factor 3	GO:0009704//de-etiolation	GO:0003690//double-stranded DNA binding;GO:0003700//sequence-specific DNA binding transcription factor activity	GO:0016607//nuclear speck	--
CL9142.Contig3_All	613	64	193	7.2232	21.8742	1.59852	Up	1.64e-16	1.88e-14	gi|357513371|ref|XP_003626974.1|	92.4	5e-18	hypothetical protein MTR_8g013640 [Medicago truncatula] >gi|355520996|gb|AET01450.1| hypothetical protein MTR_8g013640 [Medicago truncatula]	gi|148539128|dbj|AK247894.1|	97.6	1e-17	Solanum lycopersicum cDNA, clone: LEFL2041K10, HTC in fruit	--	--	--	--	--	--	--	--	--	--	--	--	--	--	-	-	-	--
Unigene14561_All	2195	84	253	2.6476	8.0079	1.59674	Up	3.76e-21	5.67e-19	--	--	--	--	--	--	--	--	--	--	--	--	--	--	--	--	--	--	--	--	--	--	-	-	-	--
CL11713.Contig2_All	1579	34	102	1.4897	4.488	1.59105	Up	2.5e-09	1.51e-07	gi|363814354|ref|NP_001242816.1|	630.9	1e-179	uncharacterized protein LOC100777963 [Glycine max]	gi|225581222|gb|FJ809744.1|	79.8	8e-12	Solanum pennellii chromosome 7 clone C07SpCP034K014.P4H06, complete sequence	sp|P92934|AAP6_ARATH	605	3e-173	Amino acid permease 6 OS=Arabidopsis thaliana GN=AAP6 PE=1 SV=1	YKL146w	64.3	6e-10	COG0814	Amino acid permeases	K14209	2e-19	95.5	ath:AT4G38250	solute carrier family 36 (proton-coupled amino acid transporter)	GO:0015810//aspartate transport;GO:0015827//tryptophan transport	GO:0015175//neutral amino acid transmembrane transporter activity;GO:0015172//acidic amino acid transmembrane transporter activity	GO:0005886//plasma membrane;GO:0016021//integral to membrane	--
CL2586.Contig2_All	478	73	218	10.5659	31.6857	1.58442	Up	3.04e-18	3.92e-16	gi|255563401|ref|XP_002522703.1|	73.2	1e-12	conserved hypothetical protein [Ricinus communis] >gi|223538053|gb|EEF39665.1| conserved hypothetical protein [Ricinus communis]	gi|460395723|ref|XM_004243383.1|	61.9	6e-07	PREDICTED: Solanum lycopersicum uncharacterized LOC101267719 (LOC101267719), mRNA	--	--	--	--	--	--	--	--	--	--	--	--	--	--	-	-	-	--
CL12919.Contig1_All	1694	24	71	0.9802	2.9119	1.57081	Up	8.75e-07	3.7e-05	gi|225465208|ref|XP_002265141.1|	491.1	2e-137	PREDICTED: uncharacterized protein LOC100243774 [Vitis vinifera]	gi|359486144|ref|XM_002265105.2|	97.6	4e-17	PREDICTED: Vitis vinifera uncharacterized LOC100243774 (LOC100243774), mRNA	--	--	--	--	--	--	--	--	--	--	--	--	--	--	-	-	GO:0016020//membrane;GO:0016023//cytoplasmic membrane-bounded vesicle	--
Unigene15542_All	329	70	207	14.7201	43.7128	1.57027	Up	3.42e-17	4.12e-15	gi|217944|dbj|BAA03104.1|	140.6	7e-33	light-harvesting chlorophyll a/b-binding protein (LHCP) precursor [Lactuca sativa]	gi|460376913|ref|XM_004234193.1|	135	3e-29	PREDICTED: Solanum lycopersicum uncharacterized LOC101245729 (LOC101245729), mRNA	sp|P27493|CB22_TOBAC	137	1e-33	Chlorophyll a-b binding protein 21, chloroplastic OS=Nicotiana tabacum GN=CAB21 PE=2 SV=1	--	--	--	--	--	K08912	7e-33	136	rcu:RCOM_1214080	light-harvesting complex II chlorophyll a/b binding protein 1	GO:0009765//photosynthesis, light harvesting	GO:0046872//metal ion binding	GO:0016020//membrane;GO:0009507//chloroplast	--
Unigene11478_All	750	21	62	1.9372	5.7433	1.56791	Up	4.54e-06	0.000166431	gi|357442335|ref|XP_003591445.1|	53.9	3e-06	Myb family transcription factor [Medicago truncatula] >gi|355480493|gb|AES61696.1| Myb family transcription factor [Medicago truncatula]	gi|470117950|ref|XM_004295061.1|	61.9	9e-07	PREDICTED: Fragaria vesca subsp. vesca uncharacterized LOC101291508 (LOC101291508), mRNA	sp|O22264|MYB12_ARATH	51.2	6e-07	Transcription factor MYB12 OS=Arabidopsis thaliana GN=MYB12 PE=2 SV=1	--	--	--	--	--	K09422	4e-07	53.1	aly:ARALYDRAFT_917913	myb proto-oncogene protein, plant	-	-	-	--
CL1051.Contig5_All	1488	19	56	0.8834	2.6147	1.56551	Up	1.37e-05	0.000459029	gi|224126987|ref|XP_002329355.1|	193	1e-47	predicted protein [Populus trichocarpa] >gi|222870405|gb|EEF07536.1| predicted protein [Populus trichocarpa]	--	--	--	--	sp|Q9SD53|Y3720_ARATH	101	1e-21	UPF0481 protein At3g47200 OS=Arabidopsis thaliana GN=At3g47200 PE=1 SV=1	--	--	--	--	--	--	--	--	--	--	-	-	-	--
CL11948.Contig1_All	2555	226	665	6.1197	18.0828	1.56309	Up	2.03e-51	8.99e-49	gi|224138238|ref|XP_002322764.1|	1167.9	0	white-brown-complex ABC transporter family [Populus trichocarpa] >gi|222867394|gb|EEF04525.1| white-brown-complex ABC transporter family [Populus trichocarpa]	gi|356500544|ref|XM_003519044.1|	252	2e-63	PREDICTED: Glycine max ABC transporter G family member 22-like (LOC100798801), mRNA	sp|Q93YS4|AB22G_ARATH	1090	0	ABC transporter G family member 22 OS=Arabidopsis thaliana GN=ABCG22 PE=1 SV=1	YCR011c_2	199	3e-50	COG1131	ABC-type multidrug transport system, ATPase component	K05681	9e-87	320	cme:CMS467C	ATP-binding cassette, subfamily G (WHITE), member 2	GO:0009414//response to water deprivation;GO:0006200//ATP catabolic process;GO:0010148//transpiration	GO:0015412//molybdate transmembrane-transporting ATPase activity;GO:0005524//ATP binding	GO:0005739//mitochondrion;GO:0005886//plasma membrane	--
CL4616.Contig1_All	1186	31	91	1.8084	5.3308	1.55964	Up	2.91e-08	1.53e-06	gi|340396652|gb|AEK32594.1|	547.4	1e-154	xyloglucan endotransglucosylase/hydrolase [Tagetes patula]	gi|82394882|gb|DQ235255.1|	674	0	Gerbera hybrid cultivar xyloglucan endotransglucosylase mRNA, complete cds	sp|Q8LF99|XTH6_ARATH	468	3e-132	Probable xyloglucan endotransglucosylase/hydrolase protein 6 OS=Arabidopsis thaliana GN=XTH6 PE=2 SV=2	YLR213c	70.1	7e-12	COG2273	Beta-glucanase/Beta-glucan synthetase	K08235	6e-140	495	pop:POPTR_718004	xyloglucan:xyloglucosyl transferase [EC:2.4.1.207]	GO:0006073//cellular glucan metabolic process	GO:0004553//hydrolase activity, hydrolyzing O-glycosyl compounds;GO:0016762//xyloglucan:xyloglucosyl transferase activity	GO:0048046//apoplast;GO:0005618//cell wall	--
CL396.Contig14_All	968	1370	4018	97.9163	288.383	1.55836	Up	5.56e-300	4.22e-296	gi|217944|dbj|BAA03104.1|	510.4	1e-143	light-harvesting chlorophyll a/b-binding protein (LHCP) precursor [Lactuca sativa]	gi|146403795|gb|EF549584.1|	1015	0	Artemisia annua chloroplast light-harvesting chlorophyll a/b-binding protein mRNA, partial cds; nuclear gene for chloroplast product	sp|P07369|CB2G_SOLLC	490	4e-139	Chlorophyll a-b binding protein 3C, chloroplastic OS=Solanum lycopersicum GN=CAB3C PE=3 SV=1	--	--	--	--	--	K08912	5e-139	491	gmx:547819	light-harvesting complex II chlorophyll a/b binding protein 1	GO:0009765//photosynthesis, light harvesting	GO:0046872//metal ion binding	GO:0016020//membrane;GO:0009507//chloroplast	--
Unigene8361_All	556	106	309	13.1899	38.6116	1.5496	Up	1.8e-24	3.23e-22	gi|217944|dbj|BAA03104.1|	283.5	1e-75	light-harvesting chlorophyll a/b-binding protein (LHCP) precursor [Lactuca sativa]	gi|379069811|gb|JN986719.1|	280	1e-72	Hevea brasiliensis chloroplast chlorophyll A/B binding protein (Cab) gene, complete cds; nuclear gene for chloroplast product	sp|P07370|CB2B_SOLLC	281	2e-76	Chlorophyll a-b binding protein 1B, chloroplastic OS=Solanum lycopersicum GN=CAB1B PE=3 SV=1	--	--	--	--	--	K08912	3e-73	272	rcu:RCOM_0633890	light-harvesting complex II chlorophyll a/b binding protein 1	-	-	-	--
CL9156.Contig3_All	1904	65	189	2.3619	6.8965	1.54592	Up	1.68e-15	1.77e-13	gi|224100173|ref|XP_002311773.1|	737.3	0	predicted protein [Populus trichocarpa] >gi|222851593|gb|EEE89140.1| predicted protein [Populus trichocarpa]	gi|356567641|ref|XM_003551978.1|	214	3e-52	PREDICTED: Glycine max polygalacturonase At1g48100-like (LOC100783813), mRNA	sp|Q949Z1|PGLR4_ARATH	385	6e-107	Polygalacturonase At1g48100 OS=Arabidopsis thaliana GN=At1g48100 PE=2 SV=1	YJR153w	95.1	4e-19	COG5434	Endopolygalacturonase	K01184	1e-160	565	rcu:RCOM_1063390	polygalacturonase [EC:3.2.1.15]	GO:0005975//carbohydrate metabolic process;GO:0016556//mRNA modification	GO:0004650//polygalacturonase activity	GO:0005576//extracellular region	--
CL12359.Contig3_All	861	21	61	1.6874	4.9222	1.5445	Up	6.87e-06	0.000243494	gi|462396836|gb|EMJ02635.1|	195.3	1e-48	hypothetical protein PRUPE_ppa013764mg [Prunus persica]	gi|42460025|emb|BX828565.1|	95.6	7e-17	Arabidopsis thaliana Full-length cDNA Complete sequence from clone GSLTSIL17ZF02 of Silique of strain col-0 of Arabidopsis thaliana (thale cress)	sp|P32295|ARG7_VIGRR	79.7	2e-15	Indole-3-acetic acid-induced protein ARG7 OS=Vigna radiata var. radiata GN=ARG7 PE=2 SV=1	--	--	--	--	--	K14488	4e-47	186	pop:POPTR_818150	SAUR family protein	GO:0009734//auxin mediated signaling pathway	GO:0005516//calmodulin binding	GO:0005739//mitochondrion	--
CL7906.Contig4_All	716	41	119	3.9617	11.547	1.54333	Up	2.94e-10	2e-08	gi|169659105|dbj|BAG12743.1|	63.9	2e-09	ABA 8-oxidase [Lactuca sativa]	--	--	--	--	--	--	--	--	--	--	--	--	--	K09843	3e-07	53.5	gmx:100170674	(+)-abscisic acid 8'-hydroxylase [EC:1.14.13.93]	-	-	-	--
CL3060.Contig2_All	1324	81	235	4.2326	12.3315	1.54273	Up	7.3e-19	9.74e-17	gi|225444922|ref|XP_002282173.1|	217.2	5e-55	PREDICTED: uncharacterized protein LOC100261004 [Vitis vinifera] >gi|297738668|emb|CBI27913.3| unnamed protein product [Vitis vinifera]	gi|356550704|ref|XM_003543677.1|	101	2e-18	PREDICTED: Glycine max GATA transcription factor 21-like (LOC100810090), mRNA	sp|Q5HZ36|GAT21_ARATH	171	7e-43	GATA transcription factor 21 OS=Arabidopsis thaliana GN=GATA21 PE=1 SV=2	YER040w	62.8	1e-09	COG5641	GATA Zn-finger-containing transcription factor	K12418	7e-08	57	cre:CHLREDRAFT_32523	fatty acid desaturase (delta-4 desaturase) [EC:1.14.19.-]	GO:0044763;GO:0007275//multicellular organismal development;GO:0018130;GO:0051171//regulation of nitrogen compound metabolic process;GO:0010468//regulation of gene expression;GO:1901362;GO:0050896//response to stimulus;GO:0044271//cellular nitrogen compound biosynthetic process;GO:0019438//aromatic compound biosynthetic process;GO:0031326	GO:0005488//binding	-	--
Unigene19850_All	770	20	58	1.797	5.2333	1.54213	Up	1.19e-05	0.000404365	gi|449463838|ref|XP_004149638.1|	217.6	1e-55	PREDICTED: E3 ubiquitin-protein ligase RING1-like [Cucumis sativus] >gi|449519040|ref|XP_004166543.1| PREDICTED: E3 ubiquitin-protein ligase RING1-like [Cucumis sativus]	gi|357497462|ref|XM_003618972.1|	73.8	2e-10	Medicago truncatula RING finger protein (MTR_6g032960) mRNA, partial cds	sp|Q8LPN7|RNG1L_ARATH	175	2e-44	E3 ubiquitin-protein ligase RING1-like OS=Arabidopsis thaliana GN=At3g19950 PE=2 SV=1	SPAC57A7.09	54.7	2e-07	COG5540	RING-finger-containing ubiquitin ligase	K11982	2e-39	160	ppp:PHYPADRAFT_169900	E3 ubiquitin-protein ligase RNF115/126 [EC:6.3.2.19]	GO:0006944//cellular membrane fusion;GO:0030968//endoplasmic reticulum unfolded protein response	GO:0046872//metal ion binding	-	--
CL12707.Contig1_All	812	19	55	1.6189	4.7059	1.53946	Up	2.07e-05	0.000669341	gi|297832484|ref|XP_002884124.1|	73.9	3e-12	SYP112 [Arabidopsis lyrata subsp. lyrata] >gi|297329964|gb|EFH60383.1| SYP112 [Arabidopsis lyrata subsp. lyrata]	--	--	--	--	sp|Q9ZPV9|SY112_ARATH	73.6	1e-13	Syntaxin-112 OS=Arabidopsis thaliana GN=SYP112 PE=2 SV=2	--	--	--	--	--	K08486	3e-13	73.9	aly:ARALYDRAFT_480733	syntaxin 1B/2/3	GO:0044763;GO:0009409//response to cold;GO:0006810//transport	-	GO:0005634//nucleus	--
CL9639.Contig1_All	1129	48	138	2.9414	8.4922	1.52964	Up	1.52e-11	1.19e-09	gi|225458647|ref|XP_002284845.1|	397.5	2e-109	PREDICTED: uncharacterized protein LOC100254049 [Vitis vinifera]	--	--	--	--	--	--	--	--	--	--	--	--	--	--	--	--	--	--	GO:0048767//root hair elongation	-	GO:0005886//plasma membrane;GO:0009507//chloroplast	--
Unigene29192_All	1515	55	158	2.5117	7.2457	1.52846	Up	5.32e-13	4.69e-11	gi|460406287|ref|XP_004248598.1|	768.1	0	PREDICTED: nitrate transporter 1.5-like [Solanum lycopersicum]	gi|460406286|ref|XM_004248550.1|	176	4e-41	PREDICTED: Solanum lycopersicum nitrate transporter 1.5-like (LOC101263768), mRNA	sp|Q9LQL2|PTR14_ARATH	709	0	Nitrate transporter 1.5 OS=Arabidopsis thaliana GN=NRT1.5 PE=1 SV=2	ECU11g1050	107	4e-23	COG3104	Dipeptide/tripeptide permease	K14638	2e-114	410	smo:SELMODRAFT_97812	solute carrier family 15 (peptide/histidine transporter), member 3/4	GO:0046686//response to cadmium ion;GO:0010167//response to nitrate;GO:0015706//nitrate transport	GO:0015112//nitrate transmembrane transporter activity	GO:0005886//plasma membrane	--
Unigene23617_All	1016	43	123	2.9281	8.411	1.52231	Up	2.25e-10	1.55e-08	--	--	--	--	--	--	--	--	--	--	--	--	--	--	--	--	--	--	--	--	--	--	-	-	-	--
CL396.Contig3_All	435	86	246	13.6779	39.2899	1.52231	Up	2.52e-19	3.47e-17	gi|47026843|gb|AAT08647.1|	298.1	2e-80	chloroplast chlorophyll A-B binding protein 3C [Hyacinthus orientalis]	gi|146403795|gb|EF549584.1|	426	1e-117	Artemisia annua chloroplast light-harvesting chlorophyll a/b-binding protein mRNA, partial cds; nuclear gene for chloroplast product	sp|P12333|CB2A_SPIOL	295	9e-81	Chlorophyll a-b binding protein, chloroplastic OS=Spinacia oleracea PE=1 SV=1	--	--	--	--	--	K08912	1e-80	296	rcu:RCOM_1344080	light-harvesting complex II chlorophyll a/b binding protein 1	GO:0010114//response to red light;GO:0018298//protein-chromophore linkage;GO:0009637//response to blue light;GO:0010218//response to far red light;GO:0009765//photosynthesis, light harvesting	GO:0016168//chlorophyll binding;GO:0046872//metal ion binding	GO:0009522//photosystem I;GO:0005739//mitochondrion;GO:0016021//integral to membrane;GO:0009941//chloroplast envelope;GO:0009535//chloroplast thylakoid membrane;GO:0009523//photosystem II;GO:0010287//plastoglobule;GO:0048046//apoplast	--
CL13509.Contig2_All	1532	35	100	1.5806	4.535	1.52063	Up	1.13e-08	6.28e-07	gi|462420247|gb|EMJ24510.1|	376.7	6e-103	hypothetical protein PRUPE_ppa007300mg [Prunus persica]	gi|460252756|gb|GABL01018022.1|	111	2e-21	TSA: Camelina sativa comp35164_c0_seq1 transcribed RNA sequence	sp|P41152|HSF30_SOLPE	341	8e-94	Heat shock factor protein HSF30 OS=Solanum peruvianum GN=HSF30 PE=2 SV=1	YGL073w	92.4	2e-18	COG5169	Heat shock transcription factor	--	--	--	--	--	GO:0071456//cellular response to hypoxia;GO:0034976//response to endoplasmic reticulum stress;GO:0006457//protein folding;GO:0034620//cellular response to unfolded protein;GO:0010286//heat acclimation;GO:0010200//response to chitin;GO:0034605//cellular response to heat;GO:0045893//positive regulation of transcription, DNA-dependent;GO:0009407//toxin catabolic process;GO:0009644//response to high …	GO:0003677//DNA binding;GO:0005515//protein binding;GO:0003700//sequence-specific DNA binding transcription factor activity	GO:0009507//chloroplast;GO:0005634//nucleus	--
Unigene19722_All	1655	236	674	9.8656	28.2941	1.52002	Up	4.57e-50	1.91e-47	gi|460379134|ref|XP_004235319.1|	483.4	5e-135	PREDICTED: cytochrome P450 89A9-like [Solanum lycopersicum]	gi|460379129|ref|XM_004235269.1|	91.7	2e-15	PREDICTED: Solanum lycopersicum cytochrome P450 89A9-like (LOC101258238), mRNA	sp|Q42602|C89A2_ARATH	420	1e-117	Cytochrome P450 89A2 OS=Arabidopsis thaliana GN=CYP89A2 PE=2 SV=2	SPAC13A11.02c	87.4	7e-17	COG2124	Cytochrome P450	K00517	3e-110	397	osa:4349111	[EC:1.14.-.-]	-	GO:0016491//oxidoreductase activity	-	--
Unigene14860_All	1478	329	939	15.4004	44.1393	1.5191	Up	5.29e-69	3.12e-66	gi|255562140|ref|XP_002522078.1|	448.7	1e-124	conserved hypothetical protein [Ricinus communis] >gi|223538677|gb|EEF40278.1| conserved hypothetical protein [Ricinus communis]	gi|460369655|ref|XM_004230625.1|	69.9	7e-09	PREDICTED: Solanum lycopersicum uncharacterized LOC101258701 (LOC101258701), mRNA	--	--	--	--	--	--	--	--	--	--	--	--	--	--	-	-	-	--
Unigene23263_All	2175	1168	3333	37.153	106.466	1.51884	Up	4.93e-240	2.45e-236	gi|225431865|ref|XP_002275330.1|	937.6	0	PREDICTED: COBRA-like protein 7 [Vitis vinifera] >gi|296083290|emb|CBI22926.3| unnamed protein product [Vitis vinifera]	gi|356564618|ref|XR_137442.1|	73.8	7e-10	PREDICTED: Glycine max COBRA-like protein 7-like (LOC100803929), miscRNA	sp|Q8GZ17|COBL7_ARATH	870	0	COBRA-like protein 7 OS=Arabidopsis thaliana GN=COBL7 PE=1 SV=2	--	--	--	--	--	K01051	2e-07	56.2	gmx:100776781	pectinesterase [EC:3.1.1.11]	GO:0048765//root hair cell differentiation;GO:0009932//cell tip growth	-	GO:0005768//endosome;GO:0046658//anchored to plasma membrane;GO:0005794//Golgi apparatus;GO:0009506//plasmodesma;GO:0005783//endoplasmic reticulum;GO:0005802//trans-Golgi network	--
Unigene11703_All	914	190	542	14.3819	41.1991	1.51836	Up	1.57e-40	4.91e-38	gi|422898329|dbj|BAM67030.1|	463.8	1e-129	gigantea-like [Chrysanthemum seticuspe f. boreale]	gi|422898328|dbj|AB733627.1|	1296	0	Chrysanthemum seticuspe f. boreale CsGI mRNA for gigantea-like, complete cds	sp|Q9SQI2|GIGAN_ARATH	344	5e-95	Protein GIGANTEA OS=Arabidopsis thaliana GN=GI PE=1 SV=2	--	--	--	--	--	K12124	5e-107	385	rcu:RCOM_0961910	GIGANTEA	GO:0009409//response to cold;GO:0010229//inflorescence development;GO:0009637//response to blue light;GO:0010378//temperature compensation of the circadian clock;GO:0010218//response to far red light;GO:0042542//response to hydrogen peroxide;GO:0080167//response to karrikin;GO:0048578//positive regulation of long-day photoperiodism, flowering	-	GO:0005654//nucleoplasm	--
Unigene1575_All	495	218	621	30.4692	87.1607	1.51633	Up	4.19e-46	1.54e-43	gi|21618268|gb|AAM67318.1|	65.5	4e-10	unknown [Arabidopsis thaliana] >gi|62320190|dbj|BAD94411.1| hypothetical protein [Arabidopsis thaliana]	--	--	--	--	--	--	--	--	--	--	--	--	--	--	--	--	--	--	-	-	-	--
CL4095.Contig8_All	1971	19	54	0.6669	1.9035	1.51311	Up	3.12e-05	0.000965696	--	--	--	--	--	--	--	--	--	--	--	--	--	--	--	--	--	--	--	--	--	--	-	-	-	--
Unigene23310_All	1004	586	1657	40.3807	114.663	1.50566	Up	8.25e-119	1.04e-115	gi|346425871|gb|AEO27498.1|	318.9	8e-86	MYB2 [Chrysanthemum x morifolium]	gi|149727733|gb|EF468476.1|	115	9e-23	Medicago truncatula MYB transcription factor MYB8 mRNA, partial cds	sp|Q9FDW1|MYB44_ARATH	260	1e-69	Transcription factor MYB44 OS=Arabidopsis thaliana GN=MYB44 PE=2 SV=1	ECU11g1690	131	2e-30	COG5147	Myb superfamily proteins, including transcription factors and mRNA splicing factors	K09422	5e-85	312	rcu:RCOM_1153840	myb proto-oncogene protein, plant	-	-	-	--
CL10219.Contig1_All	1039	26	73	1.7313	4.8814	1.49544	Up	1.5e-06	6.1e-05	gi|449438371|ref|XP_004136962.1|	344.4	1e-93	PREDICTED: probable LRR receptor-like serine/threonine-protein kinase At4g36180-like [Cucumis sativus] >gi|449533824|ref|XP_004173871.1| PREDICTED: probable LRR receptor-like serine/threonine-protein kinase At4g36180-like [Cucumis sativus]	--	--	--	--	sp|C0LGK4|Y2165_ARATH	119	4e-27	Probable LRR receptor-like serine/threonine-protein kinase At2g16250 OS=Arabidopsis thaliana GN=At2g16250 PE=1 SV=1	MA2301_1	62	2e-09	COG4886	Leucine-rich repeat (LRR) protein	K13420	2e-30	131	sbi:SORBI_06g028760	LRR receptor-like serine/threonine-protein kinase FLS2 [EC:2.7.11.1]	GO:0007165//signal transduction;GO:0008152//metabolic process	GO:0016491//oxidoreductase activity	GO:0005886//plasma membrane	--
CL1738.Contig1_All	839	54	151	4.4529	12.504	1.48957	Up	4.48e-12	3.68e-10	gi|225438916|ref|XP_002284001.1|	140.2	4e-32	PREDICTED: lysine-rich arabinogalactan protein 17 [Vitis vinifera]	gi|123680220|emb|AM453320.1|	60	4e-06	Vitis vinifera contig VV78X065685.6, whole genome shotgun sequence	sp|O22194|AGP17_ARATH	108	3e-24	Lysine-rich arabinogalactan protein 17 OS=Arabidopsis thaliana GN=AGP17 PE=2 SV=1	ML0048	66.2	6e-11	COG0455	ATPases involved in chromosome partitioning	K01115	1e-13	75.1	vcn:VOLCADRAFT_99471	phospholipase D [EC:3.1.4.4]	-	-	-	--
Unigene841_All	1896	141	394	5.1451	14.4375	1.48855	Up	4.31e-29	9.45e-27	gi|225450232|ref|XP_002266606.1|	798.1	0	PREDICTED: DUF246 domain-containing protein At1g04910 [Vitis vinifera] >gi|297736200|emb|CBI24838.3| unnamed protein product [Vitis vinifera]	gi|225450231|ref|XM_002266570.1|	262	1e-66	PREDICTED: Vitis vinifera DUF246 domain-containing protein At1g04910-like (LOC100264773), mRNA	sp|Q8W486|Y1491_ARATH	209	6e-54	Uncharacterized protein At1g04910 OS=Arabidopsis thaliana GN=At1g04910 PE=1 SV=1	--	--	--	--	--	--	--	--	--	--	GO:0048765//root hair cell differentiation	GO:0016757//transferase activity, transferring glycosyl groups	GO:0005794//Golgi apparatus;GO:0009507//chloroplast	--
CL1790.Contig2_All	1101	33	92	2.0737	5.8054	1.48519	Up	7.44e-08	3.69e-06	gi|224122374|ref|XP_002330607.1|	291.2	2e-77	predicted protein [Populus trichocarpa] >gi|222872165|gb|EEF09296.1| predicted protein [Populus trichocarpa]	gi|349719806|emb|FQ387620.1|	87.7	2e-14	Vitis vinifera clone SS0AEB25YN17	sp|Q6YZA9|GL82_ORYSJ	281	5e-76	Germin-like protein 8-2 OS=Oryza sativa subsp. japonica GN=GER3 PE=2 SV=1	--	--	--	--	--	--	--	--	--	--	-	GO:0045735//nutrient reservoir activity;GO:0030145//manganese ion binding	GO:0016023//cytoplasmic membrane-bounded vesicle;GO:0048046//apoplast	--
Unigene37512_All	433	23	64	3.6749	10.269	1.48252	Up	7.77e-06	0.000271718	--	--	--	--	--	--	--	--	--	--	--	--	--	--	--	--	--	--	--	--	--	--	-	-	-	--
CL816.Contig16_All	1275	41	114	2.2248	6.212	1.48138	Up	2.19e-09	1.33e-07	gi|356497514|ref|XP_003517605.1|	98.2	6e-78	PREDICTED: uncharacterized protein LOC100778230 [Glycine max]	gi|171854668|dbj|AB372265.1|	111	2e-21	Capsicum chinense mRNA for C2 domain-containing protein, complete cds	sp|O65375|LRX1_ARATH	75.9	5e-14	Leucine-rich repeat extensin-like protein 1 OS=Arabidopsis thaliana GN=LRX1 PE=1 SV=1	SPBC28F2.12	57.8	4e-08	COG0086	DNA-directed RNA polymerase, beta' subunit/160 kD subunit	K13412	3e-12	71.6	vcn:VOLCADRAFT_74309	calcium-dependent protein kinase [EC:2.7.11.1]	GO:0009409//response to cold	-	-	--
CL1932.Contig3_All	1116	27	75	1.6738	4.6691	1.48002	Up	1.3e-06	5.34e-05	gi|225443744|ref|XP_002269267.1|	302.4	9e-81	PREDICTED: probable WRKY transcription factor 65 [Vitis vinifera] >gi|297740534|emb|CBI30716.3| unnamed protein product [Vitis vinifera]	gi|460374526|ref|XM_004233014.1|	141	2e-30	PREDICTED: Solanum lycopersicum probable WRKY transcription factor 65-like (LOC101253151), mRNA	sp|Q9LP56|WRK65_ARATH	239	2e-63	Probable WRKY transcription factor 65 OS=Arabidopsis thaliana GN=WRKY65 PE=2 SV=1	--	--	--	--	--	K13425	5e-31	133	pop:POPTR_755334	WRKY transcription factor 22	GO:0015706//nitrate transport;GO:0010106//cellular response to iron ion starvation;GO:0006826//iron ion transport;GO:0010167//response to nitrate	GO:0003677//DNA binding	-	--
CL6818.Contig1_All	2444	28	77	0.7926	2.1889	1.46554	Up	1.12e-06	4.66e-05	gi|359486600|ref|XP_002281887.2|	879	0	PREDICTED: cucumisin [Vitis vinifera]	gi|449516500|ref|XM_004165237.1|	93.7	8e-16	PREDICTED: Cucumis sativus cucumisin-like (LOC101216595), partial mRNA	sp|Q39547|CUCM1_CUCME	751	0	Cucumisin OS=Cucumis melo PE=1 SV=1	BH0831	132	2e-30	COG1404	Subtilisin-like serine proteases	K08653	2e-09	63.2	bdi:100822086	membrane-bound transcription factor site-1 protease [EC:3.4.21.112]	GO:0008152//metabolic process	GO:0008236//serine-type peptidase activity	-	--
CL3244.Contig1_All	549	24	66	3.0245	8.3523	1.46548	Up	6.7e-06	0.000237657	gi|460375126|ref|XP_004233358.1|	130.6	1e-29	PREDICTED: transcription factor bHLH135-like [Solanum lycopersicum]	gi|225452764|ref|XM_002283058.1|	91.7	7e-16	PREDICTED: Vitis vinifera transcription factor bHLH135-like (LOC100252480), mRNA	sp|Q9CA64|BH135_ARATH	112	1e-25	Transcription factor bHLH135 OS=Arabidopsis thaliana GN=BHLH135 PE=1 SV=1	--	--	--	--	--	--	--	--	--	--	GO:0048510//regulation of timing of transition from vegetative to reproductive phase;GO:0009741//response to brassinosteroid stimulus;GO:0009640//photomorphogenesis;GO:0009826//unidimensional cell growth	GO:0003677//DNA binding;GO:0046983//protein dimerization activity;GO:0003700//sequence-specific DNA binding transcription factor activity	GO:0005739//mitochondrion;GO:0009536//plastid;GO:0005773//vacuole;GO:0005634//nucleus	--
Unigene28976_All	1537	558	1528	25.1171	69.0691	1.45937	Up	8.26e-105	8.33e-102	gi|225426414|ref|XP_002273514.1|	871.7	0	PREDICTED: tubulin beta-1 chain [Vitis vinifera]	gi|470125606|ref|XM_004298745.1|	652	0	PREDICTED: Fragaria vesca subsp. vesca tubulin beta-1 chain-like (LOC101304093), mRNA	sp|Q9ZRB0|TBB3_WHEAT	859	0	Tubulin beta-3 chain OS=Triticum aestivum GN=TUBB3 PE=2 SV=1	ECU03g0820i	719	0	COG5023	Tubulin	K07375	0	857	bdi:100829397	tubulin beta	GO:0007017//microtubule-based process;GO:0006184//GTP catabolic process;GO:0051258//protein polymerization;GO:0046686//response to cadmium ion	GO:0005525//GTP binding;GO:0003924//GTPase activity;GO:0005200//structural constituent of cytoskeleton	GO:0009507//chloroplast;GO:0005618//cell wall;GO:0005874//microtubule;GO:0005886//plasma membrane	--
CL11935.Contig1_All	1656	101	275	4.2196	11.5374	1.45114	Up	4.64e-20	6.59e-18	gi|460400483|ref|XP_004245764.1|	573.9	2e-162	PREDICTED: aspartic proteinase nepenthesin-1-like [Solanum lycopersicum]	gi|332656411|gb|CP002687.1|	77.8	3e-11	Arabidopsis thaliana chromosome 4, complete sequence	sp|Q766C2|NEP2_NEPGR	158	8e-39	Aspartic proteinase nepenthesin-2 OS=Nepenthes gracilis GN=nep2 PE=1 SV=1	--	--	--	--	--	K00924	3e-18	91.7	aly:ARALYDRAFT_489138	[EC:2.7.1.-]	GO:0006508//proteolysis	GO:0008233//peptidase activity	GO:0005576//extracellular region;GO:0009505//plant-type cell wall	--
CL816.Contig7_All	1150	43	117	2.5869	7.0684	1.45016	Up	2.43e-09	1.47e-07	gi|225428883|ref|XP_002285315.1|	339.7	5e-92	PREDICTED: uncharacterized protein LOC100241815 [Vitis vinifera] >gi|296090460|emb|CBI40279.3| unnamed protein product [Vitis vinifera]	gi|359475428|ref|XM_002285279.2|	109	7e-21	PREDICTED: Vitis vinifera uncharacterized LOC100241815 (LOC100241815), mRNA	sp|P13983|EXTN_TOBAC	77.8	1e-14	Extensin OS=Nicotiana tabacum GN=HRGPNT3 PE=2 SV=1	SPBC28F2.12	57.8	4e-08	COG0086	DNA-directed RNA polymerase, beta' subunit/160 kD subunit	K13412	2e-12	72	vcn:VOLCADRAFT_74309	calcium-dependent protein kinase [EC:2.7.11.1]	GO:0009646//response to absence of light;GO:0010363//regulation of plant-type hypersensitive response;GO:0052542//defense response by callose deposition;GO:0009409//response to cold;GO:0009611//response to wounding;GO:0010200//response to chitin;GO:0006612//protein targeting to membrane;GO:0006944//cellular membrane fusion;GO:0043069//negative regulation of programmed cell death;GO:0030968//endop…	-	GO:0005829//cytosol;GO:0009506//plasmodesma	--
Unigene30118_All	632	68	185	7.4439	20.3371	1.44998	Up	5.8e-14	5.5e-12	gi|359495661|ref|XP_003635050.1|	123.6	2e-27	PREDICTED: uncharacterized protein LOC100853358 [Vitis vinifera]	--	--	--	--	sp|Q9ZT16|AGP4_ARATH	89.4	2e-18	Classical arabinogalactan protein 4 OS=Arabidopsis thaliana GN=AGP4 PE=1 SV=1	all3826	65.5	7e-11	COG3409	Putative peptidoglycan-binding domain-containing protein	K12418	4e-13	72.8	cre:CHLREDRAFT_32523	fatty acid desaturase (delta-4 desaturase) [EC:1.14.19.-]	GO:0005976//polysaccharide metabolic process;GO:0009664//plant-type cell wall organization	-	GO:0005737//cytoplasm;GO:0016020//membrane	--
CL10191.Contig2_All	1189	51	138	2.9676	8.0637	1.44215	Up	1.07e-10	7.61e-09	gi|224139258|ref|XP_002323024.1|	303.1	6e-81	predicted protein [Populus trichocarpa] >gi|222867654|gb|EEF04785.1| predicted protein [Populus trichocarpa]	gi|460378954|ref|XM_004235184.1|	79.8	6e-12	PREDICTED: Solanum lycopersicum abscisic acid receptor PYL4-like (LOC101256856), mRNA	sp|O80920|PYL4_ARATH	269	3e-72	Abscisic acid receptor PYL4 OS=Arabidopsis thaliana GN=PYL4 PE=1 SV=1	--	--	--	--	--	K14496	5e-82	303	pop:POPTR_907261	abscisic acid receptor PYR/PYL family	GO:0009738//abscisic acid mediated signaling pathway	GO:0004872//receptor activity;GO:0005515//protein binding	GO:0005634//nucleus	--
Unigene8499_All	1021	78	211	5.2854	14.3579	1.44176	Up	1.34e-15	1.43e-13	gi|460400328|ref|XP_004245687.1|	355.9	6e-97	PREDICTED: probable aminotransferase ACS10-like [Solanum lycopersicum]	gi|164430547|gb|EF584009.1|	65.9	8e-08	Rosa hybrid cultivar 1-aminocyclopropane-1-carboxylate synthase gene, complete cds	sp|Q9LQ10|1A110_ARATH	293	1e-79	Probable aminotransferase ACS10 OS=Arabidopsis thaliana GN=ACS10 PE=2 SV=1	aq_421	67.4	4e-11	COG0436	Aspartate/tyrosine/aromatic aminotransferase	K14270	8e-93	338	pop:POPTR_253584	aminotransferase	GO:0042218//1-aminocyclopropane-1-carboxylate biosynthetic process	GO:0008793//aromatic-amino-acid:2-oxoglutarate aminotransferase activity;GO:0030170//pyridoxal phosphate binding;GO:0004069//L-aspartate:2-oxoglutarate aminotransferase activity;GO:0016847//1-aminocyclopropane-1-carboxylate synthase activity	-	--
CL9384.Contig1_All	856	166	449	13.4167	36.4424	1.44159	Up	1.82e-31	4.29e-29	gi|19073437|gb|AAL84815.1|AF477032_1	64.3	2e-09	tuber agglutinin [Helianthus tuberosus]	--	--	--	--	sp|P83304|LEC_PARPC	56.6	2e-08	Mannose/glucose-specific lectin (Fragment) OS=Parkia platycephala PE=1 SV=1	--	--	--	--	--	--	--	--	--	--	-	-	-	--
Unigene34128_All	489	137	370	19.383	52.5687	1.43941	Up	3.73e-26	7.24e-24	--	--	--	--	--	--	--	--	--	--	--	--	--	--	--	--	--	--	--	--	--	--	-	-	-	--
CL3973.Contig4_All	1446	136	367	6.507	17.6332	1.43823	Up	6.32e-26	1.21e-23	gi|224106838|ref|XP_002314302.1|	467.6	2e-130	predicted protein [Populus trichocarpa] >gi|222850710|gb|EEE88257.1| predicted protein [Populus trichocarpa]	gi|359479346|ref|XM_002275643.2|	99.6	8e-18	PREDICTED: Vitis vinifera probable glucuronoxylan glucuronosyltransferase IRX7-like (LOC100243163), mRNA	sp|Q9ZUV3|IRX7_ARATH	444	5e-125	Probable glucuronoxylan glucuronosyltransferase IRX7 OS=Arabidopsis thaliana GN=IRX7 PE=2 SV=1	--	--	--	--	--	--	--	--	--	--	GO:0009834//secondary cell wall biogenesis;GO:0010417//glucuronoxylan biosynthetic process	GO:0015020//glucuronosyltransferase activity	GO:0005794//Golgi apparatus;GO:0005886//plasma membrane	--
Unigene36922_All	749	23	62	2.1245	5.751	1.43669	Up	1.72e-05	0.000563121	--	--	--	--	--	--	--	--	--	--	--	--	--	--	--	--	--	--	--	--	--	--	-	-	-	--
CL4442.Contig1_All	845	75	202	6.1407	16.6085	1.43545	Up	6.57e-15	6.65e-13	gi|462416958|gb|EMJ21695.1|	146	7e-34	hypothetical protein PRUPE_ppa013960mg [Prunus persica]	gi|225448834|ref|XM_002282451.1|	170	2e-39	PREDICTED: Vitis vinifera uncharacterized LOC100267224 (LOC100267224), mRNA	--	--	--	--	--	--	--	--	--	--	--	--	--	--	GO:0032502//developmental process	-	GO:0009507//chloroplast	--
Unigene10602_All	1933	29	78	1.0379	2.8035	1.43356	Up	1.43e-06	5.83e-05	gi|75207041|sp|Q9SPN0.1|LLOS1_ARTAN	758.1	0	RecName: Full=R-linalool synthase QH1, chloroplastic; Flags: Precursor >gi|6469618|gb|AAF13357.1|AF154125_1 (3R)-linalool synthase, partial [Artemisia annua]	gi|6469617|gb|AF154125.1|AF154125	480	1e-132	Artemisia annua (3R)-linalool synthase (QH1) mRNA, partial cds	sp|Q9SPN0|LLOS1_ARTAN	758	0	R-linalool synthase QH1, chloroplastic (Fragment) OS=Artemisia annua GN=QH1 PE=1 SV=1	--	--	--	--	--	K07385	4e-138	490	ath:AT3G25830	1,8-cineole synthase [EC:4.2.3.-]	GO:0050896//response to stimulus;GO:0016114//terpenoid biosynthetic process	GO:0010333//terpene synthase activity;GO:0046872//metal ion binding	GO:0009536//plastid	--
CL12533.Contig6_All	1144	138	371	8.3457	22.5311	1.43281	Up	4.73e-26	9.07e-24	gi|225435840|ref|XP_002283807.1|	256.9	4e-67	PREDICTED: NAC domain-containing protein 68 [Vitis vinifera] >gi|297746521|emb|CBI16577.3| unnamed protein product [Vitis vinifera]	gi|449528995|ref|XM_004171439.1|	83.8	4e-13	PREDICTED: Cucumis sativus NAC domain-containing protein 72-like (LOC101202813), mRNA	sp|Q52QH4|NAC68_ORYSJ	246	2e-65	NAC domain-containing protein 68 OS=Oryza sativa subsp. japonica GN=NAC68 PE=2 SV=1	--	--	--	--	--	--	--	--	--	--	GO:0006351//transcription, DNA-dependent	-	-	--
CL12919.Contig2_All	1793	57	152	2.1994	5.8898	1.42111	Up	2.03e-11	1.55e-09	gi|225465208|ref|XP_002265141.1|	491.1	2e-137	PREDICTED: uncharacterized protein LOC100243774 [Vitis vinifera]	gi|359486144|ref|XM_002265105.2|	97.6	4e-17	PREDICTED: Vitis vinifera uncharacterized LOC100243774 (LOC100243774), mRNA	--	--	--	--	--	--	--	--	--	--	--	--	--	--	-	-	GO:0016020//membrane;GO:0016023//cytoplasmic membrane-bounded vesicle	--
Unigene33534_All	379	67	178	12.2305	32.6299	1.41571	Up	4.59e-13	4.07e-11	gi|693920|gb|AAA80593.1|	140.2	9e-33	chlorophyll a/b binding protein [Solanum tuberosum]	gi|449527934|ref|XM_004170915.1|	117	9e-24	PREDICTED: Cucumis sativus chlorophyll a-b binding protein of LHCII type I, chloroplastic-like (LOC101232717), partial mRNA	sp|P07370|CB2B_SOLLC	137	1e-33	Chlorophyll a-b binding protein 1B, chloroplastic OS=Solanum lycopersicum GN=CAB1B PE=3 SV=1	--	--	--	--	--	K08912	2e-31	132	rcu:RCOM_0633890	light-harvesting complex II chlorophyll a/b binding protein 1	GO:0009765//photosynthesis, light harvesting	GO:0046872//metal ion binding	GO:0016020//membrane;GO:0009507//chloroplast	--
Unigene23299_All	1071	218	579	14.0824	37.5598	1.4153	Up	4.76e-39	1.44e-36	gi|470144112|ref|XP_004307709.1|	202.2	1e-50	PREDICTED: transcription factor bHLH61-like [Fragaria vesca subsp. vesca]	gi|337289571|gb|HQ285954.1|	87.7	2e-14	Coryphantha robustispina subsp. robustispina clone 7B microsatellite sequence	sp|Q9LXA9|BH061_ARATH	51.6	8e-07	Transcription factor bHLH61 OS=Arabidopsis thaliana GN=BHLH61 PE=2 SV=1	--	--	--	--	--	--	--	--	--	--	-	GO:0046983//protein dimerization activity	GO:0005634//nucleus	--
Unigene19863_All	544	29	77	3.6882	9.8339	1.41485	Up	2.12e-06	8.31e-05	gi|224132934|ref|XP_002327915.1|	57.8	1e-07	predicted protein [Populus trichocarpa] >gi|222837324|gb|EEE75703.1| predicted protein [Populus trichocarpa]	--	--	--	--	sp|P83304|LEC_PARPC	58.5	2e-09	Mannose/glucose-specific lectin (Fragment) OS=Parkia platycephala PE=1 SV=1	--	--	--	--	--	--	--	--	--	--	-	GO:0005488//binding	-	--
CL6215.Contig2_All	642	31	82	3.3407	8.8739	1.40942	Up	1.06e-06	4.4e-05	gi|470143633|ref|XP_004307477.1|	54.3	1e-06	PREDICTED: putative DNA-binding protein ESCAROLA-like [Fragaria vesca subsp. vesca]	--	--	--	--	--	--	--	--	--	--	--	--	--	--	--	--	--	--	-	-	-	--
Unigene43741_All	999	28	74	1.9391	5.1464	1.40818	Up	3.64e-06	0.000136632	gi|255585130|ref|XP_002533270.1|	338.6	1e-91	conserved hypothetical protein [Ricinus communis] >gi|223526895|gb|EEF29102.1| conserved hypothetical protein [Ricinus communis]	gi|61674136|emb|CR936324.2|	69.9	5e-09	Medicago truncatula chromosome 5 clone mth2-62a22, COMPLETE SEQUENCE	--	--	--	--	--	--	--	--	--	--	--	--	--	--	-	-	GO:0016021//integral to membrane;GO:0005739//mitochondrion	--
Unigene11616_All	608	25	66	2.8448	7.5418	1.40658	Up	1.26e-05	0.000425703	--	--	--	--	--	--	--	--	--	--	--	--	--	--	--	--	--	--	--	--	--	--	-	-	-	--
CL4290.Contig1_All	1284	206	540	11.0997	29.2189	1.39638	Up	7.92e-36	2.15e-33	gi|470103243|ref|XP_004288052.1|	408.7	1e-112	PREDICTED: patatin group A-3-like [Fragaria vesca subsp. vesca]	gi|330250293|gb|CP002685.1|	77.8	3e-11	Arabidopsis thaliana chromosome 2, complete sequence	sp|Q3YJT0|PT2K4_SOLTU	259	3e-69	Patatin-2-Kuras 4 OS=Solanum tuberosum GN=pat2-k4 PE=2 SV=1	VC0178	91.3	3e-18	COG3621	Patatin	--	--	--	--	--	GO:0008152//metabolic process	GO:0016787//hydrolase activity	-	--
Unigene33557_All	723	29	76	2.775	7.3031	1.39602	Up	3.11e-06	0.000118865	--	--	--	--	gi|147836482|emb|AM482575.2|	61.9	9e-07	Vitis vinifera contig VV78X189674.3, whole genome shotgun sequence	--	--	--	--	--	--	--	--	--	--	--	--	--	--	-	-	-	--
CL11254.Contig1_All	1191	137	359	7.9583	20.942	1.39587	Up	2.41e-24	4.3e-22	gi|356564147|ref|XP_003550318.1|	564.7	1e-159	PREDICTED: probable isoaspartyl peptidase/L-asparaginase 2-like [Glycine max]	gi|357465626|ref|XM_003603050.1|	151	2e-33	Medicago truncatula L-asparaginase (MTR_3g102370) mRNA, complete cds	sp|Q8GXG1|ASPGB_ARATH	524	4e-149	Probable isoaspartyl peptidase/L-asparaginase 2 OS=Arabidopsis thaliana GN=At3g16150 PE=2 SV=2	VC2603	213	4e-55	COG1446	Asparaginase	K13051	9e-161	564	gmx:100803038	beta-aspartyl-peptidase (threonine type) [EC:3.4.19.5]	GO:0033345//asparagine catabolic process via L-aspartate;GO:0006516//glycoprotein catabolic process;GO:0051604//protein maturation	GO:0004067//asparaginase activity	GO:0005737//cytoplasm	--
CL13624.Contig2_All	1483	47	123	2.1926	5.7623	1.394	Up	2.87e-09	1.72e-07	gi|224060435|ref|XP_002300198.1|	25.4	2e-06	predicted protein [Populus trichocarpa] >gi|222847456|gb|EEE85003.1| predicted protein [Populus trichocarpa]	--	--	--	--	sp|Q94FT4|SALAT_PAPSO	55.1	1e-07	Salutaridinol 7-O-acetyltransferase OS=Papaver somniferum GN=SALAT PE=1 SV=1	--	--	--	--	--	--	--	--	--	--	-	GO:0016740//transferase activity	-	--
Unigene28575_All	947	31	81	2.2648	5.9425	1.39169	Up	1.55e-06	6.27e-05	--	--	--	--	--	--	--	--	--	--	--	--	--	--	--	--	--	--	--	--	--	--	-	-	-	--
Unigene37144_All	724	89	232	8.5047	22.263	1.38832	Up	3.78e-16	4.22e-14	gi|449442763|ref|XP_004139150.1|	127.1	2e-28	PREDICTED: 23 kDa jasmonate-induced protein-like [Cucumis sativus]	--	--	--	--	sp|P32024|JI23_HORVU	96.7	1e-20	23 kDa jasmonate-induced protein OS=Hordeum vulgare PE=2 SV=1	--	--	--	--	--	--	--	--	--	--	-	-	-	--
CL13908.Contig2_All	654	705	1836	74.5798	195.043	1.38693	Up	2.08e-116	2.52e-113	gi|460405842|ref|XP_004248383.1|	186.4	3e-46	PREDICTED: calcium-binding protein PBP1-like [Solanum lycopersicum]	gi|460405841|ref|XM_004248335.1|	115	6e-23	PREDICTED: Solanum lycopersicum calcium-binding protein PBP1-like (LOC101251823), mRNA	sp|Q9LSQ6|PBP1_ARATH	150	5e-37	Calcium-binding protein PBP1 OS=Arabidopsis thaliana GN=PBP1 PE=1 SV=1	YOR257w	52.4	6e-07	COG5126	Ca2+-binding protein (EF-Hand superfamily)	K13448	7e-08	55.5	ath:AT4G14640	calcium-binding protein CML	GO:0009733//response to auxin stimulus;GO:0080167//response to karrikin	GO:0005509//calcium ion binding	-	--
Unigene18270_All	1618	44	114	1.8814	4.8951	1.37953	Up	1.42e-08	7.8e-07	gi|242052989|ref|XP_002455640.1|	183.3	1e-44	hypothetical protein SORBIDRAFT_03g015670 [Sorghum bicolor] >gi|241927615|gb|EES00760.1| hypothetical protein SORBIDRAFT_03g015670 [Sorghum bicolor]	gi|470142901|ref|XM_004307081.1|	73.8	5e-10	PREDICTED: Fragaria vesca subsp. vesca uncharacterized LOC101312766 (LOC101312766), mRNA	--	--	--	--	--	--	--	--	--	--	--	--	--	--	-	-	-	--
Unigene19579_All	2303	44	114	1.3218	3.4391	1.37953	Up	1.42e-08	7.8e-07	gi|460383652|ref|XP_004237533.1|	66.2	2e-09	PREDICTED: two-component response regulator-like PRR37-like [Solanum lycopersicum]	gi|157399677|gb|EF694004.1|	149	2e-32	Castanea sativa pseudo-response regulator 7 (PRR7) mRNA, complete cds	sp|Q93WK5|APRR7_ARATH	273	2e-73	Two-component response regulator-like APRR7 OS=Arabidopsis thaliana GN=APRR7 PE=2 SV=1	--	--	--	--	--	K12129	2e-92	338	vvi:100246836	pseudo-response regulator 7	GO:0006355//regulation of transcription, DNA-dependent;GO:0007623//circadian rhythm;GO:0007165//signal transduction;GO:0009639//response to red or far red light	-	GO:0043231//intracellular membrane-bounded organelle	--
CL3316.Contig5_All	1012	39	101	2.6662	6.9339	1.37888	Up	9.65e-08	4.71e-06	gi|460392700|ref|XP_004241952.1|	322	1e-86	PREDICTED: acid phosphatase 1-like [Solanum lycopersicum]	gi|460379776|ref|XM_004235589.1|	73.8	3e-10	PREDICTED: Solanum lycopersicum acid phosphatase 1-like (LOC101253467), mRNA	sp|P27061|PPA1_SOLLC	216	2e-56	Acid phosphatase 1 OS=Solanum lycopersicum GN=APS1 PE=2 SV=1	--	--	--	--	--	K02866	5e-23	106	osa:4332737	large subunit ribosomal protein L10e	-	GO:0016787//hydrolase activity	-	--
Unigene33125_All	1257	43	111	2.3667	6.1351	1.37421	Up	2.42e-08	1.29e-06	gi|323500677|gb|ADX86902.1|	36.2	1e-53	NBS-LRR protein [Helianthus annuus]	--	--	--	--	sp|Q7XBQ9|RGA2_SOLBU	84.7	1e-16	Disease resistance protein RGA2 OS=Solanum bulbocastanum GN=RGA2 PE=1 SV=1	--	--	--	--	--	K03013	1e-18	92.8	vvi:100258335	DNA-directed RNA polymerases I, II, and III subunit RPABC1	-	-	-	--
CL4144.Contig4_All	968	38	98	2.7159	7.0337	1.37285	Up	1.65e-07	7.77e-06	gi|449432898|ref|XP_004134235.1|	150.2	4e-35	PREDICTED: GATA transcription factor 16-like isoform 2 [Cucumis sativus]	gi|449432897|ref|XM_004134187.1|	93.7	3e-16	PREDICTED: Cucumis sativus GATA transcription factor 16-like, transcript variant 2 (LOC101209503), mRNA	sp|Q9FJ10|GAT16_ARATH	114	1e-25	GATA transcription factor 16 OS=Arabidopsis thaliana GN=GATA16 PE=2 SV=1	--	--	--	--	--	--	--	--	--	--	-	-	-	--
Unigene28152_All	273	83	214	21.0342	54.461	1.37249	Up	8.93e-15	8.94e-13	gi|373882292|gb|AEY78525.1|	65.1	3e-10	chlorophyll a/b-binding protein [Tagetes erecta]	gi|373882291|gb|JQ083583.1|	79.8	1e-12	Tagetes erecta chlorophyll a/b-binding protein mRNA, complete cds	sp|P27494|CB23_TOBAC	57.4	2e-09	Chlorophyll a-b binding protein 36, chloroplastic OS=Nicotiana tabacum GN=CAB36 PE=3 SV=1	--	--	--	--	--	K08913	1e-08	55.8	rcu:RCOM_0483250	light-harvesting complex II chlorophyll a/b binding protein 2	GO:0009765//photosynthesis, light harvesting	GO:0046872//metal ion binding	GO:0016020//membrane;GO:0009507//chloroplast	--
CL816.Contig5_All	1294	45	116	2.406	6.2281	1.37216	Up	1.21e-08	6.72e-07	gi|225428883|ref|XP_002285315.1|	315.1	1e-84	PREDICTED: uncharacterized protein LOC100241815 [Vitis vinifera] >gi|296090460|emb|CBI40279.3| unnamed protein product [Vitis vinifera]	gi|359475428|ref|XM_002285279.2|	109	7e-21	PREDICTED: Vitis vinifera uncharacterized LOC100241815 (LOC100241815), mRNA	sp|O65375|LRX1_ARATH	75.5	6e-14	Leucine-rich repeat extensin-like protein 1 OS=Arabidopsis thaliana GN=LRX1 PE=1 SV=1	SPBC28F2.12	57.8	4e-08	COG0086	DNA-directed RNA polymerase, beta' subunit/160 kD subunit	K13412	3e-13	74.7	vcn:VOLCADRAFT_74309	calcium-dependent protein kinase [EC:2.7.11.1]	GO:0044763;GO:0009409//response to cold;GO:0050794//regulation of cellular process	-	GO:0005829//cytosol;GO:0009506//plasmodesma	--
CL12533.Contig7_All	691	54	139	5.4066	13.9756	1.37012	Up	4.55e-10	3.02e-08	gi|225435840|ref|XP_002283807.1|	72.8	5e-12	PREDICTED: NAC domain-containing protein 68 [Vitis vinifera] >gi|297746521|emb|CBI16577.3| unnamed protein product [Vitis vinifera]	--	--	--	--	sp|Q52QH4|NAC68_ORYSJ	60.5	9e-10	NAC domain-containing protein 68 OS=Oryza sativa subsp. japonica GN=NAC68 PE=2 SV=1	--	--	--	--	--	--	--	--	--	--	GO:0007165//signal transduction;GO:0009628//response to abiotic stimulus;GO:0006950//response to stress;GO:1901700;GO:0009725//response to hormone stimulus	-	-	--
Unigene33147_All	1768	230	592	9.0003	23.2634	1.37002	Up	4.77e-38	1.38e-35	gi|470148034|ref|XP_004309580.1|	653.3	0	PREDICTED: galactose oxidase-like [Fragaria vesca subsp. vesca]	--	--	--	--	--	--	--	--	--	--	--	--	--	--	--	--	--	--	-	GO:0016491//oxidoreductase activity	-	--
Unigene11052_All	1000	210	540	14.5288	37.517	1.36863	Up	8.43e-35	2.23e-32	gi|470115307|ref|XP_004293844.1|	228.4	1e-58	PREDICTED: plasma membrane-associated cation-binding protein 1-like isoform 2 [Fragaria vesca subsp. vesca]	gi|460215354|gb|GABL01048490.1|	83.8	3e-13	TSA: Camelina sativa comp53765_c0_seq1 transcribed RNA sequence	sp|Q96262|PCAP1_ARATH	191	6e-49	Plasma membrane-associated cation-binding protein 1 OS=Arabidopsis thaliana GN=PCAP1 PE=1 SV=1	PH0553	54.3	3e-07	COG3351	Putative archaeal flagellar protein D/E	K14306	1e-06	52	aly:ARALYDRAFT_483630	nuclear pore complex protein Nup62	-	GO:0043167//ion binding	-	--
CL11791.Contig1_All	1174	32	82	1.8858	4.8527	1.36361	Up	1.93e-06	7.66e-05	gi|297733772|emb|CBI15019.3|	60.5	6e-08	unnamed protein product [Vitis vinifera]	gi|147779136|emb|AM428155.2|	60	6e-06	Vitis vinifera contig VV78X141198.3, whole genome shotgun sequence	--	--	--	--	--	--	--	--	--	K09680	5e-09	60.5	vvi:100255260	type II pantothenate kinase [EC:2.7.1.33]	-	-	-	--
Unigene25952_All	1006	37	94	2.5446	6.4918	1.35118	Up	4.1e-07	1.82e-05	gi|255565834|ref|XP_002523906.1|	289.7	5e-77	RNA-binding region-containing protein, putative [Ricinus communis] >gi|223536836|gb|EEF38475.1| RNA-binding region-containing protein, putative [Ricinus communis]	gi|255565833|ref|XM_002523860.1|	61.9	1e-06	Ricinus communis RNA-binding region-containing protein, putative, mRNA	sp|Q9LIS2|RBG4_ARATH	78.6	5e-15	Glycine-rich RNA-binding protein 4, mitochondrial OS=Arabidopsis thaliana GN=RBG4 PE=2 SV=1	SPAC140.02	63.9	4e-10	COG0724	RNA-binding proteins (RRM domain)	K14411	7e-15	79.7	rcu:RCOM_1217940	RNA-binding protein Musashi	GO:0010029//regulation of seed germination;GO:0009414//response to water deprivation;GO:0009651//response to salt stress;GO:0000398//mRNA splicing, via spliceosome;GO:0009737//response to abscisic acid stimulus	GO:0003676//nucleic acid binding	GO:0005634//nucleus	--
CL9384.Contig3_All	892	554	1407	42.969	109.588	1.35072	Up	3.58e-86	2.8e-83	gi|19073437|gb|AAL84815.1|AF477032_1	64.3	3e-09	tuber agglutinin [Helianthus tuberosus]	--	--	--	--	sp|Q0JMY8|SALT_ORYSJ	55.8	3e-08	Salt stress-induced protein OS=Oryza sativa subsp. japonica GN=SALT PE=2 SV=1	--	--	--	--	--	--	--	--	--	--	-	-	-	--
CL6520.Contig4_All	682	26	66	2.6375	6.7235	1.35004	Up	2.31e-05	0.000737255	--	--	--	--	--	--	--	--	--	--	--	--	--	--	--	--	--	--	--	--	--	--	-	-	-	--
CL11690.Contig1_All	1292	52	132	2.7845	7.0982	1.35003	Up	1.91e-09	1.17e-07	gi|388493540|gb|AFK34836.1|	394	2e-108	unknown [Lotus japonicus]	gi|460400142|ref|XM_004245547.1|	75.8	1e-10	PREDICTED: Solanum lycopersicum short-chain dehydrogenase TIC 32, chloroplastic-like (LOC101255321), mRNA	sp|A2RVM0|TIC32_ARATH	379	2e-105	Short-chain dehydrogenase TIC 32, chloroplastic OS=Arabidopsis thaliana GN=TIC32 PE=2 SV=1	MT0074	170	6e-42	COG1028	Dehydrogenases with different specificities (related to short-chain alcohol dehydrogenases)	K00100	2e-32	138	olu:OSTLU_36252	[EC:1.1.1.-]	GO:0008152//metabolic process	GO:0016491//oxidoreductase activity	GO:0005886//plasma membrane;GO:0009706//chloroplast inner membrane	--
Unigene39862_All	1732	67	170	2.6763	6.8192	1.34936	Up	9.24e-12	7.35e-10	gi|359477937|ref|XP_002264969.2|	113.2	1e-23	PREDICTED: transcription factor bHLH62-like [Vitis vinifera]	gi|470121880|ref|XM_004296937.1|	194	2e-46	PREDICTED: Fragaria vesca subsp. vesca transcription factor bHLH78-like (LOC101303990), mRNA	sp|Q9FJL4|BH078_ARATH	240	2e-63	Transcription factor bHLH78 OS=Arabidopsis thaliana GN=BHLH78 PE=2 SV=1	--	--	--	--	--	K12126	7e-13	73.9	ath:AT1G09530	phytochrome-interacting factor 3	-	-	-	--
CL5993.Contig2_All	1660	64	162	2.6674	6.7802	1.34589	Up	3.1e-11	2.33e-09	--	--	--	--	--	--	--	--	--	--	--	--	--	--	--	--	--	--	--	--	--	--	-	-	-	--
CL5494.Contig2_All	1395	47	118	2.331	5.8768	1.33408	Up	1.86e-08	1e-06	--	--	--	--	--	--	--	--	--	--	--	--	--	--	--	--	--	--	--	--	--	--	-	-	-	--
CL12533.Contig3_All	1126	94	235	5.7756	14.4999	1.328	Up	2.3e-15	2.41e-13	gi|225435840|ref|XP_002283807.1|	256.9	4e-67	PREDICTED: NAC domain-containing protein 68 [Vitis vinifera] >gi|297746521|emb|CBI16577.3| unnamed protein product [Vitis vinifera]	gi|449528995|ref|XM_004171439.1|	83.8	4e-13	PREDICTED: Cucumis sativus NAC domain-containing protein 72-like (LOC101202813), mRNA	sp|Q52QH4|NAC68_ORYSJ	246	2e-65	NAC domain-containing protein 68 OS=Oryza sativa subsp. japonica GN=NAC68 PE=2 SV=1	--	--	--	--	--	--	--	--	--	--	GO:0006351//transcription, DNA-dependent	-	-	--
CL9161.Contig3_All	593	60	150	7.0001	17.574	1.328	Up	2.55e-10	1.74e-08	gi|224123924|ref|XP_002330243.1|	159.1	4e-38	predicted protein [Populus trichocarpa] >gi|222871699|gb|EEF08830.1| predicted protein [Populus trichocarpa]	--	--	--	--	--	--	--	--	--	--	--	--	--	K02183	2e-31	133	gmx:100790087	calmodulin	-	-	-	--
CL1211.Contig3_All	442	48	120	7.5133	18.8623	1.32799	Up	1.58e-08	8.62e-07	--	--	--	--	gi|469476428|gb|KC701411.1|	60	2e-06	Actaea vaginata MADS domain protein (AP3-2) gene, complete cds	--	--	--	--	--	--	--	--	--	--	--	--	--	--	-	-	-	--
Unigene16380_All	903	105	262	8.0447	20.158	1.32524	Up	6.54e-17	7.71e-15	gi|225459247|ref|XP_002285762.1|	385.2	8e-106	PREDICTED: uncharacterized protein LOC100259041 [Vitis vinifera] >gi|147765766|emb|CAN68978.1| hypothetical protein VITISV_040774 [Vitis vinifera]	gi|3759183|dbj|AB018441.1|	127	2e-26	Nicotiana tabacum phi-1 mRNA, complete cds	--	--	--	--	--	--	--	--	--	--	--	--	--	--	GO:0009741//response to brassinosteroid stimulus	-	GO:0009505//plant-type cell wall	--
Unigene15408_All	1861	486	1208	18.0676	45.0978	1.31965	Up	1.07e-71	6.64e-69	gi|225465208|ref|XP_002265141.1|	478.8	1e-133	PREDICTED: uncharacterized protein LOC100243774 [Vitis vinifera]	gi|332189094|gb|CP002684.1|	67.9	4e-08	Arabidopsis thaliana chromosome 1, complete sequence	--	--	--	--	--	--	--	--	--	--	--	--	--	--	-	-	-	--
CL11737.Contig2_All	951	31	77	2.2552	5.6253	1.31867	Up	6.99e-06	0.000247	gi|449464726|ref|XP_004150080.1|	237.7	2e-61	PREDICTED: uncharacterized protein LOC101209402 [Cucumis sativus] >gi|449501508|ref|XP_004161387.1| PREDICTED: uncharacterized LOC101209402 [Cucumis sativus]	gi|40643879|emb|AJ554697.1|	167	3e-38	Gerbera hybrid cv. 'Terra Regina' mRNA for MYB1 protein	sp|P27898|MYBP_MAIZE	223	1e-58	Myb-related protein P OS=Zea mays GN=P PE=2 SV=1	ECU11g1690	98.6	1e-20	COG5147	Myb superfamily proteins, including transcription factors and mRNA splicing factors	K09422	3e-58	223	zma:542272	myb proto-oncogene protein, plant	-	-	-	--
Unigene7547_All	2284	40	99	1.2116	3.0114	1.31352	Up	3.64e-07	1.64e-05	gi|359474593|ref|XP_002279188.2|	740.7	0	PREDICTED: type I inositol-1,4,5-trisphosphate 5-phosphatase 2-like [Vitis vinifera] >gi|297742162|emb|CBI33949.3| unnamed protein product [Vitis vinifera]	gi|359474592|ref|XM_002279152.2|	151	4e-33	PREDICTED: Vitis vinifera type I inositol-1,4,5-trisphosphate 5-phosphatase 2-like (LOC100267737), mRNA	sp|Q9FUR2|IP5P2_ARATH	630	1e-180	Type I inositol 1,4,5-trisphosphate 5-phosphatase 2 OS=Arabidopsis thaliana GN=IP5P2 PE=1 SV=2	YNL106c_2	147	8e-35	COG5411	Phosphatidylinositol 5-phosphate phosphatase	K01099	2e-51	202	ota:Ot04g02290	phosphatidylinositol-bisphosphatase [EC:3.1.3.36]	GO:0046855//inositol phosphate dephosphorylation;GO:0052542//defense response by callose deposition;GO:0009753//response to jasmonic acid stimulus;GO:0009845//seed germination;GO:0009414//response to water deprivation;GO:0009611//response to wounding;GO:0042538//hyperosmotic salinity response;GO:0009733//response to auxin stimulus;GO:0009738//abscisic acid mediated signaling pathway;GO:0009723//r…	GO:0016491//oxidoreductase activity;GO:0004445//inositol-polyphosphate 5-phosphatase activity	-	--
Unigene22936_All	481	583	1438	83.8559	207.706	1.30856	Up	6.4e-84	4.77e-81	gi|462407676|gb|EMJ13010.1|	331.3	3e-90	hypothetical protein PRUPE_ppa009987mg [Prunus persica]	gi|48375047|gb|AY554168.1|	264	8e-68	Nicotiana tabacum chloroplast chlorophyll a-b binding protein mRNA, partial cds; nuclear gene for chloroplast product	sp|P27489|CB23_SOLLC	321	1e-88	Chlorophyll a-b binding protein 13, chloroplastic OS=Solanum lycopersicum GN=CAB13 PE=1 SV=1	--	--	--	--	--	K08914	8e-91	330	zma:100284154	light-harvesting complex II chlorophyll a/b binding protein 3	GO:0009765//photosynthesis, light harvesting	GO:0046872//metal ion binding;GO:0005198//structural molecule activity	GO:0030076//light-harvesting complex;GO:0009535//chloroplast thylakoid membrane	--
CL1371.Contig4_All	1763	39	96	1.5305	3.7831	1.30557	Up	6.19e-07	2.68e-05	gi|302144173|emb|CBI23300.3|	483.4	5e-135	unnamed protein product [Vitis vinifera]	--	--	--	--	sp|Q9FKZ1|DRL42_ARATH	306	3e-83	Probable disease resistance protein At5g66900 OS=Arabidopsis thaliana GN=At5g66900 PE=3 SV=1	--	--	--	--	--	K13457	3e-22	105	osa:4342596	disease resistance protein RPM1	-	-	-	--
CL8596.Contig1_All	2505	546	1342	15.0798	37.2203	1.30347	Up	5.58e-78	3.88e-75	gi|226235311|dbj|BAH47611.1|	1063.1	0	auxin:hydrogen symporter/transporter [Zinnia violacea]	gi|226235310|dbj|AB477374.1|	480	1e-132	Zinnia violacea ZePINe mRNA for auxin:hydrogen symporter/transporter, complete cds	sp|Q9S7Z8|PIN3_ARATH	915	0	Auxin efflux carrier component 3 OS=Arabidopsis thaliana GN=PIN3 PE=1 SV=1	BMEI0560	58.5	5e-08	COG0679	Predicted permeases	K13947	0	989	pop:POPTR_803601	auxin efflux carrier family	GO:0055085//transmembrane transport;GO:0048767//root hair elongation;GO:0009942//longitudinal axis specification;GO:0009606//tropism;GO:0048766//root hair initiation;GO:0010082//regulation of root meristem growth;GO:0010315//auxin efflux	GO:0010329//auxin efflux transmembrane transporter activity	GO:0016328//lateral plasma membrane;GO:0016021//integral to membrane;GO:0009986//cell surface;GO:0012506//vesicle membrane	--
CL9968.Contig2_All	664	44	108	4.5845	11.3003	1.30152	Up	1.31e-07	6.29e-06	gi|118486948|gb|ABK95307.1|	201.4	9e-51	unknown [Populus trichocarpa]	gi|225314248|dbj|AK320994.1|	89.7	3e-15	Solanum lycopersicum cDNA, clone: LEFL1015DE02, HTC in leaf	sp|P14009|14KD_DAUCA	131	3e-31	14 kDa proline-rich protein DC2.15 OS=Daucus carota PE=2 SV=1	--	--	--	--	--	--	--	--	--	--	GO:0006869//lipid transport	GO:0008289//lipid binding	GO:0005576//extracellular region	--
Unigene834_All	489	55	135	7.7815	19.1805	1.30152	Up	3.53e-09	2.09e-07	gi|462420449|gb|EMJ24712.1|	168.7	3e-41	hypothetical protein PRUPE_ppa011892mg [Prunus persica] >gi|462420450|gb|EMJ24713.1| hypothetical protein PRUPE_ppa011892mg [Prunus persica]	gi|460232297|gb|GABL01035139.1|	87.7	1e-14	TSA: Camelina sativa comp47410_c0_seq1 transcribed RNA sequence	--	--	--	--	--	--	--	--	--	--	--	--	--	--	-	-	GO:0005634//nucleus;GO:0009507//chloroplast	--
Unigene22456_All	958	40	98	2.8887	7.1071	1.29884	Up	5.25e-07	2.29e-05	gi|224128021|ref|XP_002320221.1|	396	4e-109	predicted protein [Populus trichocarpa] >gi|222860994|gb|EEE98536.1| predicted protein [Populus trichocarpa]	gi|359489367|ref|XM_003633865.1|	210	2e-51	PREDICTED: Vitis vinifera rho GTPase-activating protein 4-like (LOC100245390), mRNA	--	--	--	--	--	--	--	--	--	--	--	--	--	--	GO:0009926//auxin polar transport;GO:0007165//signal transduction;GO:0048765//root hair cell differentiation;GO:0009664//plant-type cell wall organization;GO:0010218//response to far red light	GO:0030675//Rac GTPase activator activity	GO:0009531//secondary cell wall;GO:0005737//cytoplasm;GO:0005886//plasma membrane	--
Unigene22383_All	1326	34	83	1.774	4.3488	1.29361	Up	4.24e-06	0.000156219	gi|225440165|ref|XP_002283348.1|	592.8	4e-168	PREDICTED: auxin-induced protein 5NG4 isoform 1 [Vitis vinifera] >gi|297741692|emb|CBI32824.3| unnamed protein product [Vitis vinifera]	gi|52851165|emb|AJ843116.1|	196	4e-47	Plantago major partial mRNA for nodulin-like protein (nlp1 gene)	sp|Q9FL41|WTR38_ARATH	502	2e-142	WAT1-related protein At5g07050 OS=Arabidopsis thaliana GN=At5g07050 PE=2 SV=1	PAE1328	66.6	9e-11	COG0697	Permeases of the drug/metabolite transporter (DMT) superfamily	--	--	--	--	--	-	-	GO:0016020//membrane	--
Unigene29301_All	1282	203	494	10.9551	26.7715	1.2891	Up	2.64e-29	5.83e-27	gi|422898329|dbj|BAM67030.1|	829.7	0	gigantea-like [Chrysanthemum seticuspe f. boreale]	gi|422898328|dbj|AB733627.1|	2383	0	Chrysanthemum seticuspe f. boreale CsGI mRNA for gigantea-like, complete cds	sp|Q9SQI2|GIGAN_ARATH	506	1e-143	Protein GIGANTEA OS=Arabidopsis thaliana GN=GI PE=1 SV=2	--	--	--	--	--	K12124	2e-163	573	pop:POPTR_818606	GIGANTEA	GO:2000028//regulation of photoperiodism, flowering;GO:0042752//regulation of circadian rhythm;GO:0009266//response to temperature stimulus;GO:0006950//response to stress	-	GO:0005634//nucleus	--
CL2426.Contig1_All	988	44	107	3.0811	7.5242	1.28809	Up	1.88e-07	8.82e-06	gi|351725897|ref|NP_001238132.1|	260	4e-68	uncharacterized protein LOC100306136 [Glycine max]	gi|470125572|ref|XM_004298728.1|	79.8	5e-12	PREDICTED: Fragaria vesca subsp. vesca probable phospholipid hydroperoxide glutathione peroxidase 6, mitochondrial-like (LOC101299296), mRNA	sp|Q9LYB4|GPX5_ARATH	241	4e-64	Probable glutathione peroxidase 5 OS=Arabidopsis thaliana GN=GPX5 PE=1 SV=1	L0198	160	3e-39	COG0386	Glutathione peroxidase	K00432	4e-69	259	gmx:100306136	glutathione peroxidase [EC:1.11.1.9]	GO:0009688//abscisic acid biosynthetic process;GO:0009827//plant-type cell wall modification;GO:0009793//embryo development ending in seed dormancy;GO:0006623//protein targeting to vacuole;GO:0009407//toxin catabolic process;GO:0016192//vesicle-mediated transport;GO:0055114//oxidation-reduction process;GO:0006979//response to oxidative stress;GO:0009860//pollen tube growth	GO:0004602//glutathione peroxidase activity	GO:0005829//cytosol;GO:0005783//endoplasmic reticulum;GO:0005886//plasma membrane;GO:0005739//mitochondrion	--
CL13841.Contig11_All	1074	35	85	2.2546	5.4986	1.28619	Up	3.59e-06	0.000135219	gi|470104419|ref|XP_004288602.1|	62	2e-08	PREDICTED: polyadenylate-binding protein RBP47B&apos;-like [Fragaria vesca subsp. vesca]	--	--	--	--	sp|Q8VXZ9|R47BP_ARATH	53.5	2e-07	Polyadenylate-binding protein RBP47B' OS=Arabidopsis thaliana GN=RBP47B' PE=2 SV=1	--	--	--	--	--	--	--	--	--	--	-	GO:0003676//nucleic acid binding;GO:0000166//nucleotide binding	-	--
CL11169.Contig3_All	1252	49	119	2.7077	6.6035	1.28616	Up	4e-08	2.06e-06	gi|359477226|ref|XP_002276059.2|	498.8	8e-140	PREDICTED: uncharacterized protein C757.02c-like [Vitis vinifera]	gi|160688510|gb|AC214628.1|	137	3e-29	Populus trichocarpa clone POP040-F15, complete sequence	sp|Q9STX2|VEP1_ARATH	297	1e-80	3-oxo-Delta(4,5)-steroid 5-beta-reductase OS=Arabidopsis thaliana GN=VEP1 PE=1 SV=1	--	--	--	--	--	--	--	--	--	--	-	-	-	--
CL10874.Contig2_All	2308	117	284	3.5072	8.549	1.28544	Up	1.95e-17	2.38e-15	gi|297744493|emb|CBI37755.3|	833.2	0	unnamed protein product [Vitis vinifera]	gi|470107449|ref|XM_004290010.1|	95.6	2e-16	PREDICTED: Fragaria vesca subsp. vesca U-box domain-containing protein 15-like, transcript variant 2 (LOC101299251), mRNA	sp|Q681N2|PUB15_ARATH	702	0	U-box domain-containing protein 15 OS=Arabidopsis thaliana GN=PUB15 PE=2 SV=2	--	--	--	--	--	K08332	8e-23	107	vcn:VOLCADRAFT_41528	vacuolar protein 8	GO:0016567//protein ubiquitination	GO:0004842//ubiquitin-protein ligase activity	GO:0000151//ubiquitin ligase complex	--
CL3194.Contig2_All	1303	40	97	2.1239	5.172	1.28401	Up	7.54e-07	3.23e-05	gi|225423891|ref|XP_002281658.1|	493	4e-138	PREDICTED: probable galacturonosyltransferase-like 3 [Vitis vinifera]	gi|224108538|ref|XM_002314848.1|	93.7	4e-16	Populus trichocarpa glycosyltransferase, CAZy family GT8, mRNA	sp|Q0V7R1|GATL3_ARATH	479	2e-135	Probable galacturonosyltransferase-like 3 OS=Arabidopsis thaliana GN=GATL3 PE=2 SV=1	PM1139	68.2	3e-11	COG1442	Lipopolysaccharide biosynthesis proteins, LPS:glycosyltransferases	K13648	5e-25	114	zma:100382003	alpha-1,4-galacturonosyltransferase [EC:2.4.1.43]	GO:0016051//carbohydrate biosynthetic process	GO:0047262//polygalacturonate 4-alpha-galacturonosyltransferase activity	GO:0005794//Golgi apparatus	--
CL3015.Contig3_All	3269	107	259	2.2645	5.5045	1.28142	Up	5.81e-16	6.38e-14	--	--	--	--	--	--	--	--	--	--	--	--	--	--	--	--	--	--	--	--	--	--	-	-	-	--
CL3194.Contig1_All	1279	48	116	2.5965	6.3012	1.27906	Up	6.76e-08	3.37e-06	gi|225423891|ref|XP_002281658.1|	491.1	1e-137	PREDICTED: probable galacturonosyltransferase-like 3 [Vitis vinifera]	gi|224108538|ref|XM_002314848.1|	93.7	4e-16	Populus trichocarpa glycosyltransferase, CAZy family GT8, mRNA	sp|Q0V7R1|GATL3_ARATH	481	4e-136	Probable galacturonosyltransferase-like 3 OS=Arabidopsis thaliana GN=GATL3 PE=2 SV=1	PM1139	67.8	4e-11	COG1442	Lipopolysaccharide biosynthesis proteins, LPS:glycosyltransferases	K13648	8e-25	113	zma:100382003	alpha-1,4-galacturonosyltransferase [EC:2.4.1.43]	GO:0016051//carbohydrate biosynthetic process	GO:0047262//polygalacturonate 4-alpha-galacturonosyltransferase activity	GO:0005794//Golgi apparatus	--
CL3694.Contig1_All	574	82	198	9.8835	23.9656	1.27787	Up	1.7e-12	1.44e-10	gi|460379893|ref|XP_004235694.1|	201.8	5e-51	PREDICTED: uncharacterized protein LOC101245338 [Solanum lycopersicum]	gi|460379892|ref|XM_004235646.1|	109	3e-21	PREDICTED: Solanum lycopersicum uncharacterized LOC101245338 (LOC101245338), mRNA	--	--	--	--	--	--	--	--	--	--	--	--	--	--	GO:0009846//pollen germination;GO:0009860//pollen tube growth	-	GO:0005634//nucleus;GO:0005829//cytosol	--
Unigene33994_All	1257	524	1265	28.8407	69.9181	1.27756	Up	2.1e-71	1.26e-68	gi|297743056|emb|CBI35923.3|	67.8	4e-10	unnamed protein product [Vitis vinifera]	gi|302836356|ref|XM_002949693.1|	61.9	1e-06	Volvox carteri f. nagariensis extracellular matrix glycoprotein pherophorin-V32 (phV32), mRNA	sp|Q9FLQ7|FH20_ARATH	79.7	3e-15	Formin-like protein 20 OS=Arabidopsis thaliana GN=FH20 PE=2 SV=3	XF0009	52.4	2e-06	COG0810	Periplasmic protein TonB, links inner and outer membranes	K01115	4e-09	60.8	vcn:VOLCADRAFT_99471	phospholipase D [EC:3.1.4.4]	-	-	GO:0005829//cytosol;GO:0005634//nucleus;GO:0005886//plasma membrane	--
CL489.Contig4_All	1562	68	163	3.0119	7.2501	1.26733	Up	2.03e-10	1.4e-08	gi|356521518|ref|XP_003529402.1|	528.1	1e-148	PREDICTED: U-box domain-containing protein 26-like [Glycine max]	gi|157849677|gb|EU186333.1|	91.7	2e-15	Brassica rapa clone O15 U-box domain-containing protein mRNA, complete cds	sp|Q9FXA4|PUB26_ARATH	478	4e-135	U-box domain-containing protein 26 OS=Arabidopsis thaliana GN=PUB26 PE=2 SV=1	--	--	--	--	--	K09561	5e-07	54.3	vcn:VOLCADRAFT_67840	STIP1 homology and U-box containing protein 1 [EC:6.3.2.19]	GO:0010200//response to chitin;GO:0016567//protein ubiquitination	GO:0004842//ubiquitin-protein ligase activity	GO:0005737//cytoplasm;GO:0000151//ubiquitin ligase complex	--
CL11048.Contig3_All	926	64	153	4.7817	11.4793	1.26344	Up	7.99e-10	5.17e-08	gi|255560705|ref|XP_002521366.1|	143.7	4e-33	conserved hypothetical protein [Ricinus communis] >gi|223539444|gb|EEF41034.1| conserved hypothetical protein [Ricinus communis]	--	--	--	--	--	--	--	--	--	--	--	--	--	--	--	--	--	--	-	-	-	--
CL8838.Contig1_All	1748	41	98	1.6228	3.8951	1.26318	Up	9.12e-07	3.85e-05	gi|225461166|ref|XP_002282916.1|	640.6	0	PREDICTED: probable leucine-rich repeat receptor-like serine/threonine-protein kinase At5g15730 [Vitis vinifera] >gi|302143190|emb|CBI20485.3| unnamed protein product [Vitis vinifera]	gi|460397605|ref|XM_004244310.1|	216	6e-53	PREDICTED: Solanum lycopersicum uncharacterized LOC101244097 (LOC101244097), mRNA	sp|Q9LFV3|Y5157_ARATH	347	2e-95	Probable leucine-rich repeat receptor-like serine/threonine-protein kinase At5g15730 OS=Arabidopsis thaliana GN=At5g15730 PE=2 SV=1	YAR019c	101	4e-21	COG0515	Serine/threonine protein kinase	K04733	2e-57	221	smo:SELMODRAFT_159261	interleukin-1 receptor-associated kinase 4 [EC:2.7.11.1]	GO:0009409//response to cold;GO:0000186//activation of MAPKK activity	GO:0005516//calmodulin binding;GO:0005524//ATP binding;GO:0004713//protein tyrosine kinase activity;GO:0004709//MAP kinase kinase kinase activity	GO:0005886//plasma membrane	--
Unigene22612_All	414	126	300	21.0562	50.3449	1.2576	Up	9.03e-18	1.13e-15	gi|359481845|ref|XP_003632677.1|	62.8	1e-09	PREDICTED: uncharacterized protein LOC100852750 [Vitis vinifera]	gi|147790882|emb|AM469379.2|	58	7e-06	Vitis vinifera contig VV78X029626.4, whole genome shotgun sequence	--	--	--	--	--	--	--	--	--	--	--	--	--	--	-	-	-	--
Unigene33556_All	815	94	223	7.9796	19.01	1.25237	Up	1.65e-13	1.51e-11	gi|61223207|gb|AAX40668.1|	285.4	7e-76	sesquiterpene synthase, partial [Artemisia dracunculus]	gi|61223206|gb|AY860849.1|	268	8e-69	Artemisia dracunculus clone 27 sesquiterpene synthase gene, partial cds	sp|Q8SA63|CARS_ARTAN	224	3e-59	Beta-caryophyllene synthase OS=Artemisia annua GN=QHS1 PE=1 SV=1	--	--	--	--	--	K14181	2e-40	164	vvi:100256880	valencene synthase [EC:4.2.3.73]	-	-	-	--
Unigene29209_All	1576	41	97	1.7999	4.2761	1.24838	Up	1.3e-06	5.34e-05	gi|462402115|gb|EMJ07672.1|	819.3	0	hypothetical protein PRUPE_ppa1027120mg [Prunus persica]	gi|356495483|ref|XM_003516559.1|	119	9e-24	PREDICTED: Glycine max UPF0481 protein At3g47200-like (LOC100801075), mRNA	sp|Q9SD53|Y3720_ARATH	205	7e-53	UPF0481 protein At3g47200 OS=Arabidopsis thaliana GN=At3g47200 PE=1 SV=1	--	--	--	--	--	--	--	--	--	--	-	-	GO:0005886//plasma membrane	--
Unigene11707_All	744	284	671	26.4092	62.6591	1.24648	Up	2.7e-37	7.67e-35	gi|460380300|ref|XP_004235895.1|	216.1	4e-55	PREDICTED: lamin-like protein-like [Solanum lycopersicum]	gi|357467958|ref|XM_003604216.1|	137	2e-29	Medicago truncatula Blue copper-like protein (MTR_4g007250) mRNA, complete cds	sp|Q39131|LAML_ARATH	129	1e-30	Lamin-like protein OS=Arabidopsis thaliana GN=At5g15350 PE=1 SV=1	--	--	--	--	--	--	--	--	--	--	-	GO:0005507//copper ion binding;GO:0009055//electron carrier activity	GO:0016023//cytoplasmic membrane-bounded vesicle	--
CL4431.Contig2_All	1970	94	222	3.3012	7.8293	1.24589	Up	2.34e-13	2.11e-11	gi|225436208|ref|XP_002268337.1|	703.7	0	PREDICTED: uncharacterized protein LOC100245378 [Vitis vinifera]	gi|359489045|ref|XM_002268301.2|	119	1e-23	PREDICTED: Vitis vinifera uncharacterized LOC100245378 (LOC100245378), mRNA	--	--	--	--	--	--	--	--	--	--	--	--	--	--	GO:0009737//response to abscisic acid stimulus;GO:0009651//response to salt stress	-	-	--
Unigene36571_All	981	42	99	2.962	7.0113	1.24311	Up	1.1e-06	4.56e-05	gi|460372052|ref|XP_004231848.1|	232.6	7e-60	PREDICTED: protein kinase PVPK-1-like [Solanum lycopersicum]	gi|225452329|ref|XM_002272675.1|	93.7	3e-16	PREDICTED: Vitis vinifera protein kinase PVPK-1-like (LOC100268156), mRNA	sp|P15792|KPK1_PHAVU	218	3e-57	Protein kinase PVPK-1 OS=Phaseolus vulgaris PE=2 SV=1	--	--	--	--	--	K08286	1e-48	191	aly:ARALYDRAFT_494187	protein-serine/threonine kinase [EC:2.7.11.-]	GO:0016310//phosphorylation	GO:0004672//protein kinase activity	-	--
CL7579.Contig2_All	805	31	73	2.6643	6.3003	1.24166	Up	2.98e-05	0.0009266	gi|462414903|gb|EMJ19640.1|	92.4	8e-18	hypothetical protein PRUPE_ppa011690mg [Prunus persica]	--	--	--	--	sp|Q8W5S1|CCH11_ARATH	59.3	2e-09	Cyclin-H1-1 OS=Arabidopsis thaliana GN=CYCH1-1 PE=1 SV=1	--	--	--	--	--	K06634	1e-10	65.1	vvi:100252789	cyclin H	-	-	GO:0009507//chloroplast	--
CL2123.Contig1_All	1245	48	113	2.6674	6.3058	1.24125	Up	1.96e-07	9.14e-06	gi|296090424|emb|CBI40243.3|	97.1	7e-19	unnamed protein product [Vitis vinifera]	--	--	--	--	--	--	--	--	--	--	--	--	--	--	--	--	--	--	-	-	-	--
CL1232.Contig2_All	1900	34	80	1.238	2.9253	1.24057	Up	1.25e-05	0.000421053	gi|147786897|emb|CAN73299.1|	488	2e-136	hypothetical protein VITISV_005183 [Vitis vinifera]	gi|470121880|ref|XM_004296937.1|	226	7e-56	PREDICTED: Fragaria vesca subsp. vesca transcription factor bHLH78-like (LOC101303990), mRNA	sp|Q9SRT2|BH062_ARATH	275	7e-74	Transcription factor bHLH62 OS=Arabidopsis thaliana GN=BHLH62 PE=2 SV=1	--	--	--	--	--	K12126	8e-13	73.9	ath:AT1G09530	phytochrome-interacting factor 3	-	-	-	--
CL11080.Contig3_All	883	245	575	19.1962	45.242	1.23684	Up	7.94e-32	1.9e-29	gi|19073439|gb|AAL84816.1|AF477033_1	109	1e-22	tuber agglutinin [Helianthus tuberosus]	--	--	--	--	sp|Q5U9T2|LECH_HORVU	78.2	6e-15	Horcolin OS=Hordeum vulgare PE=3 SV=1	--	--	--	--	--	--	--	--	--	--	-	-	-	--
CL1738.Contig14_All	1117	222	521	13.7502	32.4055	1.23679	Up	5.47e-29	1.19e-26	gi|224074223|ref|XP_002304308.1|	118.6	1e-25	predicted protein [Populus trichocarpa] >gi|222841740|gb|EEE79287.1| predicted protein [Populus trichocarpa]	gi|123680220|emb|AM453320.1|	60	5e-06	Vitis vinifera contig VV78X065685.6, whole genome shotgun sequence	sp|Q9FPR2|AGP18_ARATH	91.7	7e-19	Lysine-rich arabinogalactan protein 18 OS=Arabidopsis thaliana GN=AGP18 PE=2 SV=1	mlr3017_1	62	2e-09	COG0737	5'-nucleotidase/2',3'-cyclic phosphodiesterase and related esterases	K01115	1e-11	68.9	vcn:VOLCADRAFT_99471	phospholipase D [EC:3.1.4.4]	-	-	-	--
CL1232.Contig1_All	1939	47	110	1.677	3.9414	1.23283	Up	3.29e-07	1.49e-05	gi|147786897|emb|CAN73299.1|	488	2e-136	hypothetical protein VITISV_005183 [Vitis vinifera]	gi|470121880|ref|XM_004296937.1|	226	7e-56	PREDICTED: Fragaria vesca subsp. vesca transcription factor bHLH78-like (LOC101303990), mRNA	sp|Q9SRT2|BH062_ARATH	275	7e-74	Transcription factor bHLH62 OS=Arabidopsis thaliana GN=BHLH62 PE=2 SV=1	--	--	--	--	--	K12126	8e-13	73.9	ath:AT1G09530	phytochrome-interacting factor 3	-	-	-	--
Unigene33724_All	511	71	166	9.6127	22.5695	1.23136	Up	3.51e-10	2.36e-08	gi|413968484|gb|AFW90579.1|	89.4	2e-17	hypothetical protein [Solanum tuberosum]	--	--	--	--	--	--	--	--	--	--	--	--	--	--	--	--	--	--	-	-	-	--
CL7872.Contig1_All	236	54	126	15.8304	37.0931	1.22845	Up	4.98e-08	2.52e-06	--	--	--	--	--	--	--	--	--	--	--	--	--	--	--	--	--	--	--	--	--	--	-	-	-	--
CL10096.Contig2_All	243	102	238	29.0405	68.0464	1.22845	Up	6.15e-14	5.8e-12	gi|15239602|ref|NP_200238.1|	65.1	3e-10	light-harvesting chlorophyll B-binding protein 3 [Arabidopsis thaliana] >gi|4741952|gb|AAD28773.1|AF134126_1 Lhcb3 protein [Arabidopsis thaliana] >gi|5002210|gb|AAD37362.1|AF143691_1 type III chlorophyll a/b binding protein [Arabidopsis thaliana] >gi|13605754|gb|AAK32870.1|AF361858_1 AT5g54270/MDK4_9 [Arabidopsis thaliana] >gi|13926339|gb|AAK49633.1|AF372917_1 AT5g54270/MDK4_9 [Arabidopsis thalia…	--	--	--	--	sp|P27489|CB23_SOLLC	60.8	2e-10	Chlorophyll a-b binding protein 13, chloroplastic OS=Solanum lycopersicum GN=CAB13 PE=1 SV=1	--	--	--	--	--	K08914	2e-11	65.1	aly:ARALYDRAFT_495512	light-harvesting complex II chlorophyll a/b binding protein 3	GO:0009765//photosynthesis, light harvesting	GO:0046872//metal ion binding;GO:0005198//structural molecule activity	GO:0030076//light-harvesting complex;GO:0009535//chloroplast thylakoid membrane	--
CL11048.Contig1_All	1063	33	77	2.1478	5.0326	1.22844	Up	2.11e-05	0.000680853	gi|462411161|gb|EMJ16210.1|	151	3e-35	hypothetical protein PRUPE_ppa002494mg [Prunus persica]	--	--	--	--	--	--	--	--	--	--	--	--	--	--	--	--	--	--	-	-	-	--
CL2586.Contig3_All	522	39	91	5.169	12.1117	1.22844	Up	3.7e-06	0.000138642	gi|255563401|ref|XP_002522703.1|	70.5	1e-11	conserved hypothetical protein [Ricinus communis] >gi|223538053|gb|EEF39665.1| conserved hypothetical protein [Ricinus communis]	gi|460395723|ref|XM_004243383.1|	69.9	2e-09	PREDICTED: Solanum lycopersicum uncharacterized LOC101267719 (LOC101267719), mRNA	--	--	--	--	--	--	--	--	--	--	--	--	--	--	-	-	-	--
Unigene26180_All	353	97	225	19.0111	44.2835	1.21993	Up	3.98e-13	3.54e-11	gi|255545646|ref|XP_002513883.1|	82.4	2e-15	conserved hypothetical protein [Ricinus communis] >gi|223546969|gb|EEF48466.1| conserved hypothetical protein [Ricinus communis]	--	--	--	--	--	--	--	--	--	--	--	--	--	--	--	--	--	--	-	-	-	--
CL9142.Contig1_All	302	35	81	8.0181	18.6343	1.21663	Up	1.49e-05	0.000496155	gi|357513371|ref|XP_003626974.1|	66.6	1e-10	hypothetical protein MTR_8g013640 [Medicago truncatula] >gi|355520996|gb|AET01450.1| hypothetical protein MTR_8g013640 [Medicago truncatula]	--	--	--	--	--	--	--	--	--	--	--	--	--	--	--	--	--	--	-	-	-	--
CL14104.Contig2_All	733	48	111	4.5305	10.5209	1.21552	Up	3.93e-07	1.76e-05	gi|1235896|gb|AAB63310.1|	257.3	1e-67	18.6 kDa heat-shock protein [Helianthus annuus]	gi|1235895|gb|U46544.1|HAU46544	149	5e-33	Helianthus annuus 18.6 kDa heat-shock protein gene, complete cds	sp|P05478|HSP16_SOYBN	244	5e-65	18.5 kDa class I heat shock protein OS=Glycine max GN=HSP18.5-C PE=3 SV=1	TM0374	98.2	1e-20	COG0071	Molecular chaperone (small heat shock protein)	K13993	1e-64	244	gmx:100499727	HSP20 family protein	GO:0006950//response to stress	-	GO:0005737//cytoplasm	--
Unigene14241_All	1194	68	157	3.9402	9.1354	1.2132	Up	1.64e-09	1.02e-07	gi|225428883|ref|XP_002285315.1|	334.7	1e-90	PREDICTED: uncharacterized protein LOC100241815 [Vitis vinifera] >gi|296090460|emb|CBI40279.3| unnamed protein product [Vitis vinifera]	gi|359475428|ref|XM_002285279.2|	109	7e-21	PREDICTED: Vitis vinifera uncharacterized LOC100241815 (LOC100241815), mRNA	sp|P13983|EXTN_TOBAC	74.3	1e-13	Extensin OS=Nicotiana tabacum GN=HRGPNT3 PE=2 SV=1	YDL140c	55.5	2e-07	COG0086	DNA-directed RNA polymerase, beta' subunit/160 kD subunit	K13412	2e-12	72	vcn:VOLCADRAFT_74309	calcium-dependent protein kinase [EC:2.7.11.1]	GO:0009646//response to absence of light;GO:0010363//regulation of plant-type hypersensitive response;GO:0052542//defense response by callose deposition;GO:0009409//response to cold;GO:0009611//response to wounding;GO:0010200//response to chitin;GO:0006612//protein targeting to membrane;GO:0006944//cellular membrane fusion;GO:0043069//negative regulation of programmed cell death;GO:0030968//endop…	-	GO:0005829//cytosol;GO:0009506//plasmodesma	--
Unigene33228_All	705	39	90	3.8272	8.8693	1.21253	Up	5.25e-06	0.000189699	gi|224124122|ref|XP_002330110.1|	118.2	1e-25	ABC transporter family protein [Populus trichocarpa] >gi|222871244|gb|EEF08375.1| ABC transporter family protein [Populus trichocarpa]	gi|270143447|gb|BT110399.1|	61.9	8e-07	Picea glauca clone GQ03221_D07 mRNA sequence	sp|Q9FNU2|AB25B_ORYSJ	115	3e-26	ABC transporter B family member 25 OS=Oryza sativa subsp. japonica GN=OsABCB25 PE=2 SV=1	RSc2200	71.6	1e-12	COG1132	ABC-type multidrug transport system, ATPase and permease components	K05657	2e-22	103	smo:SELMODRAFT_445846	ATP-binding cassette, subfamily B (MDR/TAP), member 10	GO:0010044//response to aluminum ion;GO:0055085//transmembrane transport;GO:0006200//ATP catabolic process	GO:0008559//xenobiotic-transporting ATPase activity;GO:0015421//oligopeptide-transporting ATPase activity;GO:0005524//ATP binding	GO:0000325//plant-type vacuole;GO:0005774//vacuolar membrane;GO:0043190//ATP-binding cassette (ABC) transporter complex;GO:0016021//integral to membrane;GO:0005886//plasma membrane	--
Unigene37943_All	1180	39	90	2.2866	5.299	1.21252	Up	5.25e-06	0.000189759	--	--	--	--	--	--	--	--	--	--	--	--	--	--	--	--	--	--	--	--	--	--	-	-	-	--
CL1738.Contig13_All	1065	49	113	3.1831	7.3716	1.21155	Up	3.31e-07	1.5e-05	gi|225438916|ref|XP_002284001.1|	62.4	1e-08	PREDICTED: lysine-rich arabinogalactan protein 17 [Vitis vinifera]	gi|123680220|emb|AM453320.1|	60	5e-06	Vitis vinifera contig VV78X065685.6, whole genome shotgun sequence	sp|O22194|AGP17_ARATH	100	2e-21	Lysine-rich arabinogalactan protein 17 OS=Arabidopsis thaliana GN=AGP17 PE=2 SV=1	ML0048	66.2	9e-11	COG0455	ATPases involved in chromosome partitioning	K01115	2e-13	75.1	vcn:VOLCADRAFT_99471	phospholipase D [EC:3.1.4.4]	-	-	-	--
CL3460.Contig3_All	3292	99	228	2.0806	4.8118	1.20958	Up	3.99e-13	3.55e-11	gi|49182284|gb|AAT57642.1|	259.2	3e-67	NIM1-like protein 1 [Helianthus annuus]	gi|49182283|gb|AY640383.1|	369	1e-98	Helianthus annuus NIM1-like protein 1 (NML1) mRNA, complete cds	sp|Q5ICL9|NPR4_ARATH	282	1e-75	Regulatory protein NPR4 OS=Arabidopsis thaliana GN=NPR4 PE=1 SV=1	--	--	--	--	--	K14508	7e-64	244	pop:POPTR_819262	regulatory protein NPR1	GO:0009617//response to bacterium;GO:0009620//response to fungus;GO:0009814//defense response, incompatible interaction	-	-	--
Unigene23209_All	1198	321	738	18.5378	42.799	1.20711	Up	6.38e-39	1.91e-36	gi|462397228|gb|EMJ03027.1|	204.1	3e-51	hypothetical protein PRUPE_ppa011328mg [Prunus persica]	gi|460389601|ref|XM_004240392.1|	73.8	4e-10	PREDICTED: Solanum lycopersicum uncharacterized LOC101251683, transcript variant 2 (LOC101251683), mRNA	--	--	--	--	--	--	--	--	--	--	--	--	--	--	-	-	GO:0005773//vacuole;GO:0005576//extracellular region	--
CL9519.Contig2_All	1799	124	285	4.7687	11.0065	1.20669	Up	5.5e-16	6.05e-14	gi|75319741|sp|Q43469.1|SLD1_HELAN	894.4	0	RecName: Full=Delta(8)-fatty-acid desaturase; AltName: Full=Delta(8)-sphingolipid desaturase >gi|1040729|emb|CAA60621.1| delta-8 sphingolipid desaturase [Helianthus annuus]	gi|1040728|emb|X87143.1|	977	0	Helianthus annuus mRNA for stereo-unselective delta 8-sphingolipid desaturase (sld1 gene)	sp|Q43469|SLD1_HELAN	894	0	Delta(8)-fatty-acid desaturase OS=Helianthus annuus GN=sld1 PE=1 SV=1	YNL111c	65.9	2e-10	COG5274	Cytochrome b involved in lipid metabolism	K13076	0	754	vvi:100265385	delta8-fatty-acid desaturase [EC:1.14.19.4]	GO:0006633//fatty acid biosynthetic process;GO:0006665//sphingolipid metabolic process;GO:0006007//glucose catabolic process;GO:0022900//electron transport chain	GO:0016717//oxidoreductase activity, acting on paired donors, with oxidation of a pair of donors resulting in the reduction of molecular oxygen to two molecules of water;GO:0005506//iron ion binding;GO:0020037//heme binding;GO:0052631//sphingolipid delta-8 desaturase activity	GO:0005737//cytoplasm;GO:0016021//integral to membrane	--
Unigene15384_All	893	74	170	5.7331	13.2261	1.206	Up	4.19e-10	2.8e-08	gi|224053735|ref|XP_002297953.1|	205.3	1e-51	predicted protein [Populus trichocarpa] >gi|222845211|gb|EEE82758.1| predicted protein [Populus trichocarpa]	gi|449495018|ref|XM_004159663.1|	69.9	4e-09	PREDICTED: Cucumis sativus early nodulin-like protein 1-like (LOC101224546), mRNA	sp|Q9SK27|ENL1_ARATH	99.4	3e-21	Early nodulin-like protein 1 OS=Arabidopsis thaliana GN=At2g25060 PE=1 SV=2	--	--	--	--	--	--	--	--	--	--	-	GO:0005507//copper ion binding	GO:0031225//anchored to membrane;GO:0005886//plasma membrane	--
Unigene23088_All	899	82	188	6.3105	14.5289	1.2031	Up	5.45e-11	3.99e-09	gi|460384470|ref|XP_004237934.1|	392.1	6e-108	PREDICTED: uncharacterized protein LOC101261513 [Solanum lycopersicum]	gi|388510211|gb|BT143378.1|	61.9	1e-06	Medicago truncatula clone JCVI-FLMt-4N19 unknown mRNA	--	--	--	--	--	--	--	--	--	--	--	--	--	--	-	-	GO:0005618//cell wall	--
Unigene12111_All	659	41	94	4.3044	9.9101	1.20309	Up	3.71e-06	0.000138851	gi|121281796|gb|ABM53471.1|	280.8	1e-74	plastid 3-keto-acyl-ACP synthase I [Helianthus annuus]	gi|121281795|gb|EF177175.1|	182	3e-43	Helianthus annuus plastid 3-keto-acyl-ACP synthase I (KASI) mRNA, complete cds; nuclear gene for plastid product	sp|P52410|KASC1_ARATH	270	4e-73	3-oxoacyl-[acyl-carrier-protein] synthase I, chloroplastic OS=Arabidopsis thaliana GN=KAS1 PE=1 SV=2	CT770	192	5e-49	COG0304	3-oxoacyl-(acyl-carrier-protein) synthase	K09458	5e-75	278	gmx:547575	3-oxoacyl-[acyl-carrier-protein] synthase II [EC:2.3.1.179]	GO:0006633//fatty acid biosynthetic process;GO:0010020//chloroplast fission;GO:0009790//embryo development	GO:0004315//3-oxoacyl-[acyl-carrier-protein] synthase activity	GO:0009941//chloroplast envelope;GO:0009570//chloroplast stroma;GO:0016020//membrane	--
Unigene33138_All	1296	65	149	3.4699	7.9876	1.20287	Up	5.41e-09	3.13e-07	gi|470118378|ref|XP_004295308.1|	320.5	4e-86	PREDICTED: long-chain-alcohol O-fatty-acyltransferase-like [Fragaria vesca subsp. vesca]	--	--	--	--	sp|Q9SV07|ASAT1_ARATH	267	9e-72	Acyl-CoA--sterol O-acyltransferase 1 OS=Arabidopsis thaliana GN=ASAT1 PE=1 SV=1	SA0794	50.8	5e-06	COG1696	Predicted membrane protein involved in D-alanine export	--	--	--	--	--	-	-	-	--
CL2860.Contig3_All	592	65	149	7.5963	17.4863	1.20286	Up	5.41e-09	3.13e-07	gi|12003398|gb|AAG43556.1|AF211538_1	68.2	9e-11	Avr9/Cf-9 rapidly elicited protein 180 [Nicotiana tabacum]	--	--	--	--	--	--	--	--	--	--	--	--	--	--	--	--	--	--	-	-	-	--
CL3418.Contig2_All	1207	48	110	2.7513	6.3317	1.20248	Up	5.55e-07	2.42e-05	gi|255540667|ref|XP_002511398.1|	122.1	1e-26	conserved hypothetical protein [Ricinus communis] >gi|223550513|gb|EEF52000.1| conserved hypothetical protein [Ricinus communis]	--	--	--	--	--	--	--	--	--	--	--	--	--	--	--	--	--	--	-	-	-	--
CL11101.Contig1_All	1701	97	222	3.9453	9.0674	1.20055	Up	1.1e-12	9.51e-11	gi|225455924|ref|XP_002276181.1|	363.6	6e-99	PREDICTED: zinc finger protein CONSTANS-LIKE 16 [Vitis vinifera]	gi|357521120|ref|XM_003630801.1|	139	1e-29	Medicago truncatula CONSTANS-like zinc finger protein (MTR_8g104190) mRNA, complete cds	sp|Q8RWD0|COL16_ARATH	289	3e-78	Zinc finger protein CONSTANS-LIKE 16 OS=Arabidopsis thaliana GN=COL16 PE=2 SV=2	--	--	--	--	--	K12135	2e-09	62.4	ath:AT5G15840	zinc finger protein CONSTANS	-	-	GO:0016020//membrane	--
Unigene11091_All	2226	223	510	6.9309	15.9177	1.19952	Up	3.78e-27	7.66e-25	gi|225424193|ref|XP_002280520.1|	688.3	0	PREDICTED: U-box domain-containing protein 10-like [Vitis vinifera]	gi|470124930|ref|XM_004298414.1|	107	5e-20	PREDICTED: Fragaria vesca subsp. vesca U-box domain-containing protein 10-like (LOC101314945), mRNA	sp|Q9C9A6|PUB10_ARATH	609	2e-174	U-box domain-containing protein 10 OS=Arabidopsis thaliana GN=PUB10 PE=2 SV=1	SPCC962.03c	50.8	1e-05	COG5064	Karyopherin (importin) alpha	K14431	4e-20	98.6	aly:ARALYDRAFT_311885	transcription factor TGA	GO:0010200//response to chitin	GO:0016874//ligase activity	GO:0043234//protein complex;GO:0005634//nucleus	--
Unigene18799_All	707	106	241	10.3728	23.6828	1.19103	Up	1.71e-13	1.56e-11	gi|269838638|gb|ACZ48684.1|	240.3	2e-62	small heat shock protein 17.4 kDa [Vitis vinifera]	gi|357465796|ref|XM_003603135.1|	155	7e-35	Medicago truncatula Class II small heat shock protein Le-HSP17.6 (MTR_3g104780) mRNA, complete cds	sp|O82013|HSP21_SOLPE	234	5e-62	17.3 kDa class II heat shock protein OS=Solanum peruvianum PE=2 SV=1	TM0374	86.3	5e-17	COG0071	Molecular chaperone (small heat shock protein)	K13993	1e-62	237	vvi:100268056	HSP20 family protein	GO:0006950//response to stress	-	-	--
CL3564.Contig13_All	1604	59	134	2.5448	5.8041	1.18952	Up	4.2e-08	2.15e-06	gi|323500677|gb|ADX86902.1|	454.1	3e-126	NBS-LRR protein [Helianthus annuus]	gi|393716255|dbj|AB623999.1|	60	8e-06	Camellia sinensis DNA, SSR marker, MSG0203	sp|Q7XBQ9|RGA2_SOLBU	268	5e-72	Disease resistance protein RGA2 OS=Solanum bulbocastanum GN=RGA2 PE=1 SV=1	--	--	--	--	--	K03013	2e-74	278	vvi:100258335	DNA-directed RNA polymerases I, II, and III subunit RPABC1	-	-	-	--
Unigene11436_All	1339	177	402	9.1454	20.8584	1.18951	Up	1.81e-21	2.78e-19	gi|462420035|gb|EMJ24298.1|	352.8	7e-96	hypothetical protein PRUPE_ppa007083mg [Prunus persica]	gi|170779037|gb|EU395771.1|	119	8e-24	Chenopodium rubrum CONSTANS-like protein 2 (COL2) mRNA, complete cds	sp|Q9FHH8|COL5_ARATH	304	9e-83	Zinc finger protein CONSTANS-LIKE 5 OS=Arabidopsis thaliana GN=COL5 PE=2 SV=2	--	--	--	--	--	K12135	4e-55	213	aly:ARALYDRAFT_488429	zinc finger protein CONSTANS	GO:0006355//regulation of transcription, DNA-dependent;GO:0042631//cellular response to water deprivation	-	GO:0005622//intracellular	--
Unigene32921_All	1740	86	195	3.4195	7.7861	1.18712	Up	3.86e-11	2.88e-09	--	--	--	--	gi|71980139|gb|DQ120514.1|	63.9	5e-07	Gossypium hirsutum chloroplast Cu/Zn superoxide dismutase mRNA, complete cds; nuclear gene for chloroplast product	--	--	--	--	--	--	--	--	--	--	--	--	--	--	-	-	-	--
CL816.Contig10_All	834	46	104	3.8159	8.6637	1.18296	Up	1.55e-06	6.29e-05	gi|225428883|ref|XP_002285315.1|	182.6	6e-45	PREDICTED: uncharacterized protein LOC100241815 [Vitis vinifera] >gi|296090460|emb|CBI40279.3| unnamed protein product [Vitis vinifera]	--	--	--	--	sp|P13983|EXTN_TOBAC	75.9	3e-14	Extensin OS=Nicotiana tabacum GN=HRGPNT3 PE=2 SV=1	SPBC28F2.12	56.6	5e-08	COG0086	DNA-directed RNA polymerase, beta' subunit/160 kD subunit	K13095	2e-10	64.7	sbi:SORBI_01g038690	splicing factor 1	GO:0044763;GO:0009628//response to abiotic stimulus;GO:0050794//regulation of cellular process;GO:0006950//response to stress	-	-	--
CL2860.Contig1_All	472	129	291	18.9085	42.8337	1.17971	Up	9.03e-16	9.79e-14	gi|12003398|gb|AAG43556.1|AF211538_1	68.2	5e-11	Avr9/Cf-9 rapidly elicited protein 180 [Nicotiana tabacum]	gi|296841177|gb|AC240938.1|	61.9	5e-07	Brassica rapa subsp. pekinensis clone KBrF153M15, complete sequence	--	--	--	--	--	--	--	--	--	--	--	--	--	--	-	-	-	--
Unigene37199_All	920	86	194	6.4673	14.6504	1.1797	Up	5.4e-11	3.96e-09	gi|357472603|ref|XP_003606586.1|	391.7	8e-108	3-ketoacyl-CoA synthase [Medicago truncatula] >gi|355507641|gb|AES88783.1| 3-ketoacyl-CoA synthase [Medicago truncatula]	gi|449484929|ref|XM_004156972.1|	81.8	1e-12	PREDICTED: Cucumis sativus 3-ketoacyl-CoA synthase 12-like (LOC101213216), mRNA	sp|Q9SIB2|KCS12_ARATH	355	3e-98	3-ketoacyl-CoA synthase 12 OS=Arabidopsis thaliana GN=KCS12 PE=2 SV=1	--	--	--	--	--	K15397	3e-52	203	mtr:MTR_7g118170	3-ketoacyl-CoA synthase [EC:2.3.1.-]	GO:0006633//fatty acid biosynthetic process;GO:0009409//response to cold;GO:0009416//response to light stimulus	GO:0016747//transferase activity, transferring acyl groups other than amino-acyl groups	GO:0016020//membrane;GO:0005783//endoplasmic reticulum	--
Unigene26244_All	415	67	151	11.1696	25.2792	1.17837	Up	7.55e-09	4.29e-07	gi|62867582|emb|CAI84656.1|	161	5e-39	hypothetical protein [Nicotiana tabacum]	gi|447219135|gb|KC218789.1|	60	2e-06	Vicia faba clone NAC-VF-217 microsatellite sequence	--	--	--	--	--	--	--	--	--	--	--	--	--	--	-	-	-	--
CL4431.Contig1_All	1789	78	175	3.0164	6.7961	1.17188	Up	5.81e-10	3.82e-08	gi|225436208|ref|XP_002268337.1|	703.7	0	PREDICTED: uncharacterized protein LOC100245378 [Vitis vinifera]	gi|359489045|ref|XM_002268301.2|	119	1e-23	PREDICTED: Vitis vinifera uncharacterized LOC100245378 (LOC100245378), mRNA	--	--	--	--	--	--	--	--	--	--	--	--	--	--	GO:0009737//response to abscisic acid stimulus;GO:0009651//response to salt stress	-	-	--
CL4138.Contig6_All	1231	148	332	8.3179	18.7376	1.17164	Up	1.32e-17	1.64e-15	gi|225459119|ref|XP_002285693.1|	62.4	1e-08	PREDICTED: probable mitochondrial 2-oxoglutarate/malate carrier protein-like [Vitis vinifera]	gi|332656411|gb|CP002687.1|	129	8e-27	Arabidopsis thaliana chromosome 4, complete sequence	sp|Q9SJY5|PUMP5_ARATH	457	6e-129	Mitochondrial uncoupling protein 5 OS=Arabidopsis thaliana GN=PUMP5 PE=2 SV=1	--	--	--	--	--	K15104	4e-140	496	vvi:100245527	solute carrier family 25 (mitochondrial oxoglutarate transporter), member 11	GO:0006835//dicarboxylic acid transport;GO:0055085//transmembrane transport;GO:0006839//mitochondrial transport	GO:0005310//dicarboxylic acid transmembrane transporter activity	GO:0016021//integral to membrane;GO:0031966//mitochondrial membrane	--
Unigene22125_All	1361	391	874	19.876	44.6157	1.16652	Up	1.89e-43	6.43e-41	gi|359473323|ref|XP_003631291.1|	464.5	1e-129	PREDICTED: uncharacterized WD repeat-containing protein alr3466-like [Vitis vinifera]	gi|460382715|ref|XM_004237035.1|	65.9	1e-07	PREDICTED: Solanum lycopersicum uncharacterized LOC101260421 (LOC101260421), mRNA	sp|Q3Y8L7|WDR69_CHLRE	78.6	8e-15	Outer row dynein assembly protein 16 OS=Chlamydomonas reinhardtii GN=ODA16 PE=1 SV=1	all0284_3	107	6e-23	COG2319	FOG: WD40 repeat	K14963	2e-14	79	ppp:PHYPADRAFT_167543	COMPASS component SWD3	-	GO:0000166//nucleotide binding	GO:0005737//cytoplasm;GO:0005834//heterotrimeric G-protein complex	--
CL1759.Contig2_All	1203	98	219	5.636	12.6477	1.16613	Up	4.95e-12	4.04e-10	gi|225453740|ref|XP_002269833.1|	376.3	5e-103	PREDICTED: F-box protein PP2-A13 [Vitis vinifera] >gi|296089069|emb|CBI38772.3| unnamed protein product [Vitis vinifera]	gi|460406229|ref|XM_004248522.1|	101	2e-18	PREDICTED: Solanum lycopersicum F-box protein PP2-A13-like (LOC101248523), mRNA	sp|Q9LEX0|P2A13_ARATH	340	1e-93	F-box protein PP2-A13 OS=Arabidopsis thaliana GN=PP2A13 PE=1 SV=1	--	--	--	--	--	--	--	--	--	--	GO:0009611//response to wounding;GO:0009750//response to fructose stimulus;GO:0009744//response to sucrose stimulus	GO:0030246//carbohydrate binding;GO:0005515//protein binding	GO:0005634//nucleus	--
Unigene12372_All	1029	99	221	6.6563	14.9215	1.1646	Up	4.17e-12	3.44e-10	gi|356495458|ref|XP_003516594.1|	256.1	6e-67	PREDICTED: LOB domain-containing protein 36-like [Glycine max]	gi|449524045|ref|XM_004168986.1|	67.9	2e-08	PREDICTED: Cucumis sativus LOB domain-containing protein 25-like (LOC101231991), mRNA	sp|Q9FKZ3|LBD36_ARATH	249	2e-66	LOB domain-containing protein 36 OS=Arabidopsis thaliana GN=LBD36 PE=2 SV=1	--	--	--	--	--	K01955	1e-30	132	vvi:100262205	carbamoyl-phosphate synthase large subunit [EC:6.3.5.5]	GO:0009954//proximal/distal pattern formation;GO:0006355//regulation of transcription, DNA-dependent;GO:0009965//leaf morphogenesis;GO:0048441//petal development	-	-	--
CL11415.Contig2_All	1058	48	107	3.1388	7.0264	1.16257	Up	1.54e-06	6.22e-05	--	--	--	--	--	--	--	--	--	--	--	--	--	--	--	--	--	--	--	--	--	--	-	-	-	--
CL10908.Contig3_All	1662	84	187	3.4967	7.8171	1.16064	Up	2.07e-10	1.43e-08	gi|124360116|gb|ABN08132.1|	25.4	1e-20	Putative non-LTR retroelement reverse transcriptase, related [Medicago truncatula]	--	--	--	--	sp|P0C2F6|RNHX1_ARATH	47.8	1e-07	Putative ribonuclease H protein At1g65750 OS=Arabidopsis thaliana GN=At1g65750 PE=3 SV=1	--	--	--	--	--	K04728	4e-09	61.6	gmx:100788458	ataxia telangiectasia mutated family protein [EC:2.7.11.1]	-	-	-	--
CL2860.Contig2_All	450	147	327	22.6003	50.4859	1.15954	Up	4.21e-17	5.04e-15	gi|12003398|gb|AAG43556.1|AF211538_1	68.2	4e-11	Avr9/Cf-9 rapidly elicited protein 180 [Nicotiana tabacum]	gi|126352800|gb|AC174304.20|	63.9	1e-07	Medicago truncatula clone mth2-108f8, complete sequence	--	--	--	--	--	--	--	--	--	--	--	--	--	--	-	-	-	--
CL8923.Contig1_All	866	45	100	3.595	8.0226	1.15808	Up	3.64e-06	0.000136675	gi|460403394|ref|XP_004247176.1|	145.6	1e-33	PREDICTED: uncharacterized protein LOC101259285 [Solanum lycopersicum]	--	--	--	--	--	--	--	--	--	--	--	--	--	--	--	--	--	--	-	-	-	--
CL10874.Contig1_All	2320	137	304	4.0855	9.1037	1.15594	Up	6.21e-16	6.8e-14	gi|297744493|emb|CBI37755.3|	833.2	0	unnamed protein product [Vitis vinifera]	gi|470107449|ref|XM_004290010.1|	95.6	2e-16	PREDICTED: Fragaria vesca subsp. vesca U-box domain-containing protein 15-like, transcript variant 2 (LOC101299251), mRNA	sp|Q681N2|PUB15_ARATH	702	0	U-box domain-containing protein 15 OS=Arabidopsis thaliana GN=PUB15 PE=2 SV=2	--	--	--	--	--	K08332	9e-23	107	vcn:VOLCADRAFT_41528	vacuolar protein 8	GO:0016567//protein ubiquitination	GO:0004842//ubiquitin-protein ligase activity	GO:0000151//ubiquitin ligase complex	--
CL3316.Contig2_All	1036	311	689	20.7688	46.2055	1.15365	Up	4.96e-34	1.29e-31	gi|460392700|ref|XP_004241952.1|	322	1e-86	PREDICTED: acid phosphatase 1-like [Solanum lycopersicum]	gi|460379776|ref|XM_004235589.1|	73.8	3e-10	PREDICTED: Solanum lycopersicum acid phosphatase 1-like (LOC101253467), mRNA	sp|P27061|PPA1_SOLLC	216	2e-56	Acid phosphatase 1 OS=Solanum lycopersicum GN=APS1 PE=2 SV=1	--	--	--	--	--	K02866	5e-23	106	osa:4332737	large subunit ribosomal protein L10e	-	GO:0016787//hydrolase activity	-	--
CL12975.Contig2_All	1027	42	93	2.8294	6.2914	1.15288	Up	8.64e-06	0.000299538	--	--	--	--	--	--	--	--	--	--	--	--	--	--	--	--	--	--	--	--	--	--	-	-	-	--
CL7387.Contig1_All	386	62	137	11.1126	24.6586	1.14989	Up	6.82e-08	3.4e-06	gi|90656516|gb|ABD96607.1|	164.1	6e-40	xyloglucan endotransglucosylase XET1 [Capsicum annuum]	gi|460412860|ref|XR_183310.1|	93.7	1e-16	PREDICTED: Solanum lycopersicum probable xyloglucan endotransglucosylase/hydrolase protein 16-like (LOC101261784), misc_RNA	sp|P35694|BRU1_SOYBN	153	2e-38	Brassinosteroid-regulated protein BRU1 OS=Glycine max PE=2 SV=1	--	--	--	--	--	K08235	1e-38	155	rcu:RCOM_1307350	xyloglucan:xyloglucosyl transferase [EC:2.4.1.207]	GO:0006073//cellular glucan metabolic process	GO:0004553//hydrolase activity, hydrolyzing O-glycosyl compounds;GO:0016762//xyloglucan:xyloglucosyl transferase activity	GO:0048046//apoplast;GO:0005618//cell wall	--
CL14589.Contig1_All	1176	227	500	13.3545	29.5391	1.1453	Up	7.2e-25	1.32e-22	gi|225459247|ref|XP_002285762.1|	502.7	5e-141	PREDICTED: uncharacterized protein LOC100259041 [Vitis vinifera] >gi|147765766|emb|CAN68978.1| hypothetical protein VITISV_040774 [Vitis vinifera]	gi|3759183|dbj|AB018441.1|	99.6	6e-18	Nicotiana tabacum phi-1 mRNA, complete cds	--	--	--	--	--	--	--	--	--	--	--	--	--	--	GO:0009741//response to brassinosteroid stimulus	-	GO:0009505//plant-type cell wall	--
Unigene26226_All	739	193	425	18.0685	39.9557	1.14492	Up	2.3e-21	3.51e-19	gi|255552408|ref|XP_002517248.1|	223	3e-57	Pectinesterase inhibitor, putative [Ricinus communis] >gi|223543619|gb|EEF45148.1| Pectinesterase inhibitor, putative [Ricinus communis]	gi|158854073|gb|AC213493.1|	60	3e-06	Populus trichocarpa clone POP014-L13, complete sequence	sp|O49603|CVIF2_ARATH	171	4e-43	Cell wall / vacuolar inhibitor of fructosidase 2 OS=Arabidopsis thaliana GN=C/VIF2 PE=1 SV=1	--	--	--	--	--	--	--	--	--	--	GO:0080167//response to karrikin;GO:0043086//negative regulation of catalytic activity	GO:0030599//pectinesterase activity;GO:0004857//enzyme inhibitor activity	-	--
CL5333.Contig5_All	1028	45	99	3.0285	6.6908	1.14358	Up	5.08e-06	0.000184474	gi|356542152|ref|XP_003539534.1|	172.9	7e-42	PREDICTED: uncharacterized protein LOC100819841 [Glycine max]	gi|359485347|ref|XM_002273642.2|	69.9	5e-09	PREDICTED: Vitis vinifera uncharacterized LOC100243770 (LOC100243770), mRNA	--	--	--	--	--	--	--	--	--	--	--	--	--	--	-	-	GO:0009536//plastid	--
Unigene29539_All	611	285	627	32.2711	71.2953	1.14356	Up	1.05e-30	2.43e-28	gi|255583930|ref|XP_002532713.1|	151.4	9e-36	endomembrane-associated protein, putative [Ricinus communis] >gi|223527559|gb|EEF29680.1| endomembrane-associated protein, putative [Ricinus communis]	--	--	--	--	sp|Q96262|PCAP1_ARATH	114	6e-26	Plasma membrane-associated cation-binding protein 1 OS=Arabidopsis thaliana GN=PCAP1 PE=1 SV=1	--	--	--	--	--	--	--	--	--	--	-	GO:0043167//ion binding	-	--
CL489.Contig3_All	1613	237	521	10.1654	22.4408	1.14246	Up	9.47e-26	1.78e-23	gi|356521518|ref|XP_003529402.1|	528.1	1e-148	PREDICTED: U-box domain-containing protein 26-like [Glycine max]	gi|157849677|gb|EU186333.1|	83.8	5e-13	Brassica rapa clone O15 U-box domain-containing protein mRNA, complete cds	sp|Q9FXA4|PUB26_ARATH	478	4e-135	U-box domain-containing protein 26 OS=Arabidopsis thaliana GN=PUB26 PE=2 SV=1	--	--	--	--	--	K09561	6e-07	54.3	vcn:VOLCADRAFT_67840	STIP1 homology and U-box containing protein 1 [EC:6.3.2.19]	GO:0010200//response to chitin;GO:0016567//protein ubiquitination	GO:0004842//ubiquitin-protein ligase activity	GO:0005737//cytoplasm;GO:0000151//ubiquitin ligase complex	--
Unigene11040_All	1487	76	167	3.536	7.8026	1.14184	Up	3.08e-09	1.84e-07	gi|225438007|ref|XP_002270511.1|	395.6	1e-108	PREDICTED: uncharacterized protein LOC100244545 [Vitis vinifera]	gi|460389683|ref|XM_004240432.1|	139	9e-30	PREDICTED: Solanum lycopersicum protein PHR1-LIKE 1-like (LOC101263818), mRNA	sp|Q8GUN5|PHL1_ARATH	251	1e-66	Protein PHR1-LIKE 1 OS=Arabidopsis thaliana GN=PHL1 PE=1 SV=1	--	--	--	--	--	K14491	9e-12	70.1	ath:AT5G58080	two-component response regulator ARR-B family	-	-	-	--
Unigene22280_All	814	56	123	4.7596	10.4982	1.14123	Up	3.77e-07	1.69e-05	gi|460369722|ref|XP_004230706.1|	226.1	5e-58	PREDICTED: LOB domain-containing protein 37-like [Solanum lycopersicum]	gi|460236544|gb|GABL01031468.1|	97.6	2e-17	TSA: Camelina sativa comp45236_c0_seq1 transcribed RNA sequence	sp|Q9SN23|LBD38_ARATH	197	8e-51	LOB domain-containing protein 38 OS=Arabidopsis thaliana GN=LBD38 PE=2 SV=1	--	--	--	--	--	--	--	--	--	--	GO:0010167//response to nitrate;GO:0015706//nitrate transport	-	GO:0005634//nucleus	--
CL7387.Contig3_All	1032	67	147	4.4916	9.8963	1.13966	Up	2.85e-08	1.5e-06	gi|470136147|ref|XP_004303859.1|	433.3	3e-120	PREDICTED: probable xyloglucan endotransglucosylase/hydrolase protein 16-like [Fragaria vesca subsp. vesca]	gi|187372965|gb|EU494952.1|	153	4e-34	Actinidia deliciosa xyloglucan endotransglucosylase/hydrolase 7 mRNA, complete cds	sp|P35694|BRU1_SOYBN	376	1e-104	Brassinosteroid-regulated protein BRU1 OS=Glycine max PE=2 SV=1	YGR189c	79	1e-14	COG2273	Beta-glucanase/Beta-glucan synthetase	K08235	4e-108	389	pop:POPTR_711461	xyloglucan:xyloglucosyl transferase [EC:2.4.1.207]	GO:0006073//cellular glucan metabolic process	GO:0004553//hydrolase activity, hydrolyzing O-glycosyl compounds;GO:0016762//xyloglucan:xyloglucosyl transferase activity	GO:0048046//apoplast;GO:0005618//cell wall	--
Unigene23262_All	1081	445	975	28.4803	62.6633	1.13766	Up	1.92e-46	7.15e-44	gi|350996666|gb|AEQ37175.1|	472.2	6e-132	xyloglucan endotransglucosylase/hydrolase [Diospyros kaki]	gi|357462862|ref|XM_003601665.1|	222	6e-55	Medicago truncatula Xyloglucan endotransglycosylase/hydrolase XTH-21 (MTR_3g084620) mRNA, complete cds	sp|P35694|BRU1_SOYBN	450	6e-127	Brassinosteroid-regulated protein BRU1 OS=Glycine max PE=2 SV=1	YLR213c	84.3	3e-16	COG2273	Beta-glucanase/Beta-glucan synthetase	K08235	4e-132	469	vvi:100263523	xyloglucan:xyloglucosyl transferase [EC:2.4.1.207]	GO:0006073//cellular glucan metabolic process	GO:0004553//hydrolase activity, hydrolyzing O-glycosyl compounds;GO:0016762//xyloglucan:xyloglucosyl transferase activity	GO:0048046//apoplast;GO:0005618//cell wall	--
Unigene56233_All	245	42	92	11.8602	26.0889	1.13731	Up	1.21e-05	0.000408808	gi|115481294|ref|NP_001064240.1|	71.2	5e-12	Os10g0174800 [Oryza sativa Japonica Group] >gi|31430487|gb|AAP52396.1| Protein kinase domain containing protein, expressed [Oryza sativa Japonica Group] >gi|113638849|dbj|BAF26154.1| Os10g0174800 [Oryza sativa Japonica Group]	--	--	--	--	sp|C0LGW6|ERL1_ARATH	70.5	2e-13	LRR receptor-like serine/threonine-protein kinase ERL1 OS=Arabidopsis thaliana GN=ERL1 PE=2 SV=1	Cgl2127_1	53.9	7e-08	COG0515	Serine/threonine protein kinase	K04733	2e-09	58.5	ath:AT5G38990	interleukin-1 receptor-associated kinase 4 [EC:2.7.11.1]	GO:0010103//stomatal complex morphogenesis;GO:0009960//endosperm development;GO:0009827//plant-type cell wall modification;GO:0001708//cell fate specification;GO:0048507//meristem development;GO:0009965//leaf morphogenesis;GO:0006468//protein phosphorylation;GO:0007165//signal transduction;GO:0009553//embryo sac development;GO:0009909//regulation of flower development;GO:0002237//response to mole…	GO:0004672//protein kinase activity;GO:0005524//ATP binding	GO:0016020//membrane;GO:0016023//cytoplasmic membrane-bounded vesicle	--
Unigene538_All	1444	76	166	3.6413	7.9868	1.13316	Up	4.27e-09	2.51e-07	gi|255589834|ref|XP_002535101.1|	514.6	1e-144	sarcosine oxidase, putative [Ricinus communis] >gi|223524032|gb|EEF27281.1| sarcosine oxidase, putative [Ricinus communis]	gi|460397869|ref|XM_004244440.1|	69.9	7e-09	PREDICTED: Solanum lycopersicum probable sarcosine oxidase-like (LOC101265751), mRNA	sp|Q9SJA7|SOX_ARATH	497	6e-141	Probable sarcosine oxidase OS=Arabidopsis thaliana GN=At2g24580 PE=2 SV=1	STM1160	156	1e-37	COG0665	Glycine/D-amino acid oxidases (deaminating)	K00306	6e-114	409	bdi:100834553	sarcosine oxidase / L-pipecolate oxidase [EC:1.5.3.1 1.5.3.7]	GO:0044710	GO:0008115//sarcosine oxidase activity	GO:0005737//cytoplasm	--
CL6249.Contig2_All	2942	268	584	6.3023	13.7913	1.12981	Up	3.44e-28	7.18e-26	gi|460404844|ref|XP_004247890.1|	1157.9	0	PREDICTED: probable receptor protein kinase TMK1-like [Solanum lycopersicum]	gi|359477973|ref|XM_002263705.2|	266	1e-67	PREDICTED: Vitis vinifera probable receptor protein kinase TMK1-like (LOC100265293), mRNA	sp|P43298|TMK1_ARATH	859	0	Probable receptor protein kinase TMK1 OS=Arabidopsis thaliana GN=TMK1 PE=2 SV=1	lin1934_1	93.2	2e-18	COG0515	Serine/threonine protein kinase	K00924	0	859	ath:AT1G66150	[EC:2.7.1.-]	GO:0016310//phosphorylation	GO:0004672//protein kinase activity;GO:0000166//nucleotide binding	GO:0016020//membrane	--
CL8758.Contig2_All	738	45	98	4.2186	9.2258	1.12891	Up	7.08e-06	0.000249702	gi|255560854|ref|XP_002521440.1|	90.5	2e-17	conserved hypothetical protein [Ricinus communis] >gi|223539339|gb|EEF40930.1| conserved hypothetical protein [Ricinus communis]	--	--	--	--	--	--	--	--	--	--	--	--	--	--	--	--	--	--	-	-	-	--
Unigene37590_All	1170	271	590	16.0248	35.0349	1.12849	Up	2.06e-28	4.37e-26	gi|350536443|ref|NP_001233991.1|	174.9	2e-42	pathogenesis-related genes transcriptional activator PTI6 [Solanum lycopersicum] >gi|7531181|sp|O04682.1|PTI6_SOLLC RecName: Full=Pathogenesis-related genes transcriptional activator PTI6; AltName: Full=PTO-interacting protein 6 >gi|2213785|gb|AAC49741.1| Pti6 [Solanum lycopersicum]	gi|255582958|ref|XM_002532204.1|	65.9	9e-08	Ricinus communis Ethylene-responsive transcription factor, putative, mRNA	sp|O04682|PTI6_SOLLC	174	7e-44	Pathogenesis-related genes transcriptional activator PTI6 OS=Solanum lycopersicum GN=PTI6 PE=2 SV=1	--	--	--	--	--	K09286	3e-42	171	vvi:100246641	EREBP-like factor	-	-	-	--
Unigene12172_All	1468	215	468	10.1326	22.149	1.12824	Up	7.36e-23	1.22e-20	gi|255540423|ref|XP_002511276.1|	449.1	9e-125	protein binding protein, putative [Ricinus communis] >gi|223550391|gb|EEF51878.1| protein binding protein, putative [Ricinus communis]	gi|134303389|gb|EF469874.1|	101	2e-18	Helianthus annuus RFLP probe ZVG15 mRNA sequence	sp|Q9FMK7|BT1_ARATH	392	3e-109	BTB/POZ and TAZ domain-containing protein 1 OS=Arabidopsis thaliana GN=BT1 PE=1 SV=1	--	--	--	--	--	K00517	1e-103	375	ath:AT3G48360	[EC:1.14.-.-]	GO:0006355//regulation of transcription, DNA-dependent;GO:0009553//embryo sac development;GO:0009751//response to salicylic acid stimulus;GO:0009733//response to auxin stimulus;GO:0009555//pollen development;GO:0016573//histone acetylation;GO:0042542//response to hydrogen peroxide	GO:0005516//calmodulin binding;GO:0003712//transcription cofactor activity;GO:0008270//zinc ion binding;GO:0004402//histone acetyltransferase activity	GO:0005737//cytoplasm;GO:0005634//nucleus	--
CL2339.Contig1_All	435	149	324	23.6977	51.7476	1.12674	Up	2.89e-16	3.25e-14	gi|356547513|ref|XP_003542156.1|	172.6	1e-42	PREDICTED: probable xyloglucan endotransglucosylase/hydrolase protein 23-like [Glycine max]	gi|328684976|gb|HQ896312.1|	115	4e-23	Ziziphus jujuba cultivar Li jujuba xyloglucan endotransglucosylase/hydrolase mRNA, partial cds	sp|Q38857|XTH22_ARATH	155	1e-38	Xyloglucan endotransglucosylase/hydrolase protein 22 OS=Arabidopsis thaliana GN=XTH22 PE=1 SV=1	--	--	--	--	--	K08235	2e-43	172	gmx:100782104	xyloglucan:xyloglucosyl transferase [EC:2.4.1.207]	GO:0006073//cellular glucan metabolic process	GO:0004553//hydrolase activity, hydrolyzing O-glycosyl compounds;GO:0016762//xyloglucan:xyloglucosyl transferase activity	GO:0048046//apoplast;GO:0005618//cell wall	--
Unigene16110_All	984	202	439	14.2025	30.9959	1.12593	Up	1.79e-21	2.74e-19	gi|340008386|gb|AEK26933.1|	91.7	2e-17	Kunitz-type trypsin inhibitor B2 [Populus nigra]	--	--	--	--	sp|P13087|MIRA_RICDU	74.3	1e-13	Miraculin OS=Richadella dulcifica PE=1 SV=3	--	--	--	--	--	--	--	--	--	--	-	-	-	--
CL6610.Contig3_All	2058	139	302	4.6728	10.1952	1.12553	Up	3.08e-15	3.18e-13	gi|18253083|dbj|BAB83948.1|	592.4	1e-167	CIG1 [Nicotiana tabacum]	gi|357502658|ref|XM_003621570.1|	63.9	6e-07	Medicago truncatula Proline dehydrogenase (MTR_7g020820) mRNA, complete cds	sp|P92983|PROD1_ARATH	508	4e-144	Proline dehydrogenase 1, mitochondrial OS=Arabidopsis thaliana GN=POX1 PE=1 SV=2	SPCC70.03c	100	7e-21	COG0506	Proline dehydrogenase	K00318	2e-161	567	vvi:100254983	proline dehydrogenase [EC:1.5.99.8]	GO:0006537//glutamate biosynthetic process;GO:0006979//response to oxidative stress;GO:0006562//proline catabolic process;GO:0055114//oxidation-reduction process	GO:0004657//proline dehydrogenase activity	GO:0005739//mitochondrion	--
Unigene22007_All	1904	53	115	1.9258	4.1963	1.12366	Up	1.23e-06	5.08e-05	gi|19913128|emb|CAD12104.1|	1088.6	0	beta-fructofuranosidase [Cichorium intybus]	gi|19913127|emb|AJ419971.1|	1193	0	Cichorium intybus mRNA for beta-fructofuranosidase	sp|P29001|INVA_VIGRR	837	0	Acid beta-fructofuranosidase OS=Vigna radiata var. radiata GN=INVA PE=1 SV=1	BS_sacC	184	5e-46	COG1621	Beta-fructosidases (levanase/invertase)	K01193	0	860	vvi:100241232	beta-fructofuranosidase [EC:3.2.1.26]	GO:0005975//carbohydrate metabolic process	GO:0050306;GO:0004575//sucrose alpha-glucosidase activity;GO:0051669	GO:0000325//plant-type vacuole;GO:0009505//plant-type cell wall	--
Unigene1132_All	1419	235	508	11.4576	24.8723	1.11824	Up	2.38e-24	4.26e-22	gi|359492447|ref|XP_003634414.1|	356.7	5e-97	PREDICTED: uncharacterized protein LOC100253997 [Vitis vinifera] >gi|302141968|emb|CBI19171.3| unnamed protein product [Vitis vinifera]	gi|460384446|ref|XM_004237875.1|	139	9e-30	PREDICTED: Solanum lycopersicum uncharacterized LOC101258063 (LOC101258063), mRNA	sp|Q03878|GRP1_DAUCA	77.8	1e-14	Glycine-rich RNA-binding protein OS=Daucus carota PE=2 SV=1	SPAC140.02	69.7	1e-11	COG0724	RNA-binding proteins (RRM domain)	K13095	5e-17	87.4	ath:AT5G51300	splicing factor 1	-	GO:0003676//nucleic acid binding	-	--
CL1307.Contig15_All	3331	112	242	2.3262	5.0475	1.11759	Up	2.25e-12	1.89e-10	gi|460386593|ref|XP_004238982.1|	1376.3	0	PREDICTED: putative phospholipid-transporting ATPase 9-like [Solanum lycopersicum]	gi|224108584|ref|XM_002314864.1|	172	2e-39	Populus trichocarpa aminophospholipid ATPase, mRNA	sp|Q9LI83|ALA10_ARATH	1286	0	Phospholipid-transporting ATPase 10 OS=Arabidopsis thaliana GN=ALA10 PE=1 SV=1	YAL026c	663	0	COG0474	Cation transport ATPase	K01530	0	1364	vvi:100256123	phospholipid-translocating ATPase [EC:3.6.3.1]	GO:0015914//phospholipid transport;GO:0008152//metabolic process;GO:0006812//cation transport	GO:0005516//calmodulin binding;GO:0015662//ATPase activity, coupled to transmembrane movement of ions, phosphorylative mechanism;GO:0019829//cation-transporting ATPase activity;GO:0005524//ATP binding;GO:0000287//magnesium ion binding;GO:0004012//phospholipid-translocating ATPase activity	GO:0016021//integral to membrane;GO:0009941//chloroplast envelope;GO:0005886//plasma membrane	--
CL434.Contig1_All	1303	69	149	3.6637	7.9447	1.11669	Up	3.85e-08	1.99e-06	gi|224142317|ref|XP_002324505.1|	410.2	3e-113	predicted protein [Populus trichocarpa] >gi|222865939|gb|EEF03070.1| predicted protein [Populus trichocarpa]	--	--	--	--	sp|Q9M0B8|WTR37_ARATH	377	1e-104	WAT1-related protein At4g30420 OS=Arabidopsis thaliana GN=At4g30420 PE=3 SV=1	--	--	--	--	--	--	--	--	--	--	-	-	GO:0016020//membrane	--
Unigene23330_All	1819	1735	3746	65.9898	143.077	1.11648	Up	4.29e-168	1.02e-164	gi|225432432|ref|XP_002278197.1|	675.2	0	PREDICTED: sugar transporter ERD6-like 16-like [Vitis vinifera]	gi|460367259|ref|XM_004229445.1|	99.6	1e-17	PREDICTED: Solanum lycopersicum sugar transporter ERD6-like 16-like (LOC101247255), mRNA	sp|Q8LBI9|EDL16_ARATH	625	2e-179	Sugar transporter ERD6-like 16 OS=Arabidopsis thaliana GN=At5g18840 PE=2 SV=2	CAC1339	213	1e-54	COG0477	Permeases of the major facilitator superfamily	K08145	7e-118	422	smo:SELMODRAFT_437958	MFS transporter, SP family, solute carrier family 2 (facilitated glucose transporter), member 8	GO:0055085//transmembrane transport;GO:0008643//carbohydrate transport;GO:0055114//oxidation-reduction process	GO:0005351//sugar:hydrogen symporter activity;GO:0032440//2-alkenal reductase [NAD(P)] activity	GO:0005886//plasma membrane;GO:0016021//integral to membrane	--
CL10612.Contig1_All	2594	59	127	1.5736	3.4015	1.1121	Up	4.27e-07	1.9e-05	gi|460375716|ref|XP_004233650.1|	62	3e-69	PREDICTED: histone acetyltransferase HAC1-like [Solanum lycopersicum]	gi|358346608|ref|XM_003637311.1|	65.9	2e-07	Medicago truncatula Histone acetyltransferase (MTR_082s0043) mRNA, complete cds	sp|Q9FWQ5|HAC12_ARATH	216	4e-66	Histone acetyltransferase HAC12 OS=Arabidopsis thaliana GN=HAC12 PE=2 SV=2	--	--	--	--	--	K04498	5e-70	223	vvi:100251243	E1A/CREB-binding protein [EC:2.3.1.48]	GO:0009908//flower development;GO:0007155//cell adhesion;GO:0009793//embryo development ending in seed dormancy;GO:0006357//regulation of transcription from RNA polymerase II promoter;GO:0045010//actin nucleation;GO:0048573//photoperiodism, flowering;GO:0009294//DNA mediated transformation;GO:0006473//protein acetylation;GO:0010090//trichome morphogenesis;GO:0048765//root hair cell differentiatio…	GO:0004402//histone acetyltransferase activity	-	--
CL11948.Contig3_All	2509	262	563	7.2245	15.5899	1.10964	Up	1.68e-26	3.33e-24	gi|224138238|ref|XP_002322764.1|	198.4	0	white-brown-complex ABC transporter family [Populus trichocarpa] >gi|222867394|gb|EEF04525.1| white-brown-complex ABC transporter family [Populus trichocarpa]	gi|470135138|ref|XM_004303333.1|	248	2e-62	PREDICTED: Fragaria vesca subsp. vesca ABC transporter G family member 22-like (LOC101297560), mRNA	sp|Q93YS4|AB22G_ARATH	860	0	ABC transporter G family member 22 OS=Arabidopsis thaliana GN=ABCG22 PE=1 SV=1	YCR011c_2	184	8e-46	COG1131	ABC-type multidrug transport system, ATPase component	K05681	1e-83	309	cme:CMS467C	ATP-binding cassette, subfamily G (WHITE), member 2	GO:0009414//response to water deprivation;GO:0006200//ATP catabolic process;GO:0010148//transpiration	GO:0015412//molybdate transmembrane-transporting ATPase activity;GO:0005524//ATP binding	GO:0005739//mitochondrion;GO:0005886//plasma membrane	--
Unigene339_All	3183	130	279	2.8256	6.0898	1.10784	Up	7.2e-14	6.76e-12	gi|224125742|ref|XP_002319664.1|	1425.6	0	predicted protein [Populus trichocarpa] >gi|222858040|gb|EEE95587.1| predicted protein [Populus trichocarpa]	gi|460383615|ref|XM_004237467.1|	129	2e-26	PREDICTED: Solanum lycopersicum leucine-rich repeat receptor-like protein kinase PXL1-like (LOC101249348), mRNA	sp|Q9FRS6|PXL1_ARATH	1229	0	Leucine-rich repeat receptor-like protein kinase PXL1 OS=Arabidopsis thaliana GN=PXL1 PE=2 SV=1	alr0124_1	143	2e-33	COG4886	Leucine-rich repeat (LRR) protein	K00924	0	682	ath:AT1G75820	[EC:2.7.1.-]	GO:0006468//protein phosphorylation;GO:0055114//oxidation-reduction process;GO:0000165//MAPK cascade	GO:0004707//MAP kinase activity;GO:0005524//ATP binding;GO:0032440//2-alkenal reductase [NAD(P)] activity	GO:0016021//integral to membrane	--
CL8176.Contig1_All	1183	49	105	2.8656	6.1665	1.10561	Up	4.81e-06	0.000175899	--	--	--	--	--	--	--	--	--	--	--	--	--	--	--	--	--	--	--	--	--	--	-	-	-	--
CL6322.Contig7_All	2897	71	152	1.6956	3.6453	1.10424	Up	3.73e-08	1.93e-06	gi|301072248|gb|ADK56099.1|	451.4	4e-125	alcohol dehydrogenase [Artemisia annua]	gi|301072247|gb|GU253890.1|	952	0	Artemisia annua alcohol dehydrogenase (Adh2) mRNA, complete cds	sp|Q7FAE1|MOMAS_ORYSJ	266	6e-71	Momilactone A synthase OS=Oryza sativa subsp. japonica GN=Os04g0179200 PE=2 SV=1	CPn0296	146	2e-34	COG1028	Dehydrogenases with different specificities (related to short-chain alcohol dehydrogenases)	K13070	2e-70	266	osa:4335093	momilactone-A synthase [EC:1.1.1.295]	GO:0008152//metabolic process	GO:0016491//oxidoreductase activity	-	--
CL5765.Contig2_All	620	67	143	7.4764	16.0243	1.09985	Up	1.04e-07	5.07e-06	gi|460379031|ref|XP_004235268.1|	149.1	4e-35	PREDICTED: uncharacterized protein LOC101243970 [Solanum lycopersicum]	gi|197252031|emb|CU861905.7|	60	3e-06	M.truncatula DNA sequence from clone MTE1-19E18 on chromosome 3, complete sequence	--	--	--	--	--	--	--	--	--	--	--	--	--	--	-	-	-	--
CL4663.Contig1_All	1849	1414	3017	52.9081	113.363	1.09939	Up	1.79e-132	2.65e-129	gi|183238687|gb|ACC60973.1|	945.3	0	beta-ketoacyl-CoA synthase [Helianthus annuus]	gi|183238686|gb|EU442581.1|	1118	0	Helianthus annuus cultivar CAS-6 beta-ketoacyl-CoA synthase (KCS1) mRNA, complete cds	sp|O48780|KCS11_ARATH	799	0	3-ketoacyl-CoA synthase 11 OS=Arabidopsis thaliana GN=KCS11 PE=1 SV=1	DRA0326	79	3e-14	COG3424	Predicted naringenin-chalcone synthase	K15397	0	886	vvi:100263066	3-ketoacyl-CoA synthase [EC:2.3.1.-]	GO:0006633//fatty acid biosynthetic process;GO:0009611//response to wounding;GO:0009409//response to cold;GO:0010345//suberin biosynthetic process;GO:0006970//response to osmotic stress;GO:0009416//response to light stimulus	GO:0009922//fatty acid elongase activity	GO:0016020//membrane	--
Unigene30654_All	617	289	616	32.4058	69.3634	1.09792	Up	2.21e-28	4.69e-26	gi|224093204|ref|XP_002309832.1|	233.4	1e-60	predicted protein [Populus trichocarpa] >gi|222852735|gb|EEE90282.1| predicted protein [Populus trichocarpa]	gi|460388981|ref|XM_004240094.1|	67.9	1e-08	PREDICTED: Solanum lycopersicum peroxidase 3-like (LOC101244958), mRNA	sp|O23044|PER3_ARATH	210	6e-55	Peroxidase 3 OS=Arabidopsis thaliana GN=PER3 PE=2 SV=1	--	--	--	--	--	K00430	2e-61	233	pop:POPTR_718485	peroxidase [EC:1.11.1.7]	GO:0016132//brassinosteroid biosynthetic process;GO:0006979//response to oxidative stress;GO:0010054//trichoblast differentiation;GO:0055114//oxidation-reduction process;GO:0015706//nitrate transport;GO:0009269//response to desiccation;GO:0009409//response to cold;GO:0042538//hyperosmotic salinity response;GO:0010106//cellular response to iron ion starvation;GO:0006826//iron ion transport;GO:0010…	GO:0046872//metal ion binding;GO:0004601//peroxidase activity;GO:0020037//heme binding	GO:0009505//plant-type cell wall;GO:0005576//extracellular region;GO:0005783//endoplasmic reticulum;GO:0005634//nucleus	--
CL2561.Contig2_All	1104	63	134	3.948	8.4328	1.09489	Up	2.9e-07	1.33e-05	gi|432332462|gb|AGB07588.1|	482.3	6e-135	ethylene-responsive transcription factor 5 [Artemisia annua]	gi|432332461|gb|JQ797710.1|	1047	0	Artemisia annua ethylene-responsive transcription factor 5 (ERF5) mRNA, complete cds	sp|Q9LW48|ERF5_NICSY	204	6e-53	Ethylene-responsive transcription factor 5 OS=Nicotiana sylvestris GN=ERF5 PE=2 SV=1	--	--	--	--	--	K09286	3e-47	187	pop:POPTR_588763	EREBP-like factor	-	-	-	--
Unigene32978_All	1497	292	620	13.4949	28.7743	1.09237	Up	2.46e-28	5.21e-26	gi|462411661|gb|EMJ16710.1|	460.7	3e-128	hypothetical protein PRUPE_ppa006994mg [Prunus persica]	gi|224129259|ref|XM_002328894.1|	71.9	2e-09	Populus trichocarpa predicted protein, mRNA	--	--	--	--	YPL110c_3	152	1e-36	COG0584	Glycerophosphoryl diester phosphodiesterase	--	--	--	--	--	GO:0044710;GO:0044238//primary metabolic process;GO:0071704	GO:0008081//phosphoric diester hydrolase activity	-	--
Unigene18219_All	669	42	89	4.3434	9.2427	1.08949	Up	3.22e-05	0.000991334	gi|302839795|ref|XP_002951454.1|	58.2	1e-07	hypothetical protein VOLCADRAFT_101987 [Volvox carteri f. nagariensis] >gi|300263429|gb|EFJ47630.1| hypothetical protein VOLCADRAFT_101987 [Volvox carteri f. nagariensis]	gi|471178489|gb|AC254178.5|	109	4e-21	Solanum lycopersicum strain Heinz 1706 chromosome 12 clone sle-60e19 map 12, complete sequence	sp|Q8H0T4|UPL2_ARATH	51.6	2e-13	E3 ubiquitin-protein ligase UPL2 OS=Arabidopsis thaliana GN=UPL2 PE=1 SV=3	YOR054c	79.3	5e-23	COG0452	Phosphopantothenoylcysteine synthetase/decarboxylase	K11323	5e-24	77.8	vcn:VOLCADRAFT_121342	histone arginine demethylase JMJD6 [EC:1.14.11.-]	GO:0055114//oxidation-reduction process	GO:0031418//L-ascorbic acid binding;GO:0005506//iron ion binding;GO:0016706//oxidoreductase activity, acting on paired donors, with incorporation or reduction of molecular oxygen, 2-oxoglutarate as one donor, and incorporation of one atom each of oxygen into both donors	GO:0005634//nucleus	--
Unigene25704_All	830	42	89	3.5009	7.4498	1.08948	Up	3.22e-05	0.000991602	--	--	--	--	gi|460365710|ref|XM_004228693.1|	61.9	1e-06	PREDICTED: Solanum lycopersicum SEC14 cytosolic factor-like (LOC101257498), mRNA	--	--	--	--	--	--	--	--	--	--	--	--	--	--	-	-	-	--
CL2150.Contig5_All	2081	186	394	6.1837	13.154	1.08896	Up	1.71e-18	2.24e-16	gi|224129082|ref|XP_002320496.1|	619	1e-175	predicted protein [Populus trichocarpa] >gi|222861269|gb|EEE98811.1| predicted protein [Populus trichocarpa]	gi|225447188|ref|XM_002271909.1|	256	8e-65	PREDICTED: Vitis vinifera uncharacterized LOC100248207 (LOC100248207), mRNA	--	--	--	--	--	--	--	--	--	--	--	--	--	--	-	-	-	--
Unigene25657_All	781	51	108	4.5178	9.6074	1.08853	Up	4.65e-06	0.000170023	gi|357521245|ref|XP_003630911.1|	214.2	1e-54	hypothetical protein MTR_8g104890 [Medicago truncatula] >gi|355524933|gb|AET05387.1| hypothetical protein MTR_8g104890 [Medicago truncatula]	gi|460365664|ref|XM_004228673.1|	77.8	2e-11	PREDICTED: Solanum lycopersicum protein PLANT CADMIUM RESISTANCE 2-like (LOC101250247), mRNA	sp|P0CW97|PCR3_ARATH	192	2e-49	Protein PLANT CADMIUM RESISTANCE 3 OS=Arabidopsis thaliana GN=PCR3 PE=3 SV=1	--	--	--	--	--	--	--	--	--	--	-	-	GO:0005886//plasma membrane	--
Unigene22964_All	639	376	796	40.7096	86.5459	1.0881	Up	1.08e-35	2.9e-33	--	--	--	--	--	--	--	--	--	--	--	--	--	--	--	--	--	--	--	--	--	--	-	-	-	--
CL1949.Contig3_All	1246	60	127	3.3315	7.0814	1.08786	Up	6.8e-07	2.94e-05	gi|462411633|gb|EMJ16682.1|	449.9	4e-125	hypothetical protein PRUPE_ppa006640mg [Prunus persica]	gi|224149484|ref|XM_002336778.1|	157	3e-35	Populus trichocarpa arogenate dehydrogenase (ADp), mRNA	sp|Q9LMR3|TYRA2_ARATH	437	5e-123	Arogenate dehydrogenase 2, chloroplastic OS=Arabidopsis thaliana GN=TYRAAT2 PE=1 SV=1	MK0798	75.5	2e-13	COG0287	Prephenate dehydrogenase	K15227	2e-125	447	pop:POPTR_597623	arogenate dehydrogenase (NADP+), plant [EC:1.3.1.78]	GO:0055114//oxidation-reduction process;GO:0006571//tyrosine biosynthetic process;GO:0006567//threonine catabolic process	GO:0004665//prephenate dehydrogenase (NADP+) activity;GO:0008977//prephenate dehydrogenase activity;GO:0000166//nucleotide binding	GO:0009507//chloroplast	--
Unigene8755_All	610	44	93	4.9904	10.5922	1.08577	Up	2.25e-05	0.000718159	gi|118483793|gb|ABK93789.1|	200.7	1e-50	unknown [Populus trichocarpa]	--	--	--	--	sp|P13240|DR206_PEA	75.9	2e-14	Disease resistance response protein 206 OS=Pisum sativum GN=PI206 PE=2 SV=2	--	--	--	--	--	--	--	--	--	--	GO:0006952//defense response;GO:0009807//lignan biosynthetic process	-	GO:0005576//extracellular region;GO:0005618//cell wall	--
Unigene8380_All	1045	9292	19598	615.181	1302.96	1.08271	Up	0	0	gi|119067559|gb|ABL60875.1|	306.2	5e-82	germin-like protein 6 [Vitis vinifera]	gi|470102372|ref|XM_004287581.1|	67.9	2e-08	PREDICTED: Fragaria vesca subsp. vesca auxin-binding protein ABP19a-like (LOC101293922), mRNA	sp|Q9ZRA4|AB19A_PRUPE	290	7e-79	Auxin-binding protein ABP19a OS=Prunus persica GN=ABP19A PE=3 SV=1	--	--	--	--	--	--	--	--	--	--	-	GO:0030145//manganese ion binding;GO:0045735//nutrient reservoir activity	GO:0048046//apoplast	--
Unigene36230_All	2412	91	191	2.6102	5.5016	1.07569	Up	1.52e-09	9.48e-08	--	--	--	--	--	--	--	--	--	--	--	--	--	--	--	--	--	--	--	--	--	--	-	-	-	--
CL3603.Contig2_All	3123	154	323	3.4116	7.1856	1.07466	Up	3.89e-15	3.99e-13	gi|460404844|ref|XP_004247890.1|	1315.1	0	PREDICTED: probable receptor protein kinase TMK1-like [Solanum lycopersicum]	gi|359477973|ref|XM_002263705.2|	335	2e-88	PREDICTED: Vitis vinifera probable receptor protein kinase TMK1-like (LOC100265293), mRNA	sp|P43298|TMK1_ARATH	923	0	Probable receptor protein kinase TMK1 OS=Arabidopsis thaliana GN=TMK1 PE=2 SV=1	ML0897	95.9	4e-19	COG0515	Serine/threonine protein kinase	K00924	0	923	ath:AT1G66150	[EC:2.7.1.-]	GO:0016310//phosphorylation	GO:0004672//protein kinase activity;GO:0000166//nucleotide binding	GO:0016020//membrane	--
CL4310.Contig1_All	2249	144	302	4.4298	9.3294	1.07454	Up	3.03e-14	2.92e-12	gi|460411147|ref|XP_004250976.1|	653.7	0	PREDICTED: LOW QUALITY PROTEIN: probable glucuronoxylan glucuronosyltransferase IRX7-like [Solanum lycopersicum]	gi|47104911|gb|BT013496.1|	97.6	5e-17	Lycopersicon esculentum clone 132182F, mRNA sequence	sp|Q9ZUV3|IRX7_ARATH	573	2e-163	Probable glucuronoxylan glucuronosyltransferase IRX7 OS=Arabidopsis thaliana GN=IRX7 PE=2 SV=1	--	--	--	--	--	--	--	--	--	--	GO:0009834//secondary cell wall biogenesis;GO:0010417//glucuronoxylan biosynthetic process	GO:0015020//glucuronosyltransferase activity	GO:0005794//Golgi apparatus;GO:0005886//plasma membrane	--
Unigene37510_All	593	72	151	8.4002	17.6912	1.07454	Up	8.1e-08	4.01e-06	gi|350537357|ref|NP_001234290.1|	147.5	1e-34	transcription factor style2.1 [Solanum lycopersicum] >gi|162280539|gb|ABX82930.1| transcription factor style2.1 [Solanum lycopersicum] >gi|162280541|gb|ABX82931.1| transcription factor style2.1 [Solanum pennellii] >gi|162280543|gb|ABX82932.1| transcription factor style2.1 [Solanum lycopersicum] >gi|162280545|gb|ABX82933.1| transcription factor style2.1 [Solanum pennellii]	gi|460375125|ref|XM_004233310.1|	77.8	1e-11	PREDICTED: Solanum lycopersicum transcription factor bHLH135-like (LOC101266898), mRNA	sp|Q9CA64|BH135_ARATH	105	1e-23	Transcription factor bHLH135 OS=Arabidopsis thaliana GN=BHLH135 PE=1 SV=1	--	--	--	--	--	--	--	--	--	--	GO:0009826//unidimensional cell growth;GO:0048510//regulation of timing of transition from vegetative to reproductive phase;GO:0009640//photomorphogenesis;GO:0009741//response to brassinosteroid stimulus	GO:0046983//protein dimerization activity	GO:0005773//vacuole;GO:0009536//plastid;GO:0005739//mitochondrion	--
CL2573.Contig2_All	1156	62	130	3.7106	7.813	1.07422	Up	6.54e-07	2.83e-05	gi|449435083|ref|XP_004135325.1|	459.1	6e-128	PREDICTED: F-box protein At1g67340-like [Cucumis sativus] >gi|449494931|ref|XP_004159686.1| PREDICTED: F-box protein At1g67340-like [Cucumis sativus]	gi|297838466|ref|XM_002887069.1|	107	3e-20	Arabidopsis lyrata subsp. lyrata zinc finger family protein, mRNA	sp|Q9FYF9|FB76_ARATH	441	3e-124	F-box protein At1g67340 OS=Arabidopsis thaliana GN=At1g67340 PE=1 SV=1	--	--	--	--	--	--	--	--	--	--	-	GO:0008270//zinc ion binding	GO:0005634//nucleus	--
Unigene22460_All	812	53	111	4.5157	9.4973	1.07257	Up	4.47e-06	0.000163968	gi|356509153|ref|XP_003523316.1|	298.1	1e-79	PREDICTED: protein NDR1-like [Glycine max]	gi|460378532|ref|XM_004234977.1|	83.8	3e-13	PREDICTED: Solanum lycopersicum uncharacterized LOC101250578 (LOC101250578), mRNA	--	--	--	--	--	--	--	--	--	--	--	--	--	--	-	-	GO:0005886//plasma membrane	--
Unigene18853_All	694	46	96	4.5857	9.6105	1.06747	Up	2.16e-05	0.000693272	gi|460382611|ref|XP_004237032.1|	113.2	3e-24	PREDICTED: uncharacterized protein LOC101243697 [Solanum lycopersicum]	--	--	--	--	--	--	--	--	--	--	--	--	--	--	--	--	--	--	-	-	-	--
CL9070.Contig1_All	536	1183	2465	152.697	319.512	1.0652	Up	2.99e-103	2.94e-100	gi|359481861|ref|XP_003632680.1|	66.6	2e-10	PREDICTED: uncharacterized protein LOC100253787 [Vitis vinifera]	--	--	--	--	--	--	--	--	--	--	--	--	--	--	--	--	--	--	-	-	-	--
CL10292.Contig2_All	1652	60	125	2.5128	5.257	1.06494	Up	1.28e-06	5.26e-05	gi|359476730|ref|XP_002274448.2|	494.6	2e-138	PREDICTED: uncharacterized membrane protein YOL092W-like [Vitis vinifera] >gi|297735218|emb|CBI17580.3| unnamed protein product [Vitis vinifera]	gi|470129361|ref|XM_004300542.1|	129	1e-26	PREDICTED: Fragaria vesca subsp. vesca uncharacterized LOC101293205 (LOC101293205), mRNA	--	--	--	--	--	--	--	--	--	--	--	--	--	--	-	-	GO:0016020//membrane	--
Unigene22647_All	746	304	633	28.1932	58.9521	1.0642	Up	9.23e-28	1.9e-25	gi|470144112|ref|XP_004307709.1|	201.1	1e-50	PREDICTED: transcription factor bHLH61-like [Fragaria vesca subsp. vesca]	gi|114649663|emb|CU137662.1|	97.6	2e-17	Medicago truncatula chromosome 5 clone mth2-155l8, COMPLETE SEQUENCE	sp|Q9LXA9|BH061_ARATH	67.4	8e-12	Transcription factor bHLH61 OS=Arabidopsis thaliana GN=BHLH61 PE=2 SV=1	--	--	--	--	--	--	--	--	--	--	-	GO:0046983//protein dimerization activity	GO:0005634//nucleus	--
CL6783.Contig3_All	1905	114	237	4.1402	8.6435	1.06192	Up	2.68e-11	2.02e-09	gi|460386442|ref|XP_004238907.1|	669.1	0	PREDICTED: probable protein phosphatase 2C 15-like [Solanum lycopersicum]	gi|359472935|ref|XM_002279639.2|	212	1e-51	PREDICTED: Vitis vinifera probable protein phosphatase 2C 15-like (LOC100242244), mRNA	sp|Q9M9C6|P2C15_ARATH	613	1e-175	Probable protein phosphatase 2C 15 OS=Arabidopsis thaliana GN=At1g68410 PE=2 SV=1	SPCC1223.11	79.3	2e-14	COG0631	Serine/threonine protein phosphatase	K14497	5e-23	107	aly:ARALYDRAFT_492207	protein phosphatase 2C [EC:3.1.3.16]	GO:0008152//metabolic process	GO:0004721//phosphoprotein phosphatase activity	-	--
CL8300.Contig2_All	1629	842	1748	35.7603	74.5512	1.05987	Up	3.55e-73	2.3e-70	gi|460401740|ref|XP_004246375.1|	256.1	1e-66	PREDICTED: uncharacterized protein LOC101263742 [Solanum lycopersicum]	--	--	--	--	sp|Q8RYC8|ARFS_ARATH	48.9	8e-06	Auxin response factor 19 OS=Arabidopsis thaliana GN=ARF19 PE=1 SV=2	--	--	--	--	--	--	--	--	--	--	-	-	-	--
CL10191.Contig1_All	1181	68	141	3.9835	8.2948	1.05817	Up	3.08e-07	1.4e-05	gi|225439530|ref|XP_002264158.1|	302.8	7e-81	PREDICTED: abscisic acid receptor PYL4-like [Vitis vinifera]	gi|460378954|ref|XM_004235184.1|	79.8	6e-12	PREDICTED: Solanum lycopersicum abscisic acid receptor PYL4-like (LOC101256856), mRNA	sp|O80920|PYL4_ARATH	268	4e-72	Abscisic acid receptor PYL4 OS=Arabidopsis thaliana GN=PYL4 PE=1 SV=1	--	--	--	--	--	K14496	6e-82	302	vvi:100267073	abscisic acid receptor PYR/PYL family	GO:0009738//abscisic acid mediated signaling pathway	-	-	--
CL151.Contig1_All	1284	117	242	6.3042	13.0944	1.05456	Up	2.15e-11	1.64e-09	gi|75160666|sp|Q8SA63.1|CARS_ARTAN	454.9	1e-126	RecName: Full=Beta-caryophyllene synthase >gi|18766934|gb|AAL79181.1| beta-caryophyllene synthase QHS1 [Artemisia annua]	gi|391358390|gb|JQ255375.1|	167	4e-38	Matricaria chamomilla var. recutita terpene synthase 1 mRNA, complete cds	sp|Q8SA63|CARS_ARTAN	454	4e-128	Beta-caryophyllene synthase OS=Artemisia annua GN=QHS1 PE=1 SV=1	--	--	--	--	--	K14181	4e-81	300	vvi:100256880	valencene synthase [EC:4.2.3.73]	GO:0008152//metabolic process	GO:0000287//magnesium ion binding;GO:0010333//terpene synthase activity	-	--
CL13710.Contig2_All	2148	591	1222	19.0354	39.525	1.05408	Up	2.99e-51	1.3e-48	gi|225424043|ref|XP_002279580.1|	753.4	0	PREDICTED: probable leucine-rich repeat receptor-like protein kinase At1g68400-like [Vitis vinifera]	gi|460386447|ref|XM_004238862.1|	192	1e-45	PREDICTED: Solanum lycopersicum probable leucine-rich repeat receptor-like protein kinase At1g68400-like (LOC101249077), mRNA	sp|Q9M9C5|Y1680_ARATH	682	0	Probable leucine-rich repeat receptor-like protein kinase At1g68400 OS=Arabidopsis thaliana GN=At1g68400 PE=2 SV=1	MYPU_6850	79.3	2e-14	COG0515	Serine/threonine protein kinase	K10576	4e-78	291	vvi:100250088	ubiquitin-conjugating enzyme E2 H [EC:6.3.2.19]	GO:0006468//protein phosphorylation;GO:0007169//transmembrane receptor protein tyrosine kinase signaling pathway	GO:0005524//ATP binding;GO:0004674//protein serine/threonine kinase activity	GO:0005576//extracellular region;GO:0016020//membrane	--
Unigene1293_All	695	170	351	16.9229	35.0879	1.052	Up	8.19e-16	8.9e-14	gi|225442885|ref|XP_002263563.1|	158.7	7e-38	PREDICTED: uncharacterized protein LOC100244079 [Vitis vinifera]	gi|460381417|ref|XM_004236398.1|	65.9	5e-08	PREDICTED: Solanum lycopersicum uncharacterized LOC101250680 (LOC101250680), mRNA	--	--	--	--	--	--	--	--	--	--	--	--	--	--	-	-	-	--
Unigene46236_All	809	137	282	11.7161	24.2178	1.04758	Up	6.48e-13	5.68e-11	gi|460401740|ref|XP_004246375.1|	150.2	3e-35	PREDICTED: uncharacterized protein LOC101263742 [Solanum lycopersicum]	--	--	--	--	sp|Q8RYC8|ARFS_ARATH	50.1	2e-06	Auxin response factor 19 OS=Arabidopsis thaliana GN=ARF19 PE=1 SV=2	--	--	--	--	--	--	--	--	--	--	-	-	-	--
CL396.Contig6_All	673	224	461	23.0273	47.5905	1.04733	Up	3.71e-20	5.31e-18	gi|373882292|gb|AEY78525.1|	351.7	5e-96	chlorophyll a/b-binding protein [Tagetes erecta]	gi|373882291|gb|JQ083583.1|	500	1e-138	Tagetes erecta chlorophyll a/b-binding protein mRNA, complete cds	sp|P27494|CB23_TOBAC	344	3e-95	Chlorophyll a-b binding protein 36, chloroplastic OS=Nicotiana tabacum GN=CAB36 PE=3 SV=1	--	--	--	--	--	K08913	1e-94	343	pop:POPTR_664872	light-harvesting complex II chlorophyll a/b binding protein 2	GO:0010114//response to red light;GO:0018298//protein-chromophore linkage;GO:0009637//response to blue light;GO:0010218//response to far red light;GO:0009765//photosynthesis, light harvesting	GO:0016168//chlorophyll binding;GO:0046872//metal ion binding	GO:0009522//photosystem I;GO:0016021//integral to membrane;GO:0009941//chloroplast envelope;GO:0009535//chloroplast thylakoid membrane;GO:0009523//photosystem II;GO:0010287//plastoglobule;GO:0005886//plasma membrane	--
CL12109.Contig2_All	1496	55	113	2.5436	5.2478	1.04484	Up	5.84e-06	0.000209233	gi|147778025|emb|CAN65286.1|	57.8	6e-07	hypothetical protein VITISV_042738 [Vitis vinifera]	--	--	--	--	--	--	--	--	--	--	--	--	--	--	--	--	--	--	-	-	-	--
CL10110.Contig2_All	1670	56	115	2.32	4.7843	1.04418	Up	4.88e-06	0.000177986	gi|470141967|ref|XP_004306694.1|	740.3	0	PREDICTED: probable indole-3-acetic acid-amido synthetase GH3.5-like [Fragaria vesca subsp. vesca]	gi|470141966|ref|XM_004306646.1|	93.7	6e-16	PREDICTED: Fragaria vesca subsp. vesca probable indole-3-acetic acid-amido synthetase GH3.5-like (LOC101296802), mRNA	sp|Q6I581|GH35_ORYSJ	681	0	Probable indole-3-acetic acid-amido synthetase GH3.5 OS=Oryza sativa subsp. japonica GN=GH3.5 PE=2 SV=1	--	--	--	--	--	K14506	0	724	vvi:100251627	jasmonic acid-amino synthetase	GO:0009864//induced systemic resistance, jasmonic acid mediated signaling pathway;GO:0009585//red, far-red light phototransduction;GO:0010193//response to ozone;GO:0009694//jasmonic acid metabolic process;GO:0031348//negative regulation of defense response;GO:0009640//photomorphogenesis;GO:0010119//regulation of stomatal movement;GO:0009627//systemic acquired resistance;GO:0009861//jasmonic acid …	GO:0080123//jasmonate-amino synthetase activity;GO:0070566//adenylyltransferase activity	GO:0005773//vacuole	--
CL4074.Contig1_All	764	262	538	23.7256	48.9242	1.0441	Up	3.74e-23	6.29e-21	gi|51511062|gb|AAU04879.1|	293.9	1e-78	peroxidase a [Eucommia ulmoides]	gi|460388977|ref|XM_004240092.1|	89.7	4e-15	PREDICTED: Solanum lycopersicum peroxidase 3-like (LOC101244376), mRNA	sp|O23044|PER3_ARATH	253	6e-68	Peroxidase 3 OS=Arabidopsis thaliana GN=PER3 PE=2 SV=1	--	--	--	--	--	K00430	2e-74	276	vvi:100255112	peroxidase [EC:1.11.1.7]	GO:0042538//hyperosmotic salinity response;GO:0009269//response to desiccation;GO:0009409//response to cold;GO:0006979//response to oxidative stress;GO:0055114//oxidation-reduction process	GO:0046872//metal ion binding;GO:0020037//heme binding;GO:0004601//peroxidase activity	GO:0005737//cytoplasm;GO:0009505//plant-type cell wall;GO:0005634//nucleus	--
Unigene11125_All	1182	103	211	6.0288	12.4022	1.04065	Up	6.3e-10	4.12e-08	--	--	--	--	--	--	--	--	--	--	--	--	--	--	--	--	--	--	--	--	--	--	-	-	-	--
Unigene33572_All	772	62	127	5.5563	11.4293	1.04054	Up	1.67e-06	6.67e-05	--	--	--	--	--	--	--	--	--	--	--	--	--	--	--	--	--	--	--	--	--	--	-	-	-	--
Unigene26247_All	750	391	799	36.0683	74.0151	1.03709	Up	3e-33	7.61e-31	gi|295844360|gb|ADG43176.1|	137.1	2e-31	putative major latex-like protein [Salvia miltiorrhiza]	--	--	--	--	sp|Q9SSK5|MLP43_ARATH	95.5	3e-20	MLP-like protein 43 OS=Arabidopsis thaliana GN=MLP43 PE=2 SV=1	--	--	--	--	--	--	--	--	--	--	-	-	-	--
Unigene16002_All	1164	243	496	14.4432	29.6049	1.03545	Up	3.37e-21	5.09e-19	gi|255555789|ref|XP_002518930.1|	488	1e-136	Glucan endo-1,3-beta-glucosidase precursor, putative [Ricinus communis] >gi|223541917|gb|EEF43463.1| Glucan endo-1,3-beta-glucosidase precursor, putative [Ricinus communis]	gi|460399842|ref|XM_004245398.1|	73.8	4e-10	PREDICTED: Solanum lycopersicum glucan endo-1,3-beta-glucosidase 11-like (LOC101260664), mRNA	sp|Q8L868|E1311_ARATH	427	8e-120	Glucan endo-1,3-beta-glucosidase 11 OS=Arabidopsis thaliana GN=At1g32860 PE=1 SV=1	--	--	--	--	--	--	--	--	--	--	GO:0005975//carbohydrate metabolic process	GO:0042973//glucan endo-1,3-beta-D-glucosidase activity;GO:0043169//cation binding	GO:0005576//extracellular region;GO:0046658//anchored to plasma membrane	--
CL396.Contig9_All	975	622	1267	44.1363	90.2831	1.03249	Up	2.31e-51	1.02e-48	gi|373882292|gb|AEY78525.1|	527.7	1e-148	chlorophyll a/b-binding protein [Tagetes erecta]	gi|373882291|gb|JQ083583.1|	769	0	Tagetes erecta chlorophyll a/b-binding protein mRNA, complete cds	sp|P27494|CB23_TOBAC	516	1e-146	Chlorophyll a-b binding protein 36, chloroplastic OS=Nicotiana tabacum GN=CAB36 PE=3 SV=1	--	--	--	--	--	K08913	7e-145	511	rcu:RCOM_0483250	light-harvesting complex II chlorophyll a/b binding protein 2	GO:0009765//photosynthesis, light harvesting;GO:0009637//response to blue light;GO:0010218//response to far red light;GO:0010114//response to red light	GO:0046872//metal ion binding	GO:0010287//plastoglobule;GO:0009941//chloroplast envelope;GO:0005886//plasma membrane;GO:0009535//chloroplast thylakoid membrane	--
Unigene18917_All	777	282	574	25.1095	51.3246	1.03142	Up	3.86e-24	6.8e-22	gi|449434698|ref|XP_004135133.1|	266.2	4e-70	PREDICTED: uncharacterized N-acetyltransferase ycf52-like [Cucumis sativus] >gi|449478332|ref|XP_004155287.1| PREDICTED: uncharacterized N-acetyltransferase ycf52-like [Cucumis sativus]	gi|449478331|ref|XM_004155239.1|	71.9	1e-09	PREDICTED: Cucumis sativus uncharacterized LOC101224075 (LOC101224075), mRNA	sp|P51192|YCF52_PORPU	122	3e-28	Uncharacterized N-acetyltransferase ycf52 OS=Porphyra purpurea GN=ycf52 PE=3 SV=1	sll0286	108	8e-24	COG0454	Histone acetyltransferase HPA2 and related acetyltransferases	--	--	--	--	--	GO:0019684//photosynthesis, light reaction	GO:0008080//N-acetyltransferase activity	GO:0009507//chloroplast	--
Unigene26010_All	1381	335	681	16.7827	34.26	1.02955	Up	2.92e-28	6.11e-26	gi|224080937|ref|XP_002306237.1|	480.3	3e-134	predicted protein [Populus trichocarpa] >gi|222855686|gb|EEE93233.1| predicted protein [Populus trichocarpa]	gi|225311690|dbj|AK326625.1|	63.9	4e-07	Solanum lycopersicum cDNA, clone: LEFL2010N07, HTC in fruit	--	--	--	--	SPAC1F5.03c	149	1e-35	COG0665	Glycine/D-amino acid oxidases (deaminating)	--	--	--	--	--	GO:0055114//oxidation-reduction process	GO:0016491//oxidoreductase activity	-	--
CL6228.Contig1_All	837	66	134	5.4554	11.1228	1.02776	Up	1.11e-06	4.6e-05	gi|255586787|ref|XP_002534010.1|	246.9	3e-64	ARF GTPase activator, putative [Ricinus communis] >gi|223525988|gb|EEF28372.1| ARF GTPase activator, putative [Ricinus communis]	gi|460375361|ref|XM_004233427.1|	77.8	2e-11	PREDICTED: Solanum lycopersicum probable ADP-ribosylation factor GTPase-activating protein AGD11-like (LOC101252250), mRNA	sp|Q8L7A4|AGD11_ARATH	142	3e-34	Probable ADP-ribosylation factor GTPase-activating protein AGD11 OS=Arabidopsis thaliana GN=AGD11 PE=2 SV=1	SPCC962.01	63.9	3e-10	COG5038	Ca2+-dependent lipid-binding protein, contains C2 domain	--	--	--	--	--	-	-	-	--
CL12533.Contig2_All	1157	208	422	12.4377	25.3404	1.02672	Up	4.91e-18	6.24e-16	gi|225435840|ref|XP_002283807.1|	234.2	3e-60	PREDICTED: NAC domain-containing protein 68 [Vitis vinifera] >gi|297746521|emb|CBI16577.3| unnamed protein product [Vitis vinifera]	gi|449528995|ref|XM_004171439.1|	83.8	4e-13	PREDICTED: Cucumis sativus NAC domain-containing protein 72-like (LOC101202813), mRNA	sp|Q52QH4|NAC68_ORYSJ	225	3e-59	NAC domain-containing protein 68 OS=Oryza sativa subsp. japonica GN=NAC68 PE=2 SV=1	--	--	--	--	--	--	--	--	--	--	-	-	-	--
Unigene8831_All	1259	111	225	6.0997	12.4163	1.02543	Up	2.82e-10	1.92e-08	gi|395146516|gb|AFN53671.1|	105.1	2e-21	hypothetical protein [Linum usitatissimum]	--	--	--	--	sp|O80877|EF4L1_ARATH	94	2e-19	Protein ELF4-LIKE 1 OS=Arabidopsis thaliana GN=EFL1 PE=2 SV=1	--	--	--	--	--	--	--	--	--	--	GO:0042753//positive regulation of circadian rhythm	-	-	--
Unigene15031_All	1569	166	336	7.3197	14.8782	1.02334	Up	1.35e-14	1.34e-12	gi|225449204|ref|XP_002276050.1|	642.1	0	PREDICTED: uncharacterized acetyltransferase At3g50280-like [Vitis vinifera]	gi|42469044|emb|BX820247.1|	89.7	8e-15	Arabidopsis thaliana Full-length cDNA Complete sequence from clone GSLTPGH12ZC04 of Hormone Treated Callus of strain col-0 of Arabidopsis thaliana (thale cress)	sp|Q9SND9|Y3028_ARATH	210	2e-54	Uncharacterized acetyltransferase At3g50280 OS=Arabidopsis thaliana GN=At3g50280 PE=1 SV=1	--	--	--	--	--	K13065	1e-26	119	ath:AT5G48930	shikimate O-hydroxycinnamoyltransferase [EC:2.3.1.133]	GO:0080167//response to karrikin	GO:0047672	GO:0005737//cytoplasm	--
CL786.Contig4_All	3210	176	356	3.7933	7.7051	1.02236	Up	2.36e-15	2.46e-13	--	--	--	--	--	--	--	--	--	--	--	--	--	--	--	--	--	--	--	--	--	--	-	-	-	--
CL12210.Contig2_All	992	49	99	3.4174	6.9336	1.02071	Up	3.19e-05	0.000984034	gi|460411475|ref|XP_004251136.1|	163.3	5e-39	PREDICTED: uncharacterized protein LOC101259309 [Solanum lycopersicum]	gi|199580005|gb|AC189324.2|	83.8	3e-13	Brassica rapa subsp. pekinensis clone KBrB036M09, complete sequence	--	--	--	--	--	--	--	--	--	--	--	--	--	--	-	-	-	--
CL4238.Contig2_All	2290	106	214	3.2024	6.4925	1.01962	Up	9.18e-10	5.91e-08	gi|460374495|ref|XP_004233046.1|	797.7	0	PREDICTED: probable LRR receptor-like serine/threonine-protein kinase At2g24230-like [Solanum lycopersicum]	gi|460374494|ref|XM_004232998.1|	113	8e-22	PREDICTED: Solanum lycopersicum probable LRR receptor-like serine/threonine-protein kinase At2g24230-like (LOC101248738), mRNA	sp|C0LGK9|Y2242_ARATH	360	1e-99	Probable LRR receptor-like serine/threonine-protein kinase At2g24230 OS=Arabidopsis thaliana GN=At2g24230 PE=2 SV=1	CAC3280_2	72	4e-12	COG4886	Leucine-rich repeat (LRR) protein	K13415	8e-55	213	ath:AT4G39400	protein brassinosteroid insensitive 1 [EC:2.7.10.1 2.7.11.1]	GO:0009627//systemic acquired resistance;GO:0016310//phosphorylation;GO:0031347//regulation of defense response;GO:0009793//embryo development ending in seed dormancy	GO:0004672//protein kinase activity;GO:0000166//nucleotide binding	-	--
Unigene23267_All	1037	1801	3634	120.156	243.467	1.01882	Up	8.8e-141	1.5e-137	gi|462407676|gb|EMJ13010.1|	508.8	5e-143	hypothetical protein PRUPE_ppa009987mg [Prunus persica]	gi|359806175|ref|NM_001254271.1|	496	1e-137	Glycine max chlorophyll a-b binding protein 13, chloroplastic-like (LOC100790960), mRNA	sp|P27489|CB23_SOLLC	495	2e-140	Chlorophyll a-b binding protein 13, chloroplastic OS=Solanum lycopersicum GN=CAB13 PE=1 SV=1	--	--	--	--	--	K08914	6e-144	508	vvi:100260599	light-harvesting complex II chlorophyll a/b binding protein 3	GO:0009765//photosynthesis, light harvesting	GO:0046872//metal ion binding;GO:0005198//structural molecule activity	GO:0030076//light-harvesting complex;GO:0009535//chloroplast thylakoid membrane	--
CL2339.Contig4_All	1034	4253	8581	284.567	576.57	1.01873	Up	0	0	gi|462420147|gb|EMJ24410.1|	471.5	1e-131	hypothetical protein PRUPE_ppa009346mg [Prunus persica]	gi|292789864|dbj|AK339422.1|	283	2e-73	Lotus japonicus cDNA, clone: LjFL3-003-AG12, HTC	sp|Q38910|XTH23_ARATH	441	4e-124	Probable xyloglucan endotransglucosylase/hydrolase protein 23 OS=Arabidopsis thaliana GN=XTH23 PE=2 SV=1	YLR213c	75.9	1e-13	COG2273	Beta-glucanase/Beta-glucan synthetase	K08235	1e-132	471	gmx:100782104	xyloglucan:xyloglucosyl transferase [EC:2.4.1.207]	GO:0006073//cellular glucan metabolic process	GO:0004553//hydrolase activity, hydrolyzing O-glycosyl compounds;GO:0016762//xyloglucan:xyloglucosyl transferase activity	GO:0048046//apoplast;GO:0005618//cell wall	--
Unigene29527_All	706	68	137	6.6637	13.4819	1.01663	Up	1.05e-06	4.38e-05	gi|336462666|gb|AEI59774.1|	279.6	3e-74	cytochrome P450 [Helianthus annuus]	--	--	--	--	sp|Q9FMY1|C86B1_ARATH	201	4e-52	Cytochrome P450 86B1 OS=Arabidopsis thaliana GN=CYP86B1 PE=2 SV=1	BH0579	107	2e-23	COG2124	Cytochrome P450	K15405	2e-67	253	aly:ARALYDRAFT_474859	cytochrome P450, family 96, subfamily A, polypeptide 15 (midchain alkane hydroxylase)	GO:0010025//wax biosynthetic process;GO:0055114//oxidation-reduction process	GO:0009055//electron carrier activity;GO:0005506//iron ion binding;GO:0080133//midchain alkane hydroxylase activity;GO:0020037//heme binding;GO:0019825//oxygen binding	GO:0005576//extracellular region;GO:0005783//endoplasmic reticulum	--
CL11002.Contig1_All	892	68	137	5.2742	10.6706	1.01662	Up	1.05e-06	4.38e-05	gi|297745649|emb|CBI40860.3|	157.1	3e-37	unnamed protein product [Vitis vinifera]	--	--	--	--	--	--	--	--	--	--	--	--	--	--	--	--	--	--	-	-	GO:0009570//chloroplast stroma	--
Unigene29770_All	425	76	153	12.3718	25.0113	1.01552	Up	2.52e-07	1.16e-05	--	--	--	--	--	--	--	--	--	--	--	--	--	--	--	--	--	--	--	--	--	--	-	-	-	--
CL8758.Contig1_All	730	155	312	14.6899	29.6938	1.01534	Up	1.68e-13	1.54e-11	gi|255560854|ref|XP_002521440.1|	110.9	2e-23	conserved hypothetical protein [Ricinus communis] >gi|223539339|gb|EEF40930.1| conserved hypothetical protein [Ricinus communis]	--	--	--	--	--	--	--	--	--	--	--	--	--	--	--	--	--	--	-	-	GO:0005739//mitochondrion	--
Unigene40035_All	978	522	1049	36.9268	74.5197	1.01295	Up	1.49e-41	4.84e-39	gi|462407676|gb|EMJ13010.1|	508.8	5e-143	hypothetical protein PRUPE_ppa009987mg [Prunus persica]	gi|359806175|ref|NM_001254271.1|	480	1e-132	Glycine max chlorophyll a-b binding protein 13, chloroplastic-like (LOC100790960), mRNA	sp|P27489|CB23_SOLLC	495	2e-140	Chlorophyll a-b binding protein 13, chloroplastic OS=Solanum lycopersicum GN=CAB13 PE=1 SV=1	--	--	--	--	--	K08914	6e-144	508	vvi:100260599	light-harvesting complex II chlorophyll a/b binding protein 3	GO:0009765//photosynthesis, light harvesting	GO:0046872//metal ion binding;GO:0005198//structural molecule activity	GO:0030076//light-harvesting complex;GO:0009535//chloroplast thylakoid membrane	--
Unigene36693_All	876	114	229	9.0035	18.1621	1.01237	Up	3.02e-10	2.05e-08	gi|302142006|emb|CBI19209.3|	136	8e-31	unnamed protein product [Vitis vinifera]	--	--	--	--	--	--	--	--	--	--	--	--	--	--	--	--	--	--	-	-	-	--
CL13245.Contig3_All	1860	114	229	4.2404	8.5538	1.01237	Up	3.02e-10	2.05e-08	gi|297734047|emb|CBI15294.3|	621.7	1e-176	unnamed protein product [Vitis vinifera]	gi|449440743|ref|XM_004138096.1|	77.8	4e-11	PREDICTED: Cucumis sativus uncharacterized LOC101216552 (LOC101216552), mRNA >gi|449477326|ref|XM_004154944.1| PREDICTED: Cucumis sativus uncharacterized LOC101231734 (LOC101231734), mRNA	--	--	--	--	AF0367	58.5	4e-08	COG0477	Permeases of the major facilitator superfamily	--	--	--	--	--	-	-	-	--
Unigene19133_All	802	349	701	30.1066	60.7265	1.01225	Up	2.73e-28	5.77e-26	gi|296090311|emb|CBI40130.3|	199.1	6e-50	unnamed protein product [Vitis vinifera]	gi|295646605|gb|GU075396.1|	95.6	7e-17	Citrus sinensis secretory phospholipase A2 alpha mRNA, complete cds	sp|Q8S8N6|PLA2A_ARATH	182	2e-46	Phospholipase A2-alpha OS=Arabidopsis thaliana GN=PLA2-ALPHA PE=1 SV=1	--	--	--	--	--	K01047	5e-51	199	vvi:100243777	phospholipase A2 [EC:3.1.1.4]	GO:0006629//lipid metabolic process	GO:0004623//phospholipase A2 activity	GO:0005773//vacuole;GO:0005794//Golgi apparatus;GO:0005576//extracellular region	--
CL396.Contig11_All	1076	709	1419	45.5873	91.623	1.00708	Up	4.43e-55	2.1e-52	gi|373882292|gb|AEY78525.1|	528.5	7e-149	chlorophyll a/b-binding protein [Tagetes erecta]	gi|373882291|gb|JQ083583.1|	769	0	Tagetes erecta chlorophyll a/b-binding protein mRNA, complete cds	sp|P27494|CB23_TOBAC	519	1e-147	Chlorophyll a-b binding protein 36, chloroplastic OS=Nicotiana tabacum GN=CAB36 PE=3 SV=1	--	--	--	--	--	K08913	7e-146	514	rcu:RCOM_0483250	light-harvesting complex II chlorophyll a/b binding protein 2	GO:0009765//photosynthesis, light harvesting;GO:0009637//response to blue light;GO:0010218//response to far red light;GO:0010114//response to red light	GO:0046872//metal ion binding	GO:0010287//plastoglobule;GO:0009941//chloroplast envelope;GO:0005886//plasma membrane;GO:0009535//chloroplast thylakoid membrane	--
CL816.Contig8_All	1435	67	134	3.2302	6.4877	1.00608	Up	1.7e-06	6.78e-05	gi|255555333|ref|XP_002518703.1|	96.3	1e-18	protein binding protein, putative [Ricinus communis] >gi|223542084|gb|EEF43628.1| protein binding protein, putative [Ricinus communis]	gi|359475428|ref|XM_002285279.2|	109	8e-21	PREDICTED: Vitis vinifera uncharacterized LOC100241815 (LOC100241815), mRNA	sp|P13983|EXTN_TOBAC	73.6	3e-13	Extensin OS=Nicotiana tabacum GN=HRGPNT3 PE=2 SV=1	SPBC28F2.12	56.6	1e-07	COG0086	DNA-directed RNA polymerase, beta' subunit/160 kD subunit	K13412	2e-10	65.5	vcn:VOLCADRAFT_74309	calcium-dependent protein kinase [EC:2.7.11.1]	GO:0009409//response to cold	-	-	--
CL1935.Contig2_All	855	58	116	4.6932	9.426	1.00607	Up	8.52e-06	0.000295773	gi|255587629|ref|XP_002534335.1|	328.2	1e-88	RNA binding protein, putative [Ricinus communis] >gi|223525472|gb|EEF28048.1| RNA binding protein, putative [Ricinus communis]	gi|359494113|ref|XM_002276147.2|	63.9	3e-07	PREDICTED: Vitis vinifera zinc finger CCCH domain-containing protein 18-like (LOC100243592), mRNA	sp|Q9SJ41|C3H18_ARATH	224	5e-59	Zinc finger CCCH domain-containing protein 18 OS=Arabidopsis thaliana GN=At2g05160 PE=2 SV=1	--	--	--	--	--	--	--	--	--	--	-	GO:0003676//nucleic acid binding	GO:0009505//plant-type cell wall	--
CL1285.Contig1_All	391	80	160	14.1554	28.4301	1.00607	Up	1.67e-07	7.85e-06	gi|74273645|gb|ABA01490.1|	194.1	5e-49	3-ketoacyl-CoA synthase [Gossypium hirsutum]	--	--	--	--	sp|Q9C6L5|KCS5_ARATH	191	1e-49	3-ketoacyl-CoA synthase 5 OS=Arabidopsis thaliana GN=KCS5 PE=1 SV=1	DRA0326	50.4	8e-07	COG3424	Predicted naringenin-chalcone synthase	K15397	1e-49	192	aly:ARALYDRAFT_472828	3-ketoacyl-CoA synthase [EC:2.3.1.-]	GO:0010155//regulation of proton transport;GO:0009072//aromatic amino acid family metabolic process;GO:0010218//response to far red light;GO:0000096//sulfur amino acid metabolic process;GO:0009744//response to sucrose stimulus;GO:0016117//carotenoid biosynthetic process;GO:0000038//very long-chain fatty acid metabolic process;GO:0006636//unsaturated fatty acid biosynthetic process;GO:0009793//emb…	GO:0009922//fatty acid elongase activity	GO:0016020//membrane;GO:0005783//endoplasmic reticulum	--
CL7387.Contig2_All	343	67	134	13.5142	27.1422	1.00606	Up	1.7e-06	6.78e-05	gi|403495104|gb|AFR46576.1|	117.9	5e-26	xyloglucan endotransglucosylase/hydrolase 7, partial [Rosa x borboniana]	gi|470136152|ref|XM_004303814.1|	71.9	4e-10	PREDICTED: Fragaria vesca subsp. vesca probable xyloglucan endotransglucosylase/hydrolase protein 15-like (LOC101304984), mRNA	sp|Q9FI31|XTH20_ARATH	89.7	3e-19	Xyloglucan endotransglucosylase/hydrolase protein 20 OS=Arabidopsis thaliana GN=XTH20 PE=2 SV=1	--	--	--	--	--	K08235	4e-21	97.4	vvi:100252173	xyloglucan:xyloglucosyl transferase [EC:2.4.1.207]	GO:0005975//carbohydrate metabolic process	GO:0016757//transferase activity, transferring glycosyl groups	-	--
Unigene30414_All	1149	100	200	6.0213	12.0933	1.00606	Up	4.81e-09	2.81e-07	gi|225466219|ref|XP_002267209.1|	472.6	5e-132	PREDICTED: flavonol sulfotransferase-like [Vitis vinifera]	gi|225466218|ref|XM_002267173.1|	71.9	1e-09	PREDICTED: Vitis vinifera flavonol sulfotransferase-like (LOC100252999), mRNA	sp|Q9ZPQ5|SOT13_ARATH	361	4e-100	Cytosolic sulfotransferase 13 OS=Arabidopsis thaliana GN=SOT13 PE=3 SV=1	--	--	--	--	--	K11821	2e-74	278	ath:AT1G74100	desulfoglucosinolate sulfotransferase A/B/C [EC:2.8.2.-]	GO:0006952//defense response;GO:0016131//brassinosteroid metabolic process;GO:0009751//response to salicylic acid stimulus;GO:0009735//response to cytokinin stimulus;GO:0009651//response to salt stress	GO:0004304//estrone sulfotransferase activity;GO:0080118//brassinosteroid sulfotransferase activity	-	--
Unigene15859_All	351	64	128	12.6149	25.336	1.00606	Up	2.9e-06	0.000111433	--	--	--	--	--	--	--	--	--	--	--	--	--	--	--	--	--	--	--	--	--	--	-	-	-	--
Unigene37540_All	311	57	114	12.6802	25.4671	1.00606	Up	1.02e-05	0.000348911	gi|462399590|gb|EMJ05258.1|	65.1	3e-10	hypothetical protein PRUPE_ppb010244mg [Prunus persica]	--	--	--	--	sp|Q41495|ST14_SOLTU	53.5	3e-08	STS14 protein OS=Solanum tuberosum GN=STS14 PE=2 SV=1	--	--	--	--	--	--	--	--	--	--	-	-	-	--
Unigene22420_All	534	65	130	8.4214	16.9136	1.00605	Up	2.43e-06	9.42e-05	--	--	--	--	--	--	--	--	--	--	--	--	--	--	--	--	--	--	--	--	--	--	-	-	-	--
Unigene21897_All	1633	66	132	2.7962	5.6159	1.00605	Up	2.03e-06	8e-05	gi|359488520|ref|XP_003633771.1|	249.2	1e-64	PREDICTED: receptor-like protein kinase FERONIA-like [Vitis vinifera]	--	--	--	--	sp|Q9FID9|Y5389_ARATH	239	4e-63	Probable receptor-like protein kinase At5g38990 OS=Arabidopsis thaliana GN=At5g38990 PE=2 SV=1	BS_yloP_1	87.8	5e-17	COG0515	Serine/threonine protein kinase	K04733	7e-63	239	aly:ARALYDRAFT_916421	interleukin-1 receptor-associated kinase 4 [EC:2.7.11.1]	-	GO:0016301//kinase activity	-	--
CL13960.Contig1_All	1723	100	200	4.0154	8.0645	1.00604	Up	4.81e-09	2.81e-07	gi|225433491|ref|XP_002265088.1|	687.6	0	PREDICTED: UDP-glucuronate 4-epimerase 6 [Vitis vinifera]	gi|449506238|ref|XM_004162642.1|	240	4e-60	PREDICTED: Cucumis sativus UDP-glucuronate 4-epimerase 1-like (LOC101224863), mRNA	sp|Q9LIS3|GAE6_ARATH	631	0	UDP-glucuronate 4-epimerase 6 OS=Arabidopsis thaliana GN=GAE6 PE=1 SV=1	BH3709	303	5e-82	COG0451	Nucleoside-diphosphate-sugar epimerases	K08679	0	687	vvi:100241904	UDP-glucuronate 4-epimerase [EC:5.1.3.6]	GO:0009684//indoleacetic acid biosynthetic process;GO:0005975//carbohydrate metabolic process;GO:0006569//tryptophan catabolic process;GO:0009225//nucleotide-sugar metabolic process	GO:0050379//UDP-glucuronate 5'-epimerase activity;GO:0050378//UDP-glucuronate 4-epimerase activity;GO:0005515//protein binding;GO:0000166//nucleotide binding;GO:0050662//coenzyme binding	GO:0005768//endosome;GO:0005802//trans-Golgi network;GO:0005794//Golgi apparatus	--
Unigene756_All	1771	298	594	11.6415	23.3025	1.00121	Up	8.22e-24	1.43e-21	gi|470123491|ref|XP_004297759.1|	632.1	9e-180	PREDICTED: BTB/POZ domain-containing protein At3g19850-like [Fragaria vesca subsp. vesca]	gi|460410560|ref|XM_004250647.1|	117	4e-23	PREDICTED: Solanum lycopersicum BTB/POZ domain-containing protein At3g19850-like (LOC101259112), mRNA	sp|Q9LT24|Y3985_ARATH	457	9e-129	BTB/POZ domain-containing protein At3g19850 OS=Arabidopsis thaliana GN=At3g19850 PE=2 SV=1	--	--	--	--	--	--	--	--	--	--	-	-	-	--
Unigene35340_All	627	72	0	7.9447	0	-12.9558	Down	2.47e-22	3.97e-20	--	--	--	--	--	--	--	--	--	--	--	--	--	--	--	--	--	--	--	--	--	--	-	-	-	--
Unigene40422_All	246	21	0	5.906	0	-12.528	Down	4.99e-07	2.19e-05	--	--	--	--	--	--	--	--	--	--	--	--	--	--	--	--	--	--	--	--	--	--	-	-	-	--
Unigene40381_All	317	22	0	4.8015	0	-12.2293	Down	2.5e-07	1.15e-05	gi|357436101|ref|XP_003588326.1|	64.3	6e-10	ATP synthase subunit alpha [Medicago truncatula] >gi|355477374|gb|AES58577.1| ATP synthase subunit alpha [Medicago truncatula]	gi|325195783|emb|FR826574.1|	293	5e-77	Albugo laibachii Nc14, genomic contig CONTIG_3740_NC14_v4_318_36	--	--	--	--	--	--	--	--	--	--	--	--	--	--	-	-	-	--
Unigene31770_All	301	20	0	4.597	0	-12.1665	Down	9.97e-07	4.18e-05	--	--	--	--	--	--	--	--	--	--	--	--	--	--	--	--	--	--	--	--	--	--	-	-	-	--
Unigene17388_All	297	17	0	3.9601	0	-11.9513	Down	7.92e-06	0.000276461	--	--	--	--	--	--	--	--	--	--	--	--	--	--	--	--	--	--	--	--	--	--	-	-	-	--
CL3717.Contig1_All	404	22	0	3.7675	0	-11.8794	Down	2.5e-07	1.15e-05	--	--	--	--	--	--	--	--	--	--	--	--	--	--	--	--	--	--	--	--	--	--	-	-	-	--
CL9742.Contig2_All	393	21	0	3.6969	0	-11.8521	Down	4.99e-07	2.19e-05	gi|470127898|ref|XP_004299895.1|	132.1	2e-30	PREDICTED: uncharacterized protein LOC101297543 [Fragaria vesca subsp. vesca]	gi|332002898|gb|CP002688.1|	58	7e-06	Arabidopsis thaliana chromosome 5, complete sequence	--	--	--	--	--	--	--	--	--	--	--	--	--	--	-	-	-	--
Unigene41062_All	360	19	0	3.6514	0	-11.8342	Down	1.99e-06	7.86e-05	gi|224061296|ref|XP_002300413.1|	51.6	4e-06	glutamate-gated kainate-type ion channel receptor subunit GluR5 [Populus trichocarpa] >gi|222847671|gb|EEE85218.1| glutamate-gated kainate-type ion channel receptor subunit GluR5 [Populus trichocarpa]	--	--	--	--	--	--	--	--	--	--	--	--	--	--	--	--	--	--	-	-	-	--
Unigene41248_All	313	15	0	3.3156	0	-11.6951	Down	3.16e-05	0.000975242	--	--	--	--	--	--	--	--	--	--	--	--	--	--	--	--	--	--	--	--	--	--	-	-	-	--
Unigene34542_All	317	15	0	3.2737	0	-11.6767	Down	3.16e-05	0.000974714	--	--	--	--	gi|269997056|gb|FJ870129.1|	174	3e-41	Artemisia annua epi-cedrol synthase gene, promoter region and partial cds	--	--	--	--	--	--	--	--	--	--	--	--	--	--	-	-	-	--
Unigene38259_All	481	22	0	3.1644	0	-11.6277	Down	2.5e-07	1.15e-05	gi|460391200|ref|XP_004241211.1|	123.6	1e-27	PREDICTED: probable protein phosphatase 2C 24-like [Solanum lycopersicum]	--	--	--	--	sp|Q9FIF5|P2C78_ARATH	88.6	2e-18	Probable protein phosphatase 2C 78 OS=Arabidopsis thaliana GN=At5g59220 PE=2 SV=1	--	--	--	--	--	K14497	2e-24	109	vvi:100255251	protein phosphatase 2C [EC:3.1.3.16]	GO:0009788//negative regulation of abscisic acid mediated signaling pathway;GO:0009414//response to water deprivation;GO:0009409//response to cold;GO:0010119//regulation of stomatal movement;GO:0009658//chloroplast organization;GO:0010150//leaf senescence	GO:0004722//protein serine/threonine phosphatase activity;GO:0005515//protein binding	GO:0005829//cytosol;GO:0033106//cis-Golgi network membrane;GO:0005794//Golgi apparatus;GO:0005634//nucleus	--
Unigene41691_All	352	15	0	2.9482	0	-11.5256	Down	3.16e-05	0.000974978	gi|224056909|ref|XP_002299084.1|	52.4	2e-06	predicted protein [Populus trichocarpa] >gi|222846342|gb|EEE83889.1| predicted protein [Populus trichocarpa]	--	--	--	--	--	--	--	--	--	--	--	--	--	--	--	--	--	--	-	-	-	--
Unigene24755_All	389	99	1	17.6074	0.1786	-6.62331	Down	9.9e-29	2.13e-26	gi|255564132|ref|XP_002523063.1|	226.1	1e-58	multidrug resistance-associated protein 2, 6 (mrp2, 6), abc-transoprter, putative [Ricinus communis] >gi|223537625|gb|EEF39248.1| multidrug resistance-associated protein 2, 6 (mrp2, 6), abc-transoprter, putative [Ricinus communis]	--	--	--	--	sp|Q9LZJ5|AB14C_ARATH	208	6e-55	ABC transporter C family member 14 OS=Arabidopsis thaliana GN=ABCC14 PE=1 SV=1	SPBC359.05	55.5	2e-08	COG1132	ABC-type multidrug transport system, ATPase and permease components	--	--	--	--	--	GO:0009611//response to wounding;GO:0009414//response to water deprivation;GO:0010118//stomatal movement;GO:0009624//response to nematode;GO:0006855//drug transmembrane transport;GO:0034976//response to endoplasmic reticulum stress;GO:0015884//folic acid transport;GO:0055114//oxidation-reduction process;GO:0006200//ATP catabolic process;GO:0009627//systemic acquired resistance	GO:0032440//2-alkenal reductase [NAD(P)] activity;GO:0008517//folic acid transporter activity;GO:0042626//ATPase activity, coupled to transmembrane movement of substances;GO:0005524//ATP binding	GO:0000325//plant-type vacuole;GO:0005774//vacuolar membrane;GO:0016021//integral to membrane;GO:0005794//Golgi apparatus;GO:0009506//plasmodesma;GO:0005886//plasma membrane	--
Unigene31239_All	284	93	1	22.6555	0.2446	-6.53329	Down	5.89e-27	1.18e-24	gi|224064438|ref|XP_002301476.1|	58.9	2e-08	multidrug resistance protein ABC transporter family [Populus trichocarpa] >gi|222843202|gb|EEE80749.1| multidrug resistance protein ABC transporter family [Populus trichocarpa]	gi|224064437|ref|XM_002301440.1|	73.8	8e-11	Populus trichocarpa multidrug resistance protein ABC transporter family, mRNA	sp|Q7DM58|AB4C_ARATH	52.4	6e-08	ABC transporter C family member 4 OS=Arabidopsis thaliana GN=ABCC4 PE=1 SV=2	--	--	--	--	--	--	--	--	--	--	-	-	-	--
Unigene13524_All	396	73	1	12.7537	0.1754	-6.18412	Down	4.69e-21	7.02e-19	gi|460403906|ref|XP_004247427.1|	225.7	1e-58	PREDICTED: ABC transporter C family member 4-like [Solanum lycopersicum]	gi|460152677|gb|GABL01092346.1|	83.8	1e-13	TSA: Camelina sativa comp133717_c0_seq1 transcribed RNA sequence	sp|Q9LZJ5|AB14C_ARATH	206	3e-54	ABC transporter C family member 14 OS=Arabidopsis thaliana GN=ABCC14 PE=1 SV=1	SPBC359.05	94	6e-20	COG1132	ABC-type multidrug transport system, ATPase and permease components	K05666	4e-17	84.7	olu:OSTLU_35503	ATP-binding cassette, subfamily C (CFTR/MRP), member 2	GO:0009611//response to wounding;GO:0009414//response to water deprivation;GO:0010118//stomatal movement;GO:0009624//response to nematode;GO:0006855//drug transmembrane transport;GO:0034976//response to endoplasmic reticulum stress;GO:0015884//folic acid transport;GO:0055114//oxidation-reduction process;GO:0006200//ATP catabolic process;GO:0009627//systemic acquired resistance	GO:0032440//2-alkenal reductase [NAD(P)] activity;GO:0008517//folic acid transporter activity;GO:0042626//ATPase activity, coupled to transmembrane movement of substances;GO:0005524//ATP binding	GO:0000325//plant-type vacuole;GO:0005774//vacuolar membrane;GO:0016021//integral to membrane;GO:0005794//Golgi apparatus;GO:0009506//plasmodesma;GO:0005886//plasma membrane	--
Unigene40519_All	405	43	1	7.3455	0.1715	-5.42058	Down	2.86e-12	2.39e-10	--	--	--	--	--	--	--	--	--	--	--	--	--	--	--	--	--	--	--	--	--	--	-	-	-	--
Unigene2113_All	636	42	1	4.5688	0.1092	-5.38677	Down	5.59e-12	4.55e-10	gi|449503175|ref|XP_004161871.1|	217.6	1e-55	PREDICTED: CBL-interacting serine/threonine-protein kinase 6-like isoform 1 [Cucumis sativus]	gi|332656411|gb|CP002687.1|	60	3e-06	Arabidopsis thaliana chromosome 4, complete sequence	sp|O65554|CIPK6_ARATH	184	3e-47	CBL-interacting serine/threonine-protein kinase 6 OS=Arabidopsis thaliana GN=CIPK6 PE=1 SV=1	--	--	--	--	--	K00924	6e-25	112	ath:AT1G30270	[EC:2.7.1.-]	GO:0009628//response to abiotic stimulus;GO:0044699;GO:0065007//biological regulation;GO:0016310//phosphorylation;GO:0006950//response to stress	GO:0004674//protein serine/threonine kinase activity;GO:0000166//nucleotide binding	-	--
Unigene40469_All	1276	112	3	6.0726	0.1633	-5.21672	Down	7.89e-30	1.78e-27	gi|460384233|ref|XP_004237817.1|	274.2	3e-72	PREDICTED: ethylene-responsive transcription factor ABR1-like isoform 1 [Solanum lycopersicum]	gi|460414470|ref|XM_004252546.1|	129	8e-27	PREDICTED: Solanum lycopersicum uncharacterized LOC101266612, transcript variant 2 (LOC101266612), mRNA	sp|Q9FGF8|ABR1_ARATH	184	1e-46	Ethylene-responsive transcription factor ABR1 OS=Arabidopsis thaliana GN=ABR1 PE=2 SV=1	--	--	--	--	--	K09286	1e-29	129	ath:AT1G43160	EREBP-like factor	-	-	-	--
Unigene39404_All	716	37	1	3.5752	0.097	-5.2039	Down	1.57e-10	1.1e-08	--	--	--	--	--	--	--	--	--	--	--	--	--	--	--	--	--	--	--	--	--	--	-	-	-	--
CL2813.Contig4_All	1258	519	15	28.5428	0.8284	-5.10666	Down	2.79e-132	4.08e-129	gi|225448451|ref|XP_002272995.1|	519.6	4e-146	PREDICTED: leucoanthocyanidin dioxygenase [Vitis vinifera] >gi|147769193|emb|CAN59837.1| hypothetical protein VITISV_039830 [Vitis vinifera] >gi|297736599|emb|CBI25470.3| unnamed protein product [Vitis vinifera]	gi|224708773|gb|FJ705847.1|	91.7	2e-15	Capsicum annuum anthocyanidin synthase (ANS) mRNA, partial cds	sp|Q39224|SRG1_ARATH	231	7e-61	Protein SRG1 OS=Arabidopsis thaliana GN=SRG1 PE=2 SV=1	PA4191	129	1e-29	COG3491	Isopenicillin N synthase and related dioxygenases	K05277	6e-61	233	pop:POPTR_646527	leucoanthocyanidin dioxygenase [EC:1.14.11.19]	GO:0080167//response to karrikin;GO:0055114//oxidation-reduction process	GO:0005506//iron ion binding;GO:0016702//oxidoreductase activity, acting on single donors with incorporation of molecular oxygen, incorporation of two atoms of oxygen;GO:0016706//oxidoreductase activity, acting on paired donors, with incorporation or reduction of molecular oxygen, 2-oxoglutarate as one donor, and incorporation of one atom each of oxygen into both donors	-	--
CL2427.Contig2_All	1744	32	1	1.2694	0.0398	-4.99523	Down	4.36e-09	2.55e-07	gi|460365942|ref|XP_004228853.1|	155.6	2e-36	PREDICTED: MORC family CW-type zinc finger protein 4-like [Solanum lycopersicum]	gi|460408681|ref|XM_004249723.1|	61.9	2e-06	PREDICTED: Solanum lycopersicum uncharacterized LOC101265386 (LOC101265386), mRNA	sp|Q9S8M0|LECT_SOLTU	87.8	2e-17	Chitin-binding lectin 1 OS=Solanum tuberosum PE=1 SV=2	XF0818	73.2	1e-12	COG2730	Endoglucanase	K14563	1e-16	86.7	vcn:VOLCADRAFT_109131	rRNA 2'-O-methyltransferase fibrillarin [EC:2.1.1.-]	-	-	GO:0016020//membrane;GO:0005634//nucleus	--
Unigene28214_All	428	32	1	5.1727	0.1623	-4.99418	Down	4.36e-09	2.55e-07	--	--	--	--	--	--	--	--	--	--	--	--	--	--	--	--	--	--	--	--	--	--	-	-	-	--
Unigene27844_All	289	62	2	14.8424	0.4808	-4.94814	Down	1.32e-16	1.54e-14	gi|255564132|ref|XP_002523063.1|	142.5	1e-33	multidrug resistance-associated protein 2, 6 (mrp2, 6), abc-transoprter, putative [Ricinus communis] >gi|223537625|gb|EEF39248.1| multidrug resistance-associated protein 2, 6 (mrp2, 6), abc-transoprter, putative [Ricinus communis]	gi|460403905|ref|XM_004247379.1|	93.7	9e-17	PREDICTED: Solanum lycopersicum ABC transporter C family member 4-like (LOC101249208), mRNA	sp|Q7DM58|AB4C_ARATH	139	3e-34	ABC transporter C family member 4 OS=Arabidopsis thaliana GN=ABCC4 PE=1 SV=2	SPBC359.05	56.2	1e-08	COG1132	ABC-type multidrug transport system, ATPase and permease components	--	--	--	--	--	GO:0009611//response to wounding;GO:0009414//response to water deprivation;GO:0010118//stomatal movement;GO:0009624//response to nematode;GO:0006855//drug transmembrane transport;GO:0034976//response to endoplasmic reticulum stress;GO:0015884//folic acid transport;GO:0055114//oxidation-reduction process;GO:0006200//ATP catabolic process;GO:0009627//systemic acquired resistance	GO:0032440//2-alkenal reductase [NAD(P)] activity;GO:0008517//folic acid transporter activity;GO:0042626//ATPase activity, coupled to transmembrane movement of substances;GO:0005524//ATP binding	GO:0000325//plant-type vacuole;GO:0005774//vacuolar membrane;GO:0016021//integral to membrane;GO:0005794//Golgi apparatus;GO:0009506//plasmodesma;GO:0005886//plasma membrane	--
CL2580.Contig4_All	814	237	8	20.1435	0.6828	-4.88271	Down	8.79e-60	4.56e-57	gi|462395076|gb|EMJ00875.1|	387.1	1e-106	hypothetical protein PRUPE_ppa000182mg [Prunus persica]	gi|225437335|ref|XM_002264976.1|	186	2e-44	PREDICTED: Vitis vinifera ABC transporter C family member 4-like (LOC100253698), mRNA	sp|Q7DM58|AB4C_ARATH	348	2e-96	ABC transporter C family member 4 OS=Arabidopsis thaliana GN=ABCC4 PE=1 SV=2	YGR281w	140	3e-33	COG1132	ABC-type multidrug transport system, ATPase and permease components	K05666	3e-40	163	olu:OSTLU_35503	ATP-binding cassette, subfamily C (CFTR/MRP), member 2	GO:0009611//response to wounding;GO:0009414//response to water deprivation;GO:0010118//stomatal movement;GO:0009624//response to nematode;GO:0006855//drug transmembrane transport;GO:0034976//response to endoplasmic reticulum stress;GO:0044710;GO:0009627//systemic acquired resistance	GO:0000166//nucleotide binding;GO:0016491//oxidoreductase activity;GO:0008517//folic acid transporter activity;GO:0042626//ATPase activity, coupled to transmembrane movement of substances	GO:0000325//plant-type vacuole;GO:0005774//vacuolar membrane;GO:0005794//Golgi apparatus;GO:0009506//plasmodesma;GO:0005886//plasma membrane	--
Unigene56452_All	241	86	3	24.6883	0.8648	-4.83532	Down	2.34e-22	3.79e-20	gi|224131142|ref|XP_002321011.1|	144.8	3e-34	multidrug resistance protein ABC transporter family [Populus trichocarpa] >gi|222861784|gb|EEE99326.1| multidrug resistance protein ABC transporter family [Populus trichocarpa]	gi|460403905|ref|XM_004247379.1|	123	8e-26	PREDICTED: Solanum lycopersicum ABC transporter C family member 4-like (LOC101249208), mRNA	sp|Q7DM58|AB4C_ARATH	135	5e-33	ABC transporter C family member 4 OS=Arabidopsis thaliana GN=ABCC4 PE=1 SV=2	YHL035c	77	8e-15	COG1132	ABC-type multidrug transport system, ATPase and permease components	K05666	1e-09	59.7	olu:OSTLU_35503	ATP-binding cassette, subfamily C (CFTR/MRP), member 2	GO:0009611//response to wounding;GO:0009414//response to water deprivation;GO:0010118//stomatal movement;GO:0009624//response to nematode;GO:0006855//drug transmembrane transport;GO:0034976//response to endoplasmic reticulum stress;GO:0015884//folic acid transport;GO:0055114//oxidation-reduction process;GO:0006200//ATP catabolic process;GO:0009627//systemic acquired resistance	GO:0032440//2-alkenal reductase [NAD(P)] activity;GO:0008517//folic acid transporter activity;GO:0042626//ATPase activity, coupled to transmembrane movement of substances;GO:0005524//ATP binding	GO:0000325//plant-type vacuole;GO:0005774//vacuolar membrane;GO:0016021//integral to membrane;GO:0005794//Golgi apparatus;GO:0009506//plasmodesma;GO:0005886//plasma membrane	--
CL252.Contig5_All	937	199	7	14.6934	0.519	-4.82329	Down	4.4e-50	1.85e-47	gi|359473951|ref|XP_003631380.1|	88.6	1e-16	PREDICTED: LOW QUALITY PROTEIN: protein NLP7-like [Vitis vinifera]	gi|372558271|dbj|AB689124.1|	141	1e-30	Chrysanthemum x morifolium DNA, random amplified polymorphic fragment, B02NBS-1, cultivar: Jimba	sp|Q84TH9|NLP7_ARATH	83.2	2e-16	Protein NLP7 OS=Arabidopsis thaliana GN=NLP7 PE=1 SV=2	--	--	--	--	--	--	--	--	--	--	GO:0009414//response to water deprivation;GO:0010118//stomatal movement;GO:0042128//nitrate assimilation;GO:0010167//response to nitrate	-	GO:0005634//nucleus	--
Unigene24161_All	246	27	1	7.5934	0.2824	-4.74893	Down	1.18e-07	5.72e-06	--	--	--	--	--	--	--	--	--	--	--	--	--	--	--	--	--	--	--	--	--	--	-	-	-	--
Unigene31624_All	334	27	1	5.5928	0.208	-4.74892	Down	1.18e-07	5.71e-06	--	--	--	--	--	--	--	--	--	--	--	--	--	--	--	--	--	--	--	--	--	--	-	-	-	--
CL6544.Contig2_All	1294	127	5	6.7902	0.2685	-4.66046	Down	7.95e-32	1.9e-29	gi|37993661|gb|AAR06916.1|	634.4	1e-180	UDP-glycosyltransferase 85C2 [Stevia rebaudiana]	gi|37993660|gb|AY345978.1|	301	1e-78	Stevia rebaudiana UDP-glycosyltransferase 85C2 mRNA, complete cds	sp|Q9LME8|U85A7_ARATH	437	5e-123	UDP-glycosyltransferase 85A7 OS=Arabidopsis thaliana GN=UGT85A7 PE=2 SV=1	--	--	--	--	--	K13030	2e-78	291	sbi:SORBI_01g001220	cyanohydrin beta-glucosyltransferase [EC:2.4.1.85]	-	GO:0035251//UDP-glucosyltransferase activity	-	--
CL1628.Contig27_All	2109	24	1	0.7873	0.0329	-4.58075	Down	8.46e-07	3.58e-05	gi|355525386|gb|AES93119.1|	183	1e-122	putative strictosidine beta-D-glucosidase [Camptotheca acuminata]	gi|16903207|gb|AY059473.1|	71.9	3e-09	Davidia involucrata raucaffricine-O-beta-D-glucosidase-like protein mRNA, partial cds	sp|Q8GU20|SG1_RAUSE	270	8e-119	Strictosidine-O-beta-D-glucosidase OS=Rauvolfia serpentina GN=SGR1 PE=1 SV=1	CAC0385	148	2e-70	COG2723	Beta-glucosidase/6-phospho-beta-glucosidase/beta-galactosidase	K01188	1e-110	256	rcu:RCOM_0827440	beta-glucosidase [EC:3.2.1.21]	GO:0009821//alkaloid biosynthetic process	GO:0050422	-	--
CL1628.Contig28_All	2189	24	1	0.7585	0.0317	-4.58059	Down	8.46e-07	3.58e-05	gi|449515221|ref|XP_004164648.1|	107.1	7e-102	PREDICTED: beta-glucosidase 12-like [Cucumis sativus]	gi|16903207|gb|AY059473.1|	63.9	7e-07	Davidia involucrata raucaffricine-O-beta-D-glucosidase-like protein mRNA, partial cds	sp|Q8GU20|SG1_RAUSE	177	1e-88	Strictosidine-O-beta-D-glucosidase OS=Rauvolfia serpentina GN=SGR1 PE=1 SV=1	CAC0385	139	2e-50	COG2723	Beta-glucosidase/6-phospho-beta-glucosidase/beta-galactosidase	K01188	6e-81	166	osa:4336146	beta-glucosidase [EC:3.2.1.21]	GO:0009821//alkaloid biosynthetic process	GO:0050422	-	--
Unigene41213_All	446	24	1	3.7229	0.1558	-4.57866	Down	8.46e-07	3.58e-05	gi|359492474|ref|XP_003634419.1|	102.4	2e-21	PREDICTED: LOW QUALITY PROTEIN: glutathione transferase GST 23-like [Vitis vinifera]	--	--	--	--	sp|P32110|GSTX6_SOYBN	63.9	4e-11	Probable glutathione S-transferase OS=Glycine max GN=HSP26-A PE=2 SV=1	--	--	--	--	--	K00799	4e-14	75.1	vvi:100262021	glutathione S-transferase [EC:2.5.1.18]	-	-	-	--
Unigene31839_All	373	24	1	4.4516	0.1863	-4.57862	Down	8.46e-07	3.58e-05	--	--	--	--	--	--	--	--	--	--	--	--	--	--	--	--	--	--	--	--	--	--	-	-	-	--
Unigene21472_All	485	23	1	3.2809	0.1432	-4.51799	Down	1.63e-06	6.53e-05	gi|50838657|dbj|BAD34493.1|	132.1	3e-30	Gag-Pol [Ipomoea batatas]	gi|377655440|gb|JN402332.1|	107	1e-20	Citrus sinensis cultivar Tarocco retrotransposon Copia-like polyprotein (Tcs1) gene, complete cds	sp|P10978|POLX_TOBAC	66.6	7e-12	Retrovirus-related Pol polyprotein from transposon TNT 1-94 OS=Nicotiana tabacum PE=2 SV=1	--	--	--	--	--	K05356	7e-07	51.2	sbi:SORBI_0011s005450	all-trans-nonaprenyl-diphosphate synthase [EC:2.5.1.84 2.5.1.85]	-	GO:0046872//metal ion binding	-	--
Unigene40684_All	253	23	1	6.2895	0.2746	-4.51754	Down	1.63e-06	6.53e-05	--	--	--	--	--	--	--	--	--	--	--	--	--	--	--	--	--	--	--	--	--	--	-	-	-	--
CL10684.Contig2_All	343	46	2	9.2784	0.4051	-4.51753	Down	4.79e-12	3.92e-10	--	--	--	--	--	--	--	--	--	--	--	--	--	--	--	--	--	--	--	--	--	--	-	-	-	--
Unigene41117_All	487	23	1	3.2674	0.1427	-4.51709	Down	1.63e-06	6.53e-05	gi|462404802|gb|EMJ10266.1|	54.7	6e-07	hypothetical protein PRUPE_ppa025644mg [Prunus persica]	--	--	--	--	--	--	--	--	--	--	--	--	--	--	--	--	--	--	-	-	-	--
Unigene31116_All	514	45	2	6.057	0.2703	-4.48597	Down	9.17e-12	7.31e-10	gi|225452805|ref|XP_002283468.1|	199.5	1e-50	PREDICTED: vacuolar amino acid transporter 1 [Vitis vinifera] >gi|296082904|emb|CBI22205.3| unnamed protein product [Vitis vinifera]	gi|470137068|ref|XM_004304252.1|	87.7	1e-14	PREDICTED: Fragaria vesca subsp. vesca vacuolar amino acid transporter 1-like (LOC101291549), mRNA	--	--	--	--	YJR001w	92	5e-19	COG0814	Amino acid permeases	K15015	6e-45	177	pop:POPTR_564204	solute carrier family 32 (vesicular inhibitory amino acid transporter)	-	-	GO:0016021//integral to membrane	--
Unigene9010_All	772	44	2	3.9432	0.18	-4.4533	Down	1.76e-11	1.36e-09	gi|460391200|ref|XP_004241211.1|	376.3	2e-103	PREDICTED: probable protein phosphatase 2C 24-like [Solanum lycopersicum]	gi|460391199|ref|XM_004241163.1|	99.6	4e-18	PREDICTED: Solanum lycopersicum probable protein phosphatase 2C 24-like (LOC101244003), mRNA	sp|Q9ZW21|P2C24_ARATH	348	1e-96	Probable protein phosphatase 2C 24 OS=Arabidopsis thaliana GN=At2g29380 PE=2 SV=1	YDL006w	118	9e-27	COG0631	Serine/threonine protein phosphatase	K14497	2e-97	353	vvi:100255251	protein phosphatase 2C [EC:3.1.3.16]	GO:0006470//protein dephosphorylation;GO:0009738//abscisic acid mediated signaling pathway	GO:0046872//metal ion binding;GO:0004722//protein serine/threonine phosphatase activity	GO:0005886//plasma membrane	--
CL1628.Contig44_All	1885	22	1	0.8075	0.0369	-4.45177	Down	3.12e-06	0.000119131	gi|355525386|gb|AES93119.1|	117.9	1e-98	putative strictosidine beta-D-glucosidase [Camptotheca acuminata]	gi|16903207|gb|AY059473.1|	71.9	2e-09	Davidia involucrata raucaffricine-O-beta-D-glucosidase-like protein mRNA, partial cds	sp|Q8GU20|SG1_RAUSE	157	1e-92	Strictosidine-O-beta-D-glucosidase OS=Rauvolfia serpentina GN=SGR1 PE=1 SV=1	lin0583	75.9	6e-39	COG2723	Beta-glucosidase/6-phospho-beta-glucosidase/beta-galactosidase	K01188	2e-88	156	osa:4336146	beta-glucosidase [EC:3.2.1.21]	-	-	-	--
Unigene40081_All	550	40	2	5.0316	0.2526	-4.31609	Down	2.34e-10	1.61e-08	--	--	--	--	--	--	--	--	--	--	--	--	--	--	--	--	--	--	--	--	--	--	-	-	-	--
Unigene39557_All	439	20	1	3.1519	0.1583	-4.31549	Down	1.14e-05	0.000388918	--	--	--	--	--	--	--	--	--	--	--	--	--	--	--	--	--	--	--	--	--	--	-	-	-	--
CL2813.Contig2_All	1279	97	5	5.247	0.2716	-4.27194	Down	2.21e-23	3.76e-21	gi|356539983|ref|XP_003538471.1|	496.9	3e-139	PREDICTED: codeine O-demethylase-like [Glycine max]	gi|357492714|ref|XM_003616598.1|	115	1e-22	Medicago truncatula 1-aminocyclopropane-1-carboxylate oxidase (MTR_5g082750) mRNA, complete cds	sp|Q39224|SRG1_ARATH	227	1e-59	Protein SRG1 OS=Arabidopsis thaliana GN=SRG1 PE=2 SV=1	PA4191	122	1e-27	COG3491	Isopenicillin N synthase and related dioxygenases	K06892	2e-60	231	pop:POPTR_550478		GO:0055114//oxidation-reduction process;GO:0009620//response to fungus;GO:0009867//jasmonic acid mediated signaling pathway;GO:0009611//response to wounding;GO:0009695//jasmonic acid biosynthetic process;GO:0080167//response to karrikin	GO:0016706//oxidoreductase activity, acting on paired donors, with incorporation or reduction of molecular oxygen, 2-oxoglutarate as one donor, and incorporation of one atom each of oxygen into both donors;GO:0005506//iron ion binding	GO:0005737//cytoplasm	--
Unigene40638_All	320	134	7	28.9711	1.5198	-4.25266	Down	9.83e-32	2.34e-29	gi|2316022|gb|AAC49797.1|	188.7	2e-47	MRP-like ABC transporter [Arabidopsis thaliana]	gi|460170128|gb|GABL01084948.1|	87.7	6e-15	TSA: Camelina sativa comp63560_c0_seq2 transcribed RNA sequence	sp|Q7DM58|AB4C_ARATH	188	5e-49	ABC transporter C family member 4 OS=Arabidopsis thaliana GN=ABCC4 PE=1 SV=2	SPAC3F10.11c	120	6e-28	COG1132	ABC-type multidrug transport system, ATPase and permease components	K05666	4e-24	107	olu:OSTLU_35503	ATP-binding cassette, subfamily C (CFTR/MRP), member 2	GO:0009611//response to wounding;GO:0009414//response to water deprivation;GO:0010118//stomatal movement;GO:0009624//response to nematode;GO:0006855//drug transmembrane transport;GO:0034976//response to endoplasmic reticulum stress;GO:0015884//folic acid transport;GO:0006200//ATP catabolic process;GO:0009627//systemic acquired resistance	GO:0008517//folic acid transporter activity;GO:0042626//ATPase activity, coupled to transmembrane movement of substances;GO:0005524//ATP binding	GO:0000325//plant-type vacuole;GO:0005774//vacuolar membrane;GO:0016021//integral to membrane;GO:0005794//Golgi apparatus;GO:0009506//plasmodesma;GO:0005886//plasma membrane	--
CL1628.Contig2_All	2460	19	1	0.5344	0.0282	-4.24415	Down	2.18e-05	0.000701067	gi|297746386|emb|CBI16442.3|	102.1	5e-20	unnamed protein product [Vitis vinifera]	gi|16903207|gb|AY059473.1|	71.9	3e-09	Davidia involucrata raucaffricine-O-beta-D-glucosidase-like protein mRNA, partial cds	sp|Q8GU20|SG1_RAUSE	177	1e-86	Strictosidine-O-beta-D-glucosidase OS=Rauvolfia serpentina GN=SGR1 PE=1 SV=1	CAC0385	139	2e-50	COG2723	Beta-glucosidase/6-phospho-beta-glucosidase/beta-galactosidase	K01188	4e-79	166	osa:4336146	beta-glucosidase [EC:3.2.1.21]	GO:0009821//alkaloid biosynthetic process	GO:0050422	-	--
Unigene20402_All	384	19	1	3.4232	0.1809	-4.24208	Down	2.18e-05	0.000700673	--	--	--	--	--	--	--	--	--	--	--	--	--	--	--	--	--	--	--	--	--	--	-	-	-	--
CL1628.Contig11_All	2389	19	1	0.5502	0.0291	-4.24087	Down	2.18e-05	0.00070087	gi|297746386|emb|CBI16442.3|	116.3	2e-24	unnamed protein product [Vitis vinifera]	gi|16903207|gb|AY059473.1|	71.9	3e-09	Davidia involucrata raucaffricine-O-beta-D-glucosidase-like protein mRNA, partial cds	sp|Q8GU20|SG1_RAUSE	177	1e-86	Strictosidine-O-beta-D-glucosidase OS=Rauvolfia serpentina GN=SGR1 PE=1 SV=1	CAC0385	139	2e-50	COG2723	Beta-glucosidase/6-phospho-beta-glucosidase/beta-galactosidase	K01188	4e-79	166	osa:4336146	beta-glucosidase [EC:3.2.1.21]	GO:0009821//alkaloid biosynthetic process	GO:0050422	-	--
CL9249.Contig2_All	748	123	7	11.3766	0.6502	-4.12904	Down	1.11e-28	2.38e-26	gi|365222884|gb|AEW69794.1|	129.4	5e-29	Hop-interacting protein THI031 [Solanum lycopersicum]	--	--	--	--	--	--	--	--	--	--	--	--	--	--	--	--	--	--	-	-	GO:0044424//intracellular part	--
Unigene23904_All	437	35	2	5.5411	0.318	-4.12307	Down	5.8e-09	3.34e-07	--	--	--	--	gi|147860458|emb|AM434373.2|	69.9	2e-09	Vitis vinifera contig VV78X118294.7, whole genome shotgun sequence	--	--	--	--	--	--	--	--	--	--	--	--	--	--	-	-	-	--
Unigene28310_All	517	34	2	4.5499	0.2688	-4.08123	Down	1.1e-08	6.13e-07	--	--	--	--	--	--	--	--	--	--	--	--	--	--	--	--	--	--	--	--	--	--	-	-	-	--
CL6544.Contig4_All	957	229	14	16.5552	1.0164	-4.02574	Down	2.46e-51	1.08e-48	gi|37993661|gb|AAR06916.1|	409.5	4e-113	UDP-glycosyltransferase 85C2 [Stevia rebaudiana]	gi|37993660|gb|AY345978.1|	115	9e-23	Stevia rebaudiana UDP-glycosyltransferase 85C2 mRNA, complete cds	sp|Q9LME8|U85A7_ARATH	288	2e-78	UDP-glycosyltransferase 85A7 OS=Arabidopsis thaliana GN=UGT85A7 PE=2 SV=1	--	--	--	--	--	K13030	6e-50	196	sbi:SORBI_01g001220	cyanohydrin beta-glucosyltransferase [EC:2.4.1.85]	-	GO:0035251//UDP-glucosyltransferase activity	-	--
Unigene31358_All	331	114	7	23.828	1.4693	-4.01946	Down	3.36e-26	6.56e-24	gi|462395076|gb|EMJ00875.1|	197.2	6e-50	hypothetical protein PRUPE_ppa000182mg [Prunus persica]	gi|470108989|ref|XM_004290737.1|	79.8	2e-12	PREDICTED: Fragaria vesca subsp. vesca ABC transporter C family member 14-like (LOC101305329), mRNA	sp|Q9LZJ5|AB14C_ARATH	179	3e-46	ABC transporter C family member 14 OS=Arabidopsis thaliana GN=ABCC14 PE=1 SV=1	YDR135c	83.6	8e-17	COG1132	ABC-type multidrug transport system, ATPase and permease components	K05666	2e-15	78.6	olu:OSTLU_35503	ATP-binding cassette, subfamily C (CFTR/MRP), member 2	GO:0009611//response to wounding;GO:0009414//response to water deprivation;GO:0010118//stomatal movement;GO:0009624//response to nematode;GO:0006855//drug transmembrane transport;GO:0034976//response to endoplasmic reticulum stress;GO:0015884//folic acid transport;GO:0055114//oxidation-reduction process;GO:0006200//ATP catabolic process;GO:0009627//systemic acquired resistance	GO:0032440//2-alkenal reductase [NAD(P)] activity;GO:0008517//folic acid transporter activity;GO:0042626//ATPase activity, coupled to transmembrane movement of substances;GO:0005524//ATP binding	GO:0000325//plant-type vacuole;GO:0005774//vacuolar membrane;GO:0016021//integral to membrane;GO:0005794//Golgi apparatus;GO:0009506//plasmodesma;GO:0005886//plasma membrane	--
Unigene18707_All	1126	535	33	32.8719	2.0362	-4.0129	Down	1.17e-117	1.47e-114	gi|462415256|gb|EMJ19993.1|	394	2e-108	hypothetical protein PRUPE_ppa009786mg [Prunus persica]	gi|470144284|ref|XM_004307742.1|	81.8	1e-12	PREDICTED: Fragaria vesca subsp. vesca putative expansin-B2-like (LOC101298259), mRNA	sp|Q6H676|EXB11_ORYSJ	286	2e-77	Expansin-B11 OS=Oryza sativa subsp. japonica GN=EXPB11 PE=2 SV=1	--	--	--	--	--	--	--	--	--	--	GO:0019953//sexual reproduction	-	GO:0005576//extracellular region	--
Unigene40388_All	687	81	5	8.1571	0.5056	-4.01199	Down	5.97e-19	8.01e-17	gi|147842398|emb|CAN60751.1|	232.6	4e-60	hypothetical protein VITISV_044288 [Vitis vinifera]	--	--	--	--	sp|P10978|POLX_TOBAC	67	9e-12	Retrovirus-related Pol polyprotein from transposon TNT 1-94 OS=Nicotiana tabacum PE=2 SV=1	--	--	--	--	--	K12619	3e-08	56.6	osa:4349826	5'-3' exoribonuclease 2 [EC:3.1.13.-]	-	-	-	--
Unigene9819_All	476	48	3	6.9766	0.4379	-3.99385	Down	1.15e-11	9.06e-10	--	--	--	--	--	--	--	--	--	--	--	--	--	--	--	--	--	--	--	--	--	--	-	-	-	--
CL7289.Contig3_All	1601	61	4	2.636	0.1736	-3.92451	Down	2.35e-14	2.3e-12	gi|225452805|ref|XP_002283468.1|	555.4	1e-156	PREDICTED: vacuolar amino acid transporter 1 [Vitis vinifera] >gi|296082904|emb|CBI22205.3| unnamed protein product [Vitis vinifera]	gi|225436060|ref|XM_002276419.1|	97.6	3e-17	PREDICTED: Vitis vinifera vacuolar amino acid transporter 1-like (LOC100253027), mRNA	sp|Q9SR44|LHTL2_ARATH	110	2e-24	Lysine histidine transporter-like 2 OS=Arabidopsis thaliana GN=At1g67640 PE=2 SV=1	YJR001w	155	2e-37	COG0814	Amino acid permeases	K15015	1e-137	488	gmx:100794374	solute carrier family 32 (vesicular inhibitory amino acid transporter)	-	-	GO:0005886//plasma membrane;GO:0016021//integral to membrane	--
CL1628.Contig31_All	2218	28	2	0.8734	0.0626	-3.80241	Down	4.9e-07	2.15e-05	gi|224077140|ref|XP_002305150.1|	93.6	1e-17	predicted protein [Populus trichocarpa] >gi|222848114|gb|EEE85661.1| predicted protein [Populus trichocarpa]	gi|16903207|gb|AY059473.1|	71.9	3e-09	Davidia involucrata raucaffricine-O-beta-D-glucosidase-like protein mRNA, partial cds	sp|Q8GU20|SG1_RAUSE	341	1e-93	Strictosidine-O-beta-D-glucosidase OS=Rauvolfia serpentina GN=SGR1 PE=1 SV=1	CAC0385	211	3e-54	COG2723	Beta-glucosidase/6-phospho-beta-glucosidase/beta-galactosidase	K01188	8e-89	326	sbi:SORBI_06g019840	beta-glucosidase [EC:3.2.1.21]	GO:0009821//alkaloid biosynthetic process	GO:0050247;GO:0050506;GO:0050422	-	--
Unigene24955_All	618	84	6	9.4037	0.6745	-3.80134	Down	6.83e-19	9.12e-17	--	--	--	--	--	--	--	--	--	--	--	--	--	--	--	--	--	--	--	--	--	--	-	-	-	--
Unigene19770_All	1742	326	25	12.9473	0.9971	-3.69877	Down	5.52e-68	3.19e-65	gi|462415720|gb|EMJ20457.1|	501.1	2e-140	hypothetical protein PRUPE_ppa018127mg [Prunus persica]	--	--	--	--	sp|Q93ZR6|WSD1_ARATH	352	4e-97	O-acyltransferase WSD1 OS=Arabidopsis thaliana GN=WSD1 PE=2 SV=1	--	--	--	--	--	K15406	1e-96	352	ath:AT5G37300	wax-ester synthase / diacylglycerol O-acyltransferase [EC:2.3.1.75 2.3.1.20]	-	-	-	--
Unigene40861_All	346	26	2	5.1988	0.4016	-3.69435	Down	1.71e-06	6.84e-05	gi|460398869|ref|XP_004244969.1|	24.3	1e-13	PREDICTED: probable ornithine aminotransferase isoform 1 [Solanum lycopersicum]	--	--	--	--	sp|Q10G56|OAT_ORYSJ	53.1	3e-12	Ornithine aminotransferase, mitochondrial OS=Oryza sativa subsp. japonica GN=OAT PE=2 SV=1	--	--	--	--	--	K00819	2e-12	56.2	zma:100191445	ornithine--oxo-acid transaminase [EC:2.6.1.13]	GO:0006635//fatty acid beta-oxidation;GO:0006593//ornithine catabolic process;GO:0009414//response to water deprivation;GO:0009413//response to flooding;GO:0010260//organ senescence;GO:0009816//defense response to bacterium, incompatible interaction;GO:0019544//arginine catabolic process to glutamate;GO:0009753//response to jasmonic acid stimulus;GO:0042538//hyperosmotic salinity response;GO:0007…	GO:0008270//zinc ion binding;GO:0030170//pyridoxal phosphate binding;GO:0004587//ornithine-oxo-acid transaminase activity	GO:0005739//mitochondrion	--
CL8345.Contig9_All	2105	25	2	0.8217	0.066	-3.63807	Down	3.19e-06	0.000121498	gi|255575222|ref|XP_002528515.1|	200.7	8e-50	glutamate decarboxylase, putative [Ricinus communis] >gi|223532075|gb|EEF33884.1| glutamate decarboxylase, putative [Ricinus communis]	gi|225312551|dbj|AK327091.1|	442	1e-121	Solanum lycopersicum cDNA, clone: LEFL2021B09, HTC in fruit	sp|P54767|DCE_SOLLC	580	1e-165	Glutamate decarboxylase OS=Solanum lycopersicum PE=2 SV=1	sll1641	364	3e-100	COG0076	Glutamate decarboxylase and related PLP-dependent proteins	K01580	1e-166	585	rcu:RCOM_0112580	glutamate decarboxylase [EC:4.1.1.15]	GO:0048767//root hair elongation;GO:0015706//nitrate transport;GO:0010359//regulation of anion channel activity;GO:0000041//transition metal ion transport;GO:0006536//glutamate metabolic process;GO:0010167//response to nitrate;GO:0046686//response to cadmium ion	GO:0005516//calmodulin binding;GO:0004351//glutamate decarboxylase activity;GO:0030170//pyridoxal phosphate binding	GO:0005829//cytosol	--
Unigene39364_All	354	25	2	4.8859	0.3925	-3.63786	Down	3.19e-06	0.000121458	--	--	--	--	--	--	--	--	--	--	--	--	--	--	--	--	--	--	--	--	--	--	-	-	-	--
CL1628.Contig21_All	2342	37	3	1.093	0.089	-3.61834	Down	1.13e-08	6.28e-07	gi|355525386|gb|AES93119.1|	137.5	1e-30	putative strictosidine beta-D-glucosidase [Camptotheca acuminata]	gi|16903207|gb|AY059473.1|	71.9	3e-09	Davidia involucrata raucaffricine-O-beta-D-glucosidase-like protein mRNA, partial cds	sp|Q8GU20|SG1_RAUSE	162	2e-82	Strictosidine-O-beta-D-glucosidase OS=Rauvolfia serpentina GN=SGR1 PE=1 SV=1	CAC0385	96.3	2e-47	COG2723	Beta-glucosidase/6-phospho-beta-glucosidase/beta-galactosidase	K01188	1e-74	150	osa:4336146	beta-glucosidase [EC:3.2.1.21]	GO:0009821//alkaloid biosynthetic process	GO:0050422	-	--
CL252.Contig4_All	956	244	20	17.658	1.4535	-3.60272	Down	3.38e-50	1.43e-47	gi|359473951|ref|XP_003631380.1|	88.6	1e-16	PREDICTED: LOW QUALITY PROTEIN: protein NLP7-like [Vitis vinifera]	--	--	--	--	sp|Q84TH9|NLP7_ARATH	82	5e-16	Protein NLP7 OS=Arabidopsis thaliana GN=NLP7 PE=1 SV=2	--	--	--	--	--	--	--	--	--	--	GO:0009414//response to water deprivation;GO:0010118//stomatal movement;GO:0042128//nitrate assimilation;GO:0010167//response to nitrate	-	GO:0005634//nucleus	--
Unigene20195_All	1567	157	13	6.9317	0.5764	-3.58807	Down	1.06e-32	2.63e-30	gi|224075499|ref|XP_002304655.1|	715.3	0	predicted protein [Populus trichocarpa] >gi|222842087|gb|EEE79634.1| predicted protein [Populus trichocarpa]	gi|356495070|ref|XM_003516356.1|	85.7	1e-13	PREDICTED: Glycine max uncharacterized protein LOC100804606 (LOC100804606), mRNA	--	--	--	--	--	--	--	--	--	--	--	--	--	--	-	-	GO:0009507//chloroplast	--
Unigene39672_All	388	24	2	4.2795	0.3581	-3.57901	Down	5.93e-06	0.000212262	--	--	--	--	--	--	--	--	--	--	--	--	--	--	--	--	--	--	--	--	--	--	-	-	-	--
Unigene8656_All	300	60	5	13.8369	1.1579	-3.57894	Down	2.96e-13	2.65e-11	gi|470132929|ref|XP_004302327.1|	67.4	7e-11	PREDICTED: hydrophobic protein RCI2A-like [Fragaria vesca subsp. vesca]	--	--	--	--	sp|Q9ZNQ7|RCI2A_ARATH	65.9	5e-12	Hydrophobic protein RCI2A OS=Arabidopsis thaliana GN=RCI2A PE=2 SV=1	--	--	--	--	--	--	--	--	--	--	GO:0042538//hyperosmotic salinity response;GO:0007030//Golgi organization;GO:0009409//response to cold;GO:0006833//water transport;GO:0046686//response to cadmium ion;GO:0009737//response to abscisic acid stimulus;GO:0006096//glycolysis	-	GO:0016021//integral to membrane	--
CL2362.Contig2_All	1318	892	79	46.823	4.1643	-3.49107	Down	1.38e-174	3.58e-171	gi|224140423|ref|XP_002323582.1|	497.7	1e-139	predicted protein [Populus trichocarpa] >gi|222868212|gb|EEF05343.1| predicted protein [Populus trichocarpa]	gi|268638402|gb|GU139369.1|	65.9	1e-07	Capsicum annuum oxidoreductase (OXR1) mRNA, complete cds	sp|P51091|LDOX_MALDO	253	2e-67	Leucoanthocyanidin dioxygenase OS=Malus domestica GN=ANS PE=2 SV=1	PA4191	135	1e-31	COG3491	Isopenicillin N synthase and related dioxygenases	K05277	7e-68	256	pop:POPTR_646527	leucoanthocyanidin dioxygenase [EC:1.14.11.19]	GO:0080167//response to karrikin;GO:0055114//oxidation-reduction process	GO:0050589//leucocyanidin oxygenase activity;GO:0005506//iron ion binding;GO:0016702//oxidoreductase activity, acting on single donors with incorporation of molecular oxygen, incorporation of two atoms of oxygen	-	--
CL6152.Contig1_All	1783	223	20	8.6529	0.7793	-3.47293	Down	1.23e-44	4.3e-42	gi|225456303|ref|XP_002279981.1|	607.4	2e-172	PREDICTED: cytochrome P450 94A1-like [Vitis vinifera]	gi|332002898|gb|CP002688.1|	89.7	9e-15	Arabidopsis thaliana chromosome 5, complete sequence	sp|O81117|C94A1_VICSA	424	6e-119	Cytochrome P450 94A1 OS=Vicia sativa GN=CYP94A1 PE=2 SV=2	BH0579	131	3e-30	COG2124	Cytochrome P450	K13407	2e-126	451	vvi:100259592	cytochrome P450, family 94, subfamily A, polypeptide 1 (fatty acid omega-hydroxylase) [EC:1.14.-.-]	GO:0009753//response to jasmonic acid stimulus;GO:0009620//response to fungus;GO:0009611//response to wounding;GO:0010154//fruit development;GO:0009695//jasmonic acid biosynthetic process;GO:0048480//stigma development;GO:0010200//response to chitin;GO:0009555//pollen development;GO:0002213//defense response to insect;GO:0048653//anther development	GO:0046872//metal ion binding;GO:0016705//oxidoreductase activity, acting on paired donors, with incorporation or reduction of molecular oxygen;GO:0019825//oxygen binding;GO:0052694//jasmonoyl-isoleucine-12-hydroxylase activity	GO:0005576//extracellular region;GO:0009507//chloroplast	--
Unigene40322_All	321	22	2	4.7416	0.4329	-3.45327	Down	2.03e-05	0.000656921	--	--	--	--	--	--	--	--	--	--	--	--	--	--	--	--	--	--	--	--	--	--	-	-	-	--
CL8371.Contig1_All	692	65	6	6.4986	0.6024	-3.43134	Down	8.23e-14	7.73e-12	--	--	--	--	--	--	--	--	--	--	--	--	--	--	--	--	--	--	--	--	--	--	-	-	-	--
CL3717.Contig2_All	383	32	3	5.7804	0.5442	-3.40896	Down	2.42e-07	1.12e-05	--	--	--	--	--	--	--	--	--	--	--	--	--	--	--	--	--	--	--	--	--	--	-	-	-	--
Unigene40515_All	1325	83	8	4.3338	0.4195	-3.36889	Down	4.86e-17	5.8e-15	--	--	--	--	--	--	--	--	--	--	--	--	--	--	--	--	--	--	--	--	--	--	-	-	-	--
CL13305.Contig1_All	480	31	3	4.4682	0.4342	-3.36326	Down	4.44e-07	1.97e-05	gi|449491392|ref|XP_004158882.1|	157.9	5e-38	PREDICTED: beta-galactosidase 3-like [Cucumis sativus]	gi|356561184|ref|XM_003548817.1|	63.9	1e-07	PREDICTED: Glycine max beta-galactosidase 3-like (LOC100780897), mRNA	sp|Q9SCV9|BGAL3_ARATH	152	1e-37	Beta-galactosidase 3 OS=Arabidopsis thaliana GN=BGAL3 PE=1 SV=1	--	--	--	--	--	--	--	--	--	--	GO:0006598//polyamine catabolic process;GO:0010075//regulation of meristem growth;GO:0009698//phenylpropanoid metabolic process;GO:0005975//carbohydrate metabolic process;GO:0042398//cellular modified amino acid biosynthetic process;GO:0009664//plant-type cell wall organization;GO:0009832//plant-type cell wall biogenesis	GO:0043169//cation binding;GO:0004565//beta-galactosidase activity;GO:0030246//carbohydrate binding	GO:0005576//extracellular region	--
Unigene40389_All	493	51	5	7.157	0.7046	-3.34448	Down	7.07e-11	5.13e-09	gi|147845303|emb|CAN79061.1|	132.1	3e-30	hypothetical protein VITISV_024577 [Vitis vinifera]	--	--	--	--	--	--	--	--	--	--	--	--	--	--	--	--	--	--	GO:0006310//DNA recombination	GO:0003677//DNA binding;GO:0004601//peroxidase activity	-	--
Unigene39172_All	409	30	3	5.0747	0.5096	-3.31589	Down	8.13e-07	3.46e-05	gi|460370723|ref|XP_004231199.1|	60.1	1e-08	PREDICTED: ethylene-responsive transcription factor CRF4-like [Solanum lycopersicum]	--	--	--	--	sp|Q9SUE3|CRF4_ARATH	48.9	1e-06	Ethylene-responsive transcription factor CRF4 OS=Arabidopsis thaliana GN=CRF4 PE=1 SV=2	--	--	--	--	--	--	--	--	--	--	-	-	-	--
CL1628.Contig20_All	2115	40	4	1.3085	0.1314	-3.31588	Down	1.01e-08	5.64e-07	gi|355525386|gb|AES93119.1|	60.5	9e-125	putative strictosidine beta-D-glucosidase [Camptotheca acuminata]	gi|16903207|gb|AY059473.1|	71.9	3e-09	Davidia involucrata raucaffricine-O-beta-D-glucosidase-like protein mRNA, partial cds	sp|Q8GU20|SG1_RAUSE	387	2e-118	Strictosidine-O-beta-D-glucosidase OS=Rauvolfia serpentina GN=SGR1 PE=1 SV=1	CAC0385	237	2e-71	COG2723	Beta-glucosidase/6-phospho-beta-glucosidase/beta-galactosidase	K01188	2e-115	387	sbi:SORBI_06g019840	beta-glucosidase [EC:3.2.1.21]	GO:0009821//alkaloid biosynthetic process	GO:0050247;GO:0050506;GO:0050422	-	--
CL10684.Contig1_All	368	40	4	7.5201	0.7552	-3.31582	Down	1.01e-08	5.65e-07	--	--	--	--	--	--	--	--	--	--	--	--	--	--	--	--	--	--	--	--	--	--	-	-	-	--
Unigene9834_All	442	39	4	6.1045	0.6287	-3.27943	Down	1.84e-08	9.9e-07	gi|224075499|ref|XP_002304655.1|	176	1e-43	predicted protein [Populus trichocarpa] >gi|222842087|gb|EEE79634.1| predicted protein [Populus trichocarpa]	--	--	--	--	--	--	--	--	--	--	--	--	--	--	--	--	--	--	-	-	GO:0009507//chloroplast	--
Unigene2260_All	496	29	3	4.0451	0.4202	-3.26703	Down	1.48e-06	6.02e-05	gi|168237|gb|AAA33375.1|	52	4e-06	hydroxyproline-rich protein [Helianthus annuus] >gi|445130|prf||1908433A Hyp-rich glycoprotein	--	--	--	--	sp|Q38913|EXTN1_ARATH	63.9	4e-11	Extensin-1 OS=Arabidopsis thaliana GN=EXT1 PE=2 SV=2	--	--	--	--	--	K01115	4e-06	48.9	rcu:RCOM_1613030	phospholipase D [EC:3.1.4.4]	-	-	-	--
CL1077.Contig5_All	713	228	24	22.1236	2.3386	-3.24187	Down	5.86e-43	1.96e-40	--	--	--	--	--	--	--	--	--	--	--	--	--	--	--	--	--	--	--	--	--	--	-	-	-	--
CL7223.Contig3_All	393	47	5	8.274	0.8839	-3.22663	Down	7.75e-10	5.03e-08	--	--	--	--	--	--	--	--	--	--	--	--	--	--	--	--	--	--	--	--	--	--	-	-	-	--
Unigene16663_All	389	28	3	4.9799	0.5358	-3.21635	Down	2.7e-06	0.000104283	--	--	--	--	gi|353330917|gb|HQ602175.1|	60	2e-06	Achillea millefolium var. borealis isolate lan_US6_3_1 chloroplast glutamine synthase (GS) gene, exons 7 through 10 and partial cds; nuclear gene for chloroplast product	--	--	--	--	--	--	--	--	--	--	--	--	--	--	-	-	-	--
Unigene15210_All	744	763	82	70.9515	7.6573	-3.21193	Down	8.04e-139	1.31e-135	gi|225443888|ref|XP_002277769.1|	134	2e-30	PREDICTED: protein TIFY 5A [Vitis vinifera] >gi|147805843|emb|CAN62787.1| hypothetical protein VITISV_033493 [Vitis vinifera] >gi|297740737|emb|CBI30919.3| unnamed protein product [Vitis vinifera]	gi|389986112|gb|JQ172767.1|	79.8	4e-12	Nicotiana attenuata jasmonate ZIM domain protein j mRNA, complete cds	sp|Q8LBM2|TIF5A_ARATH	82	3e-16	Protein TIFY 5A OS=Arabidopsis thaliana GN=TIFY5A PE=1 SV=1	--	--	--	--	--	K13464	3e-08	57	aly:ARALYDRAFT_488138	jasmonate ZIM domain-containing protein	-	-	-	--
Unigene38264_All	506	64	7	8.7506	0.9611	-3.18662	Down	7.87e-13	6.86e-11	--	--	--	--	--	--	--	--	--	--	--	--	--	--	--	--	--	--	--	--	--	--	-	-	-	--
CL1628.Contig12_All	2147	27	3	0.87	0.0971	-3.16347	Down	4.9e-06	0.000178636	gi|224077140|ref|XP_002305150.1|	107.8	7e-22	predicted protein [Populus trichocarpa] >gi|222848114|gb|EEE85661.1| predicted protein [Populus trichocarpa]	gi|16903207|gb|AY059473.1|	71.9	3e-09	Davidia involucrata raucaffricine-O-beta-D-glucosidase-like protein mRNA, partial cds	sp|Q8GU20|SG1_RAUSE	283	5e-87	Strictosidine-O-beta-D-glucosidase OS=Rauvolfia serpentina GN=SGR1 PE=1 SV=1	CAC0385	168	8e-51	COG2723	Beta-glucosidase/6-phospho-beta-glucosidase/beta-galactosidase	K01188	3e-82	273	rcu:RCOM_1769070	beta-glucosidase [EC:3.2.1.21]	GO:0009821//alkaloid biosynthetic process	GO:0050247;GO:0050506;GO:0050422	-	--
CL7289.Contig4_All	1534	88	10	3.9689	0.4529	-3.13147	Down	6.52e-17	7.69e-15	gi|225452805|ref|XP_002283468.1|	554.7	1e-156	PREDICTED: vacuolar amino acid transporter 1 [Vitis vinifera] >gi|296082904|emb|CBI22205.3| unnamed protein product [Vitis vinifera]	gi|460377021|ref|XM_004234247.1|	99.6	8e-18	PREDICTED: Solanum lycopersicum vacuolar amino acid transporter 1-like (LOC101264793), mRNA	sp|Q9SR44|LHTL2_ARATH	101	1e-21	Lysine histidine transporter-like 2 OS=Arabidopsis thaliana GN=At1g67640 PE=2 SV=1	YJR001w	160	6e-39	COG0814	Amino acid permeases	K15015	5e-136	483	gmx:100794374	solute carrier family 32 (vesicular inhibitory amino acid transporter)	-	-	GO:0005886//plasma membrane;GO:0016021//integral to membrane	--
CL8371.Contig2_All	1152	114	13	6.8464	0.784	-3.12642	Down	1.73e-21	2.66e-19	--	--	--	--	--	--	--	--	--	--	--	--	--	--	--	--	--	--	--	--	--	--	-	-	-	--
Unigene40668_All	313	35	4	7.7363	0.8879	-3.12317	Down	1.99e-07	9.27e-06	gi|225448873|ref|XP_002263116.1|	50.8	7e-06	PREDICTED: uncharacterized protein LOC100246216 [Vitis vinifera] >gi|296083472|emb|CBI23430.3| unnamed protein product [Vitis vinifera]	--	--	--	--	--	--	--	--	--	--	--	--	--	--	--	--	--	--	-	-	-	--
Unigene2564_All	426	26	3	4.2225	0.4893	-3.10931	Down	8.87e-06	0.000306771	--	--	--	--	--	--	--	--	--	--	--	--	--	--	--	--	--	--	--	--	--	--	-	-	-	--
Unigene31303_All	846	26	3	2.1262	0.2464	-3.1092	Down	8.87e-06	0.000306678	gi|255552169|ref|XP_002517129.1|	302.4	6e-81	Late embryogenesis abundant protein D-34, putative [Ricinus communis] >gi|223543764|gb|EEF45292.1| Late embryogenesis abundant protein D-34, putative [Ricinus communis]	gi|312599832|gb|HM543586.1|	61.9	1e-06	Arachis hypogaea cultivar Luhua 14 late embryogenesis abundant protein group 5 protein (LEA5-1) mRNA, complete cds	sp|P09444|LEA34_GOSHI	298	2e-81	Late embryogenesis abundant protein D-34 OS=Gossypium hirsutum PE=4 SV=1	--	--	--	--	--	K10779	2e-14	78.2	smo:SELMODRAFT_443867	transcriptional regulator ATRX [EC:3.6.4.12]	GO:0009793//embryo development ending in seed dormancy;GO:0016114//terpenoid biosynthetic process	-	GO:0005737//cytoplasm	--
Unigene23191_All	1643	510	59	21.4755	2.4949	-3.10564	Down	1.92e-90	1.63e-87	gi|37993669|gb|AAR06920.1|	622.1	9e-177	UDP-glycosyltransferase 74G1 [Stevia rebaudiana]	gi|37993668|gb|AY345982.1|	260	4e-66	Stevia rebaudiana UDP-glycosyltransferase 74G1 mRNA, complete cds	sp|Q9SYK9|U74E2_ARATH	417	7e-117	UDP-glycosyltransferase 74E2 OS=Arabidopsis thaliana GN=UGT74E2 PE=1 SV=1	BS_yjiC	50.4	9e-06	COG1819	Glycosyl transferases, related to UDP-glucuronosyltransferase	K13691	9e-146	515	gmx:100787483	pathogen-inducible salicylic acid glucosyltransferase [EC:2.4.1.-]	GO:0032787//monocarboxylic acid metabolic process;GO:0042537//benzene-containing compound metabolic process	GO:0035251//UDP-glucosyltransferase activity	-	--
CL8345.Contig7_All	1284	43	5	2.3169	0.2705	-3.0985	Down	8.25e-09	4.65e-07	gi|296088812|emb|CBI38262.3|	188.3	2e-46	unnamed protein product [Vitis vinifera]	gi|225319836|dbj|AK330017.1|	89.7	7e-15	Solanum lycopersicum cDNA, clone: LEFL3164E16, HTC in root	sp|P54767|DCE_SOLLC	181	6e-46	Glutamate decarboxylase OS=Solanum lycopersicum PE=2 SV=1	Rv3432c	90.1	7e-18	COG0076	Glutamate decarboxylase and related PLP-dependent proteins	K01580	2e-47	188	osa:4335973	glutamate decarboxylase [EC:4.1.1.15]	GO:0019752//carboxylic acid metabolic process	GO:0005488//binding;GO:0016831//carboxy-lyase activity;GO:0051213//dioxygenase activity	-	--
CL11739.Contig1_All	796	94	11	8.1701	0.9601	-3.0891	Down	9.22e-18	1.16e-15	gi|296087059|emb|CBI33386.3|	330.5	1e-89	unnamed protein product [Vitis vinifera]	gi|356498601|ref|XR_136283.1|	95.6	7e-17	PREDICTED: Glycine max probable calcium-binding protein CML49-like (LOC100800723), miscRNA	sp|Q8W4L0|CML49_ARATH	297	4e-81	Probable calcium-binding protein CML49 OS=Arabidopsis thaliana GN=CML49 PE=2 SV=1	--	--	--	--	--	K13448	6e-89	325	osa:4349736	calcium-binding protein CML	-	GO:0005509//calcium ion binding	-	--
Unigene21840_All	790	85	10	7.4439	0.8794	-3.08147	Down	3.77e-16	4.2e-14	gi|349891782|gb|AEQ20672.1|	356.3	3e-97	PIP2;1 [Karelinia caspia]	gi|349891781|gb|JN206682.1|	496	1e-137	Karelinia caspia PIP2;1 mRNA, complete cds	sp|Q84RL7|PIP21_MAIZE	333	5e-92	Aquaporin PIP2-1 OS=Zea mays GN=PIP2-1 PE=1 SV=2	SMa0627	99	8e-21	COG0580	Glycerol uptake facilitator and related permeases (Major Intrinsic Protein Family)	K09872	2e-92	336	pop:POPTR_735495	aquaporin PIP	GO:0009269//response to desiccation;GO:0006833//water transport;GO:0006970//response to osmotic stress;GO:0080170//hydrogen peroxide transmembrane transport;GO:0009737//response to abscisic acid stimulus	GO:0005215//transporter activity	GO:0005773//vacuole;GO:0005886//plasma membrane;GO:0016021//integral to membrane;GO:0009507//chloroplast	--
CL11612.Contig1_All	2149	450	53	14.4873	1.7135	-3.07977	Down	2.32e-79	1.63e-76	gi|470119041|ref|XP_004295626.1|	832.4	0	PREDICTED: linoleate 13S-lipoxygenase 3-1, chloroplastic-like [Fragaria vesca subsp. vesca]	gi|1495803|emb|X96406.1|	73.8	7e-10	S.tuberosum mRNA for 13-lipoxygenase, clone H3	sp|O24371|LOX31_SOLTU	796	0	Linoleate 13S-lipoxygenase 3-1, chloroplastic OS=Solanum tuberosum GN=LOX3.1 PE=1 SV=1	--	--	--	--	--	K00454	0	827	rcu:RCOM_0937100	lipoxygenase [EC:1.13.11.12]	GO:0006633//fatty acid biosynthetic process	GO:0046872//metal ion binding;GO:0016702//oxidoreductase activity, acting on single donors with incorporation of molecular oxygen, incorporation of two atoms of oxygen	-	--
Unigene29413_All	2438	2476	293	70.263	8.3497	-3.07297	Down	0	0	gi|224141401|ref|XP_002324061.1|	932.2	0	predicted protein [Populus trichocarpa] >gi|222867063|gb|EEF04194.1| predicted protein [Populus trichocarpa]	gi|48927499|emb|X87988.2|	420	1e-114	Solanum tuberosum mRNA for soluble starch synthase II precursor (ssII gene)	sp|Q43847|SSY2_SOLTU	924	0	Granule-bound starch synthase 2, chloroplastic/amyloplastic OS=Solanum tuberosum GN=SS2 PE=1 SV=3	SP1124	302	2e-81	COG0297	Glycogen synthase	K00703	0	932	pop:POPTR_1105268	starch synthase [EC:2.4.1.21]	GO:0001666//response to hypoxia;GO:0010021//amylopectin biosynthetic process;GO:0009753//response to jasmonic acid stimulus;GO:0015706//nitrate transport;GO:0010264//myo-inositol hexakisphosphate biosynthetic process;GO:0009611//response to wounding;GO:0009250//glucan biosynthetic process;GO:0019375//galactolipid biosynthetic process;GO:0010167//response to nitrate;GO:0010260//organ senescence	GO:0009011//starch synthase activity;GO:0016844//strictosidine synthase activity	GO:0009506//plasmodesma;GO:0005774//vacuolar membrane;GO:0009507//chloroplast;GO:0005794//Golgi apparatus;GO:0005886//plasma membrane	--
Unigene39358_All	358	25	3	4.8313	0.5822	-3.05282	Down	1.6e-05	0.000527976	gi|222822566|gb|ACM68432.1|	121.3	4e-27	xyloglucanase-specific endoglucanase inhibitor protein [Petunia x hybrida]	--	--	--	--	sp|Q8RVH5|7SBG2_SOYBN	74.7	1e-14	Basic 7S globulin 2 OS=Glycine max PE=1 SV=1	--	--	--	--	--	--	--	--	--	--	-	-	-	--
CL382.Contig1_All	274	25	3	6.3125	0.7607	-3.05281	Down	1.6e-05	0.000528129	--	--	--	--	--	--	--	--	--	--	--	--	--	--	--	--	--	--	--	--	--	--	-	-	-	--
Unigene41009_All	443	25	3	3.9043	0.4705	-3.0528	Down	1.6e-05	0.000528282	--	--	--	--	--	--	--	--	--	--	--	--	--	--	--	--	--	--	--	--	--	--	-	-	-	--
Unigene27016_All	445	25	3	3.8868	0.4684	-3.05277	Down	1.6e-05	0.000527824	gi|470132929|ref|XP_004302327.1|	67.4	7e-11	PREDICTED: hydrophobic protein RCI2A-like [Fragaria vesca subsp. vesca]	--	--	--	--	sp|Q9ZNQ7|RCI2A_ARATH	65.9	9e-12	Hydrophobic protein RCI2A OS=Arabidopsis thaliana GN=RCI2A PE=2 SV=1	--	--	--	--	--	--	--	--	--	--	GO:0042538//hyperosmotic salinity response;GO:0007030//Golgi organization;GO:0009409//response to cold;GO:0006833//water transport;GO:0046686//response to cadmium ion;GO:0009737//response to abscisic acid stimulus;GO:0006096//glycolysis	-	GO:0016021//integral to membrane	--
CL2516.Contig5_All	725	247	30	23.5705	2.8749	-3.0354	Down	1.15e-43	3.96e-41	gi|1050913|emb|CAA63341.1|	74.3	2e-12	dehydrin [Helianthus annuus]	gi|46020011|dbj|AB049336.1|	63.9	2e-07	Nicotiana tabacum NtERD10B mRNA for dehydrin, complete cds	sp|A8CVF3|DHN1_AVIMR	57.8	6e-09	Dehydrin DHN1 OS=Avicennia marina GN=DHN1 PE=1 SV=1	--	--	--	--	--	--	--	--	--	--	-	-	-	--
CL5038.Contig2_All	534	24	3	3.1094	0.3903	-2.99398	Down	2.88e-05	0.000897207	gi|359490825|ref|XP_002273000.2|	64.3	1e-09	PREDICTED: uncharacterized protein LOC100252015 [Vitis vinifera]	--	--	--	--	--	--	--	--	--	--	--	--	--	--	--	--	--	--	-	-	-	--
Unigene14614_All	403	960	120	164.807	20.6876	-2.99394	Down	9.23e-163	2.02e-159	gi|349891782|gb|AEQ20672.1|	201.4	3e-51	PIP2;1 [Karelinia caspia]	gi|349891781|gb|JN206682.1|	135	4e-29	Karelinia caspia PIP2;1 mRNA, complete cds	sp|Q9SV31|PIP25_ARATH	174	1e-44	Probable aquaporin PIP2-5 OS=Arabidopsis thaliana GN=PIP2-5 PE=1 SV=1	--	--	--	--	--	K09872	4e-49	191	rcu:RCOM_1356060	aquaporin PIP	GO:0009269//response to desiccation;GO:0006833//water transport;GO:0006970//response to osmotic stress;GO:0080170//hydrogen peroxide transmembrane transport;GO:0009737//response to abscisic acid stimulus	GO:0005215//transporter activity	GO:0005773//vacuole;GO:0005886//plasma membrane;GO:0016021//integral to membrane;GO:0009507//chloroplast	--
CL910.Contig3_All	1569	502	63	22.1356	2.7897	-2.98819	Down	8.92e-86	6.87e-83	gi|37993663|gb|AAR06917.1|	569.7	5e-161	UDP-glycosyltransferase 73E1 [Stevia rebaudiana]	gi|225441119|ref|XM_002265180.1|	105	1e-19	PREDICTED: Vitis vinifera UDP-glycosyltransferase 73C2-like (LOC100248767), mRNA	sp|Q9ZQ97|U73C4_ARATH	495	3e-140	UDP-glycosyltransferase 73C4 OS=Arabidopsis thaliana GN=UGT73C4 PE=2 SV=1	--	--	--	--	--	K13496	9e-140	495	ath:AT2G36770	UDP-glucosyl transferase 73C [EC:2.4.1.-]	-	GO:0008194//UDP-glycosyltransferase activity;GO:0016758//transferase activity, transferring hexosyl groups	GO:0009507//chloroplast	--
CL1077.Contig9_All	2101	1246	157	41.03	5.1917	-2.9824	Down	6.87e-210	2.61e-206	--	--	--	--	gi|460382379|ref|XM_004236869.1|	63.9	6e-07	PREDICTED: Solanum lycopersicum uncharacterized LOC101261013 (LOC101261013), mRNA	--	--	--	--	--	--	--	--	--	--	--	--	--	--	-	-	-	--
CL2698.Contig2_All	772	237	30	21.2393	2.6998	-2.97581	Down	3.64e-41	1.15e-38	gi|389986113|gb|AFL46174.1|	75.9	8e-13	jasmonate ZIM domain protein j [Nicotiana attenuata]	--	--	--	--	sp|O64687|TIF5B_ARATH	55.1	4e-08	Protein TIFY 5B OS=Arabidopsis thaliana GN=TIFY 5B PE=2 SV=1	--	--	--	--	--	--	--	--	--	--	-	-	-	--
CL1628.Contig30_All	2296	69	9	2.0792	0.2723	-2.93276	Down	8.85e-13	7.68e-11	gi|297736189|emb|CBI24827.3|	28.1	6e-102	unnamed protein product [Vitis vinifera]	gi|16903207|gb|AY059473.1|	71.9	3e-09	Davidia involucrata raucaffricine-O-beta-D-glucosidase-like protein mRNA, partial cds	sp|Q8GU20|SG1_RAUSE	177	1e-88	Strictosidine-O-beta-D-glucosidase OS=Rauvolfia serpentina GN=SGR1 PE=1 SV=1	CAC0385	139	2e-50	COG2723	Beta-glucosidase/6-phospho-beta-glucosidase/beta-galactosidase	K01188	2e-81	165	rcu:RCOM_0827440	beta-glucosidase [EC:3.2.1.21]	GO:0009821//alkaloid biosynthetic process	GO:0050422	-	--
Unigene40930_All	392	30	4	5.2947	0.7089	-2.90089	Down	3.67e-06	0.000137554	--	--	--	--	--	--	--	--	--	--	--	--	--	--	--	--	--	--	--	--	--	--	-	-	-	--
Unigene12528_All	1119	75	10	4.637	0.6209	-2.90076	Down	1.21e-13	1.12e-11	--	--	--	--	--	--	--	--	--	--	--	--	--	--	--	--	--	--	--	--	--	--	-	-	-	--
Unigene21839_All	770	230	31	20.6656	2.7971	-2.88523	Down	8.42e-39	2.5e-36	gi|349891782|gb|AEQ20672.1|	362.1	5e-99	PIP2;1 [Karelinia caspia]	gi|349891781|gb|JN206682.1|	505	1e-140	Karelinia caspia PIP2;1 mRNA, complete cds	sp|Q84RL7|PIP21_MAIZE	334	3e-92	Aquaporin PIP2-1 OS=Zea mays GN=PIP2-1 PE=1 SV=2	slr2057	99	8e-21	COG0580	Glycerol uptake facilitator and related permeases (Major Intrinsic Protein Family)	K09872	1e-93	340	rcu:RCOM_1356060	aquaporin PIP	GO:0009269//response to desiccation;GO:0006833//water transport;GO:0006970//response to osmotic stress;GO:0080170//hydrogen peroxide transmembrane transport;GO:0009737//response to abscisic acid stimulus	GO:0005215//transporter activity	GO:0005773//vacuole;GO:0005886//plasma membrane;GO:0016021//integral to membrane;GO:0009507//chloroplast	--
Unigene24417_All	243	37	5	10.5343	1.4295	-2.88151	Down	2.68e-07	1.23e-05	--	--	--	--	--	--	--	--	--	--	--	--	--	--	--	--	--	--	--	--	--	--	-	-	-	--
CL910.Contig2_All	1248	132	18	7.3176	1.0021	-2.86834	Down	9.33e-23	1.54e-20	gi|218192869|gb|EEC75296.1|	122.1	2e-26	hypothetical protein OsI_11644 [Oryza sativa Indica Group]	gi|225441119|ref|XM_002265180.1|	105	1e-19	PREDICTED: Vitis vinifera UDP-glycosyltransferase 73C2-like (LOC100248767), mRNA	sp|Q9ZQ96|U73C3_ARATH	242	4e-64	UDP-glycosyltransferase 73C3 OS=Arabidopsis thaliana GN=UGT73C3 PE=2 SV=1	--	--	--	--	--	K13496	2e-64	244	aly:ARALYDRAFT_902799	UDP-glucosyl transferase 73C [EC:2.4.1.-]	GO:0051555//flavonol biosynthetic process	GO:0080046//quercetin 4'-O-glucosyltransferase activity;GO:0080043//quercetin 3-O-glucosyltransferase activity;GO:0080044//quercetin 7-O-glucosyltransferase activity	GO:0009507//chloroplast	--
Unigene16943_All	889	95	13	7.3932	1.016	-2.8633	Down	9.89e-17	1.16e-14	gi|225444838|ref|XP_002279095.1|	279.6	4e-74	PREDICTED: cleavage and polyadenylation specificity factor subunit 5-like [Vitis vinifera]	gi|460396344|ref|XM_004243688.1|	77.8	2e-11	PREDICTED: Solanum lycopersicum cleavage and polyadenylation specificity factor subunit 5-like (LOC101261536), mRNA	--	--	--	--	--	--	--	--	--	K14397	1e-53	207	pop:POPTR_734153	cleavage and polyadenylation specificity factor subunit 5	GO:0006378//mRNA polyadenylation;GO:0010260//organ senescence	GO:0003729//mRNA binding	GO:0005849//mRNA cleavage factor complex	--
Unigene33741_All	505	444	61	60.8277	8.3921	-2.85762	Down	1.01e-72	6.43e-70	gi|470109415|ref|XP_004290993.1|	131.3	6e-30	PREDICTED: uncharacterized protein LOC101295191 [Fragaria vesca subsp. vesca]	gi|194466220|gb|DQ889576.1|	60	2e-06	Arachis hypogaea clone YY96 little protein 1 mRNA, complete cds	--	--	--	--	--	--	--	--	--	--	--	--	--	--	-	-	-	--
CL6551.Contig3_All	1333	36	5	1.8685	0.2606	-2.84197	Down	4.74e-07	2.09e-05	gi|321268079|gb|ADW78842.1|	528.1	1e-148	galactinol synthase [Solanum commersonii] >gi|321268081|gb|ADW78843.1| galactinol synthase [Solanum commersonii]	gi|167858182|gb|EU305723.1|	196	4e-47	Populus trichocarpa galactinol synthase 3 (GOLS3) mRNA, complete cds	sp|C7G304|GOLS2_SOLLC	526	8e-150	Galactinol synthase 2 OS=Solanum lycopersicum GN=GOLS2 PE=2 SV=1	SPBC4C3.08	64.7	3e-10	COG5597	Alpha-N-acetylglucosamine transferase	K00750	6e-17	87	rcu:RCOM_1590700	glycogenin glucosyltransferase [EC:2.4.1.186]	GO:0009414//response to water deprivation;GO:0009644//response to high light intensity;GO:0009409//response to cold;GO:0016051//carbohydrate biosynthetic process;GO:0009737//response to abscisic acid stimulus;GO:0042542//response to hydrogen peroxide;GO:0006012//galactose metabolic process;GO:0009408//response to heat;GO:0009651//response to salt stress	GO:0046872//metal ion binding;GO:0047216//inositol 3-alpha-galactosyltransferase activity	GO:0005737//cytoplasm;GO:0005634//nucleus	--
CL2698.Contig1_All	913	259	36	19.6263	2.7395	-2.8408	Down	7.89e-43	2.63e-40	gi|389986113|gb|AFL46174.1|	76.3	8e-13	jasmonate ZIM domain protein j [Nicotiana attenuata]	--	--	--	--	sp|Q8LBM2|TIF5A_ARATH	55.5	4e-08	Protein TIFY 5A OS=Arabidopsis thaliana GN=TIFY5A PE=1 SV=1	--	--	--	--	--	--	--	--	--	--	-	-	-	--
Unigene23710_All	1002	79	11	5.4547	0.7627	-2.83831	Down	5.1e-14	4.86e-12	--	--	--	--	--	--	--	--	--	--	--	--	--	--	--	--	--	--	--	--	--	--	-	-	-	--
CL6551.Contig1_All	1250	43	6	2.38	0.3335	-2.8352	Down	3.52e-08	1.83e-06	gi|321268079|gb|ADW78842.1|	508.4	1e-142	galactinol synthase [Solanum commersonii] >gi|321268081|gb|ADW78843.1| galactinol synthase [Solanum commersonii]	gi|167858182|gb|EU305723.1|	194	2e-46	Populus trichocarpa galactinol synthase 3 (GOLS3) mRNA, complete cds	sp|C7G304|GOLS2_SOLLC	507	5e-144	Galactinol synthase 2 OS=Solanum lycopersicum GN=GOLS2 PE=2 SV=1	SPBC4C3.08	62.8	1e-09	COG5597	Alpha-N-acetylglucosamine transferase	K00750	7e-17	86.7	rcu:RCOM_1590700	glycogenin glucosyltransferase [EC:2.4.1.186]	GO:0009414//response to water deprivation;GO:0009409//response to cold;GO:0006979//response to oxidative stress;GO:0016051//carbohydrate biosynthetic process;GO:0009737//response to abscisic acid stimulus;GO:0006012//galactose metabolic process;GO:0009651//response to salt stress	GO:0046872//metal ion binding;GO:0047216//inositol 3-alpha-galactosyltransferase activity	GO:0005737//cytoplasm;GO:0005634//nucleus	--
Unigene56291_All	891	229	32	17.7815	2.4952	-2.83315	Down	6.09e-38	1.74e-35	gi|460379750|ref|XP_004235624.1|	315.8	5e-85	PREDICTED: IAA-amino acid hydrolase ILR1-like 4-like [Solanum lycopersicum]	gi|356522764|ref|XM_003529968.1|	131	1e-27	PREDICTED: Glycine max IAA-amino acid hydrolase ILR1-like 4-like (LOC100788708), mRNA	sp|O04373|ILL4_ARATH	293	9e-80	IAA-amino acid hydrolase ILR1-like 4 OS=Arabidopsis thaliana GN=ILL4 PE=1 SV=2	PH0722	146	4e-35	COG1473	Metal-dependent amidase/aminoacylase/carboxypeptidase	K14664	5e-85	312	vvi:100251400	IAA-amino acid hydrolase [EC:3.5.1.-]	GO:0009611//response to wounding;GO:0006508//proteolysis	GO:0010179//IAA-Ala conjugate hydrolase activity;GO:0008237//metallopeptidase activity	GO:0005886//plasma membrane;GO:0009507//chloroplast;GO:0005783//endoplasmic reticulum	--
CL6544.Contig3_All	946	50	7	3.6567	0.5141	-2.83042	Down	2.64e-09	1.59e-07	gi|37993661|gb|AAR06916.1|	421.4	1e-116	UDP-glycosyltransferase 85C2 [Stevia rebaudiana]	gi|37993660|gb|AY345978.1|	147	2e-32	Stevia rebaudiana UDP-glycosyltransferase 85C2 mRNA, complete cds	sp|Q9LME8|U85A7_ARATH	283	1e-76	UDP-glycosyltransferase 85A7 OS=Arabidopsis thaliana GN=UGT85A7 PE=2 SV=1	--	--	--	--	--	K13030	1e-52	205	sbi:SORBI_01g001220	cyanohydrin beta-glucosyltransferase [EC:2.4.1.85]	-	GO:0016758//transferase activity, transferring hexosyl groups	-	--
CL303.Contig25_All	2037	128	18	4.3474	0.6139	-2.82408	Down	8.9e-22	1.39e-19	gi|225441006|ref|XP_002283672.1|	267.3	0	PREDICTED: glucomannan 4-beta-mannosyltransferase 9 [Vitis vinifera]	gi|460408049|ref|XM_004249413.1|	224	3e-55	PREDICTED: Solanum lycopersicum glucomannan 4-beta-mannosyltransferase 9-like (LOC101264271), mRNA	sp|Q9LZR3|CSLA9_ARATH	535	0	Glucomannan 4-beta-mannosyltransferase 9 OS=Arabidopsis thaliana GN=CSLA9 PE=2 SV=1	AGl3021	92	3e-18	COG1215	Glycosyltransferases, probably involved in cell wall biogenesis	K13680	0	552	vvi:100259738	beta-mannan synthase [EC:2.4.1.32]	GO:0009651//response to salt stress;GO:0009294//DNA mediated transformation;GO:0009617//response to bacterium;GO:0006816//calcium ion transport;GO:0007030//Golgi organization;GO:0042546//cell wall biogenesis;GO:0009736//cytokinin mediated signaling pathway	GO:0051753//mannan synthase activity	GO:0005794//Golgi apparatus	--
Unigene30415_All	1706	275	39	11.1523	1.5883	-2.81179	Down	6.56e-45	2.31e-42	gi|225442363|ref|XP_002281321.1|	615.1	1e-174	PREDICTED: IAA-amino acid hydrolase ILR1-like 4 [Vitis vinifera] >gi|297743123|emb|CBI35990.3| unnamed protein product [Vitis vinifera]	gi|357454726|ref|XM_003597596.1|	190	3e-45	Medicago truncatula IAA-amino acid hydrolase ILR1-like protein (MTR_2g100510) mRNA, complete cds	sp|O04373|ILL4_ARATH	589	2e-168	IAA-amino acid hydrolase ILR1-like 4 OS=Arabidopsis thaliana GN=ILL4 PE=1 SV=2	PH0722	325	1e-88	COG1473	Metal-dependent amidase/aminoacylase/carboxypeptidase	K14664	9e-176	615	vvi:100251400	IAA-amino acid hydrolase [EC:3.5.1.-]	GO:0009611//response to wounding;GO:0006508//proteolysis;GO:0010112//regulation of systemic acquired resistance	GO:0010179//IAA-Ala conjugate hydrolase activity;GO:0047980//hippurate hydrolase activity;GO:0008237//metallopeptidase activity	GO:0005886//plasma membrane;GO:0009507//chloroplast;GO:0005783//endoplasmic reticulum	--
Unigene40841_All	460	42	6	6.3169	0.9062	-2.80132	Down	6.19e-08	3.11e-06	gi|48843818|gb|AAT47077.1|	118.6	3e-26	putative polyprotein [Oryza sativa Japonica Group]	--	--	--	--	--	--	--	--	--	--	--	--	--	--	--	--	--	--	GO:0006310//DNA recombination	GO:0003677//DNA binding;GO:0004601//peroxidase activity	-	--
Unigene19642_All	1858	174	25	6.4791	0.9348	-2.79306	Down	8.98e-29	1.94e-26	gi|255561457|ref|XP_002521739.1|	555.1	1e-156	auxin:hydrogen symporter, putative [Ricinus communis] >gi|223539130|gb|EEF40726.1| auxin:hydrogen symporter, putative [Ricinus communis]	gi|449495131|ref|XM_004159695.1|	63.9	6e-07	PREDICTED: Cucumis sativus uncharacterized LOC101231888 (LOC101231888), mRNA	--	--	--	--	SPAC5D6.04	89	3e-17	COG0679	Predicted permeases	K07088	1e-157	555	rcu:RCOM_0875040		GO:0046482//para-aminobenzoic acid metabolic process;GO:0009926//auxin polar transport;GO:0055085//transmembrane transport	GO:0009672//auxin:hydrogen symporter activity	GO:0016021//integral to membrane;GO:0009507//chloroplast	--
CL1628.Contig18_All	1610	90	13	3.8675	0.561	-2.78533	Down	1.65e-15	1.75e-13	gi|449515223|ref|XP_004164649.1|	59.7	1e-65	PREDICTED: beta-glucosidase 11-like [Cucumis sativus]	gi|16903207|gb|AY059473.1|	71.9	2e-09	Davidia involucrata raucaffricine-O-beta-D-glucosidase-like protein mRNA, partial cds	sp|Q8GU20|SG1_RAUSE	237	2e-62	Strictosidine-O-beta-D-glucosidase OS=Rauvolfia serpentina GN=SGR1 PE=1 SV=1	BH1923	122	2e-27	COG2723	Beta-glucosidase/6-phospho-beta-glucosidase/beta-galactosidase	K01188	2e-58	225	sbi:SORBI_06g019840	beta-glucosidase [EC:3.2.1.21]	GO:0009821//alkaloid biosynthetic process	GO:0050247;GO:0050506	-	--
Unigene29382_All	1786	727	106	28.162	4.1234	-2.77184	Down	2.71e-114	3.12e-111	gi|356537690|ref|XP_003537358.1|	580.9	2e-164	PREDICTED: isoleucine N-monooxygenase 2-like [Glycine max]	--	--	--	--	sp|Q6J540|C79D4_LOTJA	549	2e-156	Isoleucine N-monooxygenase 2 OS=Lotus japonicus GN=CYP79D4 PE=1 SV=1	all1361	103	1e-21	COG2124	Cytochrome P450	K12153	2e-158	557	gmx:100779934	cytochrome P450, family 79, subfamily A, polypeptide 2 (phenylalanine N-monooxygenase) [EC:1.14.13.124]	-	GO:0005488//binding;GO:0016491//oxidoreductase activity	-	--
CL3838.Contig2_All	587	171	25	20.1543	2.9589	-2.76795	Down	4.79e-28	9.94e-26	--	--	--	--	--	--	--	--	--	--	--	--	--	--	--	--	--	--	--	--	--	--	-	-	-	--
CL1077.Contig6_All	2335	587	86	17.3925	2.5589	-2.76487	Down	2.25e-92	1.97e-89	--	--	--	--	gi|365770913|gb|HQ885637.1|	61.9	3e-06	Linum usitatissimum clone Contig1538 microsatellite sequence	--	--	--	--	--	--	--	--	--	--	--	--	--	--	-	-	-	--
CL14614.Contig1_All	1084	662	97	42.2512	6.2169	-2.76473	Down	5.99e-104	5.94e-101	gi|462395767|gb|EMJ01566.1|	326.6	4e-88	hypothetical protein PRUPE_ppa010660mg [Prunus persica]	gi|359492317|ref|XM_002263085.2|	109	6e-21	PREDICTED: Vitis vinifera pathogen-related protein-like (LOC100254084), mRNA	sp|P16273|PRPX_HORVU	248	3e-66	Pathogen-related protein OS=Hordeum vulgare PE=2 SV=2	--	--	--	--	--	--	--	--	--	--	-	-	-	--
Unigene21841_All	797	401	59	34.8094	5.1431	-2.75877	Down	1.73e-63	9.46e-61	gi|349891782|gb|AEQ20672.1|	363.6	2e-99	PIP2;1 [Karelinia caspia]	gi|349891781|gb|JN206682.1|	545	1e-152	Karelinia caspia PIP2;1 mRNA, complete cds	sp|Q84RL7|PIP21_MAIZE	336	1e-92	Aquaporin PIP2-1 OS=Zea mays GN=PIP2-1 PE=1 SV=2	slr2057	100	3e-21	COG0580	Glycerol uptake facilitator and related permeases (Major Intrinsic Protein Family)	K09872	5e-94	342	rcu:RCOM_1356060	aquaporin PIP	GO:0009269//response to desiccation;GO:0006833//water transport;GO:0006970//response to osmotic stress;GO:0080170//hydrogen peroxide transmembrane transport;GO:0009737//response to abscisic acid stimulus	GO:0005215//transporter activity	GO:0005773//vacuole;GO:0005886//plasma membrane;GO:0016021//integral to membrane;GO:0009507//chloroplast	--
Unigene15746_All	664	520	77	54.1808	8.0567	-2.74952	Down	1.52e-81	1.09e-78	gi|37993661|gb|AAR06916.1|	268.5	6e-71	UDP-glycosyltransferase 85C2 [Stevia rebaudiana]	gi|37993660|gb|AY345978.1|	270	2e-69	Stevia rebaudiana UDP-glycosyltransferase 85C2 mRNA, complete cds	sp|Q9LME8|U85A7_ARATH	177	6e-45	UDP-glycosyltransferase 85A7 OS=Arabidopsis thaliana GN=UGT85A7 PE=2 SV=1	--	--	--	--	--	K13030	2e-31	134	sbi:SORBI_01g001220	cyanohydrin beta-glucosyltransferase [EC:2.4.1.85]	GO:0008152//metabolic process	GO:0047213//anthocyanidin 3-O-glucosyltransferase activity	-	--
CL9244.Contig6_All	201	27	4	9.2935	1.3826	-2.74884	Down	2.03e-05	0.000657004	gi|224109342|ref|XP_002315165.1|	106.3	1e-22	predicted protein [Populus trichocarpa] >gi|222864205|gb|EEF01336.1| predicted protein [Populus trichocarpa]	gi|330250293|gb|CP002685.1|	58	3e-06	Arabidopsis thaliana chromosome 2, complete sequence	sp|P57691|RLA03_ARATH	101	9e-23	60S acidic ribosomal protein P0-3 OS=Arabidopsis thaliana GN=RPP0C PE=1 SV=1	YLR340w	56.2	1e-08	COG0244	Ribosomal protein L10	K02941	9e-24	106	pop:POPTR_832583	large subunit ribosomal protein LP0	GO:0001510//RNA methylation;GO:0009651//response to salt stress;GO:0009409//response to cold;GO:0006414//translational elongation;GO:0042545//cell wall modification;GO:0042254//ribosome biogenesis;GO:0010043//response to zinc ion;GO:0009664//plant-type cell wall organization;GO:0046686//response to cadmium ion	GO:0005507//copper ion binding;GO:0003735//structural constituent of ribosome;GO:0003906//DNA-(apurinic or apyrimidinic site) lyase activity	GO:0005730//nucleolus;GO:0009506//plasmodesma;GO:0009507//chloroplast;GO:0022626//cytosolic ribosome;GO:0005794//Golgi apparatus;GO:0005886//plasma membrane;GO:0048046//apoplast	--
CL3738.Contig1_All	878	141	21	11.1105	1.6617	-2.74119	Down	3.76e-23	6.31e-21	--	--	--	--	--	--	--	--	--	--	--	--	--	--	--	--	--	--	--	--	--	--	-	-	-	--
CL936.Contig1_All	621	67	10	7.4644	1.1188	-2.73807	Down	1.1e-11	8.66e-10	gi|224105895|ref|XP_002333753.1|	52.8	4e-06	predicted protein [Populus trichocarpa] >gi|222838401|gb|EEE76766.1| predicted protein [Populus trichocarpa]	--	--	--	--	sp|P47735|RLK5_ARATH	77.8	4e-15	Receptor-like protein kinase 5 OS=Arabidopsis thaliana GN=RLK5 PE=1 SV=1	--	--	--	--	--	K08286	1e-14	77.8	ath:AT4G28490	protein-serine/threonine kinase [EC:2.7.11.-]	-	-	-	--
Unigene8930_All	451	87	13	13.346	2.0026	-2.73646	Down	8.81e-15	8.83e-13	--	--	--	--	--	--	--	--	--	--	--	--	--	--	--	--	--	--	--	--	--	--	-	-	-	--
Unigene49695_All	206	40	6	13.4339	2.0236	-2.73088	Down	1.91e-07	8.93e-06	--	--	--	--	--	--	--	--	--	--	--	--	--	--	--	--	--	--	--	--	--	--	-	-	-	--
CL303.Contig12_All	2030	132	20	4.4987	0.6845	-2.71639	Down	1.45e-21	2.24e-19	gi|225436353|ref|XP_002269677.1|	111.3	0	PREDICTED: glucomannan 4-beta-mannosyltransferase 2 [Vitis vinifera]	gi|460408049|ref|XM_004249413.1|	234	3e-58	PREDICTED: Solanum lycopersicum glucomannan 4-beta-mannosyltransferase 9-like (LOC101264271), mRNA	sp|Q9LZR3|CSLA9_ARATH	649	0	Glucomannan 4-beta-mannosyltransferase 9 OS=Arabidopsis thaliana GN=CSLA9 PE=2 SV=1	AGl3021	94	9e-19	COG1215	Glycosyltransferases, probably involved in cell wall biogenesis	K13680	0	520	vvi:100251616	beta-mannan synthase [EC:2.4.1.32]	GO:0051704	-	-	--
CL2917.Contig10_All	1869	92	14	3.4056	0.5204	-2.71022	Down	2.08e-15	2.18e-13	gi|75207042|sp|Q9SPN1.1|LLOS5_ARTAN	1063.5	0	RecName: Full=R-linalool synthase QH5, chloroplastic; Flags: Precursor >gi|6469616|gb|AAF13356.1|AF154124_1 (3R)-linalool synthase [Artemisia annua]	gi|6469615|gb|AF154124.1|AF154124	2771	0	Artemisia annua (3R)-linalool synthase (QH5) mRNA, complete cds	sp|Q9SPN1|LLOS5_ARTAN	1063	0	R-linalool synthase QH5, chloroplastic OS=Artemisia annua GN=QH5 PE=2 SV=1	--	--	--	--	--	K12467	9e-121	432	ath:AT3G25810	myrcene/ocimene synthase [EC:4.2.3.15]	GO:0050896//response to stimulus;GO:0016114//terpenoid biosynthetic process	GO:0010333//terpene synthase activity	GO:0044444//cytoplasmic part	--
CL14385.Contig2_All	565	46	7	5.6327	0.8608	-2.71008	Down	2.49e-08	1.32e-06	gi|460374572|ref|XP_004233084.1|	108.6	5e-23	PREDICTED: uncharacterized protein LOC101260297 [Solanum lycopersicum]	--	--	--	--	--	--	--	--	--	--	--	--	--	--	--	--	--	--	-	-	-	--
Unigene9180_All	339	65	10	13.2655	2.0494	-2.69441	Down	3.33e-11	2.49e-09	gi|460414960|ref|XP_004252829.1|	96.3	1e-19	PREDICTED: polcalcin Phl p 7-like [Solanum lycopersicum]	--	--	--	--	--	--	--	--	--	--	--	--	--	--	--	--	--	--	-	-	-	--
Unigene34415_All	601	39	6	4.4895	0.6936	-2.69438	Down	3.33e-07	1.51e-05	gi|449457909|ref|XP_004146690.1|	199.1	3e-50	PREDICTED: CBL-interacting serine/threonine-protein kinase 6-like isoform 2 [Cucumis sativus]	gi|460412738|ref|XM_004251707.1|	147	2e-32	PREDICTED: Solanum lycopersicum CBL-interacting protein kinase 6, transcript variant 2 (CIPK6), mRNA	sp|O65554|CIPK6_ARATH	190	4e-49	CBL-interacting serine/threonine-protein kinase 6 OS=Arabidopsis thaliana GN=CIPK6 PE=1 SV=1	mlr2363	62.8	4e-10	COG0515	Serine/threonine protein kinase	K00924	2e-33	140	osa:4342410	[EC:2.7.1.-]	GO:0010540//basipetal auxin transport;GO:0010118//stomatal movement;GO:0006468//protein phosphorylation;GO:0009414//response to water deprivation;GO:0042538//hyperosmotic salinity response;GO:0007275//multicellular organismal development;GO:0019722//calcium-mediated signaling	GO:0005524//ATP binding;GO:0005515//protein binding;GO:0004683//calmodulin-dependent protein kinase activity	GO:0005886//plasma membrane	--
CL9742.Contig1_All	524	71	11	9.3743	1.4585	-2.68423	Down	4.46e-12	3.66e-10	gi|470127898|ref|XP_004299895.1|	132.1	4e-30	PREDICTED: uncharacterized protein LOC101297543 [Fragaria vesca subsp. vesca]	--	--	--	--	--	--	--	--	--	--	--	--	--	--	--	--	--	--	-	-	-	--
Unigene32933_All	749	235	37	21.7068	3.4321	-2.66098	Down	1.84e-36	5.1e-34	gi|209980062|gb|ACJ04786.1|	201.4	1e-50	LEA-2 protein [Bupleurum chinense]	gi|257222599|gb|GQ354807.1|	81.8	1e-12	Nicotiana benthamiana late embryogenesis-like protein (Lea) mRNA, partial cds	sp|P46519|LEA14_SOYBN	193	1e-49	Desiccation protectant protein Lea14 homolog OS=Glycine max PE=2 SV=1	--	--	--	--	--	--	--	--	--	--	GO:0009269//response to desiccation	-	-	--
Unigene20976_All	444	31	5	4.8305	0.7824	-2.62619	Down	7.87e-06	0.000274798	--	--	--	--	--	--	--	--	--	--	--	--	--	--	--	--	--	--	--	--	--	--	-	-	-	--
Unigene13078_All	352	31	5	6.093	0.9869	-2.62618	Down	7.87e-06	0.000274882	--	--	--	--	--	--	--	--	--	--	--	--	--	--	--	--	--	--	--	--	--	--	-	-	-	--
CL10880.Contig2_All	621	130	21	14.4831	2.3494	-2.62401	Down	1.59e-20	2.33e-18	--	--	--	--	--	--	--	--	--	--	--	--	--	--	--	--	--	--	--	--	--	--	-	-	-	--
Unigene26055_All	1374	104	17	5.2367	0.8596	-2.60692	Down	1.38e-16	1.6e-14	gi|460367297|ref|XP_004229511.1|	280.8	3e-74	PREDICTED: 3-hydroxyisobutyryl-CoA hydrolase 1-like [Solanum lycopersicum]	gi|460367296|ref|XM_004229463.1|	83.8	4e-13	PREDICTED: Solanum lycopersicum 3-hydroxyisobutyryl-CoA hydrolase 1-like (LOC101253126), mRNA	sp|Q9LKJ1|HIBC1_ARATH	248	8e-66	3-hydroxyisobutyryl-CoA hydrolase 1 OS=Arabidopsis thaliana GN=CHY1 PE=1 SV=1	BMEI1196	95.9	1e-19	COG1024	Enoyl-CoA hydratase/carnithine racemase	K05605	2e-70	264	vvi:100256133	3-hydroxyisobutyryl-CoA hydrolase [EC:3.1.2.4]	GO:0016123//xanthophyll biosynthetic process;GO:0009409//response to cold;GO:0009733//response to auxin stimulus;GO:0006635//fatty acid beta-oxidation;GO:0006574//valine catabolic process;GO:0016119//carotene metabolic process	GO:0003860//3-hydroxyisobutyryl-CoA hydrolase activity;GO:0016829//lyase activity;GO:0010291//carotene beta-ring hydroxylase activity	GO:0009507//chloroplast	--
CL2917.Contig9_All	1981	122	20	4.2607	0.7014	-2.60278	Down	3.46e-19	4.71e-17	gi|75207042|sp|Q9SPN1.1|LLOS5_ARTAN	181	6e-44	RecName: Full=R-linalool synthase QH5, chloroplastic; Flags: Precursor >gi|6469616|gb|AAF13356.1|AF154124_1 (3R)-linalool synthase [Artemisia annua]	gi|6469615|gb|AF154124.1|AF154124	2238	0	Artemisia annua (3R)-linalool synthase (QH5) mRNA, complete cds	sp|Q9SPN1|LLOS5_ARTAN	887	0	R-linalool synthase QH5, chloroplastic OS=Artemisia annua GN=QH5 PE=2 SV=1	--	--	--	--	--	K07385	1e-100	365	ath:AT3G25830	1,8-cineole synthase [EC:4.2.3.-]	GO:0050896//response to stimulus;GO:0016114//terpenoid biosynthetic process	GO:0010333//terpene synthase activity	GO:0044444//cytoplasmic part	--
Unigene24958_All	401	134	22	23.1191	3.8116	-2.60062	Down	6.41e-21	9.53e-19	--	--	--	--	--	--	--	--	--	--	--	--	--	--	--	--	--	--	--	--	--	--	-	-	-	--
Unigene14902_All	1565	140	23	6.189	1.0211	-2.59958	Down	8.75e-22	1.37e-19	gi|37993673|gb|AAR06922.1|	723	0	UDP-glycosyltransferase 85C1 [Stevia rebaudiana]	gi|37993672|gb|AY345984.1|	347	2e-92	Stevia rebaudiana UDP-glycosyltransferase 85C1 mRNA, complete cds	sp|Q9LMF1|U85A3_ARATH	444	5e-125	UDP-glycosyltransferase 85A3 OS=Arabidopsis thaliana GN=UGT85A3 PE=2 SV=2	--	--	--	--	--	K13030	2e-84	311	sbi:SORBI_01g001220	cyanohydrin beta-glucosyltransferase [EC:2.4.1.85]	-	GO:0016758//transferase activity, transferring hexosyl groups	-	--
Unigene2788_All	1000	170	28	11.7614	1.9453	-2.596	Down	4.18e-26	8.06e-24	gi|156186799|gb|ABU55656.1|	211.8	1e-53	CBF1-like protein [Vitis amurensis]	--	--	--	--	sp|Q9FJ93|DRE1D_ARATH	176	2e-44	Dehydration-responsive element-binding protein 1D OS=Arabidopsis thaliana GN=DREB1D PE=2 SV=1	--	--	--	--	--	K09286	4e-43	173	ath:AT4G25490	EREBP-like factor	-	-	-	--
Unigene11448_All	426	199	33	32.3187	5.3819	-2.58618	Down	3.48e-30	7.95e-28	--	--	--	--	--	--	--	--	--	--	--	--	--	--	--	--	--	--	--	--	--	--	-	-	-	--
Unigene40667_All	554	30	5	3.7465	0.627	-2.57901	Down	1.36e-05	0.00045837	gi|470142938|ref|XP_004307147.1|	153.7	1e-36	PREDICTED: phosphoglucan phosphatase DSP4, chloroplastic-like [Fragaria vesca subsp. vesca]	--	--	--	--	sp|Q9FEB5|DSP4_ARATH	117	4e-27	Phosphoglucan phosphatase DSP4, chloroplastic OS=Arabidopsis thaliana GN=DSP4 PE=1 SV=1	--	--	--	--	--	--	--	--	--	--	GO:0005983//starch catabolic process;GO:0006470//protein dephosphorylation	GO:0008138//protein tyrosine/serine/threonine phosphatase activity;GO:0030247//polysaccharide binding	GO:0009570//chloroplast stroma	--
CL1091.Contig2_All	1014	216	36	14.7376	2.4666	-2.57891	Down	1.55e-32	3.82e-30	gi|460373101|ref|XP_004232361.1|	315.8	7e-85	PREDICTED: LOB domain-containing protein 41-like [Solanum lycopersicum]	gi|356573973|ref|XM_003555081.1|	194	1e-46	PREDICTED: Glycine max LOB domain-containing protein 41-like (LOC100786490), mRNA	sp|Q9M886|LBD41_ARATH	274	5e-74	LOB domain-containing protein 41 OS=Arabidopsis thaliana GN=LBD41 PE=2 SV=1	--	--	--	--	--	K01955	1e-05	49.3	vvi:100262205	carbamoyl-phosphate synthase large subunit [EC:6.3.5.5]	GO:0009739//response to gibberellin stimulus	-	-	--
CL11863.Contig2_All	1329	184	31	9.5786	1.6206	-2.56329	Down	9.3e-28	1.91e-25	gi|224085700|ref|XP_002307671.1|	419.1	8e-116	predicted protein [Populus trichocarpa] >gi|222857120|gb|EEE94667.1| predicted protein [Populus trichocarpa]	gi|189163086|dbj|AP010320.1|	71.9	2e-09	Lotus japonicus genomic DNA, chromosome 5, clone: LjT08B03, TM0761a, complete sequence	sp|Q9SBK6|JMT_BRARP	378	5e-105	Jasmonate O-methyltransferase OS=Brassica rapa subsp. pekinensis GN=JMT PE=1 SV=1	--	--	--	--	--	K08241	7e-117	419	pop:POPTR_860577	jasmonate O-methyltransferase [EC:2.1.1.141]	GO:0010363//regulation of plant-type hypersensitive response;GO:0009620//response to fungus;GO:0009414//response to water deprivation;GO:0009867//jasmonic acid mediated signaling pathway;GO:0009611//response to wounding;GO:0009695//jasmonic acid biosynthetic process;GO:0042538//hyperosmotic salinity response;GO:0009733//response to auxin stimulus;GO:0006612//protein targeting to membrane;GO:00098…	GO:0030795//jasmonate O-methyltransferase activity	GO:0044424//intracellular part	--
CL1077.Contig4_All	411	219	37	36.8648	6.2545	-2.55928	Down	1.07e-32	2.64e-30	--	--	--	--	--	--	--	--	--	--	--	--	--	--	--	--	--	--	--	--	--	--	-	-	-	--
CL1628.Contig32_All	2133	58	10	1.8813	0.3257	-2.53011	Down	1.53e-09	9.52e-08	gi|449515221|ref|XP_004164648.1|	107.1	9e-107	PREDICTED: beta-glucosidase 12-like [Cucumis sativus]	gi|16903207|gb|AY059473.1|	71.9	3e-09	Davidia involucrata raucaffricine-O-beta-D-glucosidase-like protein mRNA, partial cds	sp|Q8GU20|SG1_RAUSE	341	1e-93	Strictosidine-O-beta-D-glucosidase OS=Rauvolfia serpentina GN=SGR1 PE=1 SV=1	CAC0385	211	3e-54	COG2723	Beta-glucosidase/6-phospho-beta-glucosidase/beta-galactosidase	K01188	8e-89	326	sbi:SORBI_06g019840	beta-glucosidase [EC:3.2.1.21]	GO:0009821//alkaloid biosynthetic process	GO:0050506;GO:0050422;GO:0050247	-	--
Unigene16364_All	239	265	46	76.711	13.3719	-2.52023	Down	1.37e-38	4.05e-36	gi|224114265|ref|XP_002316712.1|	60.8	7e-09	predicted protein [Populus trichocarpa] >gi|222859777|gb|EEE97324.1| predicted protein [Populus trichocarpa]	--	--	--	--	sp|Q8LBM2|TIF5A_ARATH	45.4	8e-06	Protein TIFY 5A OS=Arabidopsis thaliana GN=TIFY5A PE=1 SV=1	--	--	--	--	--	--	--	--	--	--	-	-	-	--
CL5646.Contig2_All	720	46	8	4.4201	0.772	-2.51741	Down	8.76e-08	4.31e-06	gi|296086811|emb|CBI32960.3|	157.9	1e-37	unnamed protein product [Vitis vinifera]	gi|349713347|emb|FQ391515.1|	157	2e-35	Vitis vinifera clone SS0AP1YI21	sp|Q9SZC9|HMA6_ARATH	133	1e-31	Copper-transporting ATPase PAA1, chloroplastic OS=Arabidopsis thaliana GN=PAA1 PE=2 SV=1	slr1950	48.9	8e-06	COG2217	Cation transport ATPase	--	--	--	--	--	GO:0060003//copper ion export;GO:0009767//photosynthetic electron transport chain;GO:0006511//ubiquitin-dependent protein catabolic process;GO:0006754//ATP biosynthetic process;GO:0010043//response to zinc ion	GO:0004298//threonine-type endopeptidase activity;GO:0004008//copper-exporting ATPase activity;GO:0046872//metal ion binding;GO:0005524//ATP binding	GO:0005774//vacuolar membrane;GO:0009941//chloroplast envelope;GO:0016021//integral to membrane;GO:0005829//cytosol;GO:0019773//proteasome core complex, alpha-subunit complex;GO:0009570//chloroplast stroma;GO:0005886//plasma membrane	--
CL303.Contig16_All	1951	74	13	2.6241	0.4629	-2.50305	Down	1.06e-11	8.42e-10	gi|297740054|emb|CBI30236.3|	197.2	0	unnamed protein product [Vitis vinifera]	gi|460408049|ref|XM_004249413.1|	281	1e-72	PREDICTED: Solanum lycopersicum glucomannan 4-beta-mannosyltransferase 9-like (LOC101264271), mRNA	sp|Q9LZR3|CSLA9_ARATH	543	0	Glucomannan 4-beta-mannosyltransferase 9 OS=Arabidopsis thaliana GN=CSLA9 PE=2 SV=1	AGl3021	94	9e-19	COG1215	Glycosyltransferases, probably involved in cell wall biogenesis	K13680	0	565	vvi:100259738	beta-mannan synthase [EC:2.4.1.32]	GO:0009651//response to salt stress;GO:0009294//DNA mediated transformation;GO:0009617//response to bacterium;GO:0006816//calcium ion transport;GO:0007030//Golgi organization;GO:0042546//cell wall biogenesis;GO:0009736//cytokinin mediated signaling pathway	GO:0051753//mannan synthase activity	GO:0005794//Golgi apparatus	--
CL2409.Contig22_All	1715	233	41	9.3994	1.6609	-2.5006	Down	7.97e-34	2.05e-31	gi|462420268|gb|EMJ24531.1|	652.9	0	hypothetical protein PRUPE_ppa007377mg [Prunus persica]	gi|359493377|ref|XM_002281083.2|	323	3e-85	PREDICTED: Vitis vinifera 12-oxophytodienoate reductase 2-like (LOC100244746), mRNA	sp|Q8GYB8|OPR2_ARATH	614	4e-176	12-oxophytodienoate reductase 2 OS=Arabidopsis thaliana GN=OPR2 PE=2 SV=2	all1865	308	2e-83	COG1902	NADH:flavin oxidoreductases, Old Yellow Enzyme family	K05894	0	650	vvi:100244746	12-oxophytodienoic acid reductase [EC:1.3.1.42]	GO:0009611//response to wounding;GO:0046686//response to cadmium ion;GO:0031407//oxylipin metabolic process;GO:0009751//response to salicylic acid stimulus;GO:0055114//oxidation-reduction process	GO:0016491//oxidoreductase activity;GO:0010181//FMN binding	-	--
Unigene34724_All	289	34	6	8.1394	1.4424	-2.49645	Down	5.18e-06	0.000187877	--	--	--	--	--	--	--	--	--	--	--	--	--	--	--	--	--	--	--	--	--	--	-	-	-	--
Unigene35355_All	804	79	14	6.798	1.2098	-2.49034	Down	2.44e-12	2.05e-10	gi|147845303|emb|CAN79061.1|	319.3	4e-86	hypothetical protein VITISV_024577 [Vitis vinifera]	gi|123692572|emb|AM485820.1|	69.9	4e-09	Vitis vinifera, whole genome shotgun sequence, contig VV78X261958.8, clone ENTAV 115	sp|P10978|POLX_TOBAC	172	3e-43	Retrovirus-related Pol polyprotein from transposon TNT 1-94 OS=Nicotiana tabacum PE=2 SV=1	--	--	--	--	--	K10760	4e-28	123	vvi:100247527	adenylate isopentenyltransferase (cytokinin synthase)	-	GO:0005488//binding	-	--
Unigene9672_All	1664	141	25	5.8624	1.0438	-2.48965	Down	5.95e-21	8.85e-19	gi|224090875|ref|XP_002309107.1|	671	0	cytochrome P450 [Populus trichocarpa] >gi|222855083|gb|EEE92630.1| cytochrome P450 [Populus trichocarpa]	gi|27529723|dbj|AB016060.1|	91.7	2e-15	Petunia x hybrida IMT-4 mRNA for cytochrome P450, complete cds	sp|P37122|C76A2_SOLME	606	1e-173	Cytochrome P450 76A2 OS=Solanum melongena GN=CYP76A2 PE=2 SV=1	BH0579	129	2e-29	COG2124	Cytochrome P450	K00517	2e-122	437	ath:AT3G52970	[EC:1.14.-.-]	GO:0055114//oxidation-reduction process	GO:0020037//heme binding;GO:0033772;GO:0005506//iron ion binding;GO:0009055//electron carrier activity	-	--
Unigene46021_All	1150	231	41	13.8971	2.477	-2.48812	Down	2.3e-33	5.85e-31	gi|225442363|ref|XP_002281321.1|	456.1	5e-127	PREDICTED: IAA-amino acid hydrolase ILR1-like 4 [Vitis vinifera] >gi|297743123|emb|CBI35990.3| unnamed protein product [Vitis vinifera]	gi|357454726|ref|XM_003597596.1|	190	2e-45	Medicago truncatula IAA-amino acid hydrolase ILR1-like protein (MTR_2g100510) mRNA, complete cds	sp|O04373|ILL4_ARATH	447	7e-126	IAA-amino acid hydrolase ILR1-like 4 OS=Arabidopsis thaliana GN=ILL4 PE=1 SV=2	PH0722	274	2e-73	COG1473	Metal-dependent amidase/aminoacylase/carboxypeptidase	K14664	4e-128	456	vvi:100251400	IAA-amino acid hydrolase [EC:3.5.1.-]	GO:0009611//response to wounding;GO:0006508//proteolysis;GO:0010112//regulation of systemic acquired resistance	GO:0010179//IAA-Ala conjugate hydrolase activity;GO:0047980//hippurate hydrolase activity;GO:0008237//metallopeptidase activity	GO:0005886//plasma membrane;GO:0009507//chloroplast;GO:0005783//endoplasmic reticulum	--
Unigene40791_All	877	107	19	8.441	1.5052	-2.48746	Down	3.2e-16	3.59e-14	gi|462395076|gb|EMJ00875.1|	223.8	2e-57	hypothetical protein PRUPE_ppa000182mg [Prunus persica]	--	--	--	--	sp|Q7DM58|AB4C_ARATH	187	9e-48	ABC transporter C family member 4 OS=Arabidopsis thaliana GN=ABCC4 PE=1 SV=2	--	--	--	--	--	--	--	--	--	--	GO:0009611//response to wounding;GO:0009414//response to water deprivation;GO:0010118//stomatal movement;GO:0009624//response to nematode;GO:0034976//response to endoplasmic reticulum stress;GO:0044710;GO:0055085//transmembrane transport;GO:0009627//systemic acquired resistance	GO:0000166//nucleotide binding;GO:0016491//oxidoreductase activity;GO:0008517//folic acid transporter activity;GO:0016887//ATPase activity	GO:0000325//plant-type vacuole;GO:0005774//vacuolar membrane;GO:0005794//Golgi apparatus;GO:0009506//plasmodesma;GO:0005886//plasma membrane	--
Unigene12021_All	643	163	29	17.5383	3.1334	-2.48471	Down	6.04e-24	1.06e-21	--	--	--	--	--	--	--	--	--	--	--	--	--	--	--	--	--	--	--	--	--	--	-	-	-	--
Unigene39888_All	1052	112	20	7.3657	1.3208	-2.47941	Down	7.41e-17	8.7e-15	--	--	--	--	--	--	--	--	--	--	--	--	--	--	--	--	--	--	--	--	--	--	-	-	-	--
Unigene20852_All	1687	61	11	2.5016	0.453	-2.46527	Down	1.01e-09	6.47e-08	gi|255561457|ref|XP_002521739.1|	88.6	4e-131	auxin:hydrogen symporter, putative [Ricinus communis] >gi|223539130|gb|EEF40726.1| auxin:hydrogen symporter, putative [Ricinus communis]	gi|359480742|ref|XM_002276708.2|	60	8e-06	PREDICTED: Vitis vinifera uncharacterized LOC100245595 (LOC100245595), mRNA	--	--	--	--	SPAC5D6.04	65.1	4e-10	COG0679	Predicted permeases	K07088	3e-132	404	rcu:RCOM_0875040		GO:0046482//para-aminobenzoic acid metabolic process;GO:0009926//auxin polar transport	GO:0009672//auxin:hydrogen symporter activity	GO:0009507//chloroplast	--
CL2813.Contig1_All	1613	61	11	2.6164	0.4738	-2.46523	Down	1.01e-09	6.47e-08	gi|356539983|ref|XP_003538471.1|	496.5	5e-139	PREDICTED: codeine O-demethylase-like [Glycine max]	gi|357492714|ref|XM_003616598.1|	115	1e-22	Medicago truncatula 1-aminocyclopropane-1-carboxylate oxidase (MTR_5g082750) mRNA, complete cds	sp|Q39224|SRG1_ARATH	228	6e-60	Protein SRG1 OS=Arabidopsis thaliana GN=SRG1 PE=2 SV=1	PA4191	122	1e-27	COG3491	Isopenicillin N synthase and related dioxygenases	K06892	3e-60	231	pop:POPTR_550478		GO:0055114//oxidation-reduction process;GO:0009620//response to fungus;GO:0009867//jasmonic acid mediated signaling pathway;GO:0009611//response to wounding;GO:0009695//jasmonic acid biosynthetic process;GO:0080167//response to karrikin	GO:0016706//oxidoreductase activity, acting on paired donors, with incorporation or reduction of molecular oxygen, 2-oxoglutarate as one donor, and incorporation of one atom each of oxygen into both donors;GO:0005506//iron ion binding	GO:0005737//cytoplasm	--
CL6152.Contig2_All	1761	144	26	5.6574	1.0258	-2.46339	Down	3.99e-21	5.99e-19	gi|225456303|ref|XP_002279981.1|	608.2	1e-172	PREDICTED: cytochrome P450 94A1-like [Vitis vinifera]	gi|332002898|gb|CP002688.1|	89.7	9e-15	Arabidopsis thaliana chromosome 5, complete sequence	sp|O81117|C94A1_VICSA	425	4e-119	Cytochrome P450 94A1 OS=Vicia sativa GN=CYP94A1 PE=2 SV=2	BH0579	131	3e-30	COG2124	Cytochrome P450	K13407	4e-126	450	vvi:100259592	cytochrome P450, family 94, subfamily A, polypeptide 1 (fatty acid omega-hydroxylase) [EC:1.14.-.-]	GO:0009753//response to jasmonic acid stimulus;GO:0009620//response to fungus;GO:0009611//response to wounding;GO:0010154//fruit development;GO:0009695//jasmonic acid biosynthetic process;GO:0048480//stigma development;GO:0010200//response to chitin;GO:0009555//pollen development;GO:0002213//defense response to insect;GO:0048653//anther development	GO:0046872//metal ion binding;GO:0016705//oxidoreductase activity, acting on paired donors, with incorporation or reduction of molecular oxygen;GO:0019825//oxygen binding;GO:0052694//jasmonoyl-isoleucine-12-hydroxylase activity	GO:0005576//extracellular region;GO:0009507//chloroplast	--
CL303.Contig5_All	1651	209	38	8.7581	1.5991	-2.45336	Down	7.25e-30	1.64e-27	gi|255580120|ref|XP_002530892.1|	65.5	3e-09	transferase, transferring glycosyl groups, putative [Ricinus communis] >gi|223529545|gb|EEF31498.1| transferase, transferring glycosyl groups, putative [Ricinus communis]	gi|460402129|ref|XM_004246519.1|	226	6e-56	PREDICTED: Solanum lycopersicum glucomannan 4-beta-mannosyltransferase 9-like (LOC101244896), mRNA	sp|Q9LZR3|CSLA9_ARATH	466	2e-131	Glucomannan 4-beta-mannosyltransferase 9 OS=Arabidopsis thaliana GN=CSLA9 PE=2 SV=1	MTH547	60.5	9e-09	COG1215	Glycosyltransferases, probably involved in cell wall biogenesis	K13680	7e-138	489	vvi:100259738	beta-mannan synthase [EC:2.4.1.32]	-	GO:0016760//cellulose synthase (UDP-forming) activity;GO:0051753//mannan synthase activity	-	--
Unigene1139_All	992	119	22	8.2994	1.5408	-2.42933	Down	1.93e-17	2.36e-15	gi|225457279|ref|XP_002281347.1|	406.8	2e-112	PREDICTED: diacylglycerol kinase 1 [Vitis vinifera] >gi|297733902|emb|CBI15149.3| unnamed protein product [Vitis vinifera]	gi|225457278|ref|XM_002281311.1|	91.7	1e-15	PREDICTED: Vitis vinifera diacylglycerol kinase 1-like (LOC100255335), mRNA	sp|Q39017|DGK1_ARATH	365	2e-101	Diacylglycerol kinase 1 OS=Arabidopsis thaliana GN=DGK1 PE=1 SV=2	--	--	--	--	--	K00901	2e-113	406	vvi:100255335	diacylglycerol kinase [EC:2.7.1.107]	GO:0006944//cellular membrane fusion;GO:0035556//intracellular signal transduction;GO:0007205//protein kinase C-activating G-protein coupled receptor signaling pathway;GO:0016310//phosphorylation	GO:0005509//calcium ion binding;GO:0004143//diacylglycerol kinase activity	GO:0005737//cytoplasm	--
Unigene49012_All	251	59	11	16.2625	3.0448	-2.41713	Down	2.92e-09	1.75e-07	--	--	--	--	--	--	--	--	--	--	--	--	--	--	--	--	--	--	--	--	--	--	-	-	-	--
Unigene10103_All	573	64	12	7.7274	1.455	-2.40896	Down	6.62e-10	4.32e-08	--	--	--	--	--	--	--	--	--	--	--	--	--	--	--	--	--	--	--	--	--	--	-	-	-	--
CL12226.Contig1_All	311	32	6	7.1187	1.3404	-2.40895	Down	1.51e-05	0.000503194	--	--	--	--	--	--	--	--	--	--	--	--	--	--	--	--	--	--	--	--	--	--	-	-	-	--
CL7129.Contig2_All	834	303	57	25.1354	4.7484	-2.40421	Down	1.22e-41	3.96e-39	gi|225466065|ref|XP_002264028.1|	218.4	1e-55	PREDICTED: 21 kDa protein [Vitis vinifera] >gi|296084185|emb|CBI24573.3| unnamed protein product [Vitis vinifera]	gi|255539738|ref|XM_002510888.1|	71.9	1e-09	Ricinus communis 21 kDa protein precursor, putative, mRNA	sp|P17407|21KD_DAUCA	146	2e-35	21 kDa protein OS=Daucus carota PE=2 SV=1	--	--	--	--	--	K02355	3e-22	103	vvi:100257414	elongation factor G	-	-	-	--
Unigene25545_All	1053	116	22	7.6215	1.4515	-2.39253	Down	9.26e-17	1.09e-14	gi|255541960|ref|XP_002512044.1|	270.4	3e-71	conserved hypothetical protein [Ricinus communis] >gi|223549224|gb|EEF50713.1| conserved hypothetical protein [Ricinus communis]	--	--	--	--	sp|Q9LX66|HERK_ARATH	256	1e-68	Receptor-like protein kinase HERK 1 OS=Arabidopsis thaliana GN=HERK1 PE=1 SV=1	BS_yloP_1	94.4	3e-19	COG0515	Serine/threonine protein kinase	K04733	3e-68	256	aly:ARALYDRAFT_916421	interleukin-1 receptor-associated kinase 4 [EC:2.7.11.1]	GO:0006468//protein phosphorylation	GO:0004674//protein serine/threonine kinase activity;GO:0005524//ATP binding;GO:0004713//protein tyrosine kinase activity	GO:0016023//cytoplasmic membrane-bounded vesicle	--
Unigene9008_All	762	47	9	4.2673	0.8206	-2.37857	Down	1.65e-07	7.78e-06	--	--	--	--	--	--	--	--	--	--	--	--	--	--	--	--	--	--	--	--	--	--	-	-	-	--
Unigene23340_All	1660	3218	620	134.118	25.9489	-2.36976	Down	0	0	gi|255555269|ref|XP_002518671.1|	498.4	1e-139	UDP-glucosyltransferase, putative [Ricinus communis] >gi|223542052|gb|EEF43596.1| UDP-glucosyltransferase, putative [Ricinus communis]	--	--	--	--	sp|O22182|U84B1_ARATH	363	2e-100	UDP-glycosyltransferase 84B1 OS=Arabidopsis thaliana GN=UGT84B1 PE=2 SV=1	--	--	--	--	--	K13692	1e-140	498	rcu:RCOM_0811310	UDP-glucose:(indol-3-yl)acetate beta-D-glucosyltransferase [EC:2.4.1.121]	-	GO:0047215//indole-3-acetate beta-glucosyltransferase activity;GO:0010294//abscisic acid glucosyltransferase activity;GO:0080044//quercetin 7-O-glucosyltransferase activity	-	--
CL303.Contig34_All	2056	119	23	4.0044	0.7772	-2.36523	Down	6.04e-17	7.16e-15	gi|225441006|ref|XP_002283672.1|	809.3	0	PREDICTED: glucomannan 4-beta-mannosyltransferase 9 [Vitis vinifera]	gi|460408049|ref|XM_004249413.1|	248	2e-62	PREDICTED: Solanum lycopersicum glucomannan 4-beta-mannosyltransferase 9-like (LOC101264271), mRNA	sp|Q9LZR3|CSLA9_ARATH	784	0	Glucomannan 4-beta-mannosyltransferase 9 OS=Arabidopsis thaliana GN=CSLA9 PE=2 SV=1	AGl3021	101	4e-21	COG1215	Glycosyltransferases, probably involved in cell wall biogenesis	K13680	0	809	vvi:100259738	beta-mannan synthase [EC:2.4.1.32]	GO:0009651//response to salt stress;GO:0009294//DNA mediated transformation;GO:0009617//response to bacterium;GO:0006816//calcium ion transport;GO:0007030//Golgi organization;GO:0042546//cell wall biogenesis;GO:0009736//cytokinin mediated signaling pathway	GO:0051753//mannan synthase activity	GO:0005794//Golgi apparatus	--
Unigene4185_All	787	309	60	27.164	5.2968	-2.3585	Down	1.64e-41	5.25e-39	gi|356505314|ref|XP_003521436.1|	243	3e-63	PREDICTED: glucomannan 4-beta-mannosyltransferase 9-like [Glycine max]	gi|460408049|ref|XM_004249413.1|	129	5e-27	PREDICTED: Solanum lycopersicum glucomannan 4-beta-mannosyltransferase 9-like (LOC101264271), mRNA	sp|Q9LZR3|CSLA9_ARATH	233	7e-62	Glucomannan 4-beta-mannosyltransferase 9 OS=Arabidopsis thaliana GN=CSLA9 PE=2 SV=1	--	--	--	--	--	K13680	3e-64	243	gmx:100810016	beta-mannan synthase [EC:2.4.1.32]	GO:0009651//response to salt stress;GO:0009294//DNA mediated transformation;GO:0009617//response to bacterium;GO:0006816//calcium ion transport;GO:0007030//Golgi organization;GO:0042546//cell wall biogenesis;GO:0009736//cytokinin mediated signaling pathway	GO:0051753//mannan synthase activity	GO:0005794//Golgi apparatus	--
Unigene22056_All	1670	113	22	4.6814	0.9153	-2.35462	Down	4.4e-16	4.88e-14	gi|225437270|ref|XP_002282468.1|	102.1	0	PREDICTED: cytochrome P450 94A1 [Vitis vinifera] >gi|297735521|emb|CBI17961.3| unnamed protein product [Vitis vinifera]	gi|18000071|gb|AF092916.1|AF092916	109	1e-20	Nicotiana tabacum cytochrome P450-dependent fatty acid hydroxylase (CYP94A5) mRNA, complete cds	sp|O81117|C94A1_VICSA	537	1e-175	Cytochrome P450 94A1 OS=Vicia sativa GN=CYP94A1 PE=2 SV=2	AGc2890	111	1e-24	COG2124	Cytochrome P450	K13407	0	592	vvi:100259592	cytochrome P450, family 94, subfamily A, polypeptide 1 (fatty acid omega-hydroxylase) [EC:1.14.-.-]	GO:0055114//oxidation-reduction process	GO:0020037//heme binding;GO:0005506//iron ion binding;GO:0009055//electron carrier activity;GO:0070330//aromatase activity	-	--
CL13537.Contig4_All	1427	359	70	17.4053	3.4081	-2.35249	Down	7.91e-48	3.06e-45	gi|225449296|ref|XP_002281324.1|	494.2	2e-138	PREDICTED: UDP-glycosyltransferase 76C4 [Vitis vinifera]	gi|359486743|ref|XM_002281288.2|	95.6	1e-16	PREDICTED: Vitis vinifera UDP-glycosyltransferase 76C4-like (LOC100254809), mRNA	sp|Q9FI98|U76C4_ARATH	401	4e-112	UDP-glycosyltransferase 76C4 OS=Arabidopsis thaliana GN=UGT76C4 PE=2 SV=1	--	--	--	--	--	K13493	1e-109	395	ath:AT5G05870	cytokinin-N-glucosyltransferase [EC:2.4.1.-]	-	GO:0016757//transferase activity, transferring glycosyl groups	-	--
CL9915.Contig2_All	774	51	10	4.5587	0.8976	-2.34448	Down	6.25e-08	3.13e-06	gi|428163724|gb|EKX32781.1|	60.1	4e-08	hypothetical protein GUITHDRAFT_121042 [Guillardia theta CCMP2712]	gi|356527940|ref|XM_003532516.1|	65.9	6e-08	PREDICTED: Glycine max uncharacterized protein LOC100810673 (LOC100810673), mRNA	sp|Q688R1|MTP1_ORYSJ	48.5	4e-06	Metal tolerance protein 1 OS=Oryza sativa subsp. japonica GN=MTP1 PE=2 SV=1	PM0926	55.1	1e-07	COG4531	ABC-type Zn2+ transport system, periplasmic component/surface adhesin	K12813	6e-07	52.8	vcn:VOLCADRAFT_92322	pre-mRNA-splicing factor ATP-dependent RNA helicase DHX16 [EC:3.6.4.13]	-	-	-	--
CL11963.Contig2_All	660	316	62	33.1248	6.5265	-2.34353	Down	4.17e-42	1.37e-39	--	--	--	--	--	--	--	--	--	--	--	--	--	--	--	--	--	--	--	--	--	--	-	-	-	--
Unigene20333_All	1471	66	13	3.1041	0.614	-2.33786	Down	7.19e-10	4.68e-08	gi|460391575|ref|XP_004241396.1|	503.8	3e-141	PREDICTED: inositol transporter 1-like [Solanum lycopersicum]	gi|470121350|ref|XM_004296689.1|	111	2e-21	PREDICTED: Fragaria vesca subsp. vesca inositol transporter 1-like (LOC101299079), mRNA	sp|Q8VZR6|INT1_ARATH	453	1e-127	Inositol transporter 1 OS=Arabidopsis thaliana GN=INT1 PE=1 SV=1	araE	175	2e-43	COG0477	Permeases of the major facilitator superfamily	K08150	1e-134	478	vvi:100268023	MFS transporter, SP family, solute carrier family 2 (myo-inositol transporter), member 13	GO:0015798//myo-inositol transport;GO:0055085//transmembrane transport;GO:0008643//carbohydrate transport;GO:0055114//oxidation-reduction process	GO:0005351//sugar:hydrogen symporter activity;GO:0032440//2-alkenal reductase [NAD(P)] activity;GO:0005366//myo-inositol:hydrogen symporter activity	GO:0009705//plant-type vacuole membrane;GO:0005886//plasma membrane;GO:0016021//integral to membrane	--
Unigene29548_All	461	111	22	16.6584	3.3156	-2.32891	Down	1.23e-15	1.32e-13	--	--	--	--	--	--	--	--	--	--	--	--	--	--	--	--	--	--	--	--	--	--	-	-	-	--
CL303.Contig29_All	1542	232	46	10.4091	2.0726	-2.32833	Down	4.26e-31	9.95e-29	gi|460408050|ref|XP_004249461.1|	174.1	6e-42	PREDICTED: glucomannan 4-beta-mannosyltransferase 9-like [Solanum lycopersicum]	gi|449517696|ref|XM_004165833.1|	194	2e-46	PREDICTED: Cucumis sativus glucomannan 4-beta-mannosyltransferase 9-like (LOC101211547), mRNA	sp|Q9LZR3|CSLA9_ARATH	415	3e-116	Glucomannan 4-beta-mannosyltransferase 9 OS=Arabidopsis thaliana GN=CSLA9 PE=2 SV=1	MTH547	61.2	5e-09	COG1215	Glycosyltransferases, probably involved in cell wall biogenesis	K13680	3e-119	427	vvi:100259738	beta-mannan synthase [EC:2.4.1.32]	GO:0009651//response to salt stress;GO:0009294//DNA mediated transformation;GO:0009617//response to bacterium;GO:0006816//calcium ion transport;GO:0007030//Golgi organization;GO:0042546//cell wall biogenesis;GO:0009736//cytokinin mediated signaling pathway	GO:0051753//mannan synthase activity;GO:0016760//cellulose synthase (UDP-forming) activity	GO:0005794//Golgi apparatus	--
Unigene40449_All	631	35	7	3.8375	0.7707	-2.31593	Down	9.53e-06	0.000328142	--	--	--	--	--	--	--	--	--	--	--	--	--	--	--	--	--	--	--	--	--	--	-	-	-	--
CL2539.Contig6_All	1684	125	25	5.1354	1.0314	-2.31587	Down	2.52e-17	3.06e-15	gi|198400319|gb|ACH87168.1|	136.7	9e-136	senescence-related protein [Camellia sinensis]	gi|460370382|ref|XM_004230984.1|	99.6	9e-18	PREDICTED: Solanum lycopersicum uncharacterized LOC101263355 (LOC101263355), mRNA	--	--	--	--	--	--	--	--	--	--	--	--	--	--	GO:0009414//response to water deprivation;GO:0009644//response to high light intensity;GO:0009409//response to cold;GO:0010286//heat acclimation;GO:0009737//response to abscisic acid stimulus;GO:0009651//response to salt stress	-	GO:0005886//plasma membrane	--
Unigene23371_All	204	115	23	39.0012	7.8331	-2.31586	Down	4.75e-16	5.25e-14	--	--	--	--	--	--	--	--	--	--	--	--	--	--	--	--	--	--	--	--	--	--	-	-	-	--
CL1273.Contig1_All	291	40	8	9.5099	1.91	-2.31586	Down	2.11e-06	8.28e-05	--	--	--	--	--	--	--	--	--	--	--	--	--	--	--	--	--	--	--	--	--	--	-	-	-	--
Unigene30940_All	488	50	10	7.0886	1.4237	-2.31586	Down	1.05e-07	5.11e-06	--	--	--	--	--	--	--	--	--	--	--	--	--	--	--	--	--	--	--	--	--	--	-	-	-	--
CL9380.Contig1_All	1586	139	28	6.0635	1.2266	-2.30549	Down	5.18e-19	6.99e-17	gi|225458751|ref|XP_002285061.1|	636.7	0	PREDICTED: isoflavone 2&apos;-hydroxylase-like [Vitis vinifera]	gi|75755972|gb|DQ160101.1|	95.6	1e-16	Taraxacum officinale TO79a-2 (To79a-2) mRNA, partial cds	sp|P93147|C81E1_GLYEC	493	1e-139	Isoflavone 2'-hydroxylase OS=Glycyrrhiza echinata GN=CYP81E1 PE=1 SV=2	all3746	115	2e-25	COG2124	Cytochrome P450	K00517	8e-144	508	ath:AT4G37360	[EC:1.14.-.-]	-	GO:0046872//metal ion binding;GO:0016705//oxidoreductase activity, acting on paired donors, with incorporation or reduction of molecular oxygen;GO:0004497//monooxygenase activity	-	--
CL1077.Contig3_All	617	277	56	31.0602	6.3058	-2.30032	Down	2.57e-36	7.14e-34	--	--	--	--	--	--	--	--	--	--	--	--	--	--	--	--	--	--	--	--	--	--	-	-	-	--
CL9341.Contig1_All	619	64	13	7.1532	1.4591	-2.29351	Down	2.02e-09	1.24e-07	gi|21322711|emb|CAD22154.1|	79	6e-14	pherophorin-dz1 protein [Volvox carteri f. nagariensis]	--	--	--	--	sp|Q9FPQ6|GP1_CHLRE	109	1e-24	Vegetative cell wall protein gp1 OS=Chlamydomonas reinhardtii GN=GP1 PE=2 SV=1	Rv3876	82.8	4e-16	COG0455	ATPases involved in chromosome partitioning	K01115	5e-19	92.4	vcn:VOLCADRAFT_99471	phospholipase D [EC:3.1.4.4]	-	-	-	--
CL10880.Contig1_All	484	128	26	18.2968	3.7322	-2.29349	Down	1.62e-17	1.99e-15	--	--	--	--	--	--	--	--	--	--	--	--	--	--	--	--	--	--	--	--	--	--	-	-	-	--
Unigene26076_All	970	187	38	13.3377	2.7217	-2.29293	Down	6.41e-25	1.18e-22	gi|449439851|ref|XP_004137699.1|	264.2	2e-69	PREDICTED: UPF0098 protein MTH_273-like [Cucumis sativus] >gi|449483543|ref|XP_004156621.1| PREDICTED: UPF0098 protein MTH_273-like [Cucumis sativus]	gi|460402560|ref|XM_004246732.1|	79.8	5e-12	PREDICTED: Solanum lycopersicum UPF0098 protein MTH_273-like (LOC101257501), mRNA	--	--	--	--	MTH273	117	4e-26	COG1881	Phospholipid-binding protein	K06910	2e-66	250	vvi:100265996		GO:0010162//seed dormancy process;GO:0010264//myo-inositol hexakisphosphate biosynthetic process;GO:0045893//positive regulation of transcription, DNA-dependent	GO:0008429//phosphatidylethanolamine binding	GO:0005737//cytoplasm	--
CL5920.Contig3_All	546	54	11	6.8424	1.3997	-2.28938	Down	3.95e-08	2.04e-06	--	--	--	--	--	--	--	--	--	--	--	--	--	--	--	--	--	--	--	--	--	--	-	-	-	--
Unigene40527_All	582	49	10	5.8248	1.1937	-2.28677	Down	1.76e-07	8.27e-06	--	--	--	--	--	--	--	--	--	--	--	--	--	--	--	--	--	--	--	--	--	--	-	-	-	--
Unigene1128_All	1010	73	15	5.0005	1.0318	-2.27691	Down	1.74e-10	1.21e-08	gi|224138076|ref|XP_002326512.1|	333.6	3e-90	NAC domain protein, IPR003441 [Populus trichocarpa] >gi|222833834|gb|EEE72311.1| NAC domain protein, IPR003441 [Populus trichocarpa]	gi|356563452|ref|XM_003549929.1|	151	2e-33	PREDICTED: Glycine max protein BEARSKIN1-like (LOC100796849), mRNA	sp|Q7GCL7|NAC74_ORYSJ	154	8e-38	NAC domain-containing protein 74 OS=Oryza sativa subsp. japonica GN=NAC74 PE=2 SV=1	--	--	--	--	--	--	--	--	--	--	-	-	-	--
Unigene40440_All	668	73	15	7.5606	1.5601	-2.27686	Down	1.74e-10	1.21e-08	gi|297733835|emb|CBI15082.3|	139.8	3e-32	unnamed protein product [Vitis vinifera]	--	--	--	--	--	--	--	--	--	--	--	--	--	K02183	1e-23	107	smo:SELMODRAFT_166784	calmodulin	-	-	-	--
Unigene16391_All	225	34	7	10.4546	2.1615	-2.27403	Down	1.6e-05	0.000528439	--	--	--	--	--	--	--	--	--	--	--	--	--	--	--	--	--	--	--	--	--	--	-	-	-	--
Unigene27046_All	439	92	19	14.4988	3.0069	-2.26958	Down	7.89e-13	6.87e-11	--	--	--	--	--	--	--	--	--	--	--	--	--	--	--	--	--	--	--	--	--	--	-	-	-	--
Unigene30859_All	427	58	12	9.3975	1.9525	-2.26695	Down	1.49e-08	8.16e-07	--	--	--	--	--	--	--	--	--	--	--	--	--	--	--	--	--	--	--	--	--	--	-	-	-	--
CL916.Contig2_All	1389	53	11	2.6399	0.5502	-2.26246	Down	6.6e-08	3.3e-06	gi|359478615|ref|XP_002280607.2|	58.2	4e-07	PREDICTED: uncharacterized protein LOC100262120 [Vitis vinifera]	gi|359478614|ref|XM_002280571.2|	228	1e-56	PREDICTED: Vitis vinifera uncharacterized LOC100262120 (LOC100262120), mRNA	--	--	--	--	--	--	--	--	--	K13171	2e-76	284	rcu:RCOM_0733150	serine/arginine repetitive matrix protein 1	GO:0006397//mRNA processing	GO:0005515//protein binding	-	--
Unigene30678_All	938	144	30	10.6211	2.222	-2.257	Down	3.52e-19	4.79e-17	gi|460367998|ref|XP_004229857.1|	358.2	1e-97	PREDICTED: vacuolar iron transporter 1.1-like [Solanum lycopersicum]	gi|460367997|ref|XM_004229809.1|	107	2e-20	PREDICTED: Solanum lycopersicum vacuolar iron transporter 1.1-like (LOC101265169), mRNA	sp|Q9ZUA5|VIT1_ARATH	78.2	6e-15	Vacuolar iron transporter 1 OS=Arabidopsis thaliana GN=VIT1 PE=2 SV=1	SSO3250	66.6	6e-11	COG1814	Uncharacterized membrane protein	--	--	--	--	--	-	-	-	--
CL3511.Contig2_All	2089	215	45	7.1205	1.4966	-2.25029	Down	8.12e-28	1.68e-25	gi|147845303|emb|CAN79061.1|	68.2	6e-10	hypothetical protein VITISV_024577 [Vitis vinifera]	gi|219926622|emb|CU928858.2|	99.6	1e-17	Medicago truncatula chromosome 5 clone mth4-5i12, COMPLETE SEQUENCE	sp|P10978|POLX_TOBAC	179	4e-45	Retrovirus-related Pol polyprotein from transposon TNT 1-94 OS=Nicotiana tabacum PE=2 SV=1	--	--	--	--	--	K12619	2e-21	102	osa:4349826	5'-3' exoribonuclease 2 [EC:3.1.13.-]	GO:0006310//DNA recombination	GO:0003677//DNA binding;GO:0004601//peroxidase activity	-	--
CL6337.Contig4_All	1160	109	23	6.501	1.3775	-2.23861	Down	1e-14	1e-12	gi|225444361|ref|XP_002264829.1|	394.4	1e-108	PREDICTED: tryptophan synthase beta chain 2, chloroplastic-like [Vitis vinifera]	gi|460405871|ref|XM_004248350.1|	111	2e-21	PREDICTED: Solanum lycopersicum tryptophan synthase beta chain 2, chloroplastic-like (LOC101256422), mRNA	sp|O50046|TRPB_CAMAC	356	2e-98	Tryptophan synthase beta chain 2, chloroplastic OS=Camptotheca acuminata GN=TSB PE=2 SV=1	all3794	336	5e-92	COG0133	Tryptophan synthase beta chain	K01696	1e-109	394	vvi:100250414	tryptophan synthase beta chain [EC:4.2.1.20]	GO:0055114//oxidation-reduction process;GO:0000162//tryptophan biosynthetic process	GO:0004834//tryptophan synthase activity;GO:0032440//2-alkenal reductase [NAD(P)] activity	GO:0005739//mitochondrion	--
Unigene34960_All	352	33	7	6.4861	1.3816	-2.23101	Down	2.68e-05	0.00084254	--	--	--	--	--	--	--	--	--	--	--	--	--	--	--	--	--	--	--	--	--	--	-	-	-	--
Unigene25700_All	1485	108	23	5.0316	1.0761	-2.22521	Down	1.66e-14	1.64e-12	gi|34305617|gb|AAQ63615.1|	927.5	0	anthocyanidin 3-O-glucoside-6&apos;&apos;-O-malonyltransferase [Chrysanthemum x morifolium]	gi|34305616|gb|AY298809.1|	2746	0	Chrysanthemum x morifolium anthocyanidin 3-O-glucoside-6''-O-malonyltransferase mRNA, complete cds	sp|Q8GSN8|3MAT_DAHPI	662	0	Malonyl-coenzyme A:anthocyanin 3-O-glucoside-6''-O-malonyltransferase OS=Dahlia pinnata GN=3MAT PE=1 SV=1	--	--	--	--	--	K14329	1e-46	185	ath:AT5G61160	agmatine coumaroyltransferase [EC:2.3.1.64 2.3.1.-]	-	-	-	--
CL488.Contig4_All	2487	98	21	2.7262	0.5866	-2.21644	Down	3.14e-13	2.81e-11	--	--	--	--	--	--	--	--	--	--	--	--	--	--	--	--	--	--	--	--	--	--	-	-	-	--
CL5452.Contig1_All	1526	1236	265	56.0369	12.065	-2.21555	Down	3.25e-149	6.08e-146	gi|225445937|ref|XP_002263999.1|	309.7	9e-83	PREDICTED: transcription factor bHLH35 [Vitis vinifera] >gi|297735470|emb|CBI17910.3| unnamed protein product [Vitis vinifera]	gi|357449602|ref|XM_003595030.1|	153	6e-34	Medicago truncatula Transcription factor bHLH (MTR_2g038040) mRNA, complete cds	sp|Q2HIV9|BH035_ARATH	222	4e-58	Transcription factor bHLH35 OS=Arabidopsis thaliana GN=BHLH35 PE=2 SV=1	--	--	--	--	--	K13422	2e-14	79	mtr:MTR_8g067280	transcription factor MYC2	GO:0009753//response to jasmonic acid stimulus;GO:0009694//jasmonic acid metabolic process;GO:0006355//regulation of transcription, DNA-dependent	GO:0005488//binding	-	--
Unigene33621_All	504	548	118	75.2246	16.2662	-2.20933	Down	6.36e-67	3.59e-64	gi|225444361|ref|XP_002264829.1|	165.2	3e-40	PREDICTED: tryptophan synthase beta chain 2, chloroplastic-like [Vitis vinifera]	--	--	--	--	sp|P14671|TRPB1_ARATH	137	4e-33	Tryptophan synthase beta chain 1, chloroplastic OS=Arabidopsis thaliana GN=TSB1 PE=2 SV=1	all0410	119	3e-27	COG0133	Tryptophan synthase beta chain	K01696	4e-41	165	vvi:100250414	tryptophan synthase beta chain [EC:4.2.1.20]	GO:0009684//indoleacetic acid biosynthetic process;GO:0006979//response to oxidative stress;GO:0055114//oxidation-reduction process;GO:0009651//response to salt stress;GO:0000162//tryptophan biosynthetic process	GO:0004834//tryptophan synthase activity;GO:0032440//2-alkenal reductase [NAD(P)] activity	GO:0009941//chloroplast envelope;GO:0009570//chloroplast stroma;GO:0005886//plasma membrane	--
CL10665.Contig2_All	1669	392	85	16.2495	3.5383	-2.19927	Down	4.39e-48	1.73e-45	gi|37993657|gb|AAR06914.1|	717.6	0	UDP-glycosyltransferase 71E1 [Stevia rebaudiana]	gi|37993656|gb|AY345976.1|	216	6e-53	Stevia rebaudiana UDP-glycosyltransferase 71E1 mRNA, complete cds	sp|Q2V6K0|UFOG6_FRAAN	483	1e-136	UDP-glucose flavonoid 3-O-glucosyltransferase 6 OS=Fragaria ananassa GN=GT6 PE=1 SV=1	--	--	--	--	--	K08237	3e-64	244	vvi:100246482	hydroquinone glucosyltransferase [EC:2.4.1.218]	-	GO:0016740//transferase activity	-	--
Unigene40788_All	220	46	10	14.4659	3.158	-2.19557	Down	8.13e-07	3.46e-05	gi|356498679|ref|XP_003518177.1|	67.8	5e-11	PREDICTED: E3 ubiquitin-protein ligase PUB23-like [Glycine max]	--	--	--	--	sp|Q84TG3|PUB23_ARATH	65.9	5e-12	E3 ubiquitin-protein ligase PUB23 OS=Arabidopsis thaliana GN=PUB23 PE=1 SV=1	--	--	--	--	--	--	--	--	--	--	GO:0031348//negative regulation of defense response;GO:0051865//protein autoubiquitination;GO:0009867//jasmonic acid mediated signaling pathway;GO:0009862//systemic acquired resistance, salicylic acid mediated signaling pathway;GO:0009414//response to water deprivation;GO:0006944//cellular membrane fusion;GO:0010363//regulation of plant-type hypersensitive response;GO:0010310//regulation of hydro…	GO:0004842//ubiquitin-protein ligase activity	GO:0005829//cytosol;GO:0000151//ubiquitin ligase complex	--
Unigene22347_All	1041	385	84	25.587	5.6061	-2.19034	Down	5.05e-47	1.91e-44	gi|470134022|ref|XP_004302856.1|	83.6	5e-107	PREDICTED: clavaminate synthase-like protein At3g21360-like [Fragaria vesca subsp. vesca]	gi|470134021|ref|XM_004302808.1|	81.8	1e-12	PREDICTED: Fragaria vesca subsp. vesca clavaminate synthase-like protein At3g21360-like (LOC101303823), mRNA	sp|Q9LIG0|Y3136_ARATH	294	1e-97	Clavaminate synthase-like protein At3g21360 OS=Arabidopsis thaliana GN=At3g21360 PE=1 SV=1	--	--	--	--	--	--	--	--	--	--	GO:0055114//oxidation-reduction process	GO:0016491//oxidoreductase activity	GO:0005634//nucleus	--
CL6093.Contig1_All	469	41	9	6.0481	1.3332	-2.18159	Down	3.64e-06	0.000136593	--	--	--	--	--	--	--	--	--	--	--	--	--	--	--	--	--	--	--	--	--	--	-	-	-	--
Unigene2309_All	754	59	13	5.4137	1.1979	-2.17611	Down	2.55e-08	1.35e-06	gi|356556831|ref|XP_003546724.1|	53.1	5e-06	PREDICTED: uncharacterized protein LOC100793985 [Glycine max]	gi|359483796|ref|XM_002263190.2|	73.8	2e-10	PREDICTED: Vitis vinifera dual specificity protein kinase shkB-like (LOC100256688), mRNA	--	--	--	--	--	--	--	--	--	--	--	--	--	--	-	-	-	--
Unigene17470_All	407	36	8	6.1195	1.3656	-2.16388	Down	1.64e-05	0.000538221	--	--	--	--	--	--	--	--	--	--	--	--	--	--	--	--	--	--	--	--	--	--	-	-	-	--
CL10665.Contig1_All	1631	801	178	33.9773	7.5823	-2.16386	Down	1.47e-94	1.3e-91	gi|37993657|gb|AAR06914.1|	713.4	0	UDP-glycosyltransferase 71E1 [Stevia rebaudiana]	gi|37993656|gb|AY345976.1|	208	1e-50	Stevia rebaudiana UDP-glycosyltransferase 71E1 mRNA, complete cds	sp|Q2V6K0|UFOG6_FRAAN	481	7e-136	UDP-glucose flavonoid 3-O-glucosyltransferase 6 OS=Fragaria ananassa GN=GT6 PE=1 SV=1	--	--	--	--	--	K08237	3e-64	244	vvi:100246482	hydroquinone glucosyltransferase [EC:2.4.1.218]	-	GO:0016740//transferase activity	-	--
Unigene32219_All	934	72	16	5.3333	1.1902	-2.16382	Down	8.17e-10	5.29e-08	--	--	--	--	--	--	--	--	--	--	--	--	--	--	--	--	--	--	--	--	--	--	-	-	-	--
Unigene2349_All	682	36	8	3.652	0.815	-2.16381	Down	1.64e-05	0.000538066	gi|284434732|gb|ADB85429.1|	57	1e-27	putative retrotransposon protein [Phyllostachys edulis]	--	--	--	--	--	--	--	--	--	--	--	--	--	--	--	--	--	--	-	-	-	--
CL4815.Contig3_All	1518	130	29	5.9249	1.3273	-2.1583	Down	1.36e-16	1.58e-14	gi|225452406|ref|XP_002273842.1|	149.1	1e-100	PREDICTED: uncharacterized protein LOC100247330 [Vitis vinifera] >gi|296087638|emb|CBI34894.3| unnamed protein product [Vitis vinifera]	gi|242387366|emb|FP099572.1|	60	7e-06	Phyllostachys edulis cDNA clone: bphylf055n12, full insert sequence	--	--	--	--	--	--	--	--	--	--	--	--	--	--	-	-	GO:0016023//cytoplasmic membrane-bounded vesicle;GO:0016020//membrane	--
CL303.Contig32_All	1140	784	175	47.5796	10.6652	-2.15743	Down	2.99e-92	2.61e-89	gi|224100683|ref|XP_002311972.1|	326.6	4e-88	predicted protein [Populus trichocarpa] >gi|222851792|gb|EEE89339.1| predicted protein [Populus trichocarpa]	gi|460388114|ref|XM_004239667.1|	87.7	2e-14	PREDICTED: Solanum lycopersicum glucomannan 4-beta-mannosyltransferase 9-like (LOC101267312), mRNA	sp|Q9LZR3|CSLA9_ARATH	305	2e-83	Glucomannan 4-beta-mannosyltransferase 9 OS=Arabidopsis thaliana GN=CSLA9 PE=2 SV=1	--	--	--	--	--	K13680	4e-89	326	pop:POPTR_832480	beta-mannan synthase [EC:2.4.1.32]	GO:0051704	GO:0016760//cellulose synthase (UDP-forming) activity;GO:0051753//mannan synthase activity	-	--
Unigene33777_All	383	177	40	31.9731	7.256	-2.13961	Down	7.6e-22	1.19e-19	--	--	--	--	--	--	--	--	--	--	--	--	--	--	--	--	--	--	--	--	--	--	-	-	-	--
CL2028.Contig1_All	799	44	10	3.8099	0.8695	-2.1315	Down	2.22e-06	8.68e-05	gi|359474262|ref|XP_003631426.1|	315.5	6e-85	PREDICTED: protein HOTHEAD isoform 2 [Vitis vinifera]	gi|470129709|ref|XM_004300704.1|	73.8	2e-10	PREDICTED: Fragaria vesca subsp. vesca protein HOTHEAD-like (LOC101296575), mRNA	sp|Q9S746|HTH_ARATH	246	1e-65	Protein HOTHEAD OS=Arabidopsis thaliana GN=HTH PE=1 SV=1	mll1008	86.3	6e-17	COG2303	Choline dehydrogenase and related flavoproteins	K15403	4e-68	256	vvi:100246317	fatty acid omega-hydroxy dehydrogenase [EC:1.1.-.-]	-	GO:0016832//aldehyde-lyase activity	GO:0016023//cytoplasmic membrane-bounded vesicle	--
CL1846.Contig2_All	405	44	10	7.5164	1.7155	-2.13141	Down	2.22e-06	8.68e-05	gi|1401036|dbj|BAA07912.1|	90.5	8e-18	unnamed protein product [Lactuca sativa]	--	--	--	--	--	--	--	--	--	--	--	--	--	--	--	--	--	--	-	-	-	--
CL1077.Contig2_All	1110	202	46	12.5904	2.8792	-2.12858	Down	1.43e-24	2.59e-22	--	--	--	--	--	--	--	--	--	--	--	--	--	--	--	--	--	--	--	--	--	--	-	-	-	--
Unigene31731_All	403	35	8	6.0086	1.3792	-2.1232	Down	2.7e-05	0.000848185	--	--	--	--	--	--	--	--	--	--	--	--	--	--	--	--	--	--	--	--	--	--	-	-	-	--
Unigene32511_All	848	480	110	39.1611	9.0122	-2.11947	Down	6.47e-56	3.14e-53	gi|356529221|ref|XP_003533194.1|	108.2	1e-22	PREDICTED: uncharacterized protein LOC547559 [Glycine max]	gi|332002898|gb|CP002688.1|	71.9	1e-09	Arabidopsis thaliana chromosome 5, complete sequence	sp|Q04980|LTI65_ARATH	99	3e-21	Low-temperature-induced 65 kDa protein OS=Arabidopsis thaliana GN=LTI65 PE=2 SV=2	--	--	--	--	--	--	--	--	--	--	GO:0050896//response to stimulus	-	-	--
CL303.Contig6_All	1589	61	14	2.6559	0.6121	-2.11736	Down	2.57e-08	1.36e-06	gi|460408050|ref|XP_004249461.1|	714.9	0	PREDICTED: glucomannan 4-beta-mannosyltransferase 9-like [Solanum lycopersicum]	gi|460408049|ref|XM_004249413.1|	287	2e-74	PREDICTED: Solanum lycopersicum glucomannan 4-beta-mannosyltransferase 9-like (LOC101264271), mRNA	sp|Q9LZR3|CSLA9_ARATH	710	0	Glucomannan 4-beta-mannosyltransferase 9 OS=Arabidopsis thaliana GN=CSLA9 PE=2 SV=1	AGl3021	98.6	3e-20	COG1215	Glycosyltransferases, probably involved in cell wall biogenesis	K13680	0	714	gmx:100782772	beta-mannan synthase [EC:2.4.1.32]	GO:0009651//response to salt stress;GO:0009294//DNA mediated transformation;GO:0009617//response to bacterium;GO:0006816//calcium ion transport;GO:0007030//Golgi organization;GO:0042546//cell wall biogenesis;GO:0009736//cytokinin mediated signaling pathway	GO:0051753//mannan synthase activity	GO:0005794//Golgi apparatus	--
Unigene29583_All	1093	222	51	14.0521	3.2418	-2.11592	Down	1.16e-26	2.31e-24	--	--	--	--	--	--	--	--	--	--	--	--	--	--	--	--	--	--	--	--	--	--	-	-	-	--
Unigene8492_All	1406	411	95	20.224	4.6943	-2.10709	Down	9.03e-48	3.48e-45	gi|224140014|ref|XP_002323382.1|	463.8	3e-129	predicted protein [Populus trichocarpa] >gi|222868012|gb|EEF05143.1| predicted protein [Populus trichocarpa]	--	--	--	--	sp|Q84TG3|PUB23_ARATH	394	7e-110	E3 ubiquitin-protein ligase PUB23 OS=Arabidopsis thaliana GN=PUB23 PE=1 SV=1	--	--	--	--	--	--	--	--	--	--	-	GO:0016874//ligase activity	-	--
CL8434.Contig2_All	1357	509	118	25.9506	6.0414	-2.10281	Down	1.29e-58	6.54e-56	gi|27529824|dbj|BAC53927.1|	191	4e-47	hypothetical protein [Nicotiana tabacum]	--	--	--	--	sp|Q04980|LTI65_ARATH	119	3e-27	Low-temperature-induced 65 kDa protein OS=Arabidopsis thaliana GN=LTI65 PE=2 SV=2	--	--	--	--	--	--	--	--	--	--	GO:0050896//response to stimulus	-	-	--
CL5736.Contig2_All	644	56	13	6.0161	1.4025	-2.10083	Down	1.13e-07	5.48e-06	--	--	--	--	--	--	--	--	--	--	--	--	--	--	--	--	--	--	--	--	--	--	-	-	-	--
Unigene40467_All	439	43	10	6.7766	1.5826	-2.09826	Down	3.64e-06	0.000136674	--	--	--	--	--	--	--	--	--	--	--	--	--	--	--	--	--	--	--	--	--	--	-	-	-	--
CL11963.Contig1_All	635	279	65	30.3977	7.1117	-2.0957	Down	9.97e-33	2.48e-30	--	--	--	--	--	--	--	--	--	--	--	--	--	--	--	--	--	--	--	--	--	--	-	-	-	--
CL1628.Contig15_All	2410	133	31	3.8181	0.8937	-2.09499	Down	2.28e-16	2.58e-14	gi|355525386|gb|AES93119.1|	57.8	1e-18	putative strictosidine beta-D-glucosidase [Camptotheca acuminata]	gi|16903207|gb|AY059473.1|	63.9	7e-07	Davidia involucrata raucaffricine-O-beta-D-glucosidase-like protein mRNA, partial cds	sp|Q8GU20|SG1_RAUSE	270	1e-87	Strictosidine-O-beta-D-glucosidase OS=Rauvolfia serpentina GN=SGR1 PE=1 SV=1	CAC2963	154	2e-43	COG2723	Beta-glucosidase/6-phospho-beta-glucosidase/beta-galactosidase	K01188	2e-84	256	rcu:RCOM_0827440	beta-glucosidase [EC:3.2.1.21]	-	-	-	--
CL5784.Contig5_All	767	150	35	13.5303	3.1703	-2.0935	Down	2.9e-18	3.76e-16	gi|255541538|ref|XP_002511833.1|	199.1	6e-50	Remorin, putative [Ricinus communis] >gi|223549013|gb|EEF50502.1| Remorin, putative [Ricinus communis]	gi|359489774|ref|XM_002270878.2|	61.9	9e-07	PREDICTED: Vitis vinifera uncharacterized LOC100241460, transcript variant 1 (LOC100241460), mRNA	sp|Q9M2D8|Y3126_ARATH	186	1e-47	Uncharacterized protein At3g61260 OS=Arabidopsis thaliana GN=At3g61260 PE=1 SV=1	PM0968	48.9	9e-06	COG3064	Membrane protein involved in colicin uptake	K08818	6e-12	69.3	vvi:100246062	cell division cycle 2-like [EC:2.7.11.22]	-	-	GO:0005773//vacuole;GO:0009506//plasmodesma;GO:0005886//plasma membrane	--
CL9449.Contig1_All	1857	1004	235	37.4052	8.7921	-2.08896	Down	5.85e-113	6.53e-110	gi|225462588|ref|XP_002270252.1|	472.2	1e-131	PREDICTED: hydroxycinnamoyl-Coenzyme A shikimate/quinate hydroxycinnamoyltransferase [Vitis vinifera]	--	--	--	--	sp|Q8GSM7|HST_TOBAC	124	2e-28	Shikimate O-hydroxycinnamoyltransferase OS=Nicotiana tabacum GN=HST PE=1 SV=1	--	--	--	--	--	K13065	5e-28	124	vvi:100265530	shikimate O-hydroxycinnamoyltransferase [EC:2.3.1.133]	-	GO:0016746//transferase activity, transferring acyl groups	-	--
CL303.Contig22_All	1859	85	20	3.1634	0.7475	-2.08133	Down	7.12e-11	5.16e-09	gi|297740054|emb|CBI30236.3|	756.5	0	unnamed protein product [Vitis vinifera]	gi|460408049|ref|XM_004249413.1|	303	4e-79	PREDICTED: Solanum lycopersicum glucomannan 4-beta-mannosyltransferase 9-like (LOC101264271), mRNA	sp|Q9LZR3|CSLA9_ARATH	731	0	Glucomannan 4-beta-mannosyltransferase 9 OS=Arabidopsis thaliana GN=CSLA9 PE=2 SV=1	AGl3021	94	8e-19	COG1215	Glycosyltransferases, probably involved in cell wall biogenesis	K13680	0	756	vvi:100259738	beta-mannan synthase [EC:2.4.1.32]	GO:0009651//response to salt stress;GO:0009294//DNA mediated transformation;GO:0009617//response to bacterium;GO:0006816//calcium ion transport;GO:0007030//Golgi organization;GO:0042546//cell wall biogenesis;GO:0009736//cytokinin mediated signaling pathway	GO:0051753//mannan synthase activity	GO:0005794//Golgi apparatus	--
Unigene16426_All	855	161	38	13.0278	3.0878	-2.07694	Down	2.58e-19	3.53e-17	gi|224135765|ref|XP_002327298.1|	159.8	5e-38	AP2/ERF domain-containing transcription factor [Populus trichocarpa] >gi|148372124|gb|ABQ62993.1| RAP2-like protein [Populus trichocarpa] >gi|222835668|gb|EEE74103.1| AP2/ERF domain-containing transcription factor [Populus trichocarpa]	gi|297850735|ref|XM_002893203.1|	61.9	1e-06	Arabidopsis lyrata subsp. lyrata hypothetical protein, mRNA	sp|Q9C9I8|ERF20_ARATH	133	1e-31	Ethylene-responsive transcription factor ERF020 OS=Arabidopsis thaliana GN=ERF020 PE=2 SV=1	--	--	--	--	--	K09286	1e-19	95.1	rcu:RCOM_1589590	EREBP-like factor	GO:0006355//regulation of transcription, DNA-dependent;GO:0010200//response to chitin	GO:0003677//DNA binding;GO:0003700//sequence-specific DNA binding transcription factor activity	GO:0005737//cytoplasm;GO:0005634//nucleus	--
CL303.Contig20_All	1540	55	13	2.4709	0.5865	-2.07483	Down	1.84e-07	8.65e-06	gi|297740054|emb|CBI30236.3|	723	0	unnamed protein product [Vitis vinifera]	gi|460408049|ref|XM_004249413.1|	280	4e-72	PREDICTED: Solanum lycopersicum glucomannan 4-beta-mannosyltransferase 9-like (LOC101264271), mRNA	sp|Q9LZR3|CSLA9_ARATH	712	0	Glucomannan 4-beta-mannosyltransferase 9 OS=Arabidopsis thaliana GN=CSLA9 PE=2 SV=1	AGl3021	89.7	1e-17	COG1215	Glycosyltransferases, probably involved in cell wall biogenesis	K13680	0	723	vvi:100259738	beta-mannan synthase [EC:2.4.1.32]	GO:0009651//response to salt stress;GO:0009294//DNA mediated transformation;GO:0009617//response to bacterium;GO:0006816//calcium ion transport;GO:0007030//Golgi organization;GO:0042546//cell wall biogenesis;GO:0009736//cytokinin mediated signaling pathway	GO:0051753//mannan synthase activity	GO:0005794//Golgi apparatus	--
Unigene33087_All	1951	643	152	22.8015	5.4128	-2.07468	Down	2.32e-72	1.45e-69	gi|460408661|ref|XP_004249761.1|	575.1	1e-162	PREDICTED: uncharacterized protein LOC101261476 [Solanum lycopersicum]	gi|449523849|ref|XM_004168888.1|	182	9e-43	PREDICTED: Cucumis sativus uncharacterized LOC101227697 (LOC101227697), mRNA	--	--	--	--	--	--	--	--	--	--	--	--	--	--	-	-	-	--
CL9244.Contig4_All	249	38	9	10.5583	2.5112	-2.07193	Down	1.62e-05	0.000534365	gi|22759727|dbj|BAC10912.1|	156.4	1e-37	putative 60S acidic ribosomal protein P0 [Zinnia elegans]	gi|470146163|ref|XR_185349.1|	155	2e-35	PREDICTED: Fragaria vesca subsp. vesca 60S acidic ribosomal protein P0-1-like (LOC101290707), misc_RNA	sp|P50346|RLA0_SOYBN	152	4e-38	60S acidic ribosomal protein P0 OS=Glycine max PE=2 SV=1	SPCC18.14c	75.9	2e-14	COG0244	Ribosomal protein L10	K02941	5e-38	153	vvi:100250067	large subunit ribosomal protein LP0	GO:0009651//response to salt stress;GO:0009409//response to cold;GO:0006414//translational elongation;GO:0042254//ribosome biogenesis;GO:0010043//response to zinc ion;GO:0046686//response to cadmium ion	GO:0005507//copper ion binding;GO:0003735//structural constituent of ribosome;GO:0003906//DNA-(apurinic or apyrimidinic site) lyase activity	GO:0005730//nucleolus;GO:0009507//chloroplast;GO:0022626//cytosolic ribosome;GO:0005886//plasma membrane	--
CL1460.Contig3_All	1177	308	73	18.1044	4.309	-2.07092	Down	1.92e-35	5.14e-33	gi|460378290|ref|XP_004234906.1|	321.6	1e-86	PREDICTED: salicylic acid-binding protein 2-like [Solanum lycopersicum]	gi|460375256|ref|XM_004233375.1|	69.9	6e-09	PREDICTED: Solanum lycopersicum salicylic acid-binding protein 2-like, transcript variant 2 (LOC101261578), mRNA	sp|Q6RYA0|SABP2_TOBAC	317	7e-87	Salicylic acid-binding protein 2 OS=Nicotiana tabacum GN=SABP2 PE=1 SV=1	--	--	--	--	--	K08233	2e-70	264	ath:AT2G23610	polyneuridine-aldehyde esterase [EC:3.1.1.78]	GO:0009862//systemic acquired resistance, salicylic acid mediated signaling pathway;GO:0032787//monocarboxylic acid metabolic process	GO:0016298//lipase activity;GO:0080031//methyl salicylate esterase activity	-	--
Unigene2050_All	393	97	23	17.0761	4.066	-2.0703	Down	3.8e-12	3.15e-10	--	--	--	--	--	--	--	--	--	--	--	--	--	--	--	--	--	--	--	--	--	--	-	-	-	--
CL6450.Contig1_All	872	1038	247	82.3552	19.6795	-2.06517	Down	4.91e-115	5.83e-112	gi|255569516|ref|XP_002525725.1|	68.6	1e-10	ATECP63, putative [Ricinus communis] >gi|223535025|gb|EEF36708.1| ATECP63, putative [Ricinus communis]	--	--	--	--	sp|Q8H0U8|RH42_ARATH	90.1	1e-18	DEAD-box ATP-dependent RNA helicase 42 OS=Arabidopsis thaliana GN=RH42 PE=1 SV=2	aq_2032	73.2	6e-13	COG0532	Translation initiation factor 2 (IF-2; GTPase)	K12811	2e-18	91.3	pop:POPTR_1070855	ATP-dependent RNA helicase DDX46/PRP5 [EC:3.6.4.13]	-	-	-	--
CL5757.Contig1_All	274	42	10	10.605	2.5356	-2.06435	Down	5.96e-06	0.000212939	--	--	--	--	--	--	--	--	--	--	--	--	--	--	--	--	--	--	--	--	--	--	-	-	-	--
CL8517.Contig1_All	268	42	10	10.8424	2.5924	-2.06432	Down	5.96e-06	0.000213006	gi|224063997|ref|XP_002301340.1|	180.3	8e-45	predicted protein [Populus trichocarpa] >gi|222843066|gb|EEE80613.1| predicted protein [Populus trichocarpa]	gi|359489802|ref|XM_002266661.2|	238	2e-60	PREDICTED: Vitis vinifera NAD-dependent malic enzyme 59 kDa isoform, mitochondrial-like (LOC100241371), mRNA	sp|Q8L7K9|MAO2_ARATH	177	2e-45	NAD-dependent malic enzyme 2, mitochondrial OS=Arabidopsis thaliana GN=NAD-ME2 PE=1 SV=1	sfcA	96.7	9e-21	COG0281	Malic enzyme	K00028	7e-46	179	rcu:RCOM_1614520	malate dehydrogenase (decarboxylating) [EC:1.1.1.39]	GO:0055114//oxidation-reduction process;GO:0006108//malate metabolic process	GO:0051287//NAD binding;GO:0008270//zinc ion binding;GO:0016652//oxidoreductase activity, acting on NAD(P)H, NAD(P) as acceptor;GO:0050897//cobalt ion binding;GO:0004471//malate dehydrogenase (decarboxylating) activity;GO:0005524//ATP binding;GO:0042803//protein homodimerization activity;GO:0008948//oxaloacetate decarboxylase activity;GO:0016619//malate dehydrogenase (oxaloacetate-decarboxylating…	GO:0005739//mitochondrion;GO:0009507//chloroplast	--
CL303.Contig31_All	2148	382	91	12.3038	2.9433	-2.0636	Down	2.21e-43	7.48e-41	gi|225441006|ref|XP_002283672.1|	269.2	0	PREDICTED: glucomannan 4-beta-mannosyltransferase 9 [Vitis vinifera]	gi|460408049|ref|XM_004249413.1|	232	1e-57	PREDICTED: Solanum lycopersicum glucomannan 4-beta-mannosyltransferase 9-like (LOC101264271), mRNA	sp|Q9LZR3|CSLA9_ARATH	537	0	Glucomannan 4-beta-mannosyltransferase 9 OS=Arabidopsis thaliana GN=CSLA9 PE=2 SV=1	AGl3021	94	1e-18	COG1215	Glycosyltransferases, probably involved in cell wall biogenesis	K13680	0	554	vvi:100259738	beta-mannan synthase [EC:2.4.1.32]	GO:0009651//response to salt stress;GO:0009294//DNA mediated transformation;GO:0009617//response to bacterium;GO:0006816//calcium ion transport;GO:0007030//Golgi organization;GO:0042546//cell wall biogenesis;GO:0009736//cytokinin mediated signaling pathway	GO:0051753//mannan synthase activity	GO:0005794//Golgi apparatus	--
CL3349.Contig1_All	743	134	32	12.4775	2.9922	-2.06005	Down	3.68e-16	4.11e-14	gi|255541510|ref|XP_002511819.1|	276.2	3e-73	malic enzyme, putative [Ricinus communis] >gi|223548999|gb|EEF50488.1| malic enzyme, putative [Ricinus communis]	gi|470142228|ref|XM_004306766.1|	161	1e-36	PREDICTED: Fragaria vesca subsp. vesca NAD-dependent malic enzyme 59 kDa isoform, mitochondrial-like (LOC101311315), mRNA	sp|Q8L7K9|MAO2_ARATH	273	1e-73	NAD-dependent malic enzyme 2, mitochondrial OS=Arabidopsis thaliana GN=NAD-ME2 PE=1 SV=1	YKL029c	88.2	1e-17	COG0281	Malic enzyme	K00028	3e-74	276	rcu:RCOM_1614520	malate dehydrogenase (decarboxylating) [EC:1.1.1.39]	GO:0055114//oxidation-reduction process;GO:0006108//malate metabolic process	GO:0051287//NAD binding;GO:0008270//zinc ion binding;GO:0016652//oxidoreductase activity, acting on NAD(P)H, NAD(P) as acceptor;GO:0050897//cobalt ion binding;GO:0004471//malate dehydrogenase (decarboxylating) activity;GO:0005524//ATP binding;GO:0042803//protein homodimerization activity;GO:0008948//oxaloacetate decarboxylase activity;GO:0016619//malate dehydrogenase (oxaloacetate-decarboxylating…	GO:0005739//mitochondrion;GO:0009507//chloroplast	--
Unigene16552_All	1850	117	28	4.3755	1.0515	-2.057	Down	2.91e-14	2.81e-12	gi|255561457|ref|XP_002521739.1|	73.6	1e-11	auxin:hydrogen symporter, putative [Ricinus communis] >gi|223539130|gb|EEF40726.1| auxin:hydrogen symporter, putative [Ricinus communis]	gi|359480742|ref|XM_002276708.2|	60	9e-06	PREDICTED: Vitis vinifera uncharacterized LOC100245595 (LOC100245595), mRNA	--	--	--	--	--	--	--	--	--	K07088	3e-112	338	rcu:RCOM_0875040		GO:0046482//para-aminobenzoic acid metabolic process;GO:0009926//auxin polar transport	GO:0009672//auxin:hydrogen symporter activity	GO:0009507//chloroplast	--
Unigene6520_All	661	171	41	17.898	4.3094	-2.05424	Down	3.69e-20	5.3e-18	gi|225441006|ref|XP_002283672.1|	112.5	5e-24	PREDICTED: glucomannan 4-beta-mannosyltransferase 9 [Vitis vinifera]	--	--	--	--	sp|Q7PC67|CSLA2_ORYSJ	92.8	2e-19	Probable mannan synthase 2 OS=Oryza sativa subsp. japonica GN=CSLA2 PE=2 SV=2	--	--	--	--	--	K13680	5e-25	112	vvi:100259738	beta-mannan synthase [EC:2.4.1.32]	-	GO:0016757//transferase activity, transferring glycosyl groups	-	--
CL303.Contig14_All	1989	75	18	2.6088	0.6287	-2.05294	Down	1.33e-09	8.39e-08	gi|224109926|ref|XP_002315357.1|	799.3	0	predicted protein [Populus trichocarpa] >gi|222864397|gb|EEF01528.1| predicted protein [Populus trichocarpa]	gi|460408049|ref|XM_004249413.1|	287	2e-74	PREDICTED: Solanum lycopersicum glucomannan 4-beta-mannosyltransferase 9-like (LOC101264271), mRNA	sp|Q9LZR3|CSLA9_ARATH	764	0	Glucomannan 4-beta-mannosyltransferase 9 OS=Arabidopsis thaliana GN=CSLA9 PE=2 SV=1	AGl3021	98.6	4e-20	COG1215	Glycosyltransferases, probably involved in cell wall biogenesis	K13680	0	799	pop:POPTR_833893	beta-mannan synthase [EC:2.4.1.32]	GO:0009617//response to bacterium;GO:0009294//DNA mediated transformation	GO:0051753//mannan synthase activity	-	--
CL11863.Contig1_All	1314	75	18	3.9489	0.9517	-2.05287	Down	1.33e-09	8.38e-08	gi|225458203|ref|XP_002281579.1|	127.5	2e-110	PREDICTED: jasmonate O-methyltransferase [Vitis vinifera] >gi|302142533|emb|CBI19736.3| unnamed protein product [Vitis vinifera]	gi|189163086|dbj|AP010320.1|	71.9	2e-09	Lotus japonicus genomic DNA, chromosome 5, clone: LjT08B03, TM0761a, complete sequence	sp|Q9SBK6|JMT_BRARP	275	1e-99	Jasmonate O-methyltransferase OS=Brassica rapa subsp. pekinensis GN=JMT PE=1 SV=1	--	--	--	--	--	K08241	2e-111	296	pop:POPTR_860577	jasmonate O-methyltransferase [EC:2.1.1.141]	GO:0010363//regulation of plant-type hypersensitive response;GO:0009620//response to fungus;GO:0009414//response to water deprivation;GO:0009867//jasmonic acid mediated signaling pathway;GO:0009611//response to wounding;GO:0009695//jasmonic acid biosynthetic process;GO:0042538//hyperosmotic salinity response;GO:0009733//response to auxin stimulus;GO:0006612//protein targeting to membrane;GO:00098…	GO:0030795//jasmonate O-methyltransferase activity	GO:0005737//cytoplasm;GO:0005634//nucleus	--
Unigene9233_All	2116	137	33	4.4793	1.0835	-2.04757	Down	2.25e-16	2.56e-14	gi|225442363|ref|XP_002281321.1|	169.1	2e-40	PREDICTED: IAA-amino acid hydrolase ILR1-like 4 [Vitis vinifera] >gi|297743123|emb|CBI35990.3| unnamed protein product [Vitis vinifera]	gi|357454726|ref|XM_003597596.1|	190	4e-45	Medicago truncatula IAA-amino acid hydrolase ILR1-like protein (MTR_2g100510) mRNA, complete cds	sp|O04373|ILL4_ARATH	447	1e-125	IAA-amino acid hydrolase ILR1-like 4 OS=Arabidopsis thaliana GN=ILL4 PE=1 SV=2	PH0722	274	4e-73	COG1473	Metal-dependent amidase/aminoacylase/carboxypeptidase	K14664	9e-128	456	vvi:100251400	IAA-amino acid hydrolase [EC:3.5.1.-]	GO:0009611//response to wounding;GO:0006508//proteolysis;GO:0010112//regulation of systemic acquired resistance	GO:0010179//IAA-Ala conjugate hydrolase activity;GO:0047980//hippurate hydrolase activity;GO:0008237//metallopeptidase activity	GO:0005886//plasma membrane;GO:0009507//chloroplast;GO:0005783//endoplasmic reticulum	--
CL303.Contig13_All	1920	124	30	4.4682	1.0856	-2.0412	Down	6.71e-15	6.79e-13	gi|460408050|ref|XP_004249461.1|	743.4	0	PREDICTED: glucomannan 4-beta-mannosyltransferase 9-like [Solanum lycopersicum]	gi|460408049|ref|XM_004249413.1|	244	3e-61	PREDICTED: Solanum lycopersicum glucomannan 4-beta-mannosyltransferase 9-like (LOC101264271), mRNA	sp|Q9LZR3|CSLA9_ARATH	723	0	Glucomannan 4-beta-mannosyltransferase 9 OS=Arabidopsis thaliana GN=CSLA9 PE=2 SV=1	AGl3021	98.6	3e-20	COG1215	Glycosyltransferases, probably involved in cell wall biogenesis	K13680	0	743	vvi:100259738	beta-mannan synthase [EC:2.4.1.32]	GO:0009651//response to salt stress;GO:0009294//DNA mediated transformation;GO:0009617//response to bacterium;GO:0006816//calcium ion transport;GO:0007030//Golgi organization;GO:0042546//cell wall biogenesis;GO:0009736//cytokinin mediated signaling pathway	GO:0051753//mannan synthase activity	GO:0005794//Golgi apparatus	--
Unigene25546_All	1574	219	53	9.6261	2.3394	-2.04081	Down	3.38e-25	6.27e-23	gi|296089714|emb|CBI39533.3|	72.4	2e-11	unnamed protein product [Vitis vinifera]	--	--	--	--	sp|Q9FV02|SKIP3_ARATH	79.7	4e-15	F-box protein SKIP3 OS=Arabidopsis thaliana GN=SKIP3 PE=1 SV=2	--	--	--	--	--	--	--	--	--	--	-	-	-	--
CL1628.Contig1_All	1506	70	17	3.2158	0.7843	-2.0357	Down	5.78e-09	3.33e-07	gi|75299446|sp|Q8GU20.1|SG1_RAUSE	72.4	4e-87	RecName: Full=Strictosidine-O-beta-D-glucosidase >gi|167013222|pdb|2JF6|A Chain A, Structure Of Inactive Mutant Of Strictosidine Glucosidase In Complex With Strictosidine >gi|167013223|pdb|2JF6|B Chain B, Structure Of Inactive Mutant Of Strictosidine Glucosidase In Complex With Strictosidine >gi|167013224|pdb|2JF7|A Chain A, Structure Of Strictosidine Glucosidase >gi|167013225|pdb|2JF7|B Chain B,…	gi|16903207|gb|AY059473.1|	63.9	5e-07	Davidia involucrata raucaffricine-O-beta-D-glucosidase-like protein mRNA, partial cds	sp|Q8GU20|SG1_RAUSE	169	1e-88	Strictosidine-O-beta-D-glucosidase OS=Rauvolfia serpentina GN=SGR1 PE=1 SV=1	CAC0385	95.9	1e-37	COG2723	Beta-glucosidase/6-phospho-beta-glucosidase/beta-galactosidase	K01188	2e-79	152	rcu:RCOM_0827440	beta-glucosidase [EC:3.2.1.21]	GO:0009820//alkaloid metabolic process	GO:0008422//beta-glucosidase activity	-	--
CL9448.Contig2_All	336	41	10	8.4422	2.0677	-2.02959	Down	9.7e-06	0.000333087	--	--	--	--	--	--	--	--	--	--	--	--	--	--	--	--	--	--	--	--	--	--	-	-	-	--
CL10816.Contig1_All	554	41	10	5.1202	1.2541	-2.02955	Down	9.7e-06	0.000332887	--	--	--	--	--	--	--	--	--	--	--	--	--	--	--	--	--	--	--	--	--	--	-	-	-	--
Unigene18506_All	1055	82	20	5.3774	1.3171	-2.02954	Down	3.03e-10	2.05e-08	gi|225435393|ref|XP_002285367.1|	514.2	1e-144	PREDICTED: phospholipase A1-Igamma3, chloroplastic [Vitis vinifera]	gi|460411048|ref|XM_004250879.1|	67.9	2e-08	PREDICTED: Solanum lycopersicum phospholipase A1-Igamma3, chloroplastic-like (LOC101245616), mRNA	sp|Q9C8J6|PLA17_ARATH	460	5e-130	Phospholipase A1-Igamma3, chloroplastic OS=Arabidopsis thaliana GN=At1g51440 PE=1 SV=1	sll0482	62.4	1e-09	COG3675	Predicted lipase	K01058	5e-47	186	aly:ARALYDRAFT_322142	phospholipase A1 [EC:3.1.1.32]	GO:0006629//lipid metabolic process	GO:0004806//triglyceride lipase activity;GO:0047714//galactolipase activity;GO:0008970//phosphatidylcholine 1-acylhydrolase activity	GO:0009507//chloroplast	--
Unigene40832_All	384	41	10	7.3869	1.8093	-2.02954	Down	9.7e-06	0.000333188	--	--	--	--	--	--	--	--	--	--	--	--	--	--	--	--	--	--	--	--	--	--	-	-	-	--
Unigene40697_All	538	41	10	5.2724	1.2914	-2.02952	Down	9.7e-06	0.000332987	--	--	--	--	--	--	--	--	--	--	--	--	--	--	--	--	--	--	--	--	--	--	-	-	-	--
CL303.Contig1_All	1275	45	11	2.4418	0.5994	-2.02635	Down	3.57e-06	0.00013465	gi|449467221|ref|XP_004151323.1|	146.4	1e-33	PREDICTED: glucomannan 4-beta-mannosyltransferase 9-like [Cucumis sativus] >gi|449517697|ref|XP_004165881.1| PREDICTED: glucomannan 4-beta-mannosyltransferase 9-like [Cucumis sativus]	gi|460408049|ref|XM_004249413.1|	190	2e-45	PREDICTED: Solanum lycopersicum glucomannan 4-beta-mannosyltransferase 9-like (LOC101264271), mRNA	sp|Q9LZR3|CSLA9_ARATH	402	2e-112	Glucomannan 4-beta-mannosyltransferase 9 OS=Arabidopsis thaliana GN=CSLA9 PE=2 SV=1	MTH547	54.3	4e-07	COG1215	Glycosyltransferases, probably involved in cell wall biogenesis	K13680	4e-113	406	vvi:100259738	beta-mannan synthase [EC:2.4.1.32]	GO:0009651//response to salt stress;GO:0009294//DNA mediated transformation;GO:0009617//response to bacterium;GO:0006816//calcium ion transport;GO:0007030//Golgi organization;GO:0042546//cell wall biogenesis;GO:0009736//cytokinin mediated signaling pathway	GO:0051753//mannan synthase activity;GO:0016760//cellulose synthase (UDP-forming) activity	GO:0005794//Golgi apparatus	--
CL303.Contig4_All	1247	45	11	2.4966	0.6129	-2.02624	Down	3.57e-06	0.000134606	gi|449467221|ref|XP_004151323.1|	144.8	2e-33	PREDICTED: glucomannan 4-beta-mannosyltransferase 9-like [Cucumis sativus] >gi|449517697|ref|XP_004165881.1| PREDICTED: glucomannan 4-beta-mannosyltransferase 9-like [Cucumis sativus]	gi|460408049|ref|XM_004249413.1|	190	2e-45	PREDICTED: Solanum lycopersicum glucomannan 4-beta-mannosyltransferase 9-like (LOC101264271), mRNA	sp|Q9LZR3|CSLA9_ARATH	402	2e-112	Glucomannan 4-beta-mannosyltransferase 9 OS=Arabidopsis thaliana GN=CSLA9 PE=2 SV=1	MTH547	54.3	4e-07	COG1215	Glycosyltransferases, probably involved in cell wall biogenesis	K13680	4e-113	406	vvi:100259738	beta-mannan synthase [EC:2.4.1.32]	GO:0009651//response to salt stress;GO:0009294//DNA mediated transformation;GO:0009617//response to bacterium;GO:0006816//calcium ion transport;GO:0007030//Golgi organization;GO:0042546//cell wall biogenesis;GO:0009736//cytokinin mediated signaling pathway	GO:0051753//mannan synthase activity;GO:0016760//cellulose synthase (UDP-forming) activity	GO:0005794//Golgi apparatus	--
Unigene29671_All	723	102	25	9.7605	2.4023	-2.02254	Down	2.28e-12	1.92e-10	gi|15237472|ref|NP_198885.1|	128.3	1e-28	uncharacterized protein [Arabidopsis thaliana] >gi|94442475|gb|ABF19025.1| At5g40690 [Arabidopsis thaliana] >gi|332007199|gb|AED94582.1| uncharacterized protein [Arabidopsis thaliana]	--	--	--	--	--	--	--	--	--	--	--	--	--	--	--	--	--	--	-	-	GO:0044424//intracellular part	--
CL1324.Contig3_All	798	53	13	4.595	1.1318	-2.02145	Down	4.87e-07	2.14e-05	gi|349891782|gb|AEQ20672.1|	362.1	5e-99	PIP2;1 [Karelinia caspia]	gi|349891781|gb|JN206682.1|	509	1e-141	Karelinia caspia PIP2;1 mRNA, complete cds	sp|Q84RL7|PIP21_MAIZE	334	3e-92	Aquaporin PIP2-1 OS=Zea mays GN=PIP2-1 PE=1 SV=2	slr2057	99	8e-21	COG0580	Glycerol uptake facilitator and related permeases (Major Intrinsic Protein Family)	K09872	1e-93	340	rcu:RCOM_1356060	aquaporin PIP	GO:0009269//response to desiccation;GO:0006833//water transport;GO:0006970//response to osmotic stress;GO:0080170//hydrogen peroxide transmembrane transport;GO:0009737//response to abscisic acid stimulus	GO:0005215//transporter activity	GO:0005773//vacuole;GO:0005886//plasma membrane;GO:0016021//integral to membrane;GO:0009507//chloroplast	--
Unigene5362_All	1011	297	73	20.3243	5.0166	-2.01842	Down	3.63e-33	9.18e-31	gi|460408050|ref|XP_004249461.1|	86.3	6e-112	PREDICTED: glucomannan 4-beta-mannosyltransferase 9-like [Solanum lycopersicum]	gi|460408049|ref|XM_004249413.1|	163	4e-37	PREDICTED: Solanum lycopersicum glucomannan 4-beta-mannosyltransferase 9-like (LOC101264271), mRNA	sp|Q9LZR3|CSLA9_ARATH	327	3e-109	Glucomannan 4-beta-mannosyltransferase 9 OS=Arabidopsis thaliana GN=CSLA9 PE=2 SV=1	STM3619	72	2e-12	COG1215	Glycosyltransferases, probably involved in cell wall biogenesis	K13680	7e-113	341	pop:POPTR_832480	beta-mannan synthase [EC:2.4.1.32]	GO:0009617//response to bacterium;GO:0009294//DNA mediated transformation	GO:0051753//mannan synthase activity	-	--
CL11651.Contig3_All	769	837	206	75.3024	18.6112	-2.01652	Down	2.53e-90	2.14e-87	gi|356538919|ref|XP_003537948.1|	170.2	3e-41	PREDICTED: linoleate 13S-lipoxygenase 2-1, chloroplastic-like [Glycine max]	gi|213876485|gb|FJ418174.1|	60	4e-06	Camellia sinensis lipoxygenase (lox2) mRNA, complete cds	sp|O24370|LOX21_SOLTU	144	4e-35	Linoleate 13S-lipoxygenase 2-1, chloroplastic OS=Solanum tuberosum GN=LOX2.1 PE=1 SV=1	--	--	--	--	--	K00454	3e-42	169	gmx:100797626	lipoxygenase [EC:1.13.11.12]	GO:0072330	GO:0016491//oxidoreductase activity	GO:0009507//chloroplast	--
CL11651.Contig2_All	686	400	99	40.3409	10.0264	-2.00844	Down	7.78e-44	2.69e-41	gi|356538919|ref|XP_003537948.1|	176	4e-43	PREDICTED: linoleate 13S-lipoxygenase 2-1, chloroplastic-like [Glycine max]	gi|213876485|gb|FJ418174.1|	60	3e-06	Camellia sinensis lipoxygenase (lox2) mRNA, complete cds	sp|O24370|LOX21_SOLTU	145	2e-35	Linoleate 13S-lipoxygenase 2-1, chloroplastic OS=Solanum tuberosum GN=LOX2.1 PE=1 SV=1	--	--	--	--	--	K00454	5e-44	175	gmx:100797626	lipoxygenase [EC:1.13.11.12]	GO:0072330	GO:0016491//oxidoreductase activity	GO:0009507//chloroplast	--
CL7333.Contig1_All	450	290	72	44.5857	11.1162	-2.00392	Down	3.93e-32	9.63e-30	gi|19032422|gb|AAL83427.1|AF345989_1	84.3	6e-16	48 kDa dehydrin-like protein [Cornus sericea]	--	--	--	--	sp|A8CVF3|DHN1_AVIMR	52.4	1e-07	Dehydrin DHN1 OS=Avicennia marina GN=DHN1 PE=1 SV=1	--	--	--	--	--	--	--	--	--	--	-	-	-	--
Unigene8484_All	1366	145	36	7.3439	1.831	-2.00391	Down	8.22e-17	9.64e-15	gi|356574499|ref|XP_003555384.1|	58.5	3e-07	PREDICTED: protein NLP6-like [Glycine max]	--	--	--	--	sp|Q84TH9|NLP7_ARATH	172	5e-43	Protein NLP7 OS=Arabidopsis thaliana GN=NLP7 PE=1 SV=2	--	--	--	--	--	--	--	--	--	--	GO:0010118//stomatal movement;GO:0009414//response to water deprivation;GO:0042128//nitrate assimilation;GO:0010167//response to nitrate	-	GO:0005634//nucleus	--
CL2784.Contig3_All	3246	44	11	0.9378	0.2354	-1.99417	Down	5.78e-06	0.000207433	gi|225437270|ref|XP_002282468.1|	49.3	5e-176	PREDICTED: cytochrome P450 94A1 [Vitis vinifera] >gi|297735521|emb|CBI17961.3| unnamed protein product [Vitis vinifera]	gi|18000071|gb|AF092916.1|AF092916	109	2e-20	Nicotiana tabacum cytochrome P450-dependent fatty acid hydroxylase (CYP94A5) mRNA, complete cds	sp|O81117|C94A1_VICSA	537	6e-161	Cytochrome P450 94A1 OS=Vicia sativa GN=CYP94A1 PE=2 SV=2	AGc2890	111	5e-24	COG2124	Cytochrome P450	K13407	7e-176	592	vvi:100259592	cytochrome P450, family 94, subfamily A, polypeptide 1 (fatty acid omega-hydroxylase) [EC:1.14.-.-]	GO:0055114//oxidation-reduction process	GO:0020037//heme binding;GO:0005506//iron ion binding;GO:0009055//electron carrier activity;GO:0070330//aromatase activity	-	--
CL488.Contig3_All	2241	48	12	1.4819	0.372	-1.99407	Down	2.13e-06	8.37e-05	--	--	--	--	--	--	--	--	--	--	--	--	--	--	--	--	--	--	--	--	--	--	-	-	-	--
CL303.Contig9_All	1500	52	13	2.3984	0.6021	-1.994	Down	7.88e-07	3.36e-05	gi|297740054|emb|CBI30236.3|	721.5	0	unnamed protein product [Vitis vinifera]	gi|460408049|ref|XM_004249413.1|	280	4e-72	PREDICTED: Solanum lycopersicum glucomannan 4-beta-mannosyltransferase 9-like (LOC101264271), mRNA	sp|Q9LZR3|CSLA9_ARATH	710	0	Glucomannan 4-beta-mannosyltransferase 9 OS=Arabidopsis thaliana GN=CSLA9 PE=2 SV=1	AGl3021	90.1	9e-18	COG1215	Glycosyltransferases, probably involved in cell wall biogenesis	K13680	0	721	vvi:100259738	beta-mannan synthase [EC:2.4.1.32]	GO:0009651//response to salt stress;GO:0009294//DNA mediated transformation;GO:0009617//response to bacterium;GO:0006816//calcium ion transport;GO:0007030//Golgi organization;GO:0042546//cell wall biogenesis;GO:0009736//cytokinin mediated signaling pathway	GO:0051753//mannan synthase activity	GO:0005794//Golgi apparatus	--
Unigene27162_All	548	44	11	5.555	1.3946	-1.99394	Down	5.78e-06	0.000207302	gi|255544906|ref|XP_002513514.1|	226.5	1e-58	triacylglycerol lipase, putative [Ricinus communis] >gi|223547422|gb|EEF48917.1| triacylglycerol lipase, putative [Ricinus communis]	gi|460145962|gb|GABL01095042.1|	75.8	4e-11	TSA: Camelina sativa comp198185_c0_seq1 transcribed RNA sequence	sp|Q9C8J6|PLA17_ARATH	189	1e-48	Phospholipase A1-Igamma3, chloroplastic OS=Arabidopsis thaliana GN=At1g51440 PE=1 SV=1	--	--	--	--	--	K01058	4e-24	108	mtr:MTR_7g081620	phospholipase A1 [EC:3.1.1.32]	GO:0031348//negative regulation of defense response;GO:0016036//cellular response to phosphate starvation;GO:0019375//galactolipid biosynthetic process;GO:0009867//jasmonic acid mediated signaling pathway;GO:0009697//salicylic acid biosynthetic process;GO:0010363//regulation of plant-type hypersensitive response;GO:0042631//cellular response to water deprivation;GO:0006612//protein targeting to m…	GO:0047714//galactolipase activity;GO:0004806//triglyceride lipase activity;GO:0008970//phosphatidylcholine 1-acylhydrolase activity	GO:0009507//chloroplast	--
Unigene9856_All	527	44	11	5.7763	1.4502	-1.99389	Down	5.78e-06	0.000207367	--	--	--	--	--	--	--	--	--	--	--	--	--	--	--	--	--	--	--	--	--	--	-	-	-	--
Unigene18350_All	961	40	10	2.8797	0.723	-1.99385	Down	1.57e-05	0.000520907	gi|462414950|gb|EMJ19687.1|	291.2	1e-77	hypothetical protein PRUPE_ppa012114mg [Prunus persica]	gi|460370744|ref|XM_004231162.1|	184	1e-43	PREDICTED: Solanum lycopersicum abscisic acid receptor PYL8-like (LOC101245105), mRNA	sp|Q84MC7|PYL9_ARATH	275	2e-74	Abscisic acid receptor PYL9 OS=Arabidopsis thaliana GN=PYL9 PE=1 SV=1	--	--	--	--	--	K14496	3e-78	290	pop:POPTR_664102	abscisic acid receptor PYR/PYL family	-	GO:0010427//abscisic acid binding	GO:0005634//nucleus	--
Unigene12332_All	1718	672	169	27.0618	6.8344	-1.98537	Down	1.99e-71	1.2e-68	gi|225441890|ref|XP_002284381.1|	510.8	3e-143	PREDICTED: zeatin O-glucosyltransferase-like [Vitis vinifera]	gi|340007640|gb|JN098455.1|	93.7	6e-16	Mimulus guttatus mitochondrion, complete genome	sp|Q9ZSK5|ZOG_PHALU	452	2e-127	Zeatin O-glucosyltransferase OS=Phaseolus lunatus GN=ZOG1 PE=2 SV=1	--	--	--	--	--	K13495	2e-144	510	vvi:100262460	cis-zeatin O-glucosyltransferase [EC:2.4.1.215]	-	GO:0016757//transferase activity, transferring glycosyl groups	-	--
Unigene12532_All	1343	103	26	5.306	1.345	-1.98002	Down	3.57e-12	2.97e-10	gi|224057036|ref|XP_002299115.1|	495	1e-138	predicted protein [Populus trichocarpa] >gi|222846373|gb|EEE83920.1| predicted protein [Populus trichocarpa]	gi|358635025|dbj|AB636152.1|	75.8	1e-10	Ipomoea batatas IbF6H2-2-1 mRNA for oxidoreductase, complete cds	sp|Q9LHN8|F6H1_ARATH	454	7e-128	Feruloyl CoA ortho-hydroxylase 1 OS=Arabidopsis thaliana GN=F6'H1 PE=1 SV=1	PA4191	99.8	1e-20	COG3491	Isopenicillin N synthase and related dioxygenases	K06892	2e-53	207	pop:POPTR_550478		GO:0009407//toxin catabolic process;GO:0010583//response to cyclopentenone;GO:0009611//response to wounding;GO:0010421//hydrogen peroxide-mediated programmed cell death;GO:0009805//coumarin biosynthetic process;GO:0055114//oxidation-reduction process	GO:0016702//oxidoreductase activity, acting on single donors with incorporation of molecular oxygen, incorporation of two atoms of oxygen;GO:0050589//leucocyanidin oxygenase activity	GO:0005737//cytoplasm	--
CL611.Contig5_All	2372	479	121	13.9711	3.5441	-1.97895	Down	3.42e-51	1.48e-48	gi|225450227|ref|XP_002263854.1|	368.6	2e-100	PREDICTED: linoleate 13S-lipoxygenase 2-1, chloroplastic [Vitis vinifera]	gi|213876485|gb|FJ418174.1|	125	2e-25	Camellia sinensis lipoxygenase (lox2) mRNA, complete cds	sp|O24370|LOX21_SOLTU	540	2e-153	Linoleate 13S-lipoxygenase 2-1, chloroplastic OS=Solanum tuberosum GN=LOX2.1 PE=1 SV=1	--	--	--	--	--	K00454	1e-159	561	vvi:100257867	lipoxygenase [EC:1.13.11.12]	GO:0031408//oxylipin biosynthetic process;GO:0055114//oxidation-reduction process	GO:0005506//iron ion binding;GO:0016165//lipoxygenase activity	-	--
Unigene11920_All	277	190	48	47.4552	12.0392	-1.97883	Down	3e-21	4.54e-19	gi|28804513|dbj|BAC57962.1|	52.4	2e-06	dehydrin [Aster tripolium]	--	--	--	--	--	--	--	--	--	--	--	--	--	--	--	--	--	--	-	-	-	--
CL5826.Contig3_All	324	87	22	18.5774	4.7175	-1.97745	Down	1.78e-10	1.24e-08	gi|27526456|emb|CAC80710.1|	67.8	5e-11	putative dehydrin [Helianthus neglectus]	gi|193161438|gb|EU791890.1|	60	1e-06	Cichorium intybus dehydrin 2 (DHN2) mRNA, complete cds	--	--	--	--	--	--	--	--	--	--	--	--	--	--	-	-	-	--
CL6406.Contig3_All	680	75	19	7.6307	1.9412	-1.97487	Down	3.38e-09	2.01e-07	--	--	--	--	--	--	--	--	--	--	--	--	--	--	--	--	--	--	--	--	--	--	-	-	-	--
Unigene34121_All	965	442	112	31.6887	8.0635	-1.97449	Down	3.13e-47	1.2e-44	gi|140064131|gb|ABO82540.1|	299.7	4e-80	unknown [Helianthus anomalus]	gi|359496776|ref|XM_002265072.2|	69.9	5e-09	PREDICTED: Vitis vinifera uncharacterized LOC100252003 (LOC100252003), mRNA	sp|P37705|GRP3_DAUCA	65.5	5e-11	Glycine-rich protein A3 OS=Daucus carota PE=2 SV=1	Rv1078	62.8	9e-10	COG1714	Predicted membrane protein/domain	K01115	9e-09	59.3	vcn:VOLCADRAFT_99471	phospholipase D [EC:3.1.4.4]	-	-	-	--
Unigene12804_All	219	55	14	17.3751	4.4414	-1.96793	Down	4.71e-07	2.07e-05	--	--	--	--	--	--	--	--	--	--	--	--	--	--	--	--	--	--	--	--	--	--	-	-	-	--
CL6320.Contig5_All	1068	102	26	6.6075	1.6914	-1.96589	Down	5.71e-12	4.64e-10	gi|147819109|emb|CAN68956.1|	194.1	3e-48	hypothetical protein VITISV_014193 [Vitis vinifera]	gi|123653893|emb|AM425317.1|	218	9e-54	Vitis vinifera contig VV78X262625.12, whole genome shotgun sequence	sp|P42735|CDI8_ARATH	181	5e-46	Cadmium-induced protein AS8 OS=Arabidopsis thaliana GN=At4g19070 PE=2 SV=1	--	--	--	--	--	--	--	--	--	--	-	-	GO:0005739//mitochondrion	--
CL1628.Contig14_All	2310	47	12	1.4077	0.3609	-1.96367	Down	3.44e-06	0.000130017	gi|224077140|ref|XP_002305150.1|	105.5	4e-21	predicted protein [Populus trichocarpa] >gi|222848114|gb|EEE85661.1| predicted protein [Populus trichocarpa]	gi|16903207|gb|AY059473.1|	71.9	3e-09	Davidia involucrata raucaffricine-O-beta-D-glucosidase-like protein mRNA, partial cds	sp|Q8GU20|SG1_RAUSE	334	1e-91	Strictosidine-O-beta-D-glucosidase OS=Rauvolfia serpentina GN=SGR1 PE=1 SV=1	CAC0385	211	3e-54	COG2723	Beta-glucosidase/6-phospho-beta-glucosidase/beta-galactosidase	K01188	2e-87	322	rcu:RCOM_1769070	beta-glucosidase [EC:3.2.1.21]	GO:0009821//alkaloid biosynthetic process	GO:0050247;GO:0050506;GO:0050422	-	--
Unigene20077_All	848	141	36	11.5036	2.9495	-1.96354	Down	5.41e-16	5.95e-14	gi|462409533|gb|EMJ14867.1|	185.3	1e-45	hypothetical protein PRUPE_ppa001082mg [Prunus persica]	--	--	--	--	sp|Q9LNR3|LOX3_ARATH	171	5e-43	Lipoxygenase 3, chloroplastic OS=Arabidopsis thaliana GN=LOX3 PE=2 SV=1	--	--	--	--	--	K00454	4e-45	179	gmx:100785480	lipoxygenase [EC:1.13.11.12]	-	-	-	--
CL910.Contig1_All	1616	547	141	23.4183	6.0619	-1.94979	Down	4.06e-57	2e-54	gi|37993663|gb|AAR06917.1|	620.5	2e-176	UDP-glycosyltransferase 73E1 [Stevia rebaudiana]	gi|29692095|gb|AY240951.1|	79.8	8e-12	Beta vulgaris glucosyltransferase gene, partial cds	sp|Q9ZQ95|U73C6_ARATH	528	4e-150	UDP-glycosyltransferase 73C6 OS=Arabidopsis thaliana GN=UGT73C6 PE=2 SV=1	--	--	--	--	--	K13496	1e-149	528	ath:AT2G36790	UDP-glucosyl transferase 73C [EC:2.4.1.-]	-	GO:0016758//transferase activity, transferring hexosyl groups	-	--
CL9031.Contig2_All	2091	847	219	28.0246	7.2765	-1.94538	Down	3.16e-87	2.54e-84	gi|225437689|ref|XP_002279803.1|	930.2	0	PREDICTED: uncharacterized protein LOC100264112 [Vitis vinifera]	gi|449436368|ref|XM_004135917.1|	61.9	3e-06	PREDICTED: Cucumis sativus uncharacterized LOC101214858 (LOC101214858), mRNA >gi|449488782|ref|XM_004158122.1| PREDICTED: Cucumis sativus uncharacterized LOC101226808 (LOC101226808), mRNA	--	--	--	--	CC3230	75.1	4e-13	COG0823	Periplasmic component of the Tol biopolymer transport system	--	--	--	--	--	GO:0035556//intracellular signal transduction;GO:0019243//methylglyoxal catabolic process to D-lactate;GO:0010583//response to cyclopentenone;GO:0009738//abscisic acid mediated signaling pathway;GO:0009723//response to ethylene stimulus;GO:0009407//toxin catabolic process	-	GO:0005634//nucleus	--
CL2777.Contig6_All	1760	700	181	27.5166	7.145	-1.9453	Down	2.15e-72	1.36e-69	gi|255580537|ref|XP_002531093.1|	581.3	1e-164	cytochrome P450, putative [Ricinus communis] >gi|223529339|gb|EEF31307.1| cytochrome P450, putative [Ricinus communis]	gi|308190441|gb|GU318231.1|	787	0	Artemisia annua cytochrome P450 mono-oxygenase (cyp22a) mRNA, partial cds	sp|Q9LSF8|C82G1_ARATH	472	3e-133	Cytochrome P450 82G1 OS=Arabidopsis thaliana GN=CYP82G1 PE=1 SV=1	alr4833	123	9e-28	COG2124	Cytochrome P450	K00517	3e-127	454	ath:AT4G31940	[EC:1.14.-.-]	GO:0044710	GO:0046872//metal ion binding;GO:0016709//oxidoreductase activity, acting on paired donors, with incorporation or reduction of molecular oxygen, NAD(P)H as one donor, and incorporation of one atom of oxygen	-	--
CL611.Contig9_All	2039	1031	267	34.9825	9.0976	-1.94308	Down	1.29e-105	1.31e-102	gi|213876486|gb|ACJ54281.1|	935.6	0	lipoxygenase [Camellia sinensis]	gi|381141433|gb|JQ281905.1|	127	5e-26	Vitis vinifera cultivar Fujiminori lipoxgenase 2 (LOX2) mRNA, partial cds	sp|O24370|LOX21_SOLTU	901	0	Linoleate 13S-lipoxygenase 2-1, chloroplastic OS=Solanum tuberosum GN=LOX2.1 PE=1 SV=1	--	--	--	--	--	K00454	0	926	vvi:100257867	lipoxygenase [EC:1.13.11.12]	GO:0009753//response to jasmonic acid stimulus;GO:0055114//oxidation-reduction process;GO:0009620//response to fungus;GO:0009611//response to wounding;GO:0009695//jasmonic acid biosynthetic process;GO:0031408//oxylipin biosynthetic process	GO:0016165//lipoxygenase activity;GO:0005506//iron ion binding	GO:0009941//chloroplast envelope;GO:0009535//chloroplast thylakoid membrane;GO:0009570//chloroplast stroma	--
Unigene9098_All	258	54	14	14.4805	3.77	-1.94147	Down	7.55e-07	3.23e-05	--	--	--	--	--	--	--	--	--	--	--	--	--	--	--	--	--	--	--	--	--	--	-	-	-	--
Unigene15490_All	991	207	54	14.4513	3.7858	-1.93253	Down	2.36e-22	3.81e-20	gi|147777381|emb|CAN67198.1|	107.8	2e-22	hypothetical protein VITISV_001853 [Vitis vinifera]	--	--	--	--	--	--	--	--	--	--	--	--	--	--	--	--	--	--	-	-	-	--
CL7223.Contig1_All	605	42	11	4.8029	1.2632	-1.92682	Down	1.5e-05	0.000498979	--	--	--	--	--	--	--	--	--	--	--	--	--	--	--	--	--	--	--	--	--	--	-	-	-	--
CL2304.Contig4_All	1580	126	33	5.5173	1.4511	-1.92682	Down	4.04e-14	3.86e-12	gi|460373832|ref|XP_004232717.1|	209.9	1e-52	PREDICTED: heat shock 70 kDa protein 16-like [Solanum lycopersicum]	--	--	--	--	sp|Q9SAB1|HSP7Q_ARATH	184	1e-46	Heat shock 70 kDa protein 16 OS=Arabidopsis thaliana GN=HSP70-16 PE=2 SV=1	YBR169c	94.7	4e-19	COG0443	Molecular chaperone	K09489	6e-28	124	ppp:PHYPADRAFT_180192	heat shock 70kDa protein 4	-	-	-	--
Unigene25693_All	1791	605	159	23.3706	6.1679	-1.92184	Down	8e-62	4.2e-59	gi|37993657|gb|AAR06914.1|	637.5	0	UDP-glycosyltransferase 71E1 [Stevia rebaudiana]	gi|156138788|dbj|AB294386.1|	91.7	2e-15	Dianthus caryophyllus DcT170 gene for tetrahydroxychalcone 2'-glucosyltransferase, complete cds	sp|Q2V6K0|UFOG6_FRAAN	474	5e-134	UDP-glucose flavonoid 3-O-glucosyltransferase 6 OS=Fragaria ananassa GN=GT6 PE=1 SV=1	--	--	--	--	--	K08237	9e-70	263	pop:POPTR_731288	hydroquinone glucosyltransferase [EC:2.4.1.218]	-	GO:0016740//transferase activity	-	--
Unigene33131_All	1040	232	61	15.4335	4.075	-1.92119	Down	1.09e-24	1.98e-22	gi|225348625|gb|ACN87274.1|	329.7	5e-89	short chain dehydrogenase/reductase [Chelidonium majus]	gi|356566888|ref|XM_003551610.1|	67.9	2e-08	PREDICTED: Glycine max (+)-neomenthol dehydrogenase-like (LOC100778451), mRNA	sp|Q9M2E2|SDR1_ARATH	285	3e-77	(+)-neomenthol dehydrogenase OS=Arabidopsis thaliana GN=SDR1 PE=1 SV=1	all0352	141	2e-33	COG1028	Dehydrogenases with different specificities (related to short-chain alcohol dehydrogenases)	K15095	2e-85	313	vvi:100248214	(+)-neomenthol dehydrogenase [EC:1.1.1.208]	GO:0008152//metabolic process;GO:0050896//response to stimulus	GO:0016616//oxidoreductase activity, acting on the CH-OH group of donors, NAD or NADP as acceptor	GO:0071944//cell periphery	--
CL5942.Contig1_All	2566	76	20	2.0491	0.5415	-1.91996	Down	5.18e-09	3.01e-07	gi|344310987|gb|AEN04068.1|	248.8	0	delta-1-pyrroline-5-carboxylate synthetase [Solanum torvum]	gi|1928959|gb|U92286.1|ADU92286	472	1e-130	Actinidia deliciosa pyrroline-5-carboxylate synthetase mRNA, complete cds	sp|O04226|P5CS_ORYSJ	814	0	Delta-1-pyrroline-5-carboxylate synthase OS=Oryza sativa subsp. japonica GN=P5CS PE=2 SV=2	sll0373	218	2e-89	COG0014	Gamma-glutamyl phosphate reductase	K12657	0	814	osa:4338979	delta-1-pyrroline-5-carboxylate synthetase [EC:2.7.2.11 1.2.1.41]	GO:0006979//response to oxidative stress;GO:0055114//oxidation-reduction process;GO:0048364//root development;GO:0009269//response to desiccation;GO:0042538//hyperosmotic salinity response;GO:0009737//response to abscisic acid stimulus;GO:0055129//L-proline biosynthetic process;GO:0009555//pollen development;GO:0016310//phosphorylation;GO:0009793//embryo development ending in seed dormancy	GO:0005524//ATP binding;GO:0004350//glutamate-5-semialdehyde dehydrogenase activity;GO:0004349//glutamate 5-kinase activity	GO:0005829//cytosol;GO:0005739//mitochondrion;GO:0009506//plasmodesma;GO:0009507//chloroplast;GO:0016020//membrane	--
Unigene37769_All	1682	1315	347	54.0891	14.333	-1.916	Down	9.86e-132	1.42e-128	gi|359492536|ref|XP_002284503.2|	647.5	0	PREDICTED: IAA-amino acid hydrolase ILR1-like 6-like [Vitis vinifera]	gi|359492535|ref|XM_002284467.2|	135	2e-28	PREDICTED: Vitis vinifera IAA-amino acid hydrolase ILR1-like 6-like (LOC100264396), mRNA	sp|Q8VYX0|ILL6_ARATH	571	4e-163	IAA-amino acid hydrolase ILR1-like 6 OS=Arabidopsis thaliana GN=ILL6 PE=2 SV=2	PAB0873	286	1e-76	COG1473	Metal-dependent amidase/aminoacylase/carboxypeptidase	K14664	0	647	vvi:100264396	IAA-amino acid hydrolase [EC:3.5.1.-]	GO:0010112//regulation of systemic acquired resistance;GO:0009753//response to jasmonic acid stimulus;GO:0009620//response to fungus;GO:0009850//auxin metabolic process;GO:0009611//response to wounding;GO:0009695//jasmonic acid biosynthetic process;GO:0006508//proteolysis	GO:0008237//metallopeptidase activity;GO:0010178//IAA-amino acid conjugate hydrolase activity	GO:0005576//extracellular region	--
CL2409.Contig21_All	1976	53	14	1.8557	0.4922	-1.91465	Down	1.21e-06	4.99e-05	gi|462420268|gb|EMJ24531.1|	78.2	2e-169	hypothetical protein PRUPE_ppa007377mg [Prunus persica]	gi|460410473|ref|XM_004250605.1|	206	6e-50	PREDICTED: Solanum lycopersicum 12-oxophytodienoate reductase 1-like (LOC101254262), mRNA	sp|Q84QK0|OPR1_ORYSJ	290	9e-141	12-oxophytodienoate reductase 1 OS=Oryza sativa subsp. japonica GN=OPR1 PE=2 SV=1	AGc3979	170	5e-72	COG1902	NADH:flavin oxidoreductases, Old Yellow Enzyme family	K05894	2e-168	350	vvi:100244746	12-oxophytodienoic acid reductase [EC:1.3.1.42]	GO:0031407//oxylipin metabolic process;GO:0055114//oxidation-reduction process;GO:0009611//response to wounding;GO:0009751//response to salicylic acid stimulus;GO:0009695//jasmonic acid biosynthetic process;GO:0010150//leaf senescence;GO:0046686//response to cadmium ion	GO:0016629//12-oxophytodienoate reductase activity;GO:0010181//FMN binding	GO:0005829//cytosol	--
CL303.Contig24_All	1935	174	46	6.2213	1.6516	-1.91335	Down	8.57e-19	1.14e-16	gi|225441006|ref|XP_002283672.1|	815.1	0	PREDICTED: glucomannan 4-beta-mannosyltransferase 9 [Vitis vinifera]	gi|460408049|ref|XM_004249413.1|	291	1e-75	PREDICTED: Solanum lycopersicum glucomannan 4-beta-mannosyltransferase 9-like (LOC101264271), mRNA	sp|Q9LZR3|CSLA9_ARATH	775	0	Glucomannan 4-beta-mannosyltransferase 9 OS=Arabidopsis thaliana GN=CSLA9 PE=2 SV=1	AGl3021	92	3e-18	COG1215	Glycosyltransferases, probably involved in cell wall biogenesis	K13680	0	815	vvi:100259738	beta-mannan synthase [EC:2.4.1.32]	GO:0009617//response to bacterium;GO:0009294//DNA mediated transformation	GO:0051753//mannan synthase activity	-	--
CL13942.Contig2_All	499	79	21	10.9531	2.9238	-1.90542	Down	3.09e-09	1.84e-07	gi|585452|sp|P37225.1|MAON_SOLTU	257.7	5e-68	RecName: Full=NAD-dependent malic enzyme 59 kDa isoform, mitochondrial; Short=NAD-ME; Flags: Precursor >gi|438131|emb|CAA80547.1| precursor of the 59kDa subunit of the mitochondrial NAD+-dependent malic enzyme [Solanum tuberosum]	gi|270151858|gb|BT118744.1|	101	7e-19	Picea glauca clone GQ04009_M14 mRNA sequence	sp|P37225|MAON_SOLTU	257	2e-69	NAD-dependent malic enzyme 59 kDa isoform, mitochondrial OS=Solanum tuberosum PE=1 SV=1	BS_malS	107	1e-23	COG0281	Malic enzyme	K00028	1e-67	253	vvi:100241371	malate dehydrogenase (decarboxylating) [EC:1.1.1.39]	GO:0055114//oxidation-reduction process;GO:0006108//malate metabolic process	GO:0051287//NAD binding;GO:0008270//zinc ion binding;GO:0016652//oxidoreductase activity, acting on NAD(P)H, NAD(P) as acceptor;GO:0050897//cobalt ion binding;GO:0004471//malate dehydrogenase (decarboxylating) activity;GO:0005524//ATP binding;GO:0042803//protein homodimerization activity;GO:0008948//oxaloacetate decarboxylase activity;GO:0016619//malate dehydrogenase (oxaloacetate-decarboxylating…	GO:0005739//mitochondrion;GO:0009507//chloroplast	--
Unigene32982_All	1365	90	24	4.5616	1.2216	-1.90077	Down	2.6e-10	1.77e-08	--	--	--	--	--	--	--	--	--	--	--	--	--	--	--	--	--	--	--	--	--	--	-	-	-	--
Unigene39641_All	792	63	17	5.5033	1.4913	-1.88373	Down	1.58e-07	7.46e-06	gi|255561457|ref|XP_002521739.1|	154.1	2e-36	auxin:hydrogen symporter, putative [Ricinus communis] >gi|223539130|gb|EEF40726.1| auxin:hydrogen symporter, putative [Ricinus communis]	--	--	--	--	--	--	--	--	--	--	--	--	--	K07088	2e-37	154	rcu:RCOM_0875040		GO:0046482//para-aminobenzoic acid metabolic process;GO:0009926//auxin polar transport;GO:0055085//transmembrane transport	GO:0009672//auxin:hydrogen symporter activity	GO:0016021//integral to membrane;GO:0009507//chloroplast	--
Unigene11427_All	684	48	13	4.8551	1.3204	-1.87853	Down	5.2e-06	0.000188329	gi|356575861|ref|XP_003556055.1|	142.1	7e-33	PREDICTED: uncharacterized protein LOC100808440 [Glycine max]	--	--	--	--	--	--	--	--	--	--	--	--	--	--	--	--	--	--	-	-	GO:0005774//vacuolar membrane	--
Unigene28600_All	371	48	13	8.9511	2.4345	-1.87844	Down	5.2e-06	0.000188389	--	--	--	--	--	--	--	--	--	--	--	--	--	--	--	--	--	--	--	--	--	--	-	-	-	--
CL11132.Contig2_All	1213	92	25	5.2473	1.4319	-1.87364	Down	2.46e-10	1.68e-08	gi|470104292|ref|XP_004288542.1|	183	9e-45	PREDICTED: probable WRKY transcription factor 23-like [Fragaria vesca subsp. vesca]	gi|15991739|gb|AF421158.1|AF421158	113	4e-22	Arabidopsis thaliana WRKY transcription factor 71 (WRKY71) mRNA, complete cds	sp|O22900|WRK23_ARATH	153	2e-37	Probable WRKY transcription factor 23 OS=Arabidopsis thaliana GN=WRKY23 PE=2 SV=1	--	--	--	--	--	K13424	3e-23	107	aly:ARALYDRAFT_482857	WRKY transcription factor 33	-	-	-	--
CL2254.Contig7_All	493	235	64	32.9785	9.0192	-1.87045	Down	3.7e-24	6.53e-22	--	--	--	--	--	--	--	--	--	--	--	--	--	--	--	--	--	--	--	--	--	--	-	-	-	--
CL2777.Contig7_All	1850	235	64	8.7883	2.4035	-1.87045	Down	3.7e-24	6.54e-22	gi|255580537|ref|XP_002531093.1|	562.4	9e-159	cytochrome P450, putative [Ricinus communis] >gi|223529339|gb|EEF31307.1| cytochrome P450, putative [Ricinus communis]	gi|308190441|gb|GU318231.1|	216	6e-53	Artemisia annua cytochrome P450 mono-oxygenase (cyp22a) mRNA, partial cds	sp|Q9LSF8|C82G1_ARATH	474	9e-134	Cytochrome P450 82G1 OS=Arabidopsis thaliana GN=CYP82G1 PE=1 SV=1	alr4833	123	9e-28	COG2124	Cytochrome P450	K00517	5e-126	449	ath:AT4G31940	[EC:1.14.-.-]	GO:0044710	GO:0046872//metal ion binding;GO:0016709//oxidoreductase activity, acting on paired donors, with incorporation or reduction of molecular oxygen, NAD(P)H as one donor, and incorporation of one atom of oxygen	-	--
Unigene34297_All	1753	1314	358	51.8589	14.1885	-1.86987	Down	1.97e-127	2.78e-124	gi|462419023|gb|EMJ23286.1|	85.1	4e-15	hypothetical protein PRUPE_ppa007579mg [Prunus persica]	--	--	--	--	sp|Q8LB33|FB330_ARATH	80.1	4e-15	F-box protein At3g58530 OS=Arabidopsis thaliana GN=At3g58530 PE=2 SV=1	--	--	--	--	--	K10268	6e-18	90.9	smo:SELMODRAFT_420841	F-box and leucine-rich repeat protein 2/20	-	-	-	--
CL8434.Contig1_All	1439	389	106	18.7025	5.1178	-1.86964	Down	6.13e-39	1.84e-36	gi|27529824|dbj|BAC53927.1|	189.9	9e-47	hypothetical protein [Nicotiana tabacum]	--	--	--	--	sp|Q04980|LTI65_ARATH	116	4e-26	Low-temperature-induced 65 kDa protein OS=Arabidopsis thaliana GN=LTI65 PE=2 SV=2	--	--	--	--	--	--	--	--	--	--	GO:0050896//response to stimulus	-	-	--
CL7223.Contig4_All	516	154	42	20.6481	5.655	-1.86841	Down	2.56e-16	2.9e-14	--	--	--	--	--	--	--	--	--	--	--	--	--	--	--	--	--	--	--	--	--	--	-	-	-	--
Unigene1276_All	973	73	20	5.1906	1.4281	-1.8618	Down	2.07e-08	1.11e-06	gi|255553843|ref|XP_002517962.1|	72	1e-11	Peroxisomal membrane protein, putative [Ricinus communis] >gi|223542944|gb|EEF44480.1| Peroxisomal membrane protein, putative [Ricinus communis]	gi|460405379|ref|XM_004248106.1|	63.9	3e-07	PREDICTED: Solanum lycopersicum peroxisomal membrane protein 2-like, transcript variant 2 (LOC101259677), mRNA	--	--	--	--	--	--	--	--	--	--	--	--	--	--	-	-	-	--
CL8480.Contig1_All	929	62	17	4.6173	1.2714	-1.86063	Down	2.5e-07	1.15e-05	gi|1170094|sp|P46423.1|GSTF_HYOMU	220.3	3e-56	RecName: Full=Glutathione S-transferase; AltName: Full=25 kDa auxin-binding protein; AltName: Full=GST class-phi >gi|860956|emb|CAA55039.1| glutathione transferase [Hyoscyamus muticus]	gi|75756063|gb|DQ160151.1|	133	4e-28	Taraxacum officinale TO115-2rc (To115-2rc) mRNA, partial cds	sp|P46423|GSTF_HYOMU	220	1e-57	Glutathione S-transferase OS=Hyoscyamus muticus PE=1 SV=1	AGc1530	58.9	1e-08	COG0625	Glutathione S-transferase	K00799	5e-51	199	pop:POPTR_730647	glutathione S-transferase [EC:2.5.1.18]	-	-	-	--
CL5450.Contig2_All	771	51	14	4.5764	1.2616	-1.85896	Down	3.06e-06	0.000117109	--	--	--	--	gi|25987145|gb|AF319170.1|	93.7	3e-16	Helianthus annuus ribosomal protein S19 (rps19) pseudogene, complete sequence; and ribosomal protein S3 (rps3) and ribosomal protein L16 (rpl16) genes, complete cds; mitochondrial genes for mitochondrial products	--	--	--	--	--	--	--	--	--	--	--	--	--	--	-	-	-	--
Unigene21838_All	2000	109	30	3.7706	1.0421	-1.8553	Down	7.4e-12	5.94e-10	gi|460384855|ref|XP_004238122.1|	636.3	0	PREDICTED: putative receptor protein kinase ZmPK1-like [Solanum lycopersicum]	gi|357465632|ref|XM_003603053.1|	99.6	1e-17	Medicago truncatula Cysteine-rich receptor-like protein kinase (MTR_3g102400) mRNA, complete cds	sp|Q9FLV4|Y5248_ARATH	266	3e-71	G-type lectin S-receptor-like serine/threonine-protein kinase At5g24080 OS=Arabidopsis thaliana GN=At5g24080 PE=2 SV=1	CAC1728_1	107	6e-23	COG0515	Serine/threonine protein kinase	K00924	6e-50	183	aly:ARALYDRAFT_476729	[EC:2.7.1.-]	-	GO:0004672//protein kinase activity	-	--
CL2777.Contig10_All	1867	138	38	5.1138	1.4141	-1.85451	Down	1.23e-14	1.22e-12	gi|460403149|ref|XP_004247061.1|	576.6	5e-163	PREDICTED: cytochrome P450 82C4-like [Solanum lycopersicum]	gi|308190441|gb|GU318231.1|	214	3e-52	Artemisia annua cytochrome P450 mono-oxygenase (cyp22a) mRNA, partial cds	sp|Q9SZ46|C82C4_ARATH	481	8e-136	Cytochrome P450 82C4 OS=Arabidopsis thaliana GN=CYP82C4 PE=2 SV=1	alr4833	125	2e-28	COG2124	Cytochrome P450	K00517	2e-135	481	ath:AT4G31940	[EC:1.14.-.-]	GO:0044710	GO:0046872//metal ion binding;GO:0004497//monooxygenase activity;GO:0016705//oxidoreductase activity, acting on paired donors, with incorporation or reduction of molecular oxygen	-	--
CL8480.Contig7_All	1036	105	29	7.012	1.9448	-1.8502	Down	1.96e-11	1.5e-09	gi|1170094|sp|P46423.1|GSTF_HYOMU	298.1	1e-79	RecName: Full=Glutathione S-transferase; AltName: Full=25 kDa auxin-binding protein; AltName: Full=GST class-phi >gi|860956|emb|CAA55039.1| glutathione transferase [Hyoscyamus muticus]	gi|75756063|gb|DQ160151.1|	133	4e-28	Taraxacum officinale TO115-2rc (To115-2rc) mRNA, partial cds	sp|P46423|GSTF_HYOMU	298	5e-81	Glutathione S-transferase OS=Hyoscyamus muticus PE=1 SV=1	AGc1530	88.6	2e-17	COG0625	Glutathione S-transferase	K00799	8e-75	278	pop:POPTR_730647	glutathione S-transferase [EC:2.5.1.18]	-	-	-	--
CL12287.Contig1_All	1514	152	42	6.9459	1.9273	-1.84958	Down	6.34e-16	6.93e-14	gi|460393239|ref|XP_004242218.1|	441	2e-122	PREDICTED: geraniol 8-hydroxylase-like [Solanum lycopersicum]	gi|58397755|gb|AY870924.1|	194	2e-46	Tussilago farfara isolate cy450P3A6 cytochrome P450 gene, partial cds	sp|D1MI46|C76BA_SWEMU	404	6e-113	Geraniol 8-hydroxylase OS=Swertia mussotii GN=CYP76B10 PE=1 SV=1	BH0579	140	8e-33	COG2124	Cytochrome P450	K00517	3e-99	360	ath:AT3G52970	[EC:1.14.-.-]	-	GO:0016491//oxidoreductase activity;GO:0005488//binding	-	--
Unigene39286_All	200	47	13	16.2584	4.5159	-1.8481	Down	8.26e-06	0.000287177	gi|37778025|gb|AAR02572.1|	55.5	3e-07	resistance protein candidate RGC2 [Lactuca sativa]	--	--	--	--	--	--	--	--	--	--	--	--	--	--	--	--	--	--	-	-	-	--
Unigene38421_All	806	195	54	16.7382	4.6547	-1.84638	Down	5.64e-20	7.97e-18	gi|449445576|ref|XP_004140548.1|	85.9	8e-16	PREDICTED: NAC transcription factor ONAC010-like [Cucumis sativus] >gi|449533897|ref|XP_004173907.1| PREDICTED: NAC transcription factor ONAC010-like [Cucumis sativus]	gi|336238976|gb|HM543461.1|	65.9	6e-08	Helianthus annuus clone BAC 242G9 TIR_1 pseudogene, complete sequence; TIR_2 gene, complete cds; retrotransposon Ty1/Copia, large subunit ribosomal RNA gene, and retrotransposon Ty1/Copia, complete sequence; TIR_3 gene, complete cds; retrotransposon Ty3/Gypsy, complete sequence; and retrotransposon Ty3/Gypsy, partial sequence	--	--	--	--	--	--	--	--	--	--	--	--	--	--	GO:0007275//multicellular organismal development;GO:0006355//regulation of transcription, DNA-dependent;GO:0048856//anatomical structure development;GO:0097305//response to alcohol;GO:0006950//response to stress;GO:0033993//response to lipid;GO:0009725//response to hormone stimulus	GO:0005488//binding	-	--
Unigene30790_All	485	65	18	9.2722	2.5785	-1.84638	Down	1.48e-07	7.02e-06	--	--	--	--	--	--	--	--	--	--	--	--	--	--	--	--	--	--	--	--	--	--	-	-	-	--
CL6551.Contig5_All	1278	83	23	4.4932	1.2503	-1.84547	Down	2.73e-09	1.64e-07	gi|321268079|gb|ADW78842.1|	528.5	9e-149	galactinol synthase [Solanum commersonii] >gi|321268081|gb|ADW78843.1| galactinol synthase [Solanum commersonii]	gi|167858182|gb|EU305723.1|	194	2e-46	Populus trichocarpa galactinol synthase 3 (GOLS3) mRNA, complete cds	sp|C7G304|GOLS2_SOLLC	527	6e-150	Galactinol synthase 2 OS=Solanum lycopersicum GN=GOLS2 PE=2 SV=1	SP1770	58.2	3e-08	COG1442	Lipopolysaccharide biosynthesis proteins, LPS:glycosyltransferases	K00750	3e-17	87.8	rcu:RCOM_1590700	glycogenin glucosyltransferase [EC:2.4.1.186]	GO:0009414//response to water deprivation;GO:0009644//response to high light intensity;GO:0009409//response to cold;GO:0016051//carbohydrate biosynthetic process;GO:0009737//response to abscisic acid stimulus;GO:0042542//response to hydrogen peroxide;GO:0006012//galactose metabolic process;GO:0009408//response to heat;GO:0009651//response to salt stress	GO:0046872//metal ion binding;GO:0047216//inositol 3-alpha-galactosyltransferase activity	GO:0005737//cytoplasm;GO:0005634//nucleus	--
CL7198.Contig6_All	1116	108	30	6.6953	1.8676	-1.84196	Down	1.16e-11	9.17e-10	--	--	--	--	--	--	--	--	--	--	--	--	--	--	--	--	--	--	--	--	--	--	-	-	-	--
CL5970.Contig2_All	413	72	20	12.0613	3.3645	-1.84192	Down	3.27e-08	1.7e-06	--	--	--	--	--	--	--	--	--	--	--	--	--	--	--	--	--	--	--	--	--	--	-	-	-	--
Unigene2348_All	1695	323	90	13.1839	3.689	-1.83748	Down	6.99e-32	1.68e-29	gi|462404858|gb|EMJ10322.1|	336.3	1e-90	hypothetical protein PRUPE_ppa005470mg [Prunus persica]	gi|270152934|gb|BT119820.1|	121	3e-24	Picea glauca clone GQ04110_I14 mRNA sequence	sp|Q9SGU9|MGL_ARATH	276	3e-74	Methionine gamma-lyase OS=Arabidopsis thaliana GN=MGL PE=1 SV=1	DR0921	98.6	3e-20	COG0626	Cystathionine beta-lyases/cystathionine gamma-synthases	K01761	4e-89	327	vvi:100253026	methionine-gamma-lyase [EC:4.4.1.11]	GO:0006520//cellular amino acid metabolic process	GO:0030170//pyridoxal phosphate binding;GO:0003962//cystathionine gamma-synthase activity;GO:0018826//methionine gamma-lyase activity	GO:0005829//cytosol	--
CL8480.Contig6_All	1164	122	34	7.2513	2.0294	-1.83719	Down	5.92e-13	5.21e-11	gi|1170094|sp|P46423.1|GSTF_HYOMU	280.8	3e-74	RecName: Full=Glutathione S-transferase; AltName: Full=25 kDa auxin-binding protein; AltName: Full=GST class-phi >gi|860956|emb|CAA55039.1| glutathione transferase [Hyoscyamus muticus]	gi|75756063|gb|DQ160151.1|	133	5e-28	Taraxacum officinale TO115-2rc (To115-2rc) mRNA, partial cds	sp|P46423|GSTF_HYOMU	280	9e-76	Glutathione S-transferase OS=Hyoscyamus muticus PE=1 SV=1	AGc1530	73.6	6e-13	COG0625	Glutathione S-transferase	K00799	2e-69	261	pop:POPTR_730647	glutathione S-transferase [EC:2.5.1.18]	-	-	-	--
Unigene26098_All	896	165	46	12.7405	3.5668	-1.83672	Down	5.14e-17	6.12e-15	gi|432332468|gb|AGB07591.1|	279.6	4e-74	ethylene-responsive transcription factor 8 [Artemisia annua]	gi|432332467|gb|JQ797713.1|	387	1e-104	Artemisia annua ethylene-responsive transcription factor 8 (ERF8) mRNA, complete cds	sp|Q38Q39|ERF27_ARATH	161	4e-40	Ethylene-responsive transcription factor ERF027 OS=Arabidopsis thaliana GN=ERF027 PE=2 SV=1	--	--	--	--	--	K09286	4e-30	130	ath:AT4G25490	EREBP-like factor	GO:0006351//transcription, DNA-dependent	-	-	--
CL936.Contig4_All	1580	147	41	6.4368	1.8029	-1.83602	Down	2.61e-15	2.72e-13	gi|255560149|ref|XP_002521092.1|	100.1	1e-19	serine-threonine protein kinase, plant-type, putative [Ricinus communis] >gi|223539661|gb|EEF41243.1| serine-threonine protein kinase, plant-type, putative [Ricinus communis]	gi|359490571|ref|XM_003634068.1|	65.9	1e-07	PREDICTED: Vitis vinifera probable LRR receptor-like serine/threonine-protein kinase At4g36180-like (LOC100853108), mRNA	sp|C0LGS2|Y4361_ARATH	213	2e-55	Probable LRR receptor-like serine/threonine-protein kinase At4g36180 OS=Arabidopsis thaliana GN=At4g36180 PE=1 SV=1	alr0124_1	78.6	3e-14	COG4886	Leucine-rich repeat (LRR) protein	K13420	1e-55	215	rcu:RCOM_0633880	LRR receptor-like serine/threonine-protein kinase FLS2 [EC:2.7.11.1]	-	GO:0003824//catalytic activity	-	--
CL9543.Contig5_All	1646	43	12	1.8074	0.5065	-1.83528	Down	2.24e-05	0.000715487	gi|225424899|ref|XP_002269901.1|	63.5	1e-08	PREDICTED: protein TWIN LOV 1 [Vitis vinifera]	gi|359473279|ref|XM_002269865.2|	89.7	9e-15	PREDICTED: Vitis vinifera protein TWIN LOV 1-like (LOC100260420), mRNA	sp|O64511|TLOV1_ARATH	288	3e-96	Protein TWIN LOV 1 OS=Arabidopsis thaliana GN=TLP1 PE=1 SV=2	CC0285_1	72	9e-21	COG2202	FOG: PAS/PAC domain	K08282	4e-35	132	ota:Ot16g02900	non-specific serine/threonine protein kinase [EC:2.7.11.1]	GO:0046777//protein autophosphorylation;GO:0010155//regulation of proton transport;GO:0007165//signal transduction	GO:0004871//signal transducer activity	-	--
Unigene30460_All	2404	1747	488	50.2769	14.1033	-1.83386	Down	2.02e-164	4.52e-161	gi|255552447|ref|XP_002517267.1|	823.9	0	nitrate transporter, putative [Ricinus communis] >gi|223543530|gb|EEF45060.1| nitrate transporter, putative [Ricinus communis]	gi|449509438|ref|XM_004163541.1|	69.9	1e-08	PREDICTED: Cucumis sativus peptide transporter PTR3-A-like (LOC101230728), mRNA	sp|Q9SX20|PTR18_ARATH	621	6e-178	Probable nitrite transporter At1g68570 OS=Arabidopsis thaliana GN=At1g68570 PE=2 SV=1	ECU11g1050	106	2e-22	COG3104	Dipeptide/tripeptide permease	K14638	1e-126	452	sbi:SORBI_01g009890	solute carrier family 15 (peptide/histidine transporter), member 3/4	GO:0006810//transport	GO:0005215//transporter activity	GO:0016020//membrane	--
Unigene255_All	1452	193	54	9.196	2.5838	-1.83151	Down	1.39e-19	1.92e-17	gi|2826842|emb|CAA05278.1|	397.9	2e-109	loxc homologue [Solanum pimpinellifolium]	gi|213876485|gb|FJ418174.1|	125	1e-25	Camellia sinensis lipoxygenase (lox2) mRNA, complete cds	sp|O24370|LOX21_SOLTU	390	8e-109	Linoleate 13S-lipoxygenase 2-1, chloroplastic OS=Solanum tuberosum GN=LOX2.1 PE=1 SV=1	--	--	--	--	--	K00454	3e-109	393	rcu:RCOM_1576890	lipoxygenase [EC:1.13.11.12]	GO:0031408//oxylipin biosynthetic process;GO:0055114//oxidation-reduction process	GO:0005506//iron ion binding;GO:0016165//lipoxygenase activity	-	--
CL2777.Contig5_All	1721	343	96	13.7887	3.8755	-1.83103	Down	1.33e-33	3.4e-31	gi|460403149|ref|XP_004247061.1|	565.5	1e-159	PREDICTED: cytochrome P450 82C4-like [Solanum lycopersicum]	gi|308190441|gb|GU318231.1|	605	1e-170	Artemisia annua cytochrome P450 mono-oxygenase (cyp22a) mRNA, partial cds	sp|Q9LSF8|C82G1_ARATH	473	1e-133	Cytochrome P450 82G1 OS=Arabidopsis thaliana GN=CYP82G1 PE=1 SV=1	alr4833	122	1e-27	COG2124	Cytochrome P450	K00517	7e-125	446	ath:AT4G31940	[EC:1.14.-.-]	-	GO:0005488//binding;GO:0004497//monooxygenase activity;GO:0016705//oxidoreductase activity, acting on paired donors, with incorporation or reduction of molecular oxygen	-	--
CL1058.Contig2_All	680	656	184	66.7429	18.7994	-1.82793	Down	1.31e-62	7e-60	gi|126081|sp|P14928.1|LEA1_HORVU	62.8	5e-09	RecName: Full=ABA-inducible protein PHV A1 >gi|633234|emb|CAA55041.1| HVA1 [Hordeum vulgare subsp. vulgare] >gi|199582499|gb|ACH89912.1| late embryogenesis abundant protein [Hordeum vulgare subsp. vulgare]	--	--	--	--	sp|P14928|LEA1_HORVU	90.1	1e-18	ABA-inducible protein PHV A1 OS=Hordeum vulgare GN=HVA1 PE=2 SV=1	--	--	--	--	--	--	--	--	--	--	-	-	-	--
Unigene26996_All	674	57	16	5.8509	1.6493	-1.8268	Down	1.06e-06	4.41e-05	gi|296149183|gb|ADG96406.1|	302.8	3e-81	S-locus receptor kinase-like protein, partial [Olea europaea]	gi|359496545|ref|XM_002270259.2|	137	2e-29	PREDICTED: Vitis vinifera receptor-like serine/threonine-protein kinase SD1-8-like (LOC100256534), mRNA	sp|Q39086|SD17_ARATH	268	2e-72	Receptor-like serine/threonine-protein kinase SD1-7 OS=Arabidopsis thaliana GN=SD17 PE=1 SV=1	BH2504_1	66.2	4e-11	COG0515	Serine/threonine protein kinase	K04733	2e-26	117	smo:SELMODRAFT_33807	interleukin-1 receptor-associated kinase 4 [EC:2.7.11.1]	GO:0046777//protein autophosphorylation;GO:0048544//recognition of pollen	GO:0004674//protein serine/threonine kinase activity;GO:0019199//transmembrane receptor protein kinase activity;GO:0005524//ATP binding;GO:0030246//carbohydrate binding	GO:0005634//nucleus;GO:0005886//plasma membrane	--
CL4437.Contig3_All	1203	146	41	8.3965	2.3678	-1.82624	Down	4.1e-15	4.2e-13	gi|359494145|ref|XP_003634728.1|	362.1	1e-98	PREDICTED: mitogen-activated protein kinase kinase kinase 2-like [Vitis vinifera]	--	--	--	--	sp|O22040|ANP1_ARATH	175	4e-44	Mitogen-activated protein kinase kinase kinase ANP1 OS=Arabidopsis thaliana GN=ANP1 PE=1 SV=2	YAR019c	121	2e-27	COG0515	Serine/threonine protein kinase	K11228	7e-38	156	ota:Ot13g01170	mitogen-activated protein kinase kinase kinase [EC:2.7.11.1]	GO:0046777//protein autophosphorylation	GO:0004674//protein serine/threonine kinase activity	-	--
Unigene22296_All	527	78	22	10.2399	2.9003	-1.81993	Down	1.14e-08	6.35e-07	--	--	--	--	--	--	--	--	--	--	--	--	--	--	--	--	--	--	--	--	--	--	-	-	-	--
CL8710.Contig2_All	1050	352	100	23.1933	6.6168	-1.8095	Down	6.48e-34	1.68e-31	gi|255543138|ref|XP_002512632.1|	335.5	9e-91	NAC domain-containing protein, putative [Ricinus communis] >gi|223548593|gb|EEF50084.1| NAC domain-containing protein, putative [Ricinus communis]	gi|441418032|dbj|AB714706.1|	178	8e-42	Erigeron rupicola DNA, microsatellite: ER-G7RC3	sp|Q8GY42|NAC25_ARATH	187	9e-48	NAC transcription factor 25 OS=Arabidopsis thaliana GN=NAC025 PE=2 SV=1	--	--	--	--	--	--	--	--	--	--	GO:0010363//regulation of plant-type hypersensitive response;GO:0009651//response to salt stress;GO:0006612//protein targeting to membrane;GO:0045892//negative regulation of transcription, DNA-dependent;GO:0010150//leaf senescence;GO:0009737//response to abscisic acid stimulus;GO:0009963//positive regulation of flavonoid biosynthetic process;GO:0009741//response to brassinosteroid stimulus;GO:001…	GO:0005515//protein binding;GO:0003677//DNA binding;GO:0003700//sequence-specific DNA binding transcription factor activity	GO:0005634//nucleus	--
CL8480.Contig2_All	1009	109	31	7.4739	2.1345	-1.80796	Down	1.7e-11	1.32e-09	gi|1170094|sp|P46423.1|GSTF_HYOMU	280.8	2e-74	RecName: Full=Glutathione S-transferase; AltName: Full=25 kDa auxin-binding protein; AltName: Full=GST class-phi >gi|860956|emb|CAA55039.1| glutathione transferase [Hyoscyamus muticus]	gi|75756063|gb|DQ160151.1|	133	4e-28	Taraxacum officinale TO115-2rc (To115-2rc) mRNA, partial cds	sp|P46423|GSTF_HYOMU	280	7e-76	Glutathione S-transferase OS=Hyoscyamus muticus PE=1 SV=1	AGc1530	73.6	5e-13	COG0625	Glutathione S-transferase	K00799	1e-69	261	pop:POPTR_730647	glutathione S-transferase [EC:2.5.1.18]	-	-	-	--
CL3235.Contig3_All	2585	56	16	1.4988	0.43	-1.8014	Down	1.67e-06	6.67e-05	gi|301087187|gb|ADK60810.1|	390.6	7e-107	putative amine oxidase, partial [Arachis diogoi]	gi|225446762|ref|XM_002282934.1|	244	4e-61	PREDICTED: Vitis vinifera probable polyamine oxidase 2-like (LOC100245491), mRNA	sp|Q9SKX5|PAO2_ARATH	375	7e-104	Probable polyamine oxidase 2 OS=Arabidopsis thaliana GN=PAO2 PE=2 SV=1	Rv3170	56.6	2e-07	COG1231	Monoamine oxidase	K13367	1e-101	369	aly:ARALYDRAFT_486367	non-specific polyamine oxidase [EC:1.5.3.17]	GO:0006598//polyamine catabolic process;GO:0009805//coumarin biosynthetic process;GO:0055114//oxidation-reduction process;GO:0009414//response to water deprivation;GO:0009409//response to cold;GO:0009611//response to wounding;GO:0042398//cellular modified amino acid biosynthetic process;GO:0009737//response to abscisic acid stimulus	GO:0046592//polyamine oxidase activity;GO:0008131//primary amine oxidase activity;GO:0000166//nucleotide binding	GO:0005777//peroxisome;GO:0005634//nucleus	--
CL2777.Contig2_All	1824	63	18	2.3896	0.6856	-1.80133	Down	3.66e-07	1.64e-05	gi|460403149|ref|XP_004247061.1|	578.6	1e-163	PREDICTED: cytochrome P450 82C4-like [Solanum lycopersicum]	gi|308190441|gb|GU318231.1|	630	1e-177	Artemisia annua cytochrome P450 mono-oxygenase (cyp22a) mRNA, partial cds	sp|Q9SZ46|C82C4_ARATH	476	2e-134	Cytochrome P450 82C4 OS=Arabidopsis thaliana GN=CYP82C4 PE=2 SV=1	alr4833	124	5e-28	COG2124	Cytochrome P450	K00517	5e-134	476	ath:AT4G31940	[EC:1.14.-.-]	GO:0044710	GO:0046872//metal ion binding;GO:0004497//monooxygenase activity;GO:0016705//oxidoreductase activity, acting on paired donors, with incorporation or reduction of molecular oxygen	-	--
Unigene27137_All	375	63	18	11.623	3.3348	-1.80131	Down	3.66e-07	1.64e-05	--	--	--	--	--	--	--	--	--	--	--	--	--	--	--	--	--	--	--	--	--	--	-	-	-	--
Unigene30542_All	310	105	30	23.4335	6.7235	-1.80129	Down	4.48e-11	3.31e-09	gi|350539147|ref|NP_001234377.1|	62.8	1e-09	DNAJ-like protein [Solanum lycopersicum] >gi|124294789|gb|ABN03968.1| DNAJ-like protein [Solanum lycopersicum]	--	--	--	--	--	--	--	--	--	--	--	--	--	--	--	--	--	--	-	-	-	--
CL10734.Contig1_All	897	49	14	3.7793	1.0844	-1.80122	Down	7.63e-06	0.000267884	--	--	--	--	--	--	--	--	--	--	--	--	--	--	--	--	--	--	--	--	--	--	-	-	-	--
[truncated: 444 more rows]
