# Supplementary material for: Transcriptomic analysis of differentially expressed genes in the floral transition of the summer flowering chrysanthemum
Source: BMC Genomics. 2016 Aug 24;17(1):673. doi: 10.1186/s12864-016-3024-4 (PMC4995656; doi:10.1186/s12864-016-3024-4)
Supplement: Additional file 9: Table S9. — Genes differentially transcribed in the comparison in the comparison L1 vs S1. Criteria as given in Additional file 4: Table S4. (XLS 333 kb) [file 12864_2016_3024_MOESM9_ESM.xls]

## Sheet: Additional file 9
geneID(354)	geneLength	L1_rawfragments(14388509)	S1_rawfragments(15481582)	L1_FPKM	S1_FPKM	log2 Ratio(S1/L1)	Up-Down-Regulation(S1/L1)	P-value	FDR	Nr-ID	Nr-Score	Nr-Evalue	Nr-annotation	Nt-ID	Nt-Score	Nt-Evalue	Nt-annotation	Swissprot-ID	Swissprot-Score	Swissprot-Evalue	Swissprot-annotation	COG-Protein-or-Domain	COG-Score	COG-Evalue	COG-ID	COG-Function-Description	KO_id	KEGG-Evalue	KEGG-Score	KEGG-Gene	ko_definition	GO-BiologicalProcess	GO-MolecularFunction	Go-CellularComponent	Pathway ID//Pathway
Unigene49993_All	336	0	23	0	4.4215	12.1103	Up	2.82e-07	2.27e-05	gi|642958|gb|AAC49326.1|	172.2	2e-42	wounding-induced ribonuclease gene [Zinnia violacea]	gi|642957|gb|U19924.1|ZEU19924	204	4e-50	Zinnia elegans wounding-induced ribonuclease mRNA, complete cds	sp|P80022|RNLE_SOLLC	131	1e-31	Extracellular ribonuclease LE OS=Solanum lycopersicum PE=1 SV=2	--	--	--	--	--	K01166	9e-35	142	rcu:RCOM_0836480	ribonuclease T2 [EC:3.1.27.1]	GO:0090305//nucleic acid phosphodiester bond hydrolysis;GO:0009651//response to salt stress;GO:0009718//anthocyanin-containing compound biosynthetic process;GO:0009611//response to wounding;GO:0007568//aging;GO:0016036//cellular response to phosphate starvation	GO:0003723//RNA binding;GO:0033897//ribonuclease T2 activity	GO:0005618//cell wall;GO:0005615//extracellular space;GO:0005886//plasma membrane	--
Unigene32045_All	263	3	27	0.7928	6.6312	3.06424	Up	1.15e-05	0.000630447	--	--	--	--	--	--	--	--	--	--	--	--	--	--	--	--	--	--	--	--	--	--	-	-	-	--
Unigene9819_All	476	5	41	0.73	5.5637	2.93008	Up	9.32e-08	8.18e-06	--	--	--	--	--	--	--	--	--	--	--	--	--	--	--	--	--	--	--	--	--	--	-	-	-	--
CL2813.Contig2_All	1279	32	173	1.7389	8.737	2.32896	Up	1.26e-22	5.85e-20	gi|356539983|ref|XP_003538471.1|	496.9	3e-139	PREDICTED: codeine O-demethylase-like [Glycine max]	gi|357492714|ref|XM_003616598.1|	115	1e-22	Medicago truncatula 1-aminocyclopropane-1-carboxylate oxidase (MTR_5g082750) mRNA, complete cds	sp|Q39224|SRG1_ARATH	227	1e-59	Protein SRG1 OS=Arabidopsis thaliana GN=SRG1 PE=2 SV=1	PA4191	122	1e-27	COG3491	Isopenicillin N synthase and related dioxygenases	K06892	2e-60	231	pop:POPTR_550478		GO:0055114//oxidation-reduction process;GO:0009620//response to fungus;GO:0009867//jasmonic acid mediated signaling pathway;GO:0009611//response to wounding;GO:0009695//jasmonic acid biosynthetic process;GO:0080167//response to karrikin	GO:0016706//oxidoreductase activity, acting on paired donors, with incorporation or reduction of molecular oxygen, 2-oxoglutarate as one donor, and incorporation of one atom each of oxygen into both donors;GO:0005506//iron ion binding	GO:0005737//cytoplasm	--
Unigene32046_All	790	7	37	0.6158	3.0252	2.2965	Up	9.57e-06	0.000534941	--	--	--	--	--	--	--	--	--	--	--	--	--	--	--	--	--	--	--	--	--	--	-	-	-	--
Unigene24955_All	618	10	45	1.1246	4.7034	2.06429	Up	4.57e-06	0.000279672	--	--	--	--	--	--	--	--	--	--	--	--	--	--	--	--	--	--	--	--	--	--	-	-	-	--
CL9380.Contig1_All	1586	16	70	0.7011	2.8509	2.02373	Up	1.41e-08	1.44e-06	gi|225458751|ref|XP_002285061.1|	636.7	0	PREDICTED: isoflavone 2&apos;-hydroxylase-like [Vitis vinifera]	gi|75755972|gb|DQ160101.1|	95.6	1e-16	Taraxacum officinale TO79a-2 (To79a-2) mRNA, partial cds	sp|P93147|C81E1_GLYEC	493	1e-139	Isoflavone 2'-hydroxylase OS=Glycyrrhiza echinata GN=CYP81E1 PE=1 SV=2	all3746	115	2e-25	COG2124	Cytochrome P450	K00517	8e-144	508	ath:AT4G37360	[EC:1.14.-.-]	-	GO:0046872//metal ion binding;GO:0016705//oxidoreductase activity, acting on paired donors, with incorporation or reduction of molecular oxygen;GO:0004497//monooxygenase activity	-	--
Unigene23191_All	1643	33	139	1.3959	5.4646	1.96892	Up	3.14e-15	7.49e-13	gi|37993669|gb|AAR06920.1|	622.1	9e-177	UDP-glycosyltransferase 74G1 [Stevia rebaudiana]	gi|37993668|gb|AY345982.1|	260	4e-66	Stevia rebaudiana UDP-glycosyltransferase 74G1 mRNA, complete cds	sp|Q9SYK9|U74E2_ARATH	417	7e-117	UDP-glycosyltransferase 74E2 OS=Arabidopsis thaliana GN=UGT74E2 PE=1 SV=1	BS_yjiC	50.4	9e-06	COG1819	Glycosyl transferases, related to UDP-glucuronosyltransferase	K13691	9e-146	515	gmx:100787483	pathogen-inducible salicylic acid glucosyltransferase [EC:2.4.1.-]	GO:0032787//monocarboxylic acid metabolic process;GO:0042537//benzene-containing compound metabolic process	GO:0035251//UDP-glucosyltransferase activity	-	--
Unigene1718_All	598	14	57	1.6271	6.1568	1.91988	Up	8.03e-07	5.88e-05	--	--	--	--	--	--	--	--	--	--	--	--	--	--	--	--	--	--	--	--	--	--	-	-	-	--
Unigene18799_All	707	133	522	13.0742	47.6909	1.86699	Up	1.59e-49	2.52e-46	gi|269838638|gb|ACZ48684.1|	240.3	2e-62	small heat shock protein 17.4 kDa [Vitis vinifera]	gi|357465796|ref|XM_003603135.1|	155	7e-35	Medicago truncatula Class II small heat shock protein Le-HSP17.6 (MTR_3g104780) mRNA, complete cds	sp|O82013|HSP21_SOLPE	234	5e-62	17.3 kDa class II heat shock protein OS=Solanum peruvianum PE=2 SV=1	TM0374	86.3	5e-17	COG0071	Molecular chaperone (small heat shock protein)	K13993	1e-62	237	vvi:100268056	HSP20 family protein	GO:0006950//response to stress	-	-	--
CL2813.Contig1_All	1613	21	81	0.9048	3.2437	1.84197	Up	9.55e-09	1.01e-06	gi|356539983|ref|XP_003538471.1|	496.5	5e-139	PREDICTED: codeine O-demethylase-like [Glycine max]	gi|357492714|ref|XM_003616598.1|	115	1e-22	Medicago truncatula 1-aminocyclopropane-1-carboxylate oxidase (MTR_5g082750) mRNA, complete cds	sp|Q39224|SRG1_ARATH	228	6e-60	Protein SRG1 OS=Arabidopsis thaliana GN=SRG1 PE=2 SV=1	PA4191	122	1e-27	COG3491	Isopenicillin N synthase and related dioxygenases	K06892	3e-60	231	pop:POPTR_550478		GO:0055114//oxidation-reduction process;GO:0009620//response to fungus;GO:0009867//jasmonic acid mediated signaling pathway;GO:0009611//response to wounding;GO:0009695//jasmonic acid biosynthetic process;GO:0080167//response to karrikin	GO:0016706//oxidoreductase activity, acting on paired donors, with incorporation or reduction of molecular oxygen, 2-oxoglutarate as one donor, and incorporation of one atom each of oxygen into both donors;GO:0005506//iron ion binding	GO:0005737//cytoplasm	--
CL6544.Contig4_All	957	21	81	1.5251	5.4671	1.84187	Up	9.55e-09	1.01e-06	gi|37993661|gb|AAR06916.1|	409.5	4e-113	UDP-glycosyltransferase 85C2 [Stevia rebaudiana]	gi|37993660|gb|AY345978.1|	115	9e-23	Stevia rebaudiana UDP-glycosyltransferase 85C2 mRNA, complete cds	sp|Q9LME8|U85A7_ARATH	288	2e-78	UDP-glycosyltransferase 85A7 OS=Arabidopsis thaliana GN=UGT85A7 PE=2 SV=1	--	--	--	--	--	K13030	6e-50	196	sbi:SORBI_01g001220	cyanohydrin beta-glucosyltransferase [EC:2.4.1.85]	-	GO:0035251//UDP-glucosyltransferase activity	-	--
CL3175.Contig1_All	802	12	46	1.0399	3.7048	1.83295	Up	1.82e-05	0.000942263	gi|238055376|sp|B9RT03.1|CSPL5_RICCO	189.9	4e-47	RecName: Full=CASP-like protein RCOM_0679870	--	--	--	--	sp|B9RT03|CSPL5_RICCO	189	1e-48	CASP-like protein RCOM_0679870 OS=Ricinus communis GN=RCOM_0679870 PE=2 SV=1	--	--	--	--	--	--	--	--	--	--	-	-	GO:0016020//membrane	--
CL928.Contig1_All	908	21	79	1.6074	5.6199	1.80582	Up	2.27e-08	2.25e-06	gi|460408991|ref|XP_004249924.1|	307.8	1e-82	PREDICTED: steroid 5-alpha-reductase DET2-like [Solanum lycopersicum]	gi|357497776|ref|XM_003619129.1|	69.9	4e-09	Medicago truncatula 3-oxo-5-alpha-steroid 4-dehydrogenase (MTR_6g043740) mRNA, complete cds	sp|Q2QDF6|DET2_GOSHI	82.8	2e-16	Steroid 5-alpha-reductase DET2 OS=Gossypium hirsutum GN=DET2 PE=1 SV=1	--	--	--	--	--	K09591	2e-17	87.8	ppp:PHYPADRAFT_166483	probable steroid reductase DET2 [EC:1.3.99.-]	-	GO:0003865//3-oxo-5-alpha-steroid 4-dehydrogenase activity	GO:0009941//chloroplast envelope;GO:0016020//membrane	--
CL8480.Contig3_All	934	34	118	2.53	8.1606	1.68954	Up	6.19e-11	9.08e-09	gi|1170094|sp|P46423.1|GSTF_HYOMU	298.1	1e-79	RecName: Full=Glutathione S-transferase; AltName: Full=25 kDa auxin-binding protein; AltName: Full=GST class-phi >gi|860956|emb|CAA55039.1| glutathione transferase [Hyoscyamus muticus]	gi|75756063|gb|DQ160151.1|	133	4e-28	Taraxacum officinale TO115-2rc (To115-2rc) mRNA, partial cds	sp|P46423|GSTF_HYOMU	298	4e-81	Glutathione S-transferase OS=Hyoscyamus muticus PE=1 SV=1	AGc1530	88.6	1e-17	COG0625	Glutathione S-transferase	K00799	7e-75	278	pop:POPTR_730647	glutathione S-transferase [EC:2.5.1.18]	-	-	-	--
CL14217.Contig1_All	585	16	55	1.9009	6.0728	1.67568	Up	1.02e-05	0.000565152	gi|22759725|dbj|BAC10911.1|	206.8	1e-52	pathogenesis-related protein [Zinnia elegans]	--	--	--	--	sp|O49065|RAP_TAROF	158	2e-39	Root allergen protein OS=Taraxacum officinale PE=1 SV=1	--	--	--	--	--	--	--	--	--	--	-	-	-	--
CL1077.Contig4_All	411	27	88	4.5657	13.8301	1.5989	Up	5.95e-08	5.49e-06	--	--	--	--	--	--	--	--	--	--	--	--	--	--	--	--	--	--	--	--	--	--	-	-	-	--
CL7129.Contig2_All	834	74	232	6.1667	17.9683	1.54288	Up	7.28e-18	2.24e-15	gi|225466065|ref|XP_002264028.1|	218.4	1e-55	PREDICTED: 21 kDa protein [Vitis vinifera] >gi|296084185|emb|CBI24573.3| unnamed protein product [Vitis vinifera]	gi|255539738|ref|XM_002510888.1|	71.9	1e-09	Ricinus communis 21 kDa protein precursor, putative, mRNA	sp|P17407|21KD_DAUCA	146	2e-35	21 kDa protein OS=Daucus carota PE=2 SV=1	--	--	--	--	--	K02355	3e-22	103	vvi:100257414	elongation factor G	-	-	-	--
CL6544.Contig1_All	1527	19	59	0.8648	2.4957	1.52901	Up	1.84e-05	0.000954066	gi|37993661|gb|AAR06916.1|	713.4	0	UDP-glycosyltransferase 85C2 [Stevia rebaudiana]	gi|37993660|gb|AY345978.1|	333	3e-88	Stevia rebaudiana UDP-glycosyltransferase 85C2 mRNA, complete cds	sp|Q9LME8|U85A7_ARATH	466	2e-131	UDP-glycosyltransferase 85A7 OS=Arabidopsis thaliana GN=UGT85A7 PE=2 SV=1	--	--	--	--	--	K13030	8e-88	322	sbi:SORBI_01g001220	cyanohydrin beta-glucosyltransferase [EC:2.4.1.85]	-	GO:0035251//UDP-glucosyltransferase activity	-	--
CL1077.Contig5_All	713	35	105	3.4116	9.5123	1.47935	Up	2.15e-08	2.14e-06	--	--	--	--	--	--	--	--	--	--	--	--	--	--	--	--	--	--	--	--	--	--	-	-	-	--
CL8480.Contig2_All	1009	31	92	2.1353	5.8895	1.46371	Up	2.03e-07	1.68e-05	gi|1170094|sp|P46423.1|GSTF_HYOMU	280.8	2e-74	RecName: Full=Glutathione S-transferase; AltName: Full=25 kDa auxin-binding protein; AltName: Full=GST class-phi >gi|860956|emb|CAA55039.1| glutathione transferase [Hyoscyamus muticus]	gi|75756063|gb|DQ160151.1|	133	4e-28	Taraxacum officinale TO115-2rc (To115-2rc) mRNA, partial cds	sp|P46423|GSTF_HYOMU	280	7e-76	Glutathione S-transferase OS=Hyoscyamus muticus PE=1 SV=1	AGc1530	73.6	5e-13	COG0625	Glutathione S-transferase	K00799	1e-69	261	pop:POPTR_730647	glutathione S-transferase [EC:2.5.1.18]	-	-	-	--
CL2813.Contig4_All	1258	111	327	6.1323	16.79	1.4531	Up	1.29e-22	5.97e-20	gi|225448451|ref|XP_002272995.1|	519.6	4e-146	PREDICTED: leucoanthocyanidin dioxygenase [Vitis vinifera] >gi|147769193|emb|CAN59837.1| hypothetical protein VITISV_039830 [Vitis vinifera] >gi|297736599|emb|CBI25470.3| unnamed protein product [Vitis vinifera]	gi|224708773|gb|FJ705847.1|	91.7	2e-15	Capsicum annuum anthocyanidin synthase (ANS) mRNA, partial cds	sp|Q39224|SRG1_ARATH	231	7e-61	Protein SRG1 OS=Arabidopsis thaliana GN=SRG1 PE=2 SV=1	PA4191	129	1e-29	COG3491	Isopenicillin N synthase and related dioxygenases	K05277	6e-61	233	pop:POPTR_646527	leucoanthocyanidin dioxygenase [EC:1.14.11.19]	GO:0080167//response to karrikin;GO:0055114//oxidation-reduction process	GO:0005506//iron ion binding;GO:0016702//oxidoreductase activity, acting on single donors with incorporation of molecular oxygen, incorporation of two atoms of oxygen;GO:0016706//oxidoreductase activity, acting on paired donors, with incorporation or reduction of molecular oxygen, 2-oxoglutarate as one donor, and incorporation of one atom each of oxygen into both donors	-	--
Unigene24958_All	401	29	84	5.0262	13.5307	1.4287	Up	1.1e-06	7.75e-05	--	--	--	--	--	--	--	--	--	--	--	--	--	--	--	--	--	--	--	--	--	--	-	-	-	--
CL2409.Contig13_All	1464	28	80	1.3292	3.5297	1.40899	Up	2.54e-06	0.00016465	gi|357481185|ref|XP_003610878.1|	184.9	1e-161	12-oxophytodienoate reductase [Medicago truncatula] >gi|355512213|gb|AES93836.1| 12-oxophytodienoate reductase [Medicago truncatula]	gi|359493377|ref|XM_002281083.2|	216	5e-53	PREDICTED: Vitis vinifera 12-oxophytodienoate reductase 2-like (LOC100244746), mRNA	sp|Q8LAH7|OPR1_ARATH	423	1e-118	12-oxophytodienoate reductase 1 OS=Arabidopsis thaliana GN=OPR1 PE=1 SV=2	all1865	199	3e-77	COG1902	NADH:flavin oxidoreductases, Old Yellow Enzyme family	K05894	1e-126	451	vvi:100244746	12-oxophytodienoic acid reductase [EC:1.3.1.42]	GO:0055114//oxidation-reduction process	GO:0016491//oxidoreductase activity;GO:0010181//FMN binding	-	--
CL8480.Contig6_All	1164	32	89	1.9107	4.9388	1.37006	Up	1.16e-06	8.15e-05	gi|1170094|sp|P46423.1|GSTF_HYOMU	280.8	3e-74	RecName: Full=Glutathione S-transferase; AltName: Full=25 kDa auxin-binding protein; AltName: Full=GST class-phi >gi|860956|emb|CAA55039.1| glutathione transferase [Hyoscyamus muticus]	gi|75756063|gb|DQ160151.1|	133	5e-28	Taraxacum officinale TO115-2rc (To115-2rc) mRNA, partial cds	sp|P46423|GSTF_HYOMU	280	9e-76	Glutathione S-transferase OS=Hyoscyamus muticus PE=1 SV=1	AGc1530	73.6	6e-13	COG0625	Glutathione S-transferase	K00799	2e-69	261	pop:POPTR_730647	glutathione S-transferase [EC:2.5.1.18]	-	-	-	--
Unigene18798_All	671	55	148	5.6967	14.247	1.32246	Up	9.5e-10	1.17e-07	gi|460416408|ref|XP_004253534.1|	65.1	1e-09	PREDICTED: MLP-like protein 28-like, partial [Solanum lycopersicum]	--	--	--	--	sp|P85524|KIRO_ACTDE	115	2e-26	Kirola OS=Actinidia deliciosa PE=1 SV=1	--	--	--	--	--	--	--	--	--	--	-	-	-	--
CL11069.Contig2_All	1348	120	322	6.1869	15.4295	1.3184	Up	1.88e-19	6.46e-17	gi|414589882|tpg|DAA40453.1|	136.7	8e-31	TPA: putative HLH DNA-binding domain superfamily protein [Zea mays]	gi|460377551|ref|XM_004234507.1|	81.8	2e-12	PREDICTED: Solanum lycopersicum transcription factor BEE 2-like (LOC101252363), mRNA	sp|Q9SRT2|BH062_ARATH	134	9e-32	Transcription factor bHLH62 OS=Arabidopsis thaliana GN=BHLH62 PE=2 SV=1	--	--	--	--	--	K12126	3e-12	71.6	ath:AT1G09530	phytochrome-interacting factor 3	GO:0009725//response to hormone stimulus;GO:0006355//regulation of transcription, DNA-dependent	GO:0005515//protein binding	-	--
Unigene9166_All	1180	31	81	1.8258	4.4339	1.28005	Up	1.08e-05	0.000598449	gi|359495495|ref|XP_003635004.1|	110.9	4e-23	PREDICTED: putative F-box/LRR-repeat protein At5g02930-like [Vitis vinifera]	--	--	--	--	sp|Q501G5|FB250_ARATH	81.6	8e-16	F-box protein At5g03100 OS=Arabidopsis thaliana GN=At5g03100 PE=2 SV=1	--	--	--	--	--	--	--	--	--	--	-	-	-	--
Unigene920_All	955	38	99	2.7654	6.696	1.27581	Up	1.19e-06	8.31e-05	gi|462407757|gb|EMJ13091.1|	339.7	4e-92	hypothetical protein PRUPE_ppa010287mg [Prunus persica]	gi|449531068|ref|XM_004172462.1|	93.7	3e-16	PREDICTED: Cucumis sativus stem-specific protein TSJT1-like (LOC101207830), mRNA	sp|P24805|TSJT1_TOBAC	107	1e-23	Stem-specific protein TSJT1 OS=Nicotiana tabacum GN=TSJT1 PE=2 SV=1	--	--	--	--	--	K01953	2e-06	51.2	ppp:PHYPADRAFT_226188	asparagine synthase (glutamine-hydrolysing) [EC:6.3.5.4]	-	-	GO:0044424//intracellular part	--
CL10665.Contig1_All	1631	170	434	7.244	17.1878	1.24653	Up	1.12e-23	5.73e-21	gi|37993657|gb|AAR06914.1|	713.4	0	UDP-glycosyltransferase 71E1 [Stevia rebaudiana]	gi|37993656|gb|AY345976.1|	208	1e-50	Stevia rebaudiana UDP-glycosyltransferase 71E1 mRNA, complete cds	sp|Q2V6K0|UFOG6_FRAAN	481	7e-136	UDP-glucose flavonoid 3-O-glucosyltransferase 6 OS=Fragaria ananassa GN=GT6 PE=1 SV=1	--	--	--	--	--	K08237	3e-64	244	vvi:100246482	hydroquinone glucosyltransferase [EC:2.4.1.218]	-	GO:0016740//transferase activity	-	--
CL8480.Contig7_All	1036	39	99	2.6163	6.1725	1.23833	Up	2.07e-06	0.000137067	gi|1170094|sp|P46423.1|GSTF_HYOMU	298.1	1e-79	RecName: Full=Glutathione S-transferase; AltName: Full=25 kDa auxin-binding protein; AltName: Full=GST class-phi >gi|860956|emb|CAA55039.1| glutathione transferase [Hyoscyamus muticus]	gi|75756063|gb|DQ160151.1|	133	4e-28	Taraxacum officinale TO115-2rc (To115-2rc) mRNA, partial cds	sp|P46423|GSTF_HYOMU	298	5e-81	Glutathione S-transferase OS=Hyoscyamus muticus PE=1 SV=1	AGc1530	88.6	2e-17	COG0625	Glutathione S-transferase	K00799	8e-75	278	pop:POPTR_730647	glutathione S-transferase [EC:2.5.1.18]	-	-	-	--
Unigene31699_All	296	52	132	12.2094	28.8049	1.23832	Up	4.07e-08	3.87e-06	--	--	--	--	gi|55978748|gb|AY800600.1|	60	1e-06	Arabidopsis thaliana clone H0000001229 hypothetical protein (AT1G40125) mRNA, complete cds	--	--	--	--	--	--	--	--	--	--	--	--	--	--	-	-	-	--
Unigene33131_All	1040	75	188	5.012	11.6764	1.22014	Up	9.1e-11	1.32e-08	gi|225348625|gb|ACN87274.1|	329.7	5e-89	short chain dehydrogenase/reductase [Chelidonium majus]	gi|356566888|ref|XM_003551610.1|	67.9	2e-08	PREDICTED: Glycine max (+)-neomenthol dehydrogenase-like (LOC100778451), mRNA	sp|Q9M2E2|SDR1_ARATH	285	3e-77	(+)-neomenthol dehydrogenase OS=Arabidopsis thaliana GN=SDR1 PE=1 SV=1	all0352	141	2e-33	COG1028	Dehydrogenases with different specificities (related to short-chain alcohol dehydrogenases)	K15095	2e-85	313	vvi:100248214	(+)-neomenthol dehydrogenase [EC:1.1.1.208]	GO:0008152//metabolic process;GO:0050896//response to stimulus	GO:0016616//oxidoreductase activity, acting on the CH-OH group of donors, NAD or NADP as acceptor	GO:0071944//cell periphery	--
Unigene12532_All	1343	109	272	5.6407	13.0821	1.21365	Up	7.85e-15	1.8e-12	gi|224057036|ref|XP_002299115.1|	495	1e-138	predicted protein [Populus trichocarpa] >gi|222846373|gb|EEE83920.1| predicted protein [Populus trichocarpa]	gi|358635025|dbj|AB636152.1|	75.8	1e-10	Ipomoea batatas IbF6H2-2-1 mRNA for oxidoreductase, complete cds	sp|Q9LHN8|F6H1_ARATH	454	7e-128	Feruloyl CoA ortho-hydroxylase 1 OS=Arabidopsis thaliana GN=F6'H1 PE=1 SV=1	PA4191	99.8	1e-20	COG3491	Isopenicillin N synthase and related dioxygenases	K06892	2e-53	207	pop:POPTR_550478		GO:0009407//toxin catabolic process;GO:0010583//response to cyclopentenone;GO:0009611//response to wounding;GO:0010421//hydrogen peroxide-mediated programmed cell death;GO:0009805//coumarin biosynthetic process;GO:0055114//oxidation-reduction process	GO:0016702//oxidoreductase activity, acting on single donors with incorporation of molecular oxygen, incorporation of two atoms of oxygen;GO:0050589//leucocyanidin oxygenase activity	GO:0005737//cytoplasm	--
CL7129.Contig3_All	1028	51	127	3.448	7.9799	1.21061	Up	1.24e-07	1.07e-05	gi|225466065|ref|XP_002264028.1|	218	2e-55	PREDICTED: 21 kDa protein [Vitis vinifera] >gi|296084185|emb|CBI24573.3| unnamed protein product [Vitis vinifera]	gi|359490188|ref|XM_002263992.2|	60	5e-06	PREDICTED: Vitis vinifera 21 kDa protein-like (LOC100255225), mRNA	sp|P17407|21KD_DAUCA	144	8e-35	21 kDa protein OS=Daucus carota PE=2 SV=1	--	--	--	--	--	K02355	6e-24	109	vvi:100257414	elongation factor G	-	-	-	--
CL4584.Contig1_All	725	39	97	3.7386	8.6421	1.20888	Up	4.04e-06	0.000250741	--	--	--	--	--	--	--	--	--	--	--	--	--	--	--	--	--	--	--	--	--	--	-	-	-	--
CL252.Contig4_All	956	68	169	4.9435	11.4186	1.20778	Up	1.1e-09	1.35e-07	gi|359473951|ref|XP_003631380.1|	88.6	1e-16	PREDICTED: LOW QUALITY PROTEIN: protein NLP7-like [Vitis vinifera]	--	--	--	--	sp|Q84TH9|NLP7_ARATH	82	5e-16	Protein NLP7 OS=Arabidopsis thaliana GN=NLP7 PE=1 SV=2	--	--	--	--	--	--	--	--	--	--	GO:0009414//response to water deprivation;GO:0010118//stomatal movement;GO:0042128//nitrate assimilation;GO:0010167//response to nitrate	-	GO:0005634//nucleus	--
CL6129.Contig3_All	302	56	138	12.8874	29.516	1.19554	Up	4.79e-08	4.5e-06	gi|21322711|emb|CAD22154.1|	52.8	2e-06	pherophorin-dz1 protein [Volvox carteri f. nagariensis]	gi|460232424|gb|GABL01035029.1|	60	1e-06	TSA: Camelina sativa comp47354_c0_seq1 transcribed RNA sequence	sp|P21997|SSGP_VOLCA	66.2	4e-12	Sulfated surface glycoprotein 185 OS=Volvox carteri PE=1 SV=1	CC3494_1	60.8	6e-10	COG3637	Opacity protein and related surface antigens	K01115	2e-09	58.5	vcn:VOLCADRAFT_99471	phospholipase D [EC:3.1.4.4]	-	-	-	--
Unigene15746_All	664	75	184	7.8501	17.8992	1.18911	Up	3.33e-10	4.49e-08	gi|37993661|gb|AAR06916.1|	268.5	6e-71	UDP-glycosyltransferase 85C2 [Stevia rebaudiana]	gi|37993660|gb|AY345978.1|	270	2e-69	Stevia rebaudiana UDP-glycosyltransferase 85C2 mRNA, complete cds	sp|Q9LME8|U85A7_ARATH	177	6e-45	UDP-glycosyltransferase 85A7 OS=Arabidopsis thaliana GN=UGT85A7 PE=2 SV=1	--	--	--	--	--	K13030	2e-31	134	sbi:SORBI_01g001220	cyanohydrin beta-glucosyltransferase [EC:2.4.1.85]	GO:0008152//metabolic process	GO:0047213//anthocyanidin 3-O-glucosyltransferase activity	-	--
Unigene23340_All	1660	683	1669	28.5954	64.9431	1.18339	Up	1.19e-79	4.24e-76	gi|255555269|ref|XP_002518671.1|	498.4	1e-139	UDP-glucosyltransferase, putative [Ricinus communis] >gi|223542052|gb|EEF43596.1| UDP-glucosyltransferase, putative [Ricinus communis]	--	--	--	--	sp|O22182|U84B1_ARATH	363	2e-100	UDP-glycosyltransferase 84B1 OS=Arabidopsis thaliana GN=UGT84B1 PE=2 SV=1	--	--	--	--	--	K13692	1e-140	498	rcu:RCOM_0811310	UDP-glucose:(indol-3-yl)acetate beta-D-glucosyltransferase [EC:2.4.1.121]	-	GO:0047215//indole-3-acetate beta-glucosyltransferase activity;GO:0010294//abscisic acid glucosyltransferase activity;GO:0080044//quercetin 7-O-glucosyltransferase activity	-	--
Unigene26257_All	798	93	227	8.0996	18.3742	1.18176	Up	3.71e-12	6.34e-10	gi|225445302|ref|XP_002284677.1|	162.5	6e-39	PREDICTED: uncharacterized protein LOC100244080 [Vitis vinifera] >gi|297738856|emb|CBI28101.3| unnamed protein product [Vitis vinifera]	gi|225445301|ref|XM_002284641.1|	127	2e-26	PREDICTED: Vitis vinifera uncharacterized LOC100244080 (LOC100244080), mRNA	--	--	--	--	--	--	--	--	--	K07213	9e-11	65.5	vcn:VOLCADRAFT_82965	copper chaperone	GO:0030001//metal ion transport	GO:0046872//metal ion binding	GO:0005739//mitochondrion	--
CL3249.Contig1_All	429	41	100	6.6422	15.0566	1.18066	Up	4.34e-06	0.000267492	gi|269308672|gb|ACZ34296.1|	57.4	8e-08	broad substrate reductase/dehydrogenase [Artemisia annua]	--	--	--	--	sp|B2X050|MNR1_CAPAN	46.2	7e-06	(+)-neomenthol dehydrogenase OS=Capsicum annuum GN=MNR1 PE=1 SV=1	--	--	--	--	--	K15095	5e-07	51.2	sbi:SORBI_02g043370	(+)-neomenthol dehydrogenase [EC:1.1.1.208]	-	-	-	--
CL8480.Contig9_All	259	49	119	13.1486	29.6778	1.17447	Up	5.88e-07	4.42e-05	gi|232202|sp|P30109.1|GSTF1_TOBAC	133.3	1e-30	RecName: Full=Glutathione S-transferase PARB; AltName: Full=GST class-phi >gi|218294|dbj|BAA01394.1| glutathione S-transferase [Nicotiana tabacum]	gi|860955|emb|X78203.1|	73.8	8e-11	H.muticus mRNA for glutathione S-transferase	sp|P30109|GSTF1_TOBAC	133	3e-32	Glutathione S-transferase PARB OS=Nicotiana tabacum GN=PARB PE=2 SV=1	SMa2319	51.2	4e-07	COG0625	Glutathione S-transferase	K00799	4e-29	124	gmx:100799868	glutathione S-transferase [EC:2.5.1.18]	-	-	-	--
CL10665.Contig2_All	1669	102	246	4.2474	9.5206	1.16447	Up	8.7e-13	1.64e-10	gi|37993657|gb|AAR06914.1|	717.6	0	UDP-glycosyltransferase 71E1 [Stevia rebaudiana]	gi|37993656|gb|AY345976.1|	216	6e-53	Stevia rebaudiana UDP-glycosyltransferase 71E1 mRNA, complete cds	sp|Q2V6K0|UFOG6_FRAAN	483	1e-136	UDP-glucose flavonoid 3-O-glucosyltransferase 6 OS=Fragaria ananassa GN=GT6 PE=1 SV=1	--	--	--	--	--	K08237	3e-64	244	vvi:100246482	hydroquinone glucosyltransferase [EC:2.4.1.218]	-	GO:0016740//transferase activity	-	--
Unigene56291_All	891	81	192	6.3182	13.919	1.13947	Up	5.5e-10	7.07e-08	gi|460379750|ref|XP_004235624.1|	315.8	5e-85	PREDICTED: IAA-amino acid hydrolase ILR1-like 4-like [Solanum lycopersicum]	gi|356522764|ref|XM_003529968.1|	131	1e-27	PREDICTED: Glycine max IAA-amino acid hydrolase ILR1-like 4-like (LOC100788708), mRNA	sp|O04373|ILL4_ARATH	293	9e-80	IAA-amino acid hydrolase ILR1-like 4 OS=Arabidopsis thaliana GN=ILL4 PE=1 SV=2	PH0722	146	4e-35	COG1473	Metal-dependent amidase/aminoacylase/carboxypeptidase	K14664	5e-85	312	vvi:100251400	IAA-amino acid hydrolase [EC:3.5.1.-]	GO:0009611//response to wounding;GO:0006508//proteolysis	GO:0010179//IAA-Ala conjugate hydrolase activity;GO:0008237//metallopeptidase activity	GO:0005886//plasma membrane;GO:0009507//chloroplast;GO:0005783//endoplasmic reticulum	--
CL11355.Contig2_All	885	397	933	31.1768	68.0962	1.1271	Up	4.79e-42	5.63e-39	gi|259479222|dbj|BAI40146.1|	229.9	4e-59	glutathione S-transferase 1 [Diospyros kaki]	--	--	--	--	sp|Q9FUS8|GSTUH_ARATH	195	3e-50	Glutathione S-transferase U17 OS=Arabidopsis thaliana GN=GSTU17 PE=2 SV=1	NMB1953	60.5	4e-09	COG0625	Glutathione S-transferase	K00799	4e-55	213	vvi:100245065	glutathione S-transferase [EC:2.5.1.18]	GO:0050896//response to stimulus	GO:0003824//catalytic activity	-	--
CL1077.Contig9_All	2101	284	652	9.3946	20.045	1.09334	Up	1.56e-28	1.07e-25	--	--	--	--	gi|460382379|ref|XM_004236869.1|	63.9	6e-07	PREDICTED: Solanum lycopersicum uncharacterized LOC101261013 (LOC101261013), mRNA	--	--	--	--	--	--	--	--	--	--	--	--	--	--	-	-	-	--
Unigene11518_All	604	234	534	26.9255	57.107	1.08469	Up	2.24e-23	1.12e-20	gi|2981167|gb|AAC06242.1|	98.6	7e-20	late embryogenis abundant protein 5 [Nicotiana tabacum]	--	--	--	--	sp|P46522|LEA5D_GOSHI	61.2	4e-10	Late embryogenesis abundant protein Lea5-D OS=Gossypium hirsutum GN=LEA5-D PE=2 SV=1	--	--	--	--	--	--	--	--	--	--	GO:0031348//negative regulation of defense response;GO:0016036//cellular response to phosphate starvation;GO:0009611//response to wounding;GO:0019375//galactolipid biosynthetic process;GO:0009867//jasmonic acid mediated signaling pathway;GO:0009862//systemic acquired resistance, salicylic acid mediated signaling pathway;GO:0010363//regulation of plant-type hypersensitive response;GO:0042631//cell…	-	-	--
CL11069.Contig1_All	1292	101	225	5.433	11.2488	1.04995	Up	3.2e-10	4.32e-08	gi|168046350|ref|XP_001775637.1|	139.4	1e-31	predicted protein [Physcomitrella patens subsp. patens] >gi|162673055|gb|EDQ59584.1| predicted protein [Physcomitrella patens subsp. patens]	gi|460377551|ref|XM_004234507.1|	81.8	2e-12	PREDICTED: Solanum lycopersicum transcription factor BEE 2-like (LOC101252363), mRNA	sp|Q9SRT2|BH062_ARATH	134	2e-31	Transcription factor bHLH62 OS=Arabidopsis thaliana GN=BHLH62 PE=2 SV=1	--	--	--	--	--	K12126	3e-12	71.2	ath:AT1G09530	phytochrome-interacting factor 3	GO:0009725//response to hormone stimulus;GO:0006355//regulation of transcription, DNA-dependent	GO:0005515//protein binding	-	--
CL1077.Contig8_All	654	55	122	5.8448	12.0494	1.04374	Up	4.24e-06	0.000261735	--	--	--	--	gi|449477926|ref|XM_004155116.1|	65.9	5e-08	PREDICTED: Cucumis sativus thioredoxin-like 2, chloroplastic-like (LOC101210070), mRNA	--	--	--	--	--	--	--	--	--	--	--	--	--	--	-	-	-	--
CL1077.Contig6_All	2335	140	304	4.167	8.4095	1.01301	Up	1.22e-12	2.24e-10	--	--	--	--	gi|365770913|gb|HQ885637.1|	61.9	3e-06	Linum usitatissimum clone Contig1538 microsatellite sequence	--	--	--	--	--	--	--	--	--	--	--	--	--	--	-	-	-	--
Unigene483_All	811	82	178	7.0271	14.177	1.01255	Up	5.75e-08	5.33e-06	gi|147783309|emb|CAN64128.1|	153.3	4e-36	hypothetical protein VITISV_022422 [Vitis vinifera]	gi|449506136|ref|XM_004162615.1|	69.9	4e-09	PREDICTED: Cucumis sativus uncharacterized LOC101214026 (LOC101214026), mRNA	sp|Q9SLD4|ZAT11_ARATH	115	2e-26	Zinc finger protein ZAT11 OS=Arabidopsis thaliana GN=ZAT11 PE=2 SV=1	--	--	--	--	--	--	--	--	--	--	-	-	-	--
CL1058.Contig1_All	342	229	496	46.5365	93.6786	1.00936	Up	1.41e-19	4.9e-17	gi|373881457|gb|AEY78063.1|	65.9	2e-10	late embryogenesis abundant protein 1 [Deschampsia antarctica]	--	--	--	--	sp|P14928|LEA1_HORVU	62	8e-11	ABA-inducible protein PHV A1 OS=Hordeum vulgare GN=HVA1 PE=2 SV=1	--	--	--	--	--	--	--	--	--	--	-	-	-	--
Unigene23148_All	686	61	132	6.18	12.429	1.00803	Up	3.3e-06	0.000209992	gi|225428223|ref|XP_002279270.1|	124.4	1e-27	PREDICTED: indole-3-acetic acid-induced protein ARG7-like [Vitis vinifera]	--	--	--	--	sp|P33083|AX6B_SOYBN	50.8	7e-07	Auxin-induced protein 6B OS=Glycine max PE=2 SV=1	--	--	--	--	--	K14488	5e-09	59.3	vvi:100266954	SAUR family protein	-	-	-	--
CL8370.Contig10_All	1261	88	190	4.8501	9.7325	1.0048	Up	2.52e-08	2.48e-06	gi|470121211|ref|XP_004296671.1|	517.3	2e-145	PREDICTED: probable aldo-keto reductase 2-like [Fragaria vesca subsp. vesca]	gi|75755874|gb|DQ160050.1|	198	1e-47	Taraxacum officinale TO41-23rc (To41-23rc) mRNA, partial cds	sp|Q7XT99|AKR2_ORYSJ	505	2e-143	Probable aldo-keto reductase 2 OS=Oryza sativa subsp. japonica GN=Os04g0338000 PE=2 SV=2	AGc447	303	3e-82	COG0667	Predicted oxidoreductases (related to aryl-alcohol dehydrogenases)	K05275	7e-39	159	zma:100272747	pyridoxine 4-dehydrogenase [EC:1.1.1.65]	GO:0046686//response to cadmium ion;GO:0055114//oxidation-reduction process	GO:0050236//pyridoxine:NADP 4-dehydrogenase activity	GO:0009941//chloroplast envelope;GO:0005886//plasma membrane	--
Unigene8865_All	333	15	0	3.1306	0	-11.6122	Down	1.68e-05	0.000882553	gi|296090216|emb|CBI40035.3|	84.3	6e-16	unnamed protein product [Vitis vinifera]	--	--	--	--	--	--	--	--	--	--	--	--	--	--	--	--	--	--	GO:0000278//mitotic cell cycle;GO:0010413//glucuronoxylan metabolic process;GO:0006396//RNA processing;GO:0033044//regulation of chromosome organization;GO:1990064//ground tissue pattern formation;GO:0009887//organ morphogenesis;GO:0045492//xylan biosynthetic process;GO:0010082//regulation of root meristem growth;GO:0010638//positive regulation of organelle organization	-	-	--
CL12259.Contig1_All	813	15	0	1.2823	0	-10.3245	Down	1.68e-05	0.00088296	--	--	--	--	--	--	--	--	--	--	--	--	--	--	--	--	--	--	--	--	--	--	-	-	-	--
CL14559.Contig1_All	900	32	3	2.4711	0.2153	-3.52073	Down	7.35e-08	6.64e-06	gi|147817025|emb|CAN66445.1|	47	1e-25	hypothetical protein VITISV_003574 [Vitis vinifera]	--	--	--	--	sp|P0C2F6|RNHX1_ARATH	62.8	3e-10	Putative ribonuclease H protein At1g65750 OS=Arabidopsis thaliana GN=At1g65750 PE=3 SV=1	--	--	--	--	--	K14327	4e-13	73.6	vvi:100258101	regulator of nonsense transcripts 2	-	GO:0016740//transferase activity	-	--
Unigene2722_All	411	21	2	3.5511	0.3143	-3.49805	Down	1.69e-05	0.000885302	--	--	--	--	--	--	--	--	--	--	--	--	--	--	--	--	--	--	--	--	--	--	-	-	-	--
Unigene24117_All	437	21	2	3.3398	0.2956	-3.49804	Down	1.69e-05	0.000884895	--	--	--	--	--	--	--	--	--	--	--	--	--	--	--	--	--	--	--	--	--	--	-	-	-	--
Unigene23648_All	455	26	4	3.9714	0.5678	-2.80619	Down	1.42e-05	0.000759376	--	--	--	--	--	--	--	--	--	--	--	--	--	--	--	--	--	--	--	--	--	--	-	-	-	--
Unigene28378_All	715	38	6	3.6937	0.542	-2.7687	Down	1.55e-07	1.32e-05	gi|400131576|emb|CCH50976.1|	222.6	4e-57	T4.15 [Malus x robusta]	--	--	--	--	--	--	--	--	--	--	--	--	--	--	--	--	--	--	-	-	-	--
CL646.Contig1_All	1045	43	7	2.8598	0.4327	-2.72448	Down	2.98e-08	2.9e-06	--	--	--	--	--	--	--	--	--	--	--	--	--	--	--	--	--	--	--	--	--	--	-	-	-	--
Unigene16231_All	516	29	5	3.906	0.6259	-2.64169	Down	8.64e-06	0.00049166	--	--	--	--	--	--	--	--	--	--	--	--	--	--	--	--	--	--	--	--	--	--	-	-	-	--
Unigene34276_All	278	68	12	17	2.7882	-2.60813	Down	8.15e-12	1.33e-09	--	--	--	--	--	--	--	--	--	--	--	--	--	--	--	--	--	--	--	--	--	--	-	-	-	--
CL7780.Contig1_All	801	42	8	3.6442	0.6451	-2.49801	Down	1.82e-07	1.53e-05	--	--	--	--	--	--	--	--	--	--	--	--	--	--	--	--	--	--	--	--	--	--	-	-	-	--
Unigene30385_All	771	31	6	2.7944	0.5027	-2.47477	Down	9.03e-06	0.000509637	--	--	--	--	--	--	--	--	--	--	--	--	--	--	--	--	--	--	--	--	--	--	-	-	-	--
Unigene20165_All	485	30	6	4.299	0.7991	-2.42755	Down	1.59e-05	0.000838864	gi|255554711|ref|XP_002518393.1|	135.6	3e-31	vacuolar protein sorting-associated protein, putative [Ricinus communis] >gi|223542238|gb|EEF43780.1| vacuolar protein sorting-associated protein, putative [Ricinus communis]	--	--	--	--	--	--	--	--	--	--	--	--	--	--	--	--	--	--	GO:0009888//tissue development;GO:0050789//regulation of biological process;GO:0044238//primary metabolic process;GO:0044763;GO:0044260;GO:0071840;GO:0010015//root morphogenesis	-	-	--
CL13398.Contig2_All	642	34	7	3.6807	0.7043	-2.38572	Down	5.18e-06	0.000313877	gi|224121306|ref|XP_002330794.1|	55.1	8e-21	predicted protein [Populus trichocarpa] >gi|222872596|gb|EEF09727.1| predicted protein [Populus trichocarpa]	--	--	--	--	sp|C0LGT6|EFR_ARATH	57	2e-09	LRR receptor-like serine/threonine-protein kinase EFR OS=Arabidopsis thaliana GN=EFR PE=1 SV=1	--	--	--	--	--	K13428	6e-09	57	ath:AT5G20480	LRR receptor-like serine/threonine-protein kinase EFR [EC:2.7.11.1]	GO:0006810//transport;GO:0044763;GO:0050896//response to stimulus;GO:0006468//protein phosphorylation	GO:0004674//protein serine/threonine kinase activity;GO:0005524//ATP binding	GO:0009536//plastid;GO:0016021//integral to membrane	--
Unigene34528_All	282	52	11	12.8156	2.5196	-2.34663	Down	2.04e-08	2.04e-06	gi|359494617|ref|XP_002265730.2|	77.4	7e-14	PREDICTED: nuclear-pore anchor-like [Vitis vinifera]	--	--	--	--	sp|A4GSN8|NUA_ARATH	53.9	2e-08	Nuclear-pore anchor OS=Arabidopsis thaliana GN=NUA PE=1 SV=1	--	--	--	--	--	K09291	5e-15	77.4	vvi:100251875	nucleoprotein TPR	GO:0000226//microtubule cytoskeleton organization;GO:0016973//poly(A)+ mRNA export from nucleus;GO:0009910//negative regulation of flower development;GO:0033234//negative regulation of protein sumoylation;GO:0048443//stamen development	GO:0005515//protein binding	GO:0009507//chloroplast;GO:0005730//nucleolus;GO:0005829//cytosol;GO:0005635//nuclear envelope;GO:0009506//plasmodesma	--
CL9512.Contig1_All	756	32	7	2.9418	0.5981	-2.29824	Down	1.56e-05	0.000827834	gi|224074429|ref|XP_002304369.1|	159.1	6e-38	nbs-lrr resistance protein [Populus trichocarpa] >gi|222841801|gb|EEE79348.1| nbs-lrr resistance protein [Populus trichocarpa]	--	--	--	--	sp|Q8VZC7|DRL36_ARATH	130	1e-30	Probable disease resistance protein At5g45510 OS=Arabidopsis thaliana GN=At5g45510 PE=1 SV=2	--	--	--	--	--	K06685	6e-39	159	pop:POPTR_554110	maintenance of ploidy protein MOB1 (MPS1 binder 1)	-	-	GO:0005737//cytoplasm	--
CL6010.Contig1_All	1121	41	9	2.5419	0.5186	-2.29321	Down	9.62e-07	6.9e-05	--	--	--	--	--	--	--	--	--	--	--	--	--	--	--	--	--	--	--	--	--	--	-	-	-	--
Unigene38044_All	583	39	9	4.6492	0.9971	-2.22117	Down	2.83e-06	0.000181621	--	--	--	--	--	--	--	--	--	--	--	--	--	--	--	--	--	--	--	--	--	--	-	-	-	--
CL250.Contig3_All	563	47	11	5.8019	1.262	-2.20081	Down	3.02e-07	2.42e-05	gi|359494312|ref|XP_002268896.2|	134.4	1e-30	PREDICTED: E3 ubiquitin-protein ligase UPL1-like [Vitis vinifera]	gi|381388798|gb|AC235883.2|	75.8	4e-11	Glycine max clone GM_WBc0013D02, complete sequence	sp|Q8H0T4|UPL2_ARATH	110	7e-25	E3 ubiquitin-protein ligase UPL2 OS=Arabidopsis thaliana GN=UPL2 PE=1 SV=3	--	--	--	--	--	K10592	7e-27	118	gmx:100819012	E3 ubiquitin-protein ligase HUWE1 [EC:6.3.2.19]	GO:0006464//cellular protein modification process;GO:0006511//ubiquitin-dependent protein catabolic process	GO:0004842//ubiquitin-protein ligase activity	GO:0005634//nucleus;GO:0005829//cytosol;GO:0005739//mitochondrion;GO:0000151//ubiquitin ligase complex	--
Unigene1161_All	620	38	9	4.2597	0.9376	-2.18371	Down	4.82e-06	0.000293744	--	--	--	--	--	--	--	--	--	--	--	--	--	--	--	--	--	--	--	--	--	--	-	-	-	--
CL9300.Contig1_All	710	41	10	4.0134	0.9098	-2.1412	Down	2.66e-06	0.000171593	--	--	--	--	--	--	--	--	--	--	--	--	--	--	--	--	--	--	--	--	--	--	-	-	-	--
Unigene32921_All	1740	73	18	2.9158	0.6682	-2.12554	Down	3.68e-10	4.9e-08	--	--	--	--	gi|71980139|gb|DQ120514.1|	63.9	5e-07	Gossypium hirsutum chloroplast Cu/Zn superoxide dismutase mRNA, complete cds; nuclear gene for chloroplast product	--	--	--	--	--	--	--	--	--	--	--	--	--	--	-	-	-	--
CL1257.Contig2_All	613	40	10	4.5351	1.0537	-2.10567	Down	4.49e-06	0.000275446	gi|34452360|gb|AAQ72578.1|	95.9	4e-19	resistance protein RGC2 [Lactuca sativa]	--	--	--	--	--	--	--	--	--	--	--	--	--	--	--	--	--	--	-	-	-	--
Unigene55802_All	321	60	15	12.9906	3.0184	-2.10561	Down	1.7e-08	1.72e-06	gi|4139036|gb|AAD03671.1|	77	9e-14	resistance protein candidate RGC2J [Lactuca sativa]	--	--	--	--	--	--	--	--	--	--	--	--	--	--	--	--	--	--	-	-	-	--
Unigene25113_All	2170	65	17	2.0818	0.506	-2.04062	Down	8.62e-09	9.13e-07	gi|460384642|ref|XP_004238019.1|	1023.9	0	PREDICTED: E3 ubiquitin-protein ligase UPL2-like [Solanum lycopersicum]	gi|359492507|ref|XM_002283675.2|	204	3e-49	PREDICTED: Vitis vinifera E3 ubiquitin-protein ligase UPL2-like (LOC100255704), mRNA	sp|Q8GY23|UPL1_ARATH	474	1e-133	E3 ubiquitin-protein ligase UPL1 OS=Arabidopsis thaliana GN=UPL1 PE=1 SV=3	SPAC19D5.04	135	3e-31	COG5021	Ubiquitin-protein ligase	K10592	0	1031	vvi:100255704	E3 ubiquitin-protein ligase HUWE1 [EC:6.3.2.19]	GO:0016567//protein ubiquitination	GO:0004842//ubiquitin-protein ligase activity	GO:0005622//intracellular	--
Unigene2700_All	456	42	11	6.4013	1.5582	-2.03848	Down	4.1e-06	0.000253829	gi|87240724|gb|ABD32582.1|	85.5	3e-16	Integrase, catalytic region; Zinc finger, CCHC-type; Peptidase aspartic, catalytic [Medicago truncatula]	--	--	--	--	--	--	--	--	--	--	--	--	--	--	--	--	--	--	-	GO:0003824//catalytic activity	-	--
Unigene39499_All	216	57	15	18.3403	4.4856	-2.03164	Down	7.9e-08	7.07e-06	gi|47027816|gb|AAT08953.1|	83.2	1e-15	CC-NBS-LRR [Helianthus annuus]	gi|323500681|gb|HQ222362.1|	111	3e-22	Helianthus annuus cultivar HA383 clone BAC P408L01, complete sequence	--	--	--	--	--	--	--	--	--	--	--	--	--	--	-	-	-	--
CL2015.Contig3_All	3738	162	43	3.012	0.743	-2.01929	Down	1.28e-19	4.48e-17	gi|15228477|ref|NP_189519.1|	181.4	1e-43	uncharacterized protein [Arabidopsis thaliana] >gi|332643968|gb|AEE77489.1| uncharacterized protein [Arabidopsis thaliana]	--	--	--	--	sp|F4JJP1|Y4759_ARATH	99.4	1e-20	WEB family protein At4g27595, chloroplastic OS=Arabidopsis thaliana GN=At4g27595 PE=2 SV=1	YLR106c	103	2e-21	COG5271	AAA ATPase containing von Willebrand factor type A (vWA) domain	K09291	3e-18	93.2	ath:AT1G79280	nucleoprotein TPR	GO:0009987//cellular process	-	GO:0043231//intracellular membrane-bounded organelle;GO:0005737//cytoplasm	--
Unigene32879_All	1091	56	15	3.5674	0.8881	-2.00608	Down	1.31e-07	1.13e-05	--	--	--	--	--	--	--	--	--	--	--	--	--	--	--	--	--	--	--	--	--	--	-	-	-	--
Unigene1875_All	590	149	40	17.5517	4.3792	-2.00287	Down	5.49e-18	1.71e-15	gi|462417029|gb|EMJ21766.1|	71.6	8e-12	hypothetical protein PRUPE_ppa000012mg [Prunus persica]	gi|134303630|gb|EF469875.1|	113	2e-22	Helianthus annuus RFLP probe ZVG16 genomic sequence	--	--	--	--	--	--	--	--	--	--	--	--	--	--	-	-	-	--
Unigene25181_All	1224	125	34	7.0976	1.7942	-1.98399	Down	3.78e-15	8.91e-13	gi|255537537|ref|XP_002509835.1|	71.2	4e-11	rad25/xp-B DNA repair helicase, putative [Ricinus communis] >gi|223549734|gb|EEF51222.1| rad25/xp-B DNA repair helicase, putative [Ricinus communis]	--	--	--	--	sp|Q38861|XPB1_ARATH	67.8	1e-11	DNA repair helicase XPB1 OS=Arabidopsis thaliana GN=XPB1 PE=2 SV=3	--	--	--	--	--	K10843	8e-13	73.2	rcu:RCOM_1687530	DNA excision repair protein ERCC-3 [EC:3.6.4.12]	GO:0009411//response to UV;GO:0009636//response to toxic substance	GO:0003676//nucleic acid binding;GO:0008026//ATP-dependent helicase activity	GO:0005737//cytoplasm;GO:0005634//nucleus	--
Unigene21156_All	2709	55	15	1.411	0.3577	-1.9799	Down	2.16e-07	1.79e-05	gi|242092906|ref|XP_002436943.1|	56.2	3e-06	hypothetical protein SORBIDRAFT_10g011810 [Sorghum bicolor] >gi|241915166|gb|EER88310.1| hypothetical protein SORBIDRAFT_10g011810 [Sorghum bicolor]	--	--	--	--	--	--	--	--	--	--	--	--	--	K12199	3e-07	56.2	sbi:SORBI_10g011810	vacuolar protein sorting-associated protein VTA1	-	-	-	--
CL11037.Contig5_All	660	47	13	4.9492	1.2723	-1.95976	Down	2e-06	0.000132358	--	--	--	--	--	--	--	--	--	--	--	--	--	--	--	--	--	--	--	--	--	--	-	-	-	--
CL9553.Contig2_All	1250	47	13	2.6132	0.6718	-1.95971	Down	2e-06	0.000132435	gi|242084350|ref|XP_002442600.1|	55.8	1e-06	hypothetical protein SORBIDRAFT_08g022740 [Sorghum bicolor] >gi|241943293|gb|EES16438.1| hypothetical protein SORBIDRAFT_08g022740 [Sorghum bicolor]	--	--	--	--	sp|Q99069|GRP1_SORBI	56.6	3e-08	Glycine-rich RNA-binding protein 1 (Fragment) OS=Sorghum bicolor GN=GRP1 PE=2 SV=1	--	--	--	--	--	--	--	--	--	--	GO:0009987//cellular process;GO:0006950//response to stress	GO:0097159//organic cyclic compound binding;GO:1901363	GO:0043231//intracellular membrane-bounded organelle	--
CL250.Contig6_All	1898	246	69	9.0079	2.3482	-1.93964	Down	1.38e-27	8.92e-25	gi|255563544|ref|XP_002522774.1|	895.6	0	E3 ubiquitin protein ligase upl2, putative [Ricinus communis] >gi|223538012|gb|EEF39625.1| E3 ubiquitin protein ligase upl2, putative [Ricinus communis]	gi|359494311|ref|XM_002268860.2|	129	1e-26	PREDICTED: Vitis vinifera E3 ubiquitin-protein ligase UPL1-like (LOC100246297), mRNA	sp|Q8GY23|UPL1_ARATH	826	0	E3 ubiquitin-protein ligase UPL1 OS=Arabidopsis thaliana GN=UPL1 PE=1 SV=3	SPAC19D5.04	144	4e-34	COG5021	Ubiquitin-protein ligase	K10592	0	868	gmx:100819012	E3 ubiquitin-protein ligase HUWE1 [EC:6.3.2.19]	GO:0042787//protein ubiquitination involved in ubiquitin-dependent protein catabolic process	GO:0004842//ubiquitin-protein ligase activity	GO:0009506//plasmodesma;GO:0016020//membrane;GO:0005634//nucleus;GO:0005829//cytosol;GO:0005739//mitochondrion;GO:0000151//ubiquitin ligase complex	--
Unigene21206_All	806	57	16	4.915	1.2822	-1.93857	Down	1.93e-07	1.61e-05	gi|2129618|pir||S66306	156.8	3e-37	hypothetical protein 1 - Arabidopsis thaliana retrotransposon Athila >gi|806535|emb|CAA57397.1| unnamed protein product [Arabidopsis thaliana]	--	--	--	--	--	--	--	--	--	--	--	--	--	--	--	--	--	--	-	-	-	--
Unigene21996_All	657	52	15	5.5008	1.4747	-1.89922	Down	9.54e-07	6.86e-05	--	--	--	--	--	--	--	--	--	--	--	--	--	--	--	--	--	--	--	--	--	--	-	-	-	--
Unigene29845_All	874	139	41	11.0532	3.0301	-1.86703	Down	1.7e-15	4.09e-13	gi|359494312|ref|XP_002268896.2|	342.4	5e-93	PREDICTED: E3 ubiquitin-protein ligase UPL1-like [Vitis vinifera]	--	--	--	--	sp|Q8H0T4|UPL2_ARATH	285	3e-77	E3 ubiquitin-protein ligase UPL2 OS=Arabidopsis thaliana GN=UPL2 PE=1 SV=3	--	--	--	--	--	K10592	2e-83	307	gmx:100819012	E3 ubiquitin-protein ligase HUWE1 [EC:6.3.2.19]	GO:0016567//protein ubiquitination;GO:0006511//ubiquitin-dependent protein catabolic process	GO:0004842//ubiquitin-protein ligase activity	GO:0009506//plasmodesma;GO:0016020//membrane;GO:0005634//nucleus;GO:0005829//cytosol;GO:0005739//mitochondrion;GO:0000151//ubiquitin ligase complex	--
CL14636.Contig3_All	1005	57	17	3.9418	1.0926	-1.85109	Down	4.51e-07	3.45e-05	gi|17385636|dbj|BAA87068.2|	359	7e-98	ethylene-responsive element binding protein1 homolog [Matricaria chamomilla]	gi|17385635|dbj|AB035270.2|	513	1e-142	Matricaria chamomilla McEREBP1 mRNA for ethylene-responsive element binding protein1 homolog, complete cds	sp|O80337|EF100_ARATH	206	2e-53	Ethylene-responsive transcription factor 1A OS=Arabidopsis thaliana GN=ERF1A PE=1 SV=2	--	--	--	--	--	K09286	5e-53	206	ath:AT4G17500	EREBP-like factor	-	-	-	--
Unigene27808_All	344	50	15	10.1017	2.8166	-1.84257	Down	2.52e-06	0.000163523	gi|357477625|ref|XP_003609098.1|	78.2	4e-14	FERONIA receptor-like kinase [Medicago truncatula] >gi|355510153|gb|AES91295.1| FERONIA receptor-like kinase [Medicago truncatula]	--	--	--	--	sp|Q9SCZ4|FERON_ARATH	75.9	5e-15	Receptor-like protein kinase FERONIA OS=Arabidopsis thaliana GN=FER PE=1 SV=1	--	--	--	--	--	K00924	2e-09	58.9	osa:4333525	[EC:2.7.1.-]	GO:0006833//water transport;GO:0010483//pollen tube reception;GO:0009651//response to salt stress;GO:0000902//cell morphogenesis;GO:0009791//post-embryonic development;GO:0050832//defense response to fungus;GO:0048767//root hair elongation;GO:0006972//hyperosmotic response;GO:0046777//protein autophosphorylation;GO:0007030//Golgi organization;GO:0006096//glycolysis;GO:0030244//cellulose biosynthe…	GO:0004713//protein tyrosine kinase activity;GO:0004674//protein serine/threonine kinase activity;GO:0005524//ATP binding	GO:0016023//cytoplasmic membrane-bounded vesicle;GO:0043680//filiform apparatus;GO:0009506//plasmodesma;GO:0005886//plasma membrane	--
Unigene26211_All	854	65	20	5.2898	1.5127	-1.80609	Down	1.14e-07	9.88e-06	gi|359492502|ref|XP_003634422.1|	251.1	1e-65	PREDICTED: uncharacterized protein LOC100852766 [Vitis vinifera]	gi|359492501|ref|XM_003634374.1|	73.8	3e-10	PREDICTED: Vitis vinifera uncharacterized LOC100852766 (LOC100852766), mRNA	--	--	--	--	--	--	--	--	--	--	--	--	--	--	-	-	-	--
Unigene1682_All	1130	45	14	2.7677	0.8003	-1.79007	Down	1.22e-05	0.000667544	--	--	--	--	--	--	--	--	--	--	--	--	--	--	--	--	--	--	--	--	--	--	-	-	-	--
Unigene15590_All	762	61	19	5.5636	1.6106	-1.78842	Down	3.38e-07	2.67e-05	gi|470112606|ref|XP_004292523.1|	230.7	1e-59	PREDICTED: uncharacterized protein LOC101312697 [Fragaria vesca subsp. vesca]	--	--	--	--	--	--	--	--	--	--	--	--	--	--	--	--	--	--	GO:0048364//root development;GO:0009926//auxin polar transport;GO:0010305//leaf vascular tissue pattern formation;GO:0019827//stem cell maintenance;GO:0001708//cell fate specification;GO:0009790//embryo development	-	GO:0005634//nucleus	--
CL1414.Contig2_All	825	142	46	11.9624	3.6015	-1.73184	Down	2.19e-14	4.79e-12	gi|255076715|gb|ACU00266.1|	423.7	1e-117	dehydration-responsive element-binding factor 1 [Chrysanthemum x morifolium]	gi|255076714|gb|FJ605123.1|	1461	0	Chrysanthemum x morifolium dehydration-responsive element-binding factor 1 (DREB1B-1) mRNA, complete cds	sp|Q9FJ93|DRE1D_ARATH	182	2e-46	Dehydration-responsive element-binding protein 1D OS=Arabidopsis thaliana GN=DREB1D PE=2 SV=1	--	--	--	--	--	K09286	6e-42	169	ath:AT4G25490	EREBP-like factor	-	-	-	--
CL1257.Contig32_All	358	46	15	8.9302	2.7064	-1.72232	Down	1.67e-05	0.000877627	gi|37778025|gb|AAR02572.1|	55.5	3e-07	resistance protein candidate RGC2 [Lactuca sativa]	--	--	--	--	--	--	--	--	--	--	--	--	--	--	--	--	--	--	-	-	-	--
Unigene12416_All	748	49	16	4.5528	1.3817	-1.72031	Down	8.91e-06	0.000504462	gi|261865353|gb|ACY01934.1|	60.5	3e-08	hypothetical protein [Beta vulgaris]	--	--	--	--	--	--	--	--	--	--	--	--	--	--	--	--	--	--	-	-	-	--
Unigene12035_All	1146	64	21	3.8813	1.1836	-1.71336	Down	3.94e-07	3.05e-05	gi|12321254|gb|AAG50698.1|AC079604_5	157.9	2e-106	copia-type polyprotein, putative [Arabidopsis thaliana] >gi|12321387|gb|AAG50765.1|AC079131_10 copia-type polyprotein, putative [Arabidopsis thaliana]	gi|469474118|gb|JX295634.1|	75.8	9e-11	Cucumis melo Prv splice variant B (Prv) gene, complete cds	sp|P10978|POLX_TOBAC	74.3	1e-13	Retrovirus-related Pol polyprotein from transposon TNT 1-94 OS=Nicotiana tabacum PE=2 SV=1	--	--	--	--	--	K12619	6e-17	65.1	osa:4349826	5'-3' exoribonuclease 2 [EC:3.1.13.-]	GO:0015074//DNA integration	GO:0003676//nucleic acid binding	-	--
CL4951.Contig2_All	8683	467	154	3.7379	1.1456	-1.70612	Down	6.27e-43	8.04e-40	gi|224132994|ref|XP_002327931.1|	134	4e-29	predicted protein [Populus trichocarpa] >gi|222837340|gb|EEE75719.1| predicted protein [Populus trichocarpa]	gi|359482728|ref|XM_002274453.2|	285	4e-73	PREDICTED: Vitis vinifera midasin-like (LOC100244657), mRNA	--	--	--	--	SPCC737.08	1281	0	COG5271	AAA ATPase containing von Willebrand factor type A (vWA) domain	K14572	0	3266	vvi:100244657	midasin	GO:0007010//cytoskeleton organization;GO:0006094//gluconeogenesis;GO:0010498//proteasomal protein catabolic process	GO:0005488//binding	GO:0009941//chloroplast envelope;GO:0009506//plasmodesma	--
Unigene18774_All	764	118	39	10.7343	3.2973	-1.70287	Down	6.11e-12	1.01e-09	--	--	--	--	gi|15340829|gb|AY040833.1|	77.8	2e-11	Hordeum vulgare Ty3/gypsy retrotransposon cereba gag-pol polyprotein gene, partial cds	--	--	--	--	--	--	--	--	--	--	--	--	--	--	-	-	-	--
CL14369.Contig3_All	669	54	18	5.6099	1.7379	-1.69063	Down	4.03e-06	0.000250488	gi|2444178|gb|AAB71528.1|	419.5	2e-116	unconventional myosin [Helianthus annuus]	gi|2444177|gb|U94784.1|U94784	404	1e-110	Helianthus annuus unconventional myosin (hamy4) mRNA, complete cds	--	--	--	--	YOR326w	175	5e-44	COG5022	Myosin heavy chain	K10357	3e-104	375	aly:ARALYDRAFT_887631	myosin V	GO:0048767//root hair elongation;GO:0060151//peroxisome localization;GO:0051646//mitochondrion localization;GO:0051645//Golgi localization	GO:0017137//Rab GTPase binding;GO:0005524//ATP binding;GO:0030742//GTP-dependent protein binding;GO:0003774//motor activity;GO:0003779//actin binding	GO:0005777//peroxisome;GO:0016459//myosin complex	--
Unigene8275_All	585	69	23	8.1974	2.5395	-1.69062	Down	1.8e-07	1.51e-05	--	--	--	--	gi|410610628|dbj|AB716711.1|	60	3e-06	Ananas comosus DNA, microsatellite: TsuAC010	--	--	--	--	--	--	--	--	--	--	--	--	--	--	-	-	-	--
CL2697.Contig6_All	291	93	31	22.2113	6.881	-1.6906	Down	1.29e-09	1.57e-07	gi|359488862|ref|XP_003633834.1|	155.6	2e-37	PREDICTED: uncharacterized protein LOC100252575 [Vitis vinifera]	gi|359488861|ref|XM_003633786.1|	151	5e-34	PREDICTED: Vitis vinifera uncharacterized LOC100252575 (LOC100252575), mRNA	--	--	--	--	--	--	--	--	--	--	--	--	--	--	GO:0006351//transcription, DNA-dependent	GO:0003677//DNA binding	GO:0005634//nucleus	--
CL3711.Contig6_All	4208	57	19	0.9414	0.2917	-1.69032	Down	2.16e-06	0.000142052	gi|255558854|ref|XP_002520450.1|	804.3	0	hypothetical protein RCOM_0731250 [Ricinus communis] >gi|223540292|gb|EEF41863.1| hypothetical protein RCOM_0731250 [Ricinus communis]	gi|470119235|ref|XM_004295673.1|	123	2e-24	PREDICTED: Fragaria vesca subsp. vesca uncharacterized LOC101314450 (LOC101314450), mRNA	sp|P08489|GLT4_WHEAT	136	9e-32	Glutenin, high molecular weight subunit PW212 OS=Triticum aestivum PE=3 SV=1	YBR112c	82	8e-15	COG0457	FOG: TPR repeat	K13210	1e-17	91.3	vvi:100259454	far upstream element-binding protein	-	-	-	--
Unigene22012_All	2182	113	38	3.5992	1.1249	-1.67788	Down	2.77e-11	4.23e-09	gi|297733786|emb|CBI15033.3|	733	0	unnamed protein product [Vitis vinifera]	gi|449477642|ref|XM_004155031.1|	67.9	4e-08	PREDICTED: Cucumis sativus serine/threonine-protein kinase ATM-like (LOC101208785), mRNA	sp|Q9M3G7|ATM_ARATH	554	9e-158	Serine/threonine-protein kinase ATM OS=Arabidopsis thaliana GN=ATM PE=2 SV=1	--	--	--	--	--	K04728	6e-158	556	aly:ARALYDRAFT_323420	ataxia telangiectasia mutated family protein [EC:2.7.11.1]	GO:0043247//telomere maintenance in response to DNA damage;GO:0010332//response to gamma radiation;GO:0007131//reciprocal meiotic recombination;GO:0032504//multicellular organism reproduction;GO:0010638//positive regulation of organelle organization;GO:0045132//meiotic chromosome segregation;GO:0000724//double-strand break repair via homologous recombination;GO:0042138//meiotic DNA double-strand …	GO:0000285//1-phosphatidylinositol-3-phosphate 5-kinase activity	GO:0009507//chloroplast;GO:0009506//plasmodesma;GO:0005634//nucleus	--
Unigene18463_All	4503	700	236	10.8039	3.3853	-1.6742	Down	7.48e-62	1.67e-58	gi|359477629|ref|XP_002274451.2|	1946.4	0	PREDICTED: uncharacterized protein LOC100258011 [Vitis vinifera]	gi|359477628|ref|XM_002274415.2|	400	1e-108	PREDICTED: Vitis vinifera uncharacterized LOC100258011 (LOC100258011), mRNA	--	--	--	--	YLL040c	200	2e-50	COG5043	Vacuolar protein sorting-associated protein	--	--	--	--	--	GO:0007165//signal transduction	GO:0035091//phosphatidylinositol binding	GO:0009506//plasmodesma;GO:0009507//chloroplast	--
CL4914.Contig2_All	1773	86	29	3.3711	1.0565	-1.67393	Down	6.94e-09	7.43e-07	--	--	--	--	--	--	--	--	--	--	--	--	--	--	--	--	--	--	--	--	--	--	-	-	-	--
Unigene1712_All	1596	68	23	2.9611	0.9308	-1.66959	Down	2.82e-07	2.28e-05	gi|12321254|gb|AAG50698.1|AC079604_5	590.1	3e-167	copia-type polyprotein, putative [Arabidopsis thaliana] >gi|12321387|gb|AAG50765.1|AC079131_10 copia-type polyprotein, putative [Arabidopsis thaliana]	gi|170932569|gb|AC219213.1|	95.6	1e-16	Solanum lycopersicum chromosome 6 clone C06HBa0147H20, complete sequence	sp|P10978|POLX_TOBAC	280	1e-75	Retrovirus-related Pol polyprotein from transposon TNT 1-94 OS=Nicotiana tabacum PE=2 SV=1	--	--	--	--	--	K10760	3e-29	128	vvi:100247527	adenylate isopentenyltransferase (cytokinin synthase)	GO:0015074//DNA integration	GO:0003676//nucleic acid binding	-	--
CL14589.Contig1_All	1176	136	46	8.0374	2.5266	-1.66953	Down	3.26e-13	6.34e-11	gi|225459247|ref|XP_002285762.1|	502.7	5e-141	PREDICTED: uncharacterized protein LOC100259041 [Vitis vinifera] >gi|147765766|emb|CAN68978.1| hypothetical protein VITISV_040774 [Vitis vinifera]	gi|3759183|dbj|AB018441.1|	99.6	6e-18	Nicotiana tabacum phi-1 mRNA, complete cds	--	--	--	--	--	--	--	--	--	--	--	--	--	--	GO:0009741//response to brassinosteroid stimulus	-	GO:0009505//plant-type cell wall	--
Unigene27177_All	568	50	17	6.1179	1.9332	-1.66205	Down	1.19e-05	0.000651594	--	--	--	--	gi|29119863|gb|AY207405.1|	69.9	3e-09	Lactuca sativa clone 13_268_GRN SNP-based marker	--	--	--	--	--	--	--	--	--	--	--	--	--	--	-	-	-	--
Unigene19865_All	492	50	17	7.063	2.2319	-1.66201	Down	1.19e-05	0.000651281	gi|357492353|ref|XP_003616465.1|	143.3	1e-33	Pattern formation protein EMB30 [Medicago truncatula] >gi|355517800|gb|AES99423.1| Pattern formation protein EMB30 [Medicago truncatula]	gi|356537941|ref|XM_003537417.1|	83.8	2e-13	PREDICTED: Glycine max pattern formation protein EMB30-like (LOC100789153), mRNA	sp|Q9FLY5|GNL1_ARATH	130	5e-31	ARF guanine-nucleotide exchange factor GNL1 OS=Arabidopsis thaliana GN=GNL1 PE=3 SV=1	--	--	--	--	--	--	--	--	--	--	GO:0080119//ER body organization;GO:0032012//regulation of ARF protein signal transduction;GO:0006890//retrograde vesicle-mediated transport, Golgi to ER;GO:0050790//regulation of catalytic activity;GO:0006897//endocytosis	GO:0005086//ARF guanyl-nucleotide exchange factor activity	GO:0005794//Golgi apparatus;GO:0009507//chloroplast	--
Unigene20999_All	280	85	29	21.0982	6.69	-1.65704	Down	1.09e-08	1.13e-06	gi|28804513|dbj|BAC57962.1|	59.3	2e-08	dehydrin [Aster tripolium]	--	--	--	--	--	--	--	--	--	--	--	--	--	--	--	--	--	--	-	-	-	--
CL478.Contig21_All	1506	123	42	5.6763	1.8014	-1.65583	Down	5.84e-12	9.72e-10	gi|359473525|ref|XP_003631315.1|	453	6e-126	PREDICTED: uncharacterized protein LOC100265010 [Vitis vinifera]	--	--	--	--	sp|Q9FJR0|RENT1_ARATH	60.8	2e-09	Regulator of nonsense transcripts 1 homolog OS=Arabidopsis thaliana GN=UPF1 PE=1 SV=2	YMR080c	58.5	3e-08	COG1112	Superfamily I DNA and RNA helicases and helicase subunits	K14326	2e-70	264	rcu:RCOM_1045400	regulator of nonsense transcripts 1 [EC:3.6.4.-]	-	-	-	--
CL10432.Contig4_All	804	280	96	24.2039	7.7126	-1.64995	Down	3.12e-25	1.75e-22	gi|225448453|ref|XP_002269430.1|	231.1	1e-59	PREDICTED: zinc finger CCCH domain-containing protein 29-like [Vitis vinifera]	gi|356551869|ref|XM_003544247.1|	61.9	1e-06	PREDICTED: Glycine max zinc finger CCCH domain-containing protein 66-like (LOC100819521), mRNA	sp|Q9XEE6|C3H29_ARATH	192	2e-49	Zinc finger CCCH domain-containing protein 29 OS=Arabidopsis thaliana GN=At2g40140 PE=2 SV=1	--	--	--	--	--	--	--	--	--	--	GO:0050896//response to stimulus	-	-	--
CL11125.Contig2_All	1474	71	25	3.3477	1.0955	-1.61158	Down	3.11e-07	2.48e-05	gi|2443320|dbj|BAA22288.1|	589	7e-167	polyprotein [Oryza australiensis]	gi|13786472|gb|AC084831.6|	119	9e-24	Oryza sativa chromosome 3 BAC OSJNBa0077G22 genomic sequence, complete sequence	sp|P10978|POLX_TOBAC	388	4e-108	Retrovirus-related Pol polyprotein from transposon TNT 1-94 OS=Nicotiana tabacum PE=2 SV=1	--	--	--	--	--	K10760	7e-41	166	vvi:100247527	adenylate isopentenyltransferase (cytokinin synthase)	-	GO:0005488//binding	-	--
CL111.Contig5_All	1949	105	37	3.7442	1.2262	-1.61046	Down	4.66e-10	6.06e-08	gi|211909307|gb|ACJ12926.1|	581.3	2e-164	WRKY transcription factor 1 [Artemisia annua]	gi|211909306|gb|FJ390842.1|	2056	0	Artemisia annua WRKY transcription factor 1 mRNA, complete cds	sp|Q8H0Y8|WRK41_ARATH	162	8e-40	Probable WRKY transcription factor 41 OS=Arabidopsis thaliana GN=WRKY41 PE=2 SV=2	--	--	--	--	--	K13426	1e-15	83.2	vvi:100251862	WRKY transcription factor 29	-	-	-	--
CL4156.Contig3_All	1791	76	27	2.9492	0.9738	-1.59863	Down	1.4e-07	1.2e-05	gi|460384976|ref|XP_004238182.1|	699.9	0	PREDICTED: uncharacterized protein LOC101262306 [Solanum lycopersicum]	gi|359492066|ref|XM_002282274.2|	168	1e-38	PREDICTED: Vitis vinifera uncharacterized LOC100266128 (LOC100266128), mRNA	--	--	--	--	--	--	--	--	--	--	--	--	--	--	-	-	-	--
Unigene28380_All	1263	56	20	3.0815	1.0228	-1.59111	Down	6.94e-06	0.000405868	gi|400131576|emb|CCH50976.1|	385.6	1e-105	T4.15 [Malus x robusta]	--	--	--	--	--	--	--	--	--	--	--	--	--	K14007	2e-09	62	mtr:MTR_7g111710	protein transport protein SEC24	GO:0006810//transport	-	-	--
Unigene15098_All	1068	56	20	3.6442	1.2096	-1.59107	Down	6.94e-06	0.00040566	gi|147804868|emb|CAN75819.1|	71.6	2e-11	hypothetical protein VITISV_005131 [Vitis vinifera]	--	--	--	--	sp|O64645|SOC1_ARATH	54.3	1e-07	MADS-box protein SOC1 OS=Arabidopsis thaliana GN=SOC1 PE=1 SV=1	--	--	--	--	--	K09264	4e-06	50.8	pop:POPTR_758707	MADS-box transcription factor, plant	-	-	-	--
Unigene25154_All	895	53	19	4.1156	1.3712	-1.58566	Down	1.29e-05	0.000702052	gi|357477677|ref|XP_003609124.1|	233.8	2e-60	ATP-dependent DNA helicase PIF1 [Medicago truncatula] >gi|355510179|gb|AES91321.1| ATP-dependent DNA helicase PIF1 [Medicago truncatula]	--	--	--	--	--	--	--	--	Cj0945c	67.4	3e-11	COG0507	ATP-dependent exoDNAse (exonuclease V), alpha subunit - helicase superfamily I member	K15255	1e-43	175	sbi:SORBI_01g026970	ATP-dependent DNA helicase PIF1 [EC:3.6.4.12]	-	-	-	--
CL7442.Contig5_All	431	114	41	18.3828	6.1446	-1.58097	Down	1.48e-10	2.07e-08	gi|462399805|gb|EMJ05473.1|	98.6	3e-20	hypothetical protein PRUPE_ppa001610mg [Prunus persica]	--	--	--	--	sp|Q9FKZ1|DRL42_ARATH	72.8	7e-14	Probable disease resistance protein At5g66900 OS=Arabidopsis thaliana GN=At5g66900 PE=3 SV=1	RSp0875	48.9	3e-06	COG4886	Leucine-rich repeat (LRR) protein	--	--	--	--	--	-	-	-	--
CL2573.Contig2_All	1156	66	24	3.968	1.341	-1.5651	Down	1.38e-06	9.55e-05	gi|449435083|ref|XP_004135325.1|	459.1	6e-128	PREDICTED: F-box protein At1g67340-like [Cucumis sativus] >gi|449494931|ref|XP_004159686.1| PREDICTED: F-box protein At1g67340-like [Cucumis sativus]	gi|297838466|ref|XM_002887069.1|	107	3e-20	Arabidopsis lyrata subsp. lyrata zinc finger family protein, mRNA	sp|Q9FYF9|FB76_ARATH	441	3e-124	F-box protein At1g67340 OS=Arabidopsis thaliana GN=At1g67340 PE=1 SV=1	--	--	--	--	--	--	--	--	--	--	-	GO:0008270//zinc ion binding	GO:0005634//nucleus	--
Unigene25951_All	1173	63	23	3.7327	1.2665	-1.55937	Down	2.57e-06	0.000166399	--	--	--	--	--	--	--	--	--	--	--	--	--	--	--	--	--	--	--	--	--	--	-	-	-	--
CL14370.Contig3_All	2448	133	49	3.7759	1.2929	-1.54621	Down	9.62e-12	1.56e-09	gi|359473951|ref|XP_003631380.1|	58.5	6e-07	PREDICTED: LOW QUALITY PROTEIN: protein NLP7-like [Vitis vinifera]	--	--	--	--	sp|Q8RWY4|NLP6_ARATH	215	1e-55	Protein NLP6 OS=Arabidopsis thaliana GN=NLP6 PE=2 SV=2	--	--	--	--	--	--	--	--	--	--	GO:0010035//response to inorganic substance;GO:0009987//cellular process;GO:1901700	-	-	--
Unigene6413_All	637	100	37	10.9105	3.7519	-1.54002	Down	4.01e-09	4.47e-07	gi|449513131|ref|XP_004164240.1|	61.6	1e-08	PREDICTED: probable receptor-like protein kinase At2g23200-like [Cucumis sativus]	--	--	--	--	sp|Q9SCZ4|FERON_ARATH	54.3	6e-08	Receptor-like protein kinase FERONIA OS=Arabidopsis thaliana GN=FER PE=1 SV=1	--	--	--	--	--	--	--	--	--	--	GO:0009987//cellular process	GO:0016301//kinase activity	-	--
Unigene30474_All	1545	62	23	2.789	0.9616	-1.53624	Down	3.95e-06	0.000246406	gi|14582200|gb|AAK69401.1|AF274564_1	507.3	3e-142	immediate-early fungal elicitor protein CMPG1 [Petroselinum crispum] >gi|14582202|gb|AAK69402.1|AF274565_1 immediate-early fungal elicitor protein CMPG1 [Petroselinum crispum]	gi|460382391|ref|XM_004236875.1|	69.9	8e-09	PREDICTED: Solanum lycopersicum U-box domain-containing protein 21-like (LOC101262803), mRNA	sp|Q5PNY6|PUB21_ARATH	331	8e-91	U-box domain-containing protein 21 OS=Arabidopsis thaliana GN=PUB21 PE=2 SV=1	--	--	--	--	--	--	--	--	--	--	GO:0032491//detection of molecule of fungal origin	GO:0016874//ligase activity	-	--
Unigene32772_All	1356	70	26	3.5878	1.2385	-1.53451	Down	9.5e-07	6.84e-05	--	--	--	--	--	--	--	--	--	--	--	--	--	--	--	--	--	--	--	--	--	--	-	-	-	--
Unigene38190_All	284	59	22	14.4384	5.0037	-1.52884	Down	7.34e-06	0.000427253	gi|37780245|gb|AAP45724.1|	86.7	1e-16	RGC2-like protein [Cichorium endivia]	--	--	--	--	--	--	--	--	--	--	--	--	--	--	--	--	--	--	-	-	-	--
Unigene11567_All	1599	104	39	4.5203	1.5754	-1.5207	Down	2.75e-09	3.19e-07	gi|262752381|gb|ACY69609.1|	173.7	4e-143	CC-NBS-LRR resistance-like protein RGC203 [Helianthus annuus]	gi|323500674|gb|HQ222360.1|	65.9	1e-07	Helianthus annuus cultivar HA383 clone BAC P339N08, complete sequence	sp|Q7XBQ9|RGA2_SOLBU	197	1e-50	Disease resistance protein RGA2 OS=Solanum bulbocastanum GN=RGA2 PE=1 SV=1	RSp0842	50.8	7e-06	COG4886	Leucine-rich repeat (LRR) protein	K03013	3e-66	251	vvi:100258335	DNA-directed RNA polymerases I, II, and III subunit RPABC1	-	-	-	--
CL88.Contig1_All	1340	77	29	3.9937	1.3979	-1.51446	Down	3.51e-07	2.75e-05	--	--	--	--	--	--	--	--	--	--	--	--	--	--	--	--	--	--	--	--	--	--	-	-	-	--
Unigene13765_All	1271	100	38	5.4681	1.9312	-1.50154	Down	7.7e-09	8.2e-07	gi|297821799|ref|XP_002878782.1|	70.5	7e-11	hypothetical protein ARALYDRAFT_901047 [Arabidopsis lyrata subsp. lyrata] >gi|297324621|gb|EFH55041.1| hypothetical protein ARALYDRAFT_901047 [Arabidopsis lyrata subsp. lyrata]	gi|189163051|dbj|AP010285.1|	60	6e-06	Lotus japonicus genomic DNA, chromosome 5, clone: LjT25M10, TM1712b, complete sequence	sp|P0DH85|REM10_ARATH	74.3	1e-13	B3 domain-containing protein REM10 OS=Arabidopsis thaliana GN=REM10 PE=2 SV=1	--	--	--	--	--	--	--	--	--	--	-	-	-	--
Unigene8781_All	1241	118	45	6.6084	2.3422	-1.49644	Down	3.83e-10	5.08e-08	gi|359475390|ref|XP_002281738.2|	530.4	2e-149	PREDICTED: uncharacterized protein LOC100255624 [Vitis vinifera]	gi|460405118|ref|XM_004247976.1|	155	1e-34	PREDICTED: Solanum lycopersicum kinesin-like protein KIN12B-like (LOC101268614), mRNA	sp|Q9LDN0|KN12A_ARATH	416	1e-116	Kinesin-like protein KIN12A OS=Arabidopsis thaliana GN=KIN12A PE=1 SV=1	SPAC1834.07	202	1e-51	COG5059	Kinesin-like protein	K10400	2e-150	530	vvi:100255624	kinesin family member 15	GO:0000910//cytokinesis	GO:0000166//nucleotide binding;GO:0003777//microtubule motor activity	GO:0005737//cytoplasm;GO:0043234//protein complex;GO:0044430//cytoskeletal part;GO:0015630//microtubule cytoskeleton	--
Unigene25379_All	2535	152	58	4.1673	1.4779	-1.49556	Down	1.18e-12	2.17e-10	gi|460393374|ref|XP_004242284.1|	44.3	6e-26	PREDICTED: uncharacterized protein LOC101247135 [Solanum lycopersicum]	--	--	--	--	sp|P10978|POLX_TOBAC	53.1	3e-07	Retrovirus-related Pol polyprotein from transposon TNT 1-94 OS=Nicotiana tabacum PE=2 SV=1	--	--	--	--	--	--	--	--	--	--	-	-	-	--
CL6725.Contig2_All	1788	131	50	5.092	1.8063	-1.49519	Down	4.26e-11	6.33e-09	gi|470137153|ref|XP_004304335.1|	612.1	1e-173	PREDICTED: uncharacterized protein LOC101306071 [Fragaria vesca subsp. vesca]	gi|470137177|ref|XM_004304299.1|	99.6	1e-17	PREDICTED: Fragaria vesca subsp. vesca uncharacterized LOC101309854 (LOC101309854), mRNA	--	--	--	--	--	--	--	--	--	--	--	--	--	--	GO:0010200//response to chitin	GO:0016740//transferase activity	GO:0005576//extracellular region	--
CL10061.Contig1_All	3385	112	43	2.2996	0.8205	-1.48681	Down	1.29e-09	1.57e-07	gi|225440386|ref|XP_002267055.1|	771.9	0	PREDICTED: scarecrow-like protein 9 [Vitis vinifera]	gi|449440328|ref|XM_004137889.1|	97.6	7e-17	PREDICTED: Cucumis sativus scarecrow-like protein 9-like (LOC101205887), mRNA >gi|449483648|ref|XM_004156601.1| PREDICTED: Cucumis sativus scarecrow-like protein 9-like (LOC101224616), mRNA	sp|O80933|SCL9_ARATH	652	0	Scarecrow-like protein 9 OS=Arabidopsis thaliana GN=SCL9 PE=2 SV=1	--	--	--	--	--	K14494	2e-43	176	rcu:RCOM_0826140	DELLA protein	GO:0006355//regulation of transcription, DNA-dependent	-	-	--
Unigene21940_All	2053	104	40	3.5207	1.2585	-1.48416	Down	5.24e-09	5.72e-07	gi|255555333|ref|XP_002518703.1|	208.8	3e-52	protein binding protein, putative [Ricinus communis] >gi|223542084|gb|EEF43628.1| protein binding protein, putative [Ricinus communis]	gi|460406618|ref|XM_004248711.1|	139	1e-29	PREDICTED: Solanum lycopersicum elicitor-responsive protein 1-like (LOC101253945), mRNA	sp|Q0JHU5|ERG1_ORYSJ	61.2	2e-09	Elicitor-responsive protein 1 OS=Oryza sativa subsp. japonica GN=ERG1 PE=2 SV=1	--	--	--	--	--	K13412	2e-11	69.3	vcn:VOLCADRAFT_74309	calcium-dependent protein kinase [EC:2.7.11.1]	GO:0009409//response to cold	-	-	--
Unigene12638_All	633	57	22	6.2583	2.2449	-1.47912	Down	1.71e-05	0.000896321	--	--	--	--	--	--	--	--	--	--	--	--	--	--	--	--	--	--	--	--	--	--	-	-	-	--
CL1257.Contig19_All	280	57	22	14.1482	5.0752	-1.47908	Down	1.71e-05	0.000896732	gi|37196637|gb|AAN87325.1|	129	2e-29	resistance protein candidate [Helianthus annuus]	gi|37196626|gb|AY153845.1|	75.8	2e-11	Lactuca sativa LSRGCD02_RVK resistance protein candidate gene, partial cds	sp|Q9T048|DRL27_ARATH	52	8e-08	Disease resistance protein At4g27190 OS=Arabidopsis thaliana GN=At4g27190 PE=2 SV=1	--	--	--	--	--	K13459	2e-06	48.9	vvi:100254298	disease resistance protein RPS2	-	-	-	--
Unigene53025_All	237	75	29	21.9936	7.9038	-1.47647	Down	8.11e-07	5.93e-05	--	--	--	--	--	--	--	--	--	--	--	--	--	--	--	--	--	--	--	--	--	--	-	-	-	--
Unigene22435_All	892	62	24	4.8307	1.7379	-1.47489	Down	7.58e-06	0.00043861	gi|460378856|ref|XP_004235184.1|	142.1	1e-32	PREDICTED: ethylene-responsive transcription factor 5-like [Solanum lycopersicum]	gi|356531815|ref|XM_003534424.1|	63.9	3e-07	PREDICTED: Glycine max ethylene-responsive transcription factor 2-like (LOC100806588), mRNA	sp|Q40478|ERF5_TOBAC	128	4e-30	Ethylene-responsive transcription factor 5 OS=Nicotiana tabacum GN=ERF5 PE=2 SV=1	--	--	--	--	--	K09286	3e-31	133	vvi:100244353	EREBP-like factor	-	-	-	--
Unigene52553_All	263	72	28	19.0266	6.8768	-1.46821	Down	1.49e-06	0.000102256	--	--	--	--	--	--	--	--	--	--	--	--	--	--	--	--	--	--	--	--	--	--	-	-	-	--
CL14033.Contig2_All	843	82	32	6.7604	2.4519	-1.46321	Down	2.97e-07	2.38e-05	--	--	--	--	--	--	--	--	--	--	--	--	--	--	--	--	--	--	--	--	--	--	-	-	-	--
CL2697.Contig1_All	422	155	61	25.5272	9.3369	-1.45102	Down	2.26e-12	3.95e-10	gi|462411050|gb|EMJ16099.1|	122.9	1e-27	hypothetical protein PRUPE_ppa000147mg [Prunus persica]	--	--	--	--	--	--	--	--	XF1267	53.1	1e-07	COG5297	Cellobiohydrolase A (1,4-beta-cellobiosidase A)	K11323	8e-11	63.9	vcn:VOLCADRAFT_121342	histone arginine demethylase JMJD6 [EC:1.14.11.-]	-	-	-	--
CL28.Contig3_All	4682	66	26	0.9797	0.3587	-1.44956	Down	5.09e-06	0.000308064	gi|462396346|gb|EMJ02145.1|	2381.3	0	hypothetical protein PRUPE_ppa000022mg [Prunus persica]	gi|359475537|ref|XM_002275578.2|	1237	0	PREDICTED: Vitis vinifera serine/threonine-protein kinase TOR-like, transcript variant 2 (LOC100249713), mRNA	sp|Q9FR53|TOR_ARATH	2220	0	Serine/threonine-protein kinase TOR OS=Arabidopsis thaliana GN=TOR PE=1 SV=1	SPBC30D10.10c	796	0	COG5032	Phosphatidylinositol kinase and protein kinases of the PI-3 kinase family	K07203	0	2334	pop:POPTR_1069777	FKBP12-rapamycin complex-associated protein	GO:0010507//negative regulation of autophagy;GO:0030307//positive regulation of cell growth;GO:0009880//embryonic pattern specification;GO:0007131//reciprocal meiotic recombination;GO:0010431//seed maturation;GO:0007155//cell adhesion;GO:0000911//cytokinesis by cell plate formation;GO:0045010//actin nucleation;GO:0045132//meiotic chromosome segregation;GO:0033044//regulation of chromosome organiz…	GO:0016303//1-phosphatidylinositol-3-kinase activity;GO:0008144//drug binding;GO:0043621//protein self-association;GO:0042802//identical protein binding;GO:0000975//regulatory region DNA binding;GO:0005524//ATP binding	GO:0005737//cytoplasm;GO:0005886//plasma membrane;GO:0005634//nucleus	--
CL4298.Contig2_All	3584	170	67	3.2966	1.2075	-1.44896	Down	2.09e-13	4.15e-11	gi|224120166|ref|XP_002331075.1|	45.1	6e-77	predicted protein [Populus trichocarpa] >gi|222873039|gb|EEF10170.1| predicted protein [Populus trichocarpa]	--	--	--	--	sp|P93295|M310_ARATH	63.2	1e-09	Uncharacterized mitochondrial protein AtMg00310 OS=Arabidopsis thaliana GN=AtMg00310 PE=4 SV=1	--	--	--	--	--	K14327	1e-22	107	vvi:100258101	regulator of nonsense transcripts 2	-	-	-	--
CL9677.Contig1_All	1459	167	66	7.9551	2.922	-1.44492	Down	3.8e-13	7.33e-11	gi|359485692|ref|XP_002275342.2|	245.4	1e-63	PREDICTED: probable histone-lysine N-methyltransferase ATXR3-like [Vitis vinifera]	--	--	--	--	sp|O23372|ATXR3_ARATH	164	9e-41	Probable histone-lysine N-methyltransferase ATXR3 OS=Arabidopsis thaliana GN=ATXR3 PE=1 SV=2	--	--	--	--	--	K09566	2e-08	58.9	bdi:100836372	peptidyl-prolyl isomerase G (cyclophilin G) [EC:5.2.1.8]	GO:0044699	-	-	--
CL10432.Contig3_All	770	68	27	6.1377	2.2649	-1.43825	Down	4.16e-06	0.000257287	gi|225448453|ref|XP_002269430.1|	232.6	5e-60	PREDICTED: zinc finger CCCH domain-containing protein 29-like [Vitis vinifera]	gi|356551869|ref|XM_003544247.1|	61.9	9e-07	PREDICTED: Glycine max zinc finger CCCH domain-containing protein 66-like (LOC100819521), mRNA	sp|Q9XEE6|C3H29_ARATH	193	8e-50	Zinc finger CCCH domain-containing protein 29 OS=Arabidopsis thaliana GN=At2g40140 PE=2 SV=1	--	--	--	--	--	--	--	--	--	--	GO:0050896//response to stimulus	-	-	--
CL250.Contig5_All	1575	234	93	10.3257	3.8141	-1.43683	Down	1.07e-17	3.2e-15	gi|359494312|ref|XP_002268896.2|	617.8	1e-175	PREDICTED: E3 ubiquitin-protein ligase UPL1-like [Vitis vinifera]	gi|359494311|ref|XM_002268860.2|	97.6	3e-17	PREDICTED: Vitis vinifera E3 ubiquitin-protein ligase UPL1-like (LOC100246297), mRNA	sp|Q8H0T4|UPL2_ARATH	542	2e-154	E3 ubiquitin-protein ligase UPL2 OS=Arabidopsis thaliana GN=UPL2 PE=1 SV=3	--	--	--	--	--	K10592	9e-167	585	gmx:100819012	E3 ubiquitin-protein ligase HUWE1 [EC:6.3.2.19]	GO:0016567//protein ubiquitination;GO:0006511//ubiquitin-dependent protein catabolic process	GO:0004842//ubiquitin-protein ligase activity	GO:0009506//plasmodesma;GO:0016020//membrane;GO:0005634//nucleus;GO:0005829//cytosol;GO:0005739//mitochondrion;GO:0000151//ubiquitin ligase complex	--
CL111.Contig2_All	1639	191	76	8.0991	2.9952	-1.43511	Down	1.08e-14	2.47e-12	gi|211909307|gb|ACJ12926.1|	260.8	5e-68	WRKY transcription factor 1 [Artemisia annua]	gi|211909306|gb|FJ390842.1|	1219	0	Artemisia annua WRKY transcription factor 1 mRNA, complete cds	sp|Q8H0Y8|WRK41_ARATH	88.2	1e-17	Probable WRKY transcription factor 41 OS=Arabidopsis thaliana GN=WRKY41 PE=2 SV=2	--	--	--	--	--	K13426	4e-07	54.7	vvi:100251862	WRKY transcription factor 29	-	-	-	--
CL250.Contig4_All	6356	2847	1136	31.1306	11.5446	-1.43112	Down	1.58e-195	3.59e-191	gi|359494312|ref|XP_002268896.2|	2897.5	0	PREDICTED: E3 ubiquitin-protein ligase UPL1-like [Vitis vinifera]	gi|359494311|ref|XM_002268860.2|	260	2e-65	PREDICTED: Vitis vinifera E3 ubiquitin-protein ligase UPL1-like (LOC100246297), mRNA	sp|Q8GY23|UPL1_ARATH	2512	0	E3 ubiquitin-protein ligase UPL1 OS=Arabidopsis thaliana GN=UPL1 PE=1 SV=3	SPAC19D5.04	180	3e-44	COG5021	Ubiquitin-protein ligase	K10592	0	2688	gmx:100819012	E3 ubiquitin-protein ligase HUWE1 [EC:6.3.2.19]	GO:0042787//protein ubiquitination involved in ubiquitin-dependent protein catabolic process	GO:0004842//ubiquitin-protein ligase activity	GO:0009506//plasmodesma;GO:0016020//membrane;GO:0005634//nucleus;GO:0005829//cytosol;GO:0005739//mitochondrion;GO:0000151//ubiquitin ligase complex	--
CL12597.Contig1_All	2585	318	127	8.5497	3.1734	-1.42984	Down	2.45e-23	1.21e-20	gi|225449529|ref|XP_002283647.1|	407.9	4e-112	PREDICTED: glucan endo-1,3-beta-glucosidase isoform 1 [Vitis vinifera]	gi|13548678|dbj|AB052291.1|	85.7	2e-13	Pyrus pyrifolia bgn-1 mRNA for endo-1,3-beta-glucanase-like protein, complete cds	sp|P52409|E13B_WHEAT	300	2e-81	Glucan endo-1,3-beta-glucosidase OS=Triticum aestivum GN=GLC1 PE=2 SV=1	--	--	--	--	--	--	--	--	--	--	GO:0008152//metabolic process	GO:0004553//hydrolase activity, hydrolyzing O-glycosyl compounds	-	--
CL14338.Contig1_All	3579	80	32	1.5535	0.5775	-1.42763	Down	6.73e-07	5e-05	gi|255564850|ref|XP_002523419.1|	1578.9	0	calpain, putative [Ricinus communis] >gi|223537369|gb|EEF38998.1| calpain, putative [Ricinus communis]	gi|470117624|ref|XM_004294906.1|	438	1e-119	PREDICTED: Fragaria vesca subsp. vesca uncharacterized LOC101315416 (LOC101315416), mRNA	--	--	--	--	--	--	--	--	--	--	--	--	--	--	GO:0009960//endosperm development;GO:0009880//embryonic pattern specification;GO:0010431//seed maturation;GO:0007155//cell adhesion;GO:0045010//actin nucleation;GO:0001708//cell fate specification;GO:0051301//cell division;GO:0010090//trichome morphogenesis;GO:0048765//root hair cell differentiation;GO:0010228//vegetative to reproductive phase transition of meristem;GO:0045595//regulation of cell…	GO:0004198//calcium-dependent cysteine-type endopeptidase activity	GO:0005783//endoplasmic reticulum;GO:0005886//plasma membrane	--
CL12057.Contig3_All	1336	60	24	3.1213	1.1604	-1.42752	Down	1.73e-05	0.000903591	gi|108862297|gb|ABA96686.2|	122.1	2e-26	transposon protein, putative, CACTA, En/Spm sub-class [Oryza sativa Japonica Group]	--	--	--	--	--	--	--	--	--	--	--	--	--	--	--	--	--	--	-	-	-	--
CL2591.Contig7_All	4771	268	108	3.904	1.4622	-1.41681	Down	1.17e-19	4.13e-17	gi|460403447|ref|XP_004247202.1|	2189.5	0	PREDICTED: BEACH domain-containing protein lvsA-like [Solanum lycopersicum]	gi|359495454|ref|XM_002274725.2|	303	9e-79	PREDICTED: Vitis vinifera uncharacterized LOC100264735 (LOC100264735), mRNA	--	--	--	--	--	--	--	--	--	--	--	--	--	--	GO:0009737//response to abscisic acid stimulus;GO:0007165//signal transduction;GO:0009825//multidimensional cell growth;GO:0010090//trichome morphogenesis;GO:0007033//vacuole organization	-	GO:0005634//nucleus	--
CL6537.Contig3_All	773	79	32	7.1028	2.674	-1.40939	Down	1.01e-06	7.19e-05	gi|462396349|gb|EMJ02148.1|	147.9	1e-34	hypothetical protein PRUPE_ppa000062mg [Prunus persica]	--	--	--	--	sp|Q9SXA1|P4KA1_ARATH	126	2e-29	Phosphatidylinositol 4-kinase alpha OS=Arabidopsis thaliana GN=PI4KALPHA1 PE=1 SV=2	--	--	--	--	--	K00888	2e-33	140	vvi:100852729	phosphatidylinositol 4-kinase [EC:2.7.1.67]	GO:0006468//protein phosphorylation	GO:0070273//phosphatidylinositol-4-phosphate binding;GO:0051015//actin filament binding;GO:0004430//1-phosphatidylinositol 4-kinase activity;GO:0032266//phosphatidylinositol-3-phosphate binding;GO:0005546//phosphatidylinositol-4,5-bisphosphate binding;GO:0070300//phosphatidic acid binding;GO:0043325//phosphatidylinositol-3,4-bisphosphate binding	GO:0009506//plasmodesma;GO:0048471//perinuclear region of cytoplasm;GO:0005886//plasma membrane	--
Unigene26481_All	584	66	27	7.8544	2.9863	-1.39514	Down	9.36e-06	0.000525083	gi|460398290|ref|XP_004244695.1|	70.9	1e-11	PREDICTED: uncharacterized protein LOC101253008 [Solanum lycopersicum]	gi|470113337|ref|XM_004292833.1|	65.9	4e-08	PREDICTED: Fragaria vesca subsp. vesca uncharacterized LOC101313389 (LOC101313389), mRNA	--	--	--	--	--	--	--	--	--	--	--	--	--	--	-	-	-	--
CL4328.Contig2_All	1685	249	102	10.2703	3.9101	-1.3932	Down	6e-18	1.85e-15	gi|122894104|gb|ABM67698.1|	645.6	0	mitogen-activated protein kinase [Citrus sinensis]	gi|122894103|gb|EF185418.1|	289	5e-75	Citrus sinensis mitogen-activated protein kinase (MAP) mRNA, complete cds	sp|Q39023|MPK3_ARATH	616	1e-176	Mitogen-activated protein kinase 3 OS=Arabidopsis thaliana GN=MPK3 PE=1 SV=2	YBL016w	340	6e-93	COG0515	Serine/threonine protein kinase	K04371	0	639	vvi:100263976	extracellular signal-regulated kinase 1/2 [EC:2.7.11.24]	GO:0009611//response to wounding;GO:0010200//response to chitin;GO:0010120//camalexin biosynthetic process;GO:0009617//response to bacterium;GO:0000169//activation of MAPK activity involved in osmosensory signaling pathway;GO:2000038//regulation of stomatal complex development;GO:0009409//response to cold;GO:2000037//regulation of stomatal complex patterning;GO:0048481//ovule development;GO:00069…	GO:0004707//MAP kinase activity;GO:0005524//ATP binding	-	--
Unigene21692_All	1877	122	50	4.5173	1.7206	-1.39255	Down	1.63e-09	1.95e-07	gi|460395564|ref|XP_004243352.1|	892.9	0	PREDICTED: callose synthase 12-like [Solanum lycopersicum]	gi|470115678|ref|XM_004293973.1|	85.7	2e-13	PREDICTED: Fragaria vesca subsp. vesca callose synthase 11-like (LOC101295115), mRNA	sp|Q9ZT82|CALSC_ARATH	824	0	Callose synthase 12 OS=Arabidopsis thaliana GN=CALS12 PE=1 SV=1	--	--	--	--	--	K11000	0	892	rcu:RCOM_1174510	callose synthase [EC:2.4.1.-]	GO:0006862//nucleotide transport;GO:0006944//cellular membrane fusion;GO:0010363//regulation of plant-type hypersensitive response;GO:0015802//basic amino acid transport;GO:0052544//defense response by callose deposition in cell wall;GO:0006612//protein targeting to membrane;GO:0050832//defense response to fungus;GO:0042742//defense response to bacterium;GO:0043069//negative regulation of program…	GO:0003843//1,3-beta-D-glucan synthase activity	GO:0005794//Golgi apparatus;GO:0009506//plasmodesma;GO:0000148//1,3-beta-D-glucan synthase complex	--
Unigene53205_All	209	78	32	25.9378	9.8898	-1.39104	Down	1.5e-06	0.000102879	--	--	--	--	--	--	--	--	--	--	--	--	--	--	--	--	--	--	--	--	--	--	-	-	-	--
Unigene16076_All	468	78	32	11.5833	4.4166	-1.39104	Down	1.5e-06	0.000102818	--	--	--	--	gi|257062722|gb|FJ652571.1|	60	2e-06	Hordeum vulgare subsp. vulgare ribosomal RNA-processing protein 46 (RRP46) gene, complete cds	--	--	--	--	--	--	--	--	--	--	--	--	--	--	-	-	-	--
CL2709.Contig1_All	2460	185	76	5.2266	1.9956	-1.38905	Down	1.17e-13	2.38e-11	gi|89179406|gb|ABD63142.1|	869.4	0	Retrotransposon gag protein [Asparagus officinalis]	gi|218135452|gb|AC229700.5|	91.7	3e-15	Medicago truncatula clone mth2-151d18, complete sequence	sp|P31843|RRPO_OENBE	94	4e-19	RNA-directed DNA polymerase homolog OS=Oenothera berteriana PE=4 SV=1	YIL082w-a_2	236	1e-61	COG2801	Transposase and inactivated derivatives	K03655	1e-17	90.5	gmx:100806552	ATP-dependent DNA helicase RecG [EC:3.6.4.12]	-	-	-	--
Unigene25568_All	1093	73	30	4.6418	1.7729	-1.38857	Down	3.38e-06	0.000214285	--	--	--	--	--	--	--	--	--	--	--	--	--	--	--	--	--	--	--	--	--	--	-	-	-	--
Unigene25823_All	1359	63	26	3.2218	1.2358	-1.38242	Down	1.72e-05	0.000899384	--	--	--	--	--	--	--	--	--	--	--	--	--	--	--	--	--	--	--	--	--	--	-	-	-	--
CL4736.Contig2_All	2068	208	86	6.9903	2.6862	-1.37979	Down	4.89e-15	1.14e-12	gi|470135396|ref|XP_004303503.1|	530	6e-149	PREDICTED: aspartic proteinase nepenthesin-2-like [Fragaria vesca subsp. vesca]	gi|297810672|ref|XM_002873174.1|	60	1e-05	Arabidopsis lyrata subsp. lyrata arginine-tRNA-protein transferase 1, mRNA	sp|Q766C3|NEP1_NEPGR	162	5e-40	Aspartic proteinase nepenthesin-1 OS=Nepenthes gracilis GN=nep1 PE=1 SV=1	--	--	--	--	--	K00924	4e-22	105	aly:ARALYDRAFT_489138	[EC:2.7.1.-]	GO:0006546//glycine catabolic process;GO:0000271//polysaccharide biosynthetic process	GO:0016787//hydrolase activity	GO:0009505//plant-type cell wall;GO:0016020//membrane;GO:0005829//cytosol	--
CL3958.Contig1_All	921	70	29	5.2823	2.0339	-1.37692	Down	6.19e-06	0.000366923	gi|147866370|emb|CAN81979.1|	292.7	5e-78	hypothetical protein VITISV_032721 [Vitis vinifera]	--	--	--	--	--	--	--	--	SPAC9.04	108	1e-23	COG2801	Transposase and inactivated derivatives	--	--	--	--	--	-	-	-	--
Unigene28926_All	8670	241	100	1.9319	0.745	-1.37471	Down	4.24e-17	1.19e-14	gi|460373358|ref|XP_004232487.1|	4638.6	0	PREDICTED: transformation/transcription domain-associated protein-like [Solanum lycopersicum]	gi|359476826|ref|XM_003631847.1|	1057	0	PREDICTED: Vitis vinifera transformation/transcription domain-associated protein (TRRAP), mRNA	--	--	--	--	SPAC1F5.11c	660	0	COG5032	Phosphatidylinositol kinase and protein kinases of the PI-3 kinase family	K08874	0	4618	vvi:100255847	transformation/transcription domain-associated protein	GO:0000226//microtubule cytoskeleton organization;GO:0006346//methylation-dependent chromatin silencing;GO:0000911//cytokinesis by cell plate formation;GO:0010050//vegetative phase change;GO:0016310//phosphorylation;GO:0035196//production of miRNAs involved in gene silencing by miRNA;GO:0010267//production of ta-siRNAs involved in RNA interference;GO:0009616//virus induced gene silencing	GO:0016301//kinase activity;GO:0016773//phosphotransferase activity, alcohol group as acceptor	GO:0005829//cytosol;GO:0009506//plasmodesma;GO:0005634//nucleus	--
Unigene13799_All	617	118	49	13.2917	5.1297	-1.37358	Down	4.38e-09	4.83e-07	gi|302839795|ref|XP_002951454.1|	62.8	4e-09	hypothetical protein VOLCADRAFT_101987 [Volvox carteri f. nagariensis] >gi|300263429|gb|EFJ47630.1| hypothetical protein VOLCADRAFT_101987 [Volvox carteri f. nagariensis]	gi|261597388|gb|GU011800.1|	75.8	5e-11	Tabebuia rosea microsatellite D122_M13R_seg112 sequence	sp|Q9FHB0|Y5014_ARATH	69.7	1e-12	B3 domain-containing protein At5g60140 OS=Arabidopsis thaliana GN=At5g60140 PE=2 SV=2	YOR054c	73.9	2e-13	COG0452	Phosphopantothenoylcysteine synthetase/decarboxylase	K11323	2e-17	87	vcn:VOLCADRAFT_121342	histone arginine demethylase JMJD6 [EC:1.14.11.-]	-	GO:0005488//binding	-	--
CL27.Contig12_All	731	65	27	6.1799	2.3858	-1.37311	Down	1.4e-05	0.00075107	gi|47027820|gb|AAT08955.1|	225.7	5e-58	CC-NBS-LRR [Helianthus annuus]	--	--	--	--	sp|Q7XBQ9|RGA2_SOLBU	92	3e-19	Disease resistance protein RGA2 OS=Solanum bulbocastanum GN=RGA2 PE=1 SV=1	--	--	--	--	--	K03013	1e-19	94.7	vvi:100258335	DNA-directed RNA polymerases I, II, and III subunit RPABC1	-	-	-	--
Unigene35312_All	1721	65	27	2.6249	1.0134	-1.37306	Down	1.4e-05	0.000751424	gi|462422058|gb|EMJ26321.1|	280.4	6e-74	hypothetical protein PRUPE_ppa002630mg [Prunus persica]	gi|13183727|gb|AF332134.1|	75.8	1e-10	Medicago sativa FtsH protease (FtsH) mRNA, complete cds; chloroplast gene for chloroplast product	sp|Q9FH02|FTSH5_ARATH	59.7	1e-12	ATP-dependent zinc metalloprotease FTSH 5, chloroplastic OS=Arabidopsis thaliana GN=FTSH5 PE=1 SV=1	--	--	--	--	--	K03798	2e-12	59.7	rcu:RCOM_1600540	cell division protease FtsH [EC:3.4.24.-]	-	-	GO:0005829//cytosol;GO:0043231//intracellular membrane-bounded organelle	--
CL7780.Contig2_All	906	115	48	8.8217	3.4221	-1.36617	Down	7.94e-09	8.43e-07	--	--	--	--	--	--	--	--	--	--	--	--	--	--	--	--	--	--	--	--	--	--	-	-	-	--
CL3201.Contig1_All	690	74	31	7.4536	2.902	-1.36089	Down	4.09e-06	0.000253234	--	--	--	--	--	--	--	--	--	--	--	--	--	--	--	--	--	--	--	--	--	--	-	-	-	--
Unigene36784_All	729	73	31	6.9595	2.7467	-1.34128	Down	6.05e-06	0.000359155	gi|470131728|ref|XP_004301743.1|	212.6	5e-54	PREDICTED: uncharacterized protein LOC101302173 [Fragaria vesca subsp. vesca]	--	--	--	--	--	--	--	--	--	--	--	--	--	--	--	--	--	--	-	-	-	--
Unigene11490_All	750	153	65	14.178	5.598	-1.34067	Down	5.22e-11	7.69e-09	gi|460366070|ref|XP_004228916.1|	135.2	1e-30	PREDICTED: calcium-dependent protein kinase 2-like [Solanum lycopersicum]	gi|470135152|ref|XM_004303340.1|	69.9	4e-09	PREDICTED: Fragaria vesca subsp. vesca calcium-dependent protein kinase 2-like (LOC101299499), mRNA	sp|Q9SJ61|CDPKP_ARATH	91.7	4e-19	Calcium-dependent protein kinase 25 OS=Arabidopsis thaliana GN=CPK25 PE=2 SV=1	--	--	--	--	--	K13412	1e-22	104	pop:POPTR_256178	calcium-dependent protein kinase [EC:2.7.11.1]	-	GO:0016772//transferase activity, transferring phosphorus-containing groups	-	--
Unigene25956_All	983	80	34	5.6561	2.2341	-1.34011	Down	2.19e-06	0.000143511	gi|400750|sp|Q02200.1|PERX_NICSY	446	4e-124	RecName: Full=Lignin-forming anionic peroxidase; Flags: Precursor >gi|170203|gb|AAA34050.1| anionic peroxidase [Nicotiana sylvestris]	gi|225319243|dbj|AK324002.1|	123	4e-25	Solanum lycopersicum cDNA, clone: LEFL1069DB07, HTC in leaf	sp|Q02200|PERX_NICSY	446	1e-125	Lignin-forming anionic peroxidase OS=Nicotiana sylvestris PE=2 SV=1	--	--	--	--	--	K00430	1e-123	440	rcu:RCOM_0774930	peroxidase [EC:1.11.1.7]	GO:0055114//oxidation-reduction process;GO:0006979//response to oxidative stress	GO:0020037//heme binding;GO:0046872//metal ion binding;GO:0004601//peroxidase activity	-	--
Unigene3699_All	1246	80	34	4.4623	1.7626	-1.34008	Down	2.19e-06	0.000143429	gi|460397046|ref|XP_004244079.1|	69.7	1e-10	PREDICTED: fimbrin-like protein 2-like [Solanum lycopersicum]	gi|225460812|ref|XM_002276815.1|	371	1e-99	PREDICTED: Vitis vinifera fimbrin-like protein 2-like (LOC100248725), mRNA	sp|Q9FKI0|FIMB2_ARATH	649	0	Fimbrin-like protein 2 OS=Arabidopsis thaliana GN=FIM2 PE=2 SV=1	SPBC1778.06c	308	2e-83	COG5069	Ca2+-binding actin-bundling protein fimbrin/plastin (EF-Hand superfamily)	--	--	--	--	--	-	GO:0003779//actin binding;GO:0005509//calcium ion binding	GO:0005773//vacuole	--
CL7193.Contig1_All	563	87	37	10.7398	4.245	-1.33913	Down	7.92e-07	5.81e-05	gi|255585406|ref|XP_002533398.1|	229.2	3e-59	androgen induced inhibitor of proliferation (as3) / pds5, putative [Ricinus communis] >gi|223526757|gb|EEF28984.1| androgen induced inhibitor of proliferation (as3) / pds5, putative [Ricinus communis]	gi|460409749|ref|XM_004250253.1|	71.9	7e-10	PREDICTED: Solanum lycopersicum sister chromatid cohesion protein PDS5 homolog B-like (LOC101266989), mRNA	--	--	--	--	--	--	--	--	--	K11267	3e-60	229	rcu:RCOM_1065770	sister chromatid cohesion protein PDS5	GO:0007067//mitosis	-	GO:0005829//cytosol;GO:0005739//mitochondrion;GO:0005634//nucleus;GO:0009507//chloroplast	--
Unigene12482_All	621	94	40	10.5201	4.1606	-1.33828	Down	2.88e-07	2.32e-05	gi|38194927|gb|AAR13315.1|	89.4	4e-17	serine-threonine kinase [Phaseolus vulgaris]	--	--	--	--	sp|Q9SYS3|CRK40_ARATH	77.8	5e-15	Cysteine-rich receptor-like protein kinase 40 OS=Arabidopsis thaliana GN=CRK40 PE=2 SV=1	--	--	--	--	--	K04733	2e-13	73.9	ath:AT5G38990	interleukin-1 receptor-associated kinase 4 [EC:2.7.11.1]	GO:0044238//primary metabolic process;GO:0007275//multicellular organismal development;GO:0003006//developmental process involved in reproduction;GO:0044036//cell wall macromolecule metabolic process	GO:0016301//kinase activity	-	--
Unigene36401_All	3496	176	75	3.4989	1.3857	-1.33629	Down	2.14e-12	3.76e-10	gi|255542014|ref|XP_002512071.1|	928.3	0	protein with unknown function [Ricinus communis] >gi|223549251|gb|EEF50740.1| protein with unknown function [Ricinus communis]	--	--	--	--	sp|Q9S7I6|RPK2_ARATH	661	0	LRR receptor-like serine/threonine-protein kinase RPK2 OS=Arabidopsis thaliana GN=RPK2 PE=1 SV=1	SA1063_1	99.4	4e-20	COG0515	Serine/threonine protein kinase	K13415	7e-98	357	sbi:SORBI_03g032990	protein brassinosteroid insensitive 1 [EC:2.7.10.1 2.7.11.1]	-	GO:0016772//transferase activity, transferring phosphorus-containing groups	-	--
CL478.Contig30_All	3675	171	73	3.2339	1.2831	-1.33364	Down	4.72e-12	7.93e-10	gi|359473527|ref|XP_002263192.2|	1270	0	PREDICTED: uncharacterized protein LOC100243095 [Vitis vinifera]	gi|359473526|ref|XM_002263156.2|	83.8	1e-12	PREDICTED: Vitis vinifera uncharacterized LOC100243095 (LOC100243095), mRNA	sp|B6SFA4|MAA3_ARATH	180	6e-45	Probable helicase MAGATAMA 3 OS=Arabidopsis thaliana GN=MAA3 PE=2 SV=1	YLR430w	185	4e-46	COG1112	Superfamily I DNA and RNA helicases and helicase subunits	K14326	8e-111	400	osa:4349244	regulator of nonsense transcripts 1 [EC:3.6.4.-]	-	-	-	--
Unigene22278_All	4856	77	33	1.102	0.439	-1.32783	Down	3.97e-06	0.000247625	gi|225448150|ref|XP_002263889.1|	1946.8	0	PREDICTED: ATP-dependent RNA helicase DHX29 [Vitis vinifera] >gi|297739540|emb|CBI29722.3| unnamed protein product [Vitis vinifera]	gi|225448149|ref|XM_002263853.1|	428	1e-116	PREDICTED: Vitis vinifera ATP-dependent RNA helicase DHX29-like (LOC100247318), mRNA	sp|Q38953|DHX8_ARATH	190	8e-48	Probable pre-mRNA-splicing factor ATP-dependent RNA helicase OS=Arabidopsis thaliana GN=At3g26560 PE=1 SV=2	YLR419w	374	9e-103	COG1643	HrpA-like helicases	K14442	0	638	ota:Ot11g02100	ATP-dependent RNA helicase DHX36 [EC:3.6.4.13]	-	GO:0004386//helicase activity;GO:0003676//nucleic acid binding;GO:0005524//ATP binding	GO:0005737//cytoplasm	--
Unigene10651_All	671	135	58	13.9828	5.5833	-1.32446	Down	1.02e-09	1.25e-07	gi|224120622|ref|XP_002330911.1|	115.9	5e-25	predicted protein [Populus trichocarpa] >gi|222873105|gb|EEF10236.1| predicted protein [Populus trichocarpa]	--	--	--	--	sp|C0LGR6|Y4291_ARATH	109	1e-24	Probable LRR receptor-like serine/threonine-protein kinase At4g29180 OS=Arabidopsis thaliana GN=At4g29180 PE=2 SV=2	Cgl2127_1	61.2	1e-09	COG0515	Serine/threonine protein kinase	K04733	2e-18	90.5	ath:AT5G38990	interleukin-1 receptor-associated kinase 4 [EC:2.7.11.1]	GO:0009987//cellular process	GO:0016301//kinase activity	-	--
Unigene10678_All	2942	107	46	2.5277	1.0099	-1.32361	Down	5.63e-08	5.23e-06	gi|225457237|ref|XP_002284179.1|	1327.4	0	PREDICTED: chaperone protein ClpB1 [Vitis vinifera]	gi|408692409|gb|JX489414.1|	658	0	Artemisia tridentata Contig_9907 heat shock protein gene, partial cds	sp|P42730|CLPB1_ARATH	1303	0	Chaperone protein ClpB1 OS=Arabidopsis thaliana GN=CLPB1 PE=1 SV=2	BMEI0195	823	0	COG0542	ATPases with chaperone activity, ATP-binding subunit	K03695	0	1266	bdi:100825913	ATP-dependent Clp protease ATP-binding subunit ClpB	GO:0034976//response to endoplasmic reticulum stress;GO:0006457//protein folding;GO:0010286//heat acclimation;GO:0045727//positive regulation of translation;GO:0043335//protein unfolding;GO:0009644//response to high light intensity;GO:0042542//response to hydrogen peroxide	GO:0005524//ATP binding;GO:0016887//ATPase activity;GO:0005515//protein binding	GO:0009941//chloroplast envelope;GO:0009570//chloroplast stroma	--
Unigene4981_All	2104	107	46	3.5345	1.4122	-1.32356	Down	5.63e-08	5.22e-06	gi|359483612|ref|XP_002272319.2|	87	1e-15	PREDICTED: LRR receptor-like serine/threonine-protein kinase FLS2-like [Vitis vinifera]	gi|460374587|ref|XM_004233044.1|	93.7	7e-16	PREDICTED: Solanum lycopersicum LRR receptor-like serine/threonine-protein kinase FLS2-like (LOC101263667), mRNA	sp|Q9FL28|FLS2_ARATH	434	7e-122	LRR receptor-like serine/threonine-protein kinase FLS2 OS=Arabidopsis thaliana GN=FLS2 PE=1 SV=1	BH2504_1	78.2	5e-14	COG0515	Serine/threonine protein kinase	K13420	2e-149	527	vvi:100253808	LRR receptor-like serine/threonine-protein kinase FLS2 [EC:2.7.11.1]	GO:0006898//receptor-mediated endocytosis;GO:0016045//detection of bacterium;GO:0052544//defense response by callose deposition in cell wall;GO:0016310//phosphorylation;GO:0042742//defense response to bacterium;GO:0010359//regulation of anion channel activity	GO:0005515//protein binding;GO:0004672//protein kinase activity;GO:0016491//oxidoreductase activity	GO:0005768//endosome;GO:0005886//plasma membrane	--
CL10322.Contig2_All	880	79	34	6.2392	2.4956	-1.32197	Down	3.22e-06	0.000205207	gi|242068791|ref|XP_002449672.1|	191	2e-47	hypothetical protein SORBIDRAFT_05g021440 [Sorghum bicolor] >gi|241935515|gb|EES08660.1| hypothetical protein SORBIDRAFT_05g021440 [Sorghum bicolor]	gi|290755797|gb|AC240229.1|	61.9	1e-06	Solanum lycopersicum strain Heinz 1706 chromosome 10 clone slm-79f4 map 10, complete sequence	--	--	--	--	--	--	--	--	--	--	--	--	--	--	-	-	-	--
CL88.Contig4_All	2428	198	86	5.6676	2.2879	-1.30871	Down	2.24e-13	4.41e-11	--	--	--	--	--	--	--	--	--	--	--	--	--	--	--	--	--	--	--	--	--	--	-	-	-	--
Unigene32531_All	3585	170	74	3.2957	1.3333	-1.30558	Down	1.2e-11	1.9e-09	gi|147804859|emb|CAN66873.1|	213.4	0	hypothetical protein VITISV_021427 [Vitis vinifera]	gi|83017080|dbj|AP006126.1|	113	1e-21	Lotus japonicus genomic DNA, chromosome 2, clone: LjT43I02, TM0210b, complete sequence	sp|P10978|POLX_TOBAC	474	2e-133	Retrovirus-related Pol polyprotein from transposon TNT 1-94 OS=Nicotiana tabacum PE=2 SV=1	--	--	--	--	--	K12619	3e-56	219	osa:4349826	5'-3' exoribonuclease 2 [EC:3.1.13.-]	-	-	-	--
CL11744.Contig1_All	9549	980	427	7.1327	2.8884	-1.30418	Down	1.08e-59	2.2e-56	gi|460375706|ref|XP_004233645.1|	2399.4	0	PREDICTED: uncharacterized protein LOC101257436 [Solanum lycopersicum]	gi|470131986|ref|XM_004301821.1|	246	4e-61	PREDICTED: Fragaria vesca subsp. vesca uncharacterized LOC101304881 (LOC101304881), mRNA	--	--	--	--	SPBC16C6.02c	84.3	4e-15	COG5043	Vacuolar protein sorting-associated protein	--	--	--	--	--	-	-	GO:0005739//mitochondrion	--
CL1371.Contig6_All	2559	220	96	5.975	2.4232	-1.30203	Down	1.35e-14	3.03e-12	gi|359480461|ref|XP_002268207.2|	656.4	0	PREDICTED: probable disease resistance protein At5g66900-like [Vitis vinifera]	--	--	--	--	sp|Q9FKZ1|DRL42_ARATH	472	5e-133	Probable disease resistance protein At5g66900 OS=Arabidopsis thaliana GN=At5g66900 PE=3 SV=1	RSp0842	55.8	3e-07	COG4886	Leucine-rich repeat (LRR) protein	K13459	6e-28	124	ath:AT4G26090	disease resistance protein RPS2	-	-	-	--
Unigene22021_All	1035	80	35	5.372	2.1843	-1.29829	Down	3.82e-06	0.000239179	--	--	--	--	--	--	--	--	--	--	--	--	--	--	--	--	--	--	--	--	--	--	-	-	-	--
CL10432.Contig5_All	817	98	43	8.3366	3.3996	-1.29409	Down	3.3e-07	2.61e-05	gi|225448453|ref|XP_002269430.1|	232.6	5e-60	PREDICTED: zinc finger CCCH domain-containing protein 29-like [Vitis vinifera]	gi|356551869|ref|XM_003544247.1|	61.9	1e-06	PREDICTED: Glycine max zinc finger CCCH domain-containing protein 66-like (LOC100819521), mRNA	sp|Q9XEE6|C3H29_ARATH	193	9e-50	Zinc finger CCCH domain-containing protein 29 OS=Arabidopsis thaliana GN=At2g40140 PE=2 SV=1	--	--	--	--	--	--	--	--	--	--	GO:0050896//response to stimulus	-	-	--
Unigene26789_All	1803	1022	451	39.3948	16.1572	-1.28583	Down	7.4e-61	1.56e-57	gi|460372572|ref|XP_004232103.1|	850.9	0	PREDICTED: putative endo-1,3(4)-beta-glucanase 2-like [Solanum lycopersicum]	gi|358347627|ref|XM_003637810.1|	192	9e-46	Medicago truncatula Beta-glucan-binding protein (MTR_103s0092) mRNA, complete cds	--	--	--	--	YLR144c	147	6e-35	COG5498	Predicted glycosyl hydrolase	K01057	3e-24	111	gmx:100804571	6-phosphogluconolactonase [EC:3.1.1.31]	GO:0016998//cell wall macromolecule catabolic process	GO:0052862//glucan endo-1,4-beta-glucanase activity, C-3 substituted reducing group;GO:0052861//glucan endo-1,3-beta-glucanase activity, C-3 substituted reducing group	-	--
CL6818.Contig3_All	2469	77	34	2.1675	0.8895	-1.28497	Down	6.91e-06	0.00040469	gi|224112661|ref|XP_002316254.1|	868.6	0	predicted protein [Populus trichocarpa] >gi|222865294|gb|EEF02425.1| predicted protein [Populus trichocarpa]	gi|449516500|ref|XM_004165237.1|	93.7	8e-16	PREDICTED: Cucumis sativus cucumisin-like (LOC101216595), partial mRNA	sp|Q39547|CUCM1_CUCME	734	0	Cucumisin OS=Cucumis melo PE=1 SV=1	BH0831	139	3e-32	COG1404	Subtilisin-like serine proteases	K08653	4e-10	65.5	bdi:100822086	membrane-bound transcription factor site-1 protease [EC:3.4.21.112]	GO:0008152//metabolic process	GO:0008236//serine-type peptidase activity	-	--
CL11420.Contig2_All	1978	70	31	2.4596	1.0123	-1.28079	Down	1.92e-05	0.000988445	--	--	--	--	--	--	--	--	--	--	--	--	--	--	--	--	--	--	--	--	--	--	-	-	-	--
Unigene11223_All	758	79	35	7.2434	2.9825	-1.28014	Down	5.58e-06	0.000333922	gi|225462507|ref|XP_002269087.1|	302.8	3e-81	PREDICTED: protein SRG1 [Vitis vinifera] >gi|297740615|emb|CBI30797.3| unnamed protein product [Vitis vinifera]	gi|449433643|ref|XM_004134559.1|	69.9	4e-09	PREDICTED: Cucumis sativus protein SRG1-like (LOC101222448), mRNA >gi|449479202|ref|XM_004155486.1| PREDICTED: Cucumis sativus protein SRG1-like (LOC101226126), mRNA	sp|Q39224|SRG1_ARATH	266	9e-72	Protein SRG1 OS=Arabidopsis thaliana GN=SRG1 PE=2 SV=1	PA0147	77.4	2e-14	COG3491	Isopenicillin N synthase and related dioxygenases	K06892	6e-34	142	pop:POPTR_550478		GO:0051555//flavonol biosynthetic process;GO:0055114//oxidation-reduction process	GO:0045431//flavonol synthase activity;GO:0016702//oxidoreductase activity, acting on single donors with incorporation of molecular oxygen, incorporation of two atoms of oxygen	-	--
Unigene21799_All	333	124	55	25.8798	10.6685	-1.27847	Down	1.25e-08	1.28e-06	gi|7406661|emb|CAB85624.1|	52.4	2e-06	putative proline-rich cell wall protein [Vitis vinifera]	--	--	--	--	sp|P40602|APG_ARATH	45.8	6e-06	Anther-specific proline-rich protein APG OS=Arabidopsis thaliana GN=APG PE=2 SV=2	--	--	--	--	--	--	--	--	--	--	-	-	-	--
CL4745.Contig3_All	2297	81	36	2.4508	1.0123	-1.27562	Down	4.51e-06	0.000276384	gi|225462452|ref|XP_002266118.1|	120.9	9e-26	PREDICTED: GDSL esterase/lipase At5g45670 [Vitis vinifera] >gi|297740583|emb|CBI30765.3| unnamed protein product [Vitis vinifera]	gi|460374384|ref|XM_004232943.1|	133	9e-28	PREDICTED: Solanum lycopersicum GDSL esterase/lipase At5g45670-like, transcript variant 2 (LOC101257528), mRNA	sp|Q9C7N4|GDL15_ARATH	426	4e-119	GDSL esterase/lipase At1g29670 OS=Arabidopsis thaliana GN=At1g29670 PE=2 SV=1	XF0781_1	56.6	2e-07	COG3240	Phospholipase/lecithinase/hemolysin	K00514	1e-20	100	rcu:RCOM_1428040	zeta-carotene desaturase [EC:1.3.5.6]	GO:0000038//very long-chain fatty acid metabolic process;GO:0042335//cuticle development;GO:0042631//cellular response to water deprivation	GO:0004091//carboxylesterase activity	GO:0005618//cell wall;GO:0009534//chloroplast thylakoid;GO:0005634//nucleus;GO:0048046//apoplast	--
CL1257.Contig21_All	883	164	73	12.9082	5.3401	-1.27335	Down	6.52e-11	9.55e-09	gi|4106975|gb|AAD03157.1|	234.6	1e-60	resistance protein candidate RGC2S [Lactuca sativa]	--	--	--	--	sp|O81825|DRL28_ARATH	137	8e-33	Probable disease resistance protein At4g27220 OS=Arabidopsis thaliana GN=At4g27220 PE=2 SV=1	--	--	--	--	--	K13460	7e-24	109	ath:AT1G12220	disease resistance protein RPS5	-	-	-	--
CL13756.Contig3_All	1542	74	33	3.3353	1.3823	-1.27075	Down	1.25e-05	0.000678661	gi|297739996|emb|CBI30178.3|	732.6	0	unnamed protein product [Vitis vinifera]	gi|359482277|ref|XM_003632700.1|	226	5e-56	PREDICTED: Vitis vinifera HEAT repeat-containing protein 7A homolog (LOC100243631), mRNA	--	--	--	--	--	--	--	--	--	--	--	--	--	--	GO:0006486//protein glycosylation	-	GO:0005634//nucleus	--
Unigene25247_All	5572	76	34	0.948	0.3941	-1.26633	Down	1.01e-05	0.000561161	gi|138996985|dbj|BAF52855.1|	1136.3	0	repressor of silencing 1 [Nicotiana tabacum]	gi|359481973|ref|XM_002277365.2|	375	1e-100	PREDICTED: Vitis vinifera transcriptional activator DEMETER-like (LOC100257983), mRNA	sp|Q8LK56|DME_ARATH	790	0	Transcriptional activator DEMETER OS=Arabidopsis thaliana GN=DME PE=1 SV=2	DR2438	87.8	2e-16	COG0177	Predicted EndoIII-related endonuclease	K10773	8e-15	82.4	cme:CMD139C	endonuclease III [EC:4.2.99.18]	-	-	-	--
Unigene14244_All	1240	78	35	4.3718	1.8232	-1.26175	Down	8.12e-06	0.000465691	gi|225428883|ref|XP_002285315.1|	163.7	6e-39	PREDICTED: uncharacterized protein LOC100241815 [Vitis vinifera] >gi|296090460|emb|CBI40279.3| unnamed protein product [Vitis vinifera]	gi|359475428|ref|XM_002285279.2|	109	7e-21	PREDICTED: Vitis vinifera uncharacterized LOC100241815 (LOC100241815), mRNA	sp|P13983|EXTN_TOBAC	73.9	2e-13	Extensin OS=Nicotiana tabacum GN=HRGPNT3 PE=2 SV=1	YDL140c	51.2	4e-06	COG0086	DNA-directed RNA polymerase, beta' subunit/160 kD subunit	K13095	1e-09	62.8	zma:100383202	splicing factor 1	GO:0009409//response to cold	-	-	--
Unigene3457_All	1053	78	35	5.1481	2.147	-1.26172	Down	8.12e-06	0.000465457	--	--	--	--	--	--	--	--	--	--	--	--	--	--	--	--	--	--	--	--	--	--	-	-	-	--
CL5053.Contig2_All	2083	109	49	3.6368	1.5195	-1.25907	Down	1.35e-07	1.16e-05	gi|224072502|ref|XP_002303762.1|	137.5	8e-31	predicted protein [Populus trichocarpa] >gi|118482551|gb|ABK93196.1| unknown [Populus trichocarpa] >gi|222841194|gb|EEE78741.1| predicted protein [Populus trichocarpa]	gi|449531331|ref|XM_004172592.1|	95.6	2e-16	PREDICTED: Cucumis sativus uncharacterized LOC101221688 (LOC101221688), mRNA	--	--	--	--	--	--	--	--	--	--	--	--	--	--	-	-	-	--
CL13786.Contig1_All	1769	189	85	7.4254	3.1037	-1.25848	Down	3.68e-12	6.28e-10	gi|334188512|ref|NP_001190577.1|	63.9	1e-08	AP2/B3 domain-containing protein [Arabidopsis thaliana] >gi|332009900|gb|AED97283.1| AP2/B3 domain-containing protein [Arabidopsis thaliana]	--	--	--	--	sp|Q9LST3|Y5142_ARATH	95.9	7e-20	B3 domain-containing protein At5g60142 OS=Arabidopsis thaliana GN=At5g60142 PE=2 SV=3	YOR054c	70.1	1e-11	COG0452	Phosphopantothenoylcysteine synthetase/decarboxylase	K11323	2e-15	82.8	vcn:VOLCADRAFT_121342	histone arginine demethylase JMJD6 [EC:1.14.11.-]	-	-	-	--
CL2695.Contig2_All	11974	736	331	4.2719	1.7856	-1.25847	Down	6.56e-43	8.32e-40	gi|359475153|ref|XP_002281272.2|	4668.6	0	PREDICTED: serine/threonine-protein kinase SMG1 [Vitis vinifera]	gi|359475152|ref|XM_002281236.2|	460	1e-125	PREDICTED: Vitis vinifera smg-1 homolog, phosphatidylinositol 3-kinase-related kinase (C. elegans) (SMG1), mRNA	sp|Q9FR53|TOR_ARATH	242	3e-63	Serine/threonine-protein kinase TOR OS=Arabidopsis thaliana GN=TOR PE=1 SV=1	YKL203c	231	2e-59	COG5032	Phosphatidylinositol kinase and protein kinases of the PI-3 kinase family	K08873	0	4643	vvi:100260579	PI-3-kinase-related kinase SMG-1	GO:0016310//phosphorylation;GO:0007165//signal transduction	GO:0004672//protein kinase activity;GO:0000166//nucleotide binding	-	--
CL779.Contig1_All	1061	269	121	17.6206	7.3664	-1.25823	Down	1.1e-16	2.95e-14	gi|302143302|emb|CBI21863.3|	114	4e-24	unnamed protein product [Vitis vinifera]	gi|401712175|gb|JX293720.1|	71.9	1e-09	Artemisia frigida chloroplast, complete genome	sp|Q9STJ7|BH118_ARATH	48.1	8e-06	Transcription factor bHLH118 OS=Arabidopsis thaliana GN=BHLH118 PE=2 SV=1	--	--	--	--	--	--	--	--	--	--	-	-	-	--
CL8906.Contig1_All	2202	175	79	5.5234	2.3174	-1.25305	Down	2.68e-11	4.1e-09	gi|8778610|gb|AAF79618.1|AC027665_19	602.8	8e-171	F5M15.26 [Arabidopsis thaliana]	gi|255683487|gb|AC194907.5|	67.9	4e-08	Zea mays BAC clone CH201-215L17 from chromosome 5, complete sequence	sp|P31843|RRPO_OENBE	76.3	7e-14	RNA-directed DNA polymerase homolog OS=Oenothera berteriana PE=4 SV=1	SPAC9.04	196	1e-49	COG2801	Transposase and inactivated derivatives	K15360	1e-12	73.9	vvi:100253596	centromere protein X	-	-	-	--
CL6725.Contig1_All	2456	163	74	4.6126	1.9462	-1.24492	Down	1.59e-10	2.21e-08	gi|356572020|ref|XP_003554168.1|	556.6	7e-157	PREDICTED: uncharacterized glycosyltransferase AGO61-like [Glycine max]	gi|470137177|ref|XM_004304299.1|	99.6	1e-17	PREDICTED: Fragaria vesca subsp. vesca uncharacterized LOC101309854 (LOC101309854), mRNA	--	--	--	--	--	--	--	--	--	--	--	--	--	--	GO:0010200//response to chitin	GO:0016757//transferase activity, transferring glycosyl groups	GO:0005576//extracellular region	--
Unigene699_All	1025	77	35	5.221	2.2056	-1.24315	Down	1.18e-05	0.000646687	gi|462417030|gb|EMJ21767.1|	332.8	5e-90	hypothetical protein PRUPE_ppa000029mg [Prunus persica]	--	--	--	--	--	--	--	--	--	--	--	--	--	--	--	--	--	--	GO:0016926//protein desumoylation;GO:0033044//regulation of chromosome organization;GO:0010090//trichome morphogenesis;GO:0009887//organ morphogenesis;GO:0010228//vegetative to reproductive phase transition of meristem;GO:0007155//cell adhesion;GO:0006486//protein glycosylation;GO:0045010//actin nucleation;GO:0050665//hydrogen peroxide biosynthetic process	-	-	--
Unigene3795_All	2097	88	40	2.9165	1.2321	-1.24312	Down	2.78e-06	0.000178456	gi|462418889|gb|EMJ23152.1|	201.8	5e-116	hypothetical protein PRUPE_ppa001714mg [Prunus persica]	gi|359481014|ref|XM_002269444.2|	113	8e-22	PREDICTED: Vitis vinifera nucleolar MIF4G domain-containing protein 1-like (LOC100248396), mRNA	sp|Q8H0U8|RH42_ARATH	59.7	6e-09	DEAD-box ATP-dependent RNA helicase 42 OS=Arabidopsis thaliana GN=RH42 PE=1 SV=2	--	--	--	--	--	K12811	8e-09	60.8	rcu:RCOM_0075460	ATP-dependent RNA helicase DDX46/PRP5 [EC:3.6.4.13]	GO:0044260;GO:0090304	-	-	--
Unigene34044_All	1405	230	105	11.3772	4.8272	-1.23689	Down	3.89e-14	8.34e-12	gi|297738146|emb|CBI27347.3|	290.8	3e-77	unnamed protein product [Vitis vinifera]	gi|42457866|emb|BX830666.1|	97.6	3e-17	Arabidopsis thaliana Full-length cDNA Complete sequence from clone GSLTLS12ZE01 of Adult vegetative tissue of strain col-0 of Arabidopsis thaliana (thale cress)	sp|Q6R0H1|LHY_ARATH	117	2e-26	Protein LHY OS=Arabidopsis thaliana GN=LHY PE=1 SV=2	--	--	--	--	--	K12133	5e-26	117	ath:AT1G01060	LATE ELONGATED HYPOCOTYL	-	-	-	--
Unigene11125_All	1182	94	43	5.5271	2.3498	-1.23398	Down	1.46e-06	0.000100114	--	--	--	--	--	--	--	--	--	--	--	--	--	--	--	--	--	--	--	--	--	--	-	-	-	--
Unigene25103_All	2687	120	55	3.1038	1.3221	-1.2312	Down	5.42e-08	5.06e-06	gi|38346787|emb|CAE02205.2|	117.9	9e-25	OSJNBa0095H06.12 [Oryza sativa Japonica Group]	--	--	--	--	--	--	--	--	--	--	--	--	--	--	--	--	--	--	-	-	-	--
CL1257.Contig24_All	471	96	44	14.1656	6.0342	-1.23116	Down	1.18e-06	8.25e-05	gi|2852686|gb|AAC02203.1|	105.1	3e-22	resistance protein candidate [Lactuca sativa]	--	--	--	--	--	--	--	--	--	--	--	--	--	--	--	--	--	--	-	-	-	--
CL10432.Contig2_All	358	111	51	21.5489	9.2018	-1.22763	Down	1.83e-07	1.53e-05	gi|297736598|emb|CBI25469.3|	62.8	1e-09	unnamed protein product [Vitis vinifera]	--	--	--	--	sp|Q9XEE6|C3H29_ARATH	45.8	6e-06	Zinc finger CCCH domain-containing protein 29 OS=Arabidopsis thaliana GN=At2g40140 PE=2 SV=1	--	--	--	--	--	--	--	--	--	--	GO:0050896//response to stimulus	-	-	--
Unigene14561_All	2195	87	40	2.7547	1.1771	-1.22666	Down	4e-06	0.000249317	--	--	--	--	--	--	--	--	--	--	--	--	--	--	--	--	--	--	--	--	--	--	-	-	-	--
CL10714.Contig1_All	4803	278	128	4.0227	1.7214	-1.22458	Down	1.54e-16	4.07e-14	gi|28268680|dbj|BAC56865.1|	1391.3	0	respiratory burst oxidase homolog [Nicotiana benthamiana]	gi|357518228|ref|XM_003629355.1|	335	3e-88	Medicago truncatula Tm-1^GCR26 protein (MTR_8g076950) mRNA, complete cds	sp|Q2HXL0|RBOHC_SOLTU	1371	0	Respiratory burst oxidase homolog protein C OS=Solanum tuberosum GN=RBOHC PE=1 SV=2	SMa1332	350	2e-95	COG5564	Predicted TIM-barrel enzyme, possibly a dioxygenase	K13447	0	1362	rcu:RCOM_1502990	respiratory burst oxidase [EC:1.6.3.- 1.11.1.-]	GO:0009611//response to wounding;GO:0042744//hydrogen peroxide catabolic process;GO:0033500//carbohydrate homeostasis;GO:0033198//response to ATP;GO:0050832//defense response to fungus;GO:0043069//negative regulation of programmed cell death;GO:0007231//osmosensory signaling pathway;GO:0009060//aerobic respiration;GO:0009408//response to heat;GO:0010053//root epidermal cell differentiation	GO:0016174//NAD(P)H oxidase activity;GO:0050660//flavin adenine dinucleotide binding;GO:0009055//electron carrier activity;GO:0005509//calcium ion binding;GO:0004601//peroxidase activity;GO:0005506//iron ion binding	GO:0022626//cytosolic ribosome;GO:0005773//vacuole;GO:0005794//Golgi apparatus;GO:0005887//integral to plasma membrane;GO:0005634//nucleus	--
CL25.Contig3_All	1570	78	36	3.4529	1.4811	-1.22114	Down	1.37e-05	0.000738286	gi|460399577|ref|XP_004245314.1|	229.2	1e-58	PREDICTED: uncharacterized protein LOC101251909 [Solanum lycopersicum]	gi|104295164|gb|DQ514677.1|	71.9	2e-09	Aster amellus clone Aam.D10 microsatellite sequence	--	--	--	--	--	--	--	--	--	--	--	--	--	--	-	-	-	--
CL9677.Contig2_All	1476	184	85	8.6639	3.7198	-1.21979	Down	2.24e-11	3.45e-09	gi|224095776|ref|XP_002310475.1|	245	2e-63	SET domain protein [Populus trichocarpa] >gi|222853378|gb|EEE90925.1| SET domain protein [Populus trichocarpa]	--	--	--	--	sp|O23372|ATXR3_ARATH	163	3e-40	Probable histone-lysine N-methyltransferase ATXR3 OS=Arabidopsis thaliana GN=ATXR3 PE=1 SV=2	--	--	--	--	--	K09566	1e-07	56.2	rcu:RCOM_0990970	peptidyl-prolyl isomerase G (cyclophilin G) [EC:5.2.1.8]	GO:0044699	-	-	--
Unigene25125_All	748	119	55	11.0568	4.7495	-1.21909	Down	7.78e-08	6.98e-06	--	--	--	--	--	--	--	--	--	--	--	--	--	--	--	--	--	--	--	--	--	--	-	-	-	--
Unigene29759_All	2003	700	324	24.2885	10.4484	-1.21699	Down	7.08e-39	7.92e-36	gi|350539890|ref|NP_001234310.1|	558.9	1e-157	GRAS4 protein [Solanum lycopersicum] >gi|89474466|gb|ABD72960.1| GRAS4 [Solanum lycopersicum]	gi|460393902|ref|XM_004242499.1|	61.9	2e-06	PREDICTED: Solanum lycopersicum scarecrow-like protein 14-like (LOC101267321), mRNA	sp|Q9SNB8|SCL30_ARATH	463	1e-130	Scarecrow-like protein 30 OS=Arabidopsis thaliana GN=SCL30 PE=2 SV=1	--	--	--	--	--	K14494	1e-48	193	ppp:PHYPADRAFT_235432	DELLA protein	GO:0006351//transcription, DNA-dependent	-	-	--
CL990.Contig2_All	796	95	44	8.2946	3.5705	-1.21605	Down	1.69e-06	0.000114237	gi|356529024|ref|XP_003533097.1|	60.8	2e-08	PREDICTED: B3 domain-containing transcription factor VRN1-like [Glycine max]	--	--	--	--	sp|Q84WP3|REM17_ARATH	56.2	2e-08	B3 domain-containing protein REM17 OS=Arabidopsis thaliana GN=REM17 PE=2 SV=2	--	--	--	--	--	--	--	--	--	--	-	-	-	--
CL3177.Contig3_All	2246	181	84	5.6008	2.4158	-1.21313	Down	3.94e-11	5.89e-09	gi|359483223|ref|XP_002270538.2|	574.7	2e-162	PREDICTED: histone acetyltransferase HAC1-like isoform 1 [Vitis vinifera]	gi|224097300|ref|XM_002310864.1|	71.9	3e-09	Populus trichocarpa histone acetyltransferase (HAC901), mRNA	sp|Q9C5X9|HAC1_ARATH	399	5e-111	Histone acetyltransferase HAC1 OS=Arabidopsis thaliana GN=HAC1 PE=1 SV=2	--	--	--	--	--	K04498	1e-160	565	pop:POPTR_803030	E1A/CREB-binding protein [EC:2.3.1.48]	GO:0006473//protein acetylation;GO:0009791//post-embryonic development;GO:0048608//reproductive structure development	GO:0016740//transferase activity	-	--
CL10552.Contig1_All	3152	385	179	8.489	3.6682	-1.21052	Down	6.12e-22	2.59e-19	gi|359485692|ref|XP_002275342.2|	1070.5	0	PREDICTED: probable histone-lysine N-methyltransferase ATXR3-like [Vitis vinifera]	gi|470102952|ref|XM_004287864.1|	109	2e-20	PREDICTED: Fragaria vesca subsp. vesca probable histone-lysine N-methyltransferase ATXR3-like (LOC101306558), mRNA	sp|O23372|ATXR3_ARATH	861	0	Probable histone-lysine N-methyltransferase ATXR3 OS=Arabidopsis thaliana GN=ATXR3 PE=1 SV=2	--	--	--	--	--	--	--	--	--	--	GO:0048438//floral whorl development;GO:0034968//histone lysine methylation;GO:0048437//floral organ development	GO:0018024//histone-lysine N-methyltransferase activity	-	--
Unigene32365_All	562	247	115	30.5453	13.2174	-1.20851	Down	1.39e-14	3.11e-12	--	--	--	--	--	--	--	--	--	--	--	--	--	--	--	--	--	--	--	--	--	--	-	-	-	--
Unigene34788_All	1520	154	72	7.0414	3.0597	-1.20247	Down	1.46e-09	1.76e-07	gi|13785213|emb|CAC37358.1|	489.2	8e-137	putative membrane protein [Solanum tuberosum]	gi|460389033|ref|XM_004240116.1|	101	2e-18	PREDICTED: Solanum lycopersicum uncharacterized LOC101254097 (LOC101254097), mRNA	sp|Q94BT2|AIR12_ARATH	109	4e-24	Auxin-induced in root cultures protein 12 OS=Arabidopsis thaliana GN=AIR12 PE=1 SV=3	--	--	--	--	--	--	--	--	--	--	GO:0010363//regulation of plant-type hypersensitive response;GO:0009625//response to insect;GO:0009862//systemic acquired resistance, salicylic acid mediated signaling pathway;GO:0031348//negative regulation of defense response;GO:0009963//positive regulation of flavonoid biosynthetic process;GO:0006612//protein targeting to membrane	-	GO:0005886//plasma membrane	--
Unigene21153_All	2043	252	118	8.5727	3.7308	-1.20026	Down	1.05e-14	2.39e-12	gi|125562207|gb|EAZ07655.1|	54.3	9e-06	hypothetical protein OsI_29908 [Oryza sativa Indica Group]	gi|147823117|emb|AM477705.2|	63.9	6e-07	Vitis vinifera contig VV78X051771.5, whole genome shotgun sequence	--	--	--	--	--	--	--	--	--	--	--	--	--	--	-	-	-	--
Unigene36930_All	718	79	37	7.6469	3.3286	-1.19996	Down	1.58e-05	0.000837746	gi|297737436|emb|CBI26637.3|	437.2	1e-121	unnamed protein product [Vitis vinifera]	gi|359494136|ref|XM_002278143.2|	432	1e-118	PREDICTED: Vitis vinifera calcium-dependent protein kinase 9-like (LOC100243573), mRNA	sp|Q38868|CDPK9_ARATH	423	4e-119	Calcium-dependent protein kinase 9 OS=Arabidopsis thaliana GN=CPK9 PE=1 SV=1	SPAC14C4.03	115	9e-26	COG0515	Serine/threonine protein kinase	K13412	1e-122	437	vvi:100243573	calcium-dependent protein kinase [EC:2.7.11.1]	GO:0031348//negative regulation of defense response;GO:0009867//jasmonic acid mediated signaling pathway;GO:0009862//systemic acquired resistance, salicylic acid mediated signaling pathway;GO:0010363//regulation of plant-type hypersensitive response;GO:0006612//protein targeting to membrane;GO:0050832//defense response to fungus;GO:0043069//negative regulation of programmed cell death;GO:0006468/…	GO:0004683//calmodulin-dependent protein kinase activity;GO:0005509//calcium ion binding;GO:0005524//ATP binding	GO:0005886//plasma membrane;GO:0005634//nucleus	--
Unigene36516_All	1276	79	37	4.3029	1.873	-1.19996	Down	1.58e-05	0.000837357	--	--	--	--	--	--	--	--	--	--	--	--	--	--	--	--	--	--	--	--	--	--	-	-	-	--
CL6739.Contig3_All	1531	111	52	5.0389	2.1939	-1.19961	Down	3.03e-07	2.42e-05	gi|224060690|ref|XP_002300254.1|	555.8	7e-157	predicted protein [Populus trichocarpa] >gi|222847512|gb|EEE85059.1| predicted protein [Populus trichocarpa]	gi|225428925|ref|XM_002262613.1|	133	6e-28	PREDICTED: Vitis vinifera probable protein phosphatase 2C 63-like (LOC100254953), mRNA	sp|O81760|P2C63_ARATH	504	4e-143	Probable protein phosphatase 2C 63 OS=Arabidopsis thaliana GN=At4g33920 PE=1 SV=1	SPCC1223.11	83.6	9e-16	COG0631	Serine/threonine protein phosphatase	K01090	9e-23	106	sbi:SORBI_01g038410	protein phosphatase [EC:3.1.3.16]	GO:0010363//regulation of plant-type hypersensitive response;GO:0052542//defense response by callose deposition;GO:0006470//protein dephosphorylation;GO:0010200//response to chitin;GO:0006612//protein targeting to membrane;GO:0006944//cellular membrane fusion;GO:0043069//negative regulation of programmed cell death;GO:0030968//endoplasmic reticulum unfolded protein response	GO:0046872//metal ion binding;GO:0004722//protein serine/threonine phosphatase activity	-	--
Unigene25112_All	1183	386	181	22.6771	9.8828	-1.19824	Down	1.15e-21	4.79e-19	gi|359492508|ref|XP_002283711.2|	590.5	1e-167	PREDICTED: E3 ubiquitin-protein ligase UPL2-like [Vitis vinifera]	gi|359492507|ref|XM_002283675.2|	184	1e-43	PREDICTED: Vitis vinifera E3 ubiquitin-protein ligase UPL2-like (LOC100255704), mRNA	sp|Q8H0T4|UPL2_ARATH	167	1e-41	E3 ubiquitin-protein ligase UPL2 OS=Arabidopsis thaliana GN=UPL2 PE=1 SV=3	--	--	--	--	--	K10592	1e-168	590	vvi:100255704	E3 ubiquitin-protein ligase HUWE1 [EC:6.3.2.19]	GO:0006464//cellular protein modification process	GO:0016874//ligase activity	-	--
Unigene25534_All	2571	134	63	3.6223	1.5828	-1.19443	Down	2.01e-08	2.01e-06	--	--	--	--	gi|298578269|gb|GQ265282.1|	61.9	3e-06	Dioscorea tentaculigera ribosomal protein S3 (rps3) gene, partial cds; mitochondrial	--	--	--	--	--	--	--	--	--	--	--	--	--	--	-	-	-	--
Unigene10206_All	1226	87	41	4.9319	2.1601	-1.19105	Down	6.64e-06	0.000391321	gi|460371367|ref|XP_004231511.1|	148.7	1e-34	PREDICTED: receptor-like protein kinase FERONIA-like [Solanum lycopersicum]	--	--	--	--	sp|Q9SCZ4|FERON_ARATH	316	2e-86	Receptor-like protein kinase FERONIA OS=Arabidopsis thaliana GN=FER PE=1 SV=1	aq_576	93.2	8e-19	COG0515	Serine/threonine protein kinase	K04733	8e-85	312	aly:ARALYDRAFT_916421	interleukin-1 receptor-associated kinase 4 [EC:2.7.11.1]	GO:0006833//water transport;GO:0010483//pollen tube reception;GO:0009651//response to salt stress;GO:0000902//cell morphogenesis;GO:0009791//post-embryonic development;GO:0050832//defense response to fungus;GO:0048767//root hair elongation;GO:0006972//hyperosmotic response;GO:0046777//protein autophosphorylation;GO:0007030//Golgi organization;GO:0006096//glycolysis;GO:0030244//cellulose biosynthe…	GO:0004713//protein tyrosine kinase activity;GO:0004674//protein serine/threonine kinase activity;GO:0005524//ATP binding	GO:0016023//cytoplasmic membrane-bounded vesicle;GO:0005576//extracellular region;GO:0043680//filiform apparatus;GO:0009506//plasmodesma;GO:0005886//plasma membrane	--
CL14017.Contig9_All	486	87	41	12.4413	5.4492	-1.19102	Down	6.64e-06	0.000391119	gi|470110663|ref|XP_004291593.1|	51.6	5e-06	PREDICTED: ankyrin repeat-containing protein At3g12360-like [Fragaria vesca subsp. vesca]	--	--	--	--	--	--	--	--	--	--	--	--	--	--	--	--	--	--	-	-	-	--
Unigene10558_All	760	865	408	79.1019	34.6762	-1.18977	Down	5.13e-46	7.31e-43	gi|1050913|emb|CAA63341.1|	166.4	4e-40	dehydrin [Helianthus annuus]	gi|1050912|emb|X92650.1|	147	2e-32	H.annuus mRNA for dehydrin related protein	sp|P30185|DHR18_ARATH	119	2e-27	Dehydrin Rab18 OS=Arabidopsis thaliana GN=RAB18 PE=2 SV=1	--	--	--	--	--	--	--	--	--	--	GO:0009414//response to water deprivation;GO:0009961//response to 1-aminocyclopropane-1-carboxylic acid;GO:0009737//response to abscisic acid stimulus;GO:0009631//cold acclimation	-	GO:0005886//plasma membrane	--
Unigene32381_All	1834	112	53	4.2443	1.8666	-1.18511	Down	3.48e-07	2.74e-05	gi|359489037|ref|XP_002275536.2|	586.6	4e-166	PREDICTED: uncharacterized protein LOC100245550 [Vitis vinifera]	gi|359489036|ref|XM_002275500.2|	117	4e-23	PREDICTED: Vitis vinifera uncharacterized LOC100245550 (LOC100245550), mRNA	--	--	--	--	--	--	--	--	--	--	--	--	--	--	GO:1990064//ground tissue pattern formation;GO:0033043//regulation of organelle organization;GO:0045491//xylan metabolic process;GO:0010082//regulation of root meristem growth	-	-	--
CL6225.Contig7_All	808	114	54	9.8057	4.3169	-1.18362	Down	2.81e-07	2.27e-05	gi|207059702|dbj|BAG71891.1|	93.6	6e-126	caffeoyl CoA O-methyltransferase [Carthamus tinctorius]	gi|207059699|dbj|AB430461.1|	700	0	Carthamus tinctorius CtCoAOMT2 mRNA for caffeoyl CoA O-methyltransferase, complete cds	sp|Q41720|CAMT_ZINEL	362	4e-122	Caffeoyl-CoA O-methyltransferase OS=Zinnia elegans GN=CCOAOMT PE=2 SV=1	all5179	152	3e-39	COG4122	Predicted O-methyltransferase	K00588	1e-119	359	vvi:100243978	caffeoyl-CoA O-methyltransferase [EC:2.1.1.104]	GO:0032259//methylation	GO:0008171//O-methyltransferase activity	-	--
Unigene25214_All	12672	1680	796	9.214	4.0574	-1.18327	Down	6.19e-87	2.62e-83	gi|462418867|gb|EMJ23130.1|	778.9	0	hypothetical protein PRUPE_ppa000003mg [Prunus persica]	gi|359473035|ref|XR_139751.1|	615	1e-172	PREDICTED: Vitis vinifera sacsin-like (LOC100245596), miscRNA	--	--	--	--	--	--	--	--	--	--	--	--	--	--	-	GO:0005524//ATP binding;GO:0008270//zinc ion binding	GO:0009506//plasmodesma;GO:0005737//cytoplasm	--
CL1964.Contig3_All	1608	99	47	4.2789	1.888	-1.18038	Down	1.81e-06	0.000121389	gi|73671233|gb|AAZ80046.1|	795.8	0	hydroxycinnamoyl-CoA:quinate hydroxycinnamoyltransferase [Cynara cardunculus]	gi|73671234|gb|DQ104741.1|	484	1e-133	Cynara cardunculus var. altilis hydroxycinnamoyl-CoA:quinate hydroxycinnamoyltransferase (HCT) mRNA, partial cds	sp|Q8GSM7|HST_TOBAC	753	0	Shikimate O-hydroxycinnamoyltransferase OS=Nicotiana tabacum GN=HST PE=1 SV=1	--	--	--	--	--	K13065	0	722	pop:POPTR_554899	shikimate O-hydroxycinnamoyltransferase [EC:2.3.1.133]	-	-	-	--
CL9566.Contig2_All	2665	99	47	2.5818	1.1392	-1.18036	Down	1.81e-06	0.000121461	gi|449520758|ref|XP_004167400.1|	80.9	1e-13	PREDICTED: uncharacterized protein LOC101226019, partial [Cucumis sativus]	--	--	--	--	--	--	--	--	--	--	--	--	--	--	--	--	--	--	-	-	-	--
CL1257.Contig29_All	886	80	38	6.2754	2.7703	-1.17967	Down	1.82e-05	0.000944731	gi|4139038|gb|AAD03672.1|	225.7	7e-58	resistance protein candidate RGC2K [Lactuca sativa]	gi|37196626|gb|AY153845.1|	60	4e-06	Lactuca sativa LSRGCD02_RVK resistance protein candidate gene, partial cds	sp|Q9T048|DRL27_ARATH	130	8e-31	Disease resistance protein At4g27190 OS=Arabidopsis thaliana GN=At4g27190 PE=2 SV=1	--	--	--	--	--	K13459	1e-23	108	vvi:100254298	disease resistance protein RPS2	-	-	-	--
CL7100.Contig2_All	2132	101	48	3.2924	1.4542	-1.17891	Down	1.46e-06	0.000100079	gi|225433219|ref|XP_002285402.1|	963.8	0	PREDICTED: peptide transporter PTR3-A [Vitis vinifera] >gi|296083701|emb|CBI23690.3| unnamed protein product [Vitis vinifera]	gi|126566589|gb|EF416079.1|	157	6e-35	Sesbania rostrata cDNA-AFLP fragment 038BT41M13-679.3 genomic sequence	sp|Q9FNL7|PTR3_ARATH	845	0	Peptide transporter PTR3-A OS=Arabidopsis thaliana GN=PTR3-A PE=2 SV=1	ECU11g1050	118	5e-26	COG3104	Dipeptide/tripeptide permease	K14638	3e-149	527	smo:SELMODRAFT_97812	solute carrier family 15 (peptide/histidine transporter), member 3/4	GO:0042538//hyperosmotic salinity response;GO:0080052//response to histidine;GO:0042742//defense response to bacterium;GO:0009624//response to nematode;GO:0042939//tripeptide transport;GO:0009753//response to jasmonic acid stimulus;GO:0043201//response to leucine;GO:0009611//response to wounding;GO:0009751//response to salicylic acid stimulus;GO:0009737//response to abscisic acid stimulus;GO:0042…	GO:0042936//dipeptide transporter activity;GO:0042937//tripeptide transporter activity	GO:0005886//plasma membrane	--
Unigene32859_All	2270	422	201	12.9202	5.7195	-1.17567	Down	6.94e-23	3.31e-20	gi|359474871|ref|XP_002277289.2|	918.7	0	PREDICTED: uncharacterized protein LOC100264071 [Vitis vinifera]	gi|359474870|ref|XM_002277253.2|	250	6e-63	PREDICTED: Vitis vinifera uncharacterized LOC100264071 (LOC100264071), mRNA	--	--	--	--	--	--	--	--	--	K14311	0	807	pop:POPTR_767318	nuclear pore complex protein Nup188	-	-	GO:0005634//nucleus	--
CL14531.Contig3_All	8532	860	410	7.0054	3.104	-1.17434	Down	7.46e-45	1.02e-41	gi|302142080|emb|CBI19283.3|	3608.9	0	unnamed protein product [Vitis vinifera]	gi|359492503|ref|XM_002283724.2|	670	0	PREDICTED: Vitis vinifera BEACH domain-containing protein lvsC-like (LOC100259143), partial mRNA	--	--	--	--	--	--	--	--	--	--	--	--	--	--	GO:0007165//signal transduction	-	GO:0005739//mitochondrion	--
Unigene26999_All	554	94	45	11.7924	5.2467	-1.16838	Down	3.97e-06	0.000247517	gi|470147298|ref|XP_004309252.1|	73.2	2e-12	PREDICTED: TMV resistance protein N-like [Fragaria vesca subsp. vesca]	gi|291481037|gb|GU354187.1|	69.9	3e-09	Tragopogon dubius putative LRR resistance protein-like gene, partial sequence	sp|Q40392|TMVRN_NICGU	70.1	8e-13	TMV resistance protein N OS=Nicotiana glutinosa GN=N PE=1 SV=1	--	--	--	--	--	--	--	--	--	--	-	-	-	--
CL9939.Contig2_All	3489	265	127	5.2787	2.3512	-1.16679	Down	8.92e-15	2.04e-12	gi|359472709|ref|XP_002281154.2|	1300.8	0	PREDICTED: protein CHUP1, chloroplastic-like [Vitis vinifera]	gi|359472708|ref|XM_002281118.2|	291	3e-75	PREDICTED: Vitis vinifera protein CHUP1, chloroplastic-like (LOC100259307), mRNA	sp|Q9LI74|CHUP1_ARATH	1241	0	Protein CHUP1, chloroplastic OS=Arabidopsis thaliana GN=CHUP1 PE=1 SV=1	Rv2560	60.5	2e-08	COG5473	Predicted integral membrane protein	K12831	2e-11	70.5	cre:CHLREDRAFT_196073	splicing factor 3B subunit 4	GO:0035304//regulation of protein dephosphorylation;GO:0010207//photosystem II assembly;GO:0009902//chloroplast relocation;GO:0045893//positive regulation of transcription, DNA-dependent;GO:0042793//transcription from plastid promoter;GO:0006364//rRNA processing;GO:0010027//thylakoid membrane organization	-	GO:0009707//chloroplast outer membrane;GO:0005634//nucleus	--
CL4997.Contig2_All	2819	98	47	2.4161	1.0769	-1.1658	Down	2.57e-06	0.000166666	gi|462403771|gb|EMJ09328.1|	707.6	0	hypothetical protein PRUPE_ppa000472mg [Prunus persica]	gi|470133111|ref|XM_004302370.1|	176	8e-41	PREDICTED: Fragaria vesca subsp. vesca protein ALWAYS EARLY 2-like (LOC101292809), mRNA	sp|Q6A332|ALY3_ARATH	520	2e-147	Protein ALWAYS EARLY 3 OS=Arabidopsis thaliana GN=ALY3 PE=1 SV=1	--	--	--	--	--	--	--	--	--	--	-	-	-	--
CL5895.Contig5_All	1825	98	47	3.732	1.6635	-1.16573	Down	2.57e-06	0.000166572	gi|460384271|ref|XP_004237836.1|	196.8	1e-48	PREDICTED: choline/ethanolamine kinase-like isoform 1 [Solanum lycopersicum] >gi|460384273|ref|XP_004237837.1| PREDICTED: choline/ethanolamine kinase-like isoform 2 [Solanum lycopersicum]	gi|358346234|ref|XM_003637127.1|	99.6	1e-17	Medicago truncatula Receptor-like kinase (MTR_076s0008) mRNA, complete cds	--	--	--	--	SPAC13G7.12c	95.5	3e-19	COG0510	Predicted choline kinase involved in LPS biosynthesis	K14156	4e-79	294	vvi:100243934	choline/ethanolamine kinase [EC:2.7.1.32 2.7.1.82]	GO:0046474//glycerophospholipid biosynthetic process;GO:0016310//phosphorylation	GO:0004305//ethanolamine kinase activity	-	--
Unigene32829_All	2692	319	153	8.2357	3.6711	-1.16568	Down	1.86e-17	5.39e-15	gi|224115140|ref|XP_002332211.1|	135.6	4e-30	predicted protein [Populus trichocarpa] >gi|222874875|gb|EEF12006.1| predicted protein [Populus trichocarpa]	--	--	--	--	--	--	--	--	--	--	--	--	--	--	--	--	--	--	-	-	-	--
CL138.Contig14_All	1512	421	202	19.3515	8.6295	-1.1651	Down	1.57e-22	7.15e-20	gi|359488514|ref|XP_003633768.1|	196.1	1e-48	PREDICTED: receptor-like protein kinase FERONIA-like [Vitis vinifera]	--	--	--	--	sp|Q9SCZ4|FERON_ARATH	172	5e-43	Receptor-like protein kinase FERONIA OS=Arabidopsis thaliana GN=FER PE=1 SV=1	BS_yloP_1	61.2	5e-09	COG0515	Serine/threonine protein kinase	K04733	4e-39	160	ath:AT5G38990	interleukin-1 receptor-associated kinase 4 [EC:2.7.11.1]	GO:0016310//phosphorylation	GO:0004672//protein kinase activity	GO:0044464//cell part	--
Unigene209_All	3616	435	209	8.3607	3.7334	-1.16313	Down	3.62e-23	1.77e-20	gi|462403691|gb|EMJ09248.1|	95.1	4e-114	hypothetical protein PRUPE_ppa002348mg [Prunus persica]	gi|356504913|ref|XM_003521191.1|	73.8	1e-09	PREDICTED: Glycine max mRNA-capping enzyme-like (LOC100793183), mRNA	--	--	--	--	SPBC2F12.08c	116	3e-25	COG5226	mRNA capping enzyme, guanylyltransferase (alpha) subunit	K13917	1e-113	340	pop:POPTR_1080718	mRNA-capping enzyme [EC:2.7.7.50 3.1.3.33]	GO:0035335//peptidyl-tyrosine dephosphorylation;GO:0006310//DNA recombination;GO:0006281//DNA repair;GO:0006370//7-methylguanosine mRNA capping;GO:0008284//positive regulation of cell proliferation	GO:0004651//polynucleotide 5'-phosphatase activity;GO:0003910//DNA ligase (ATP) activity;GO:0005524//ATP binding;GO:0004725//protein tyrosine phosphatase activity;GO:0008138//protein tyrosine/serine/threonine phosphatase activity;GO:0004484//mRNA guanylyltransferase activity	GO:0005739//mitochondrion;GO:0009506//plasmodesma;GO:0005634//nucleus	--
Unigene18724_All	868	154	74	12.3306	5.5068	-1.16296	Down	3.86e-09	4.32e-07	gi|296083903|emb|CBI24291.3|	385.6	5e-106	unnamed protein product [Vitis vinifera]	gi|359479292|ref|XM_002265892.2|	99.6	5e-18	PREDICTED: Vitis vinifera proteasome-associated protein ECM29 homolog (LOC100244477), mRNA	--	--	--	--	--	--	--	--	--	K11886	5e-107	385	vvi:100244477	proteasome component ECM29	-	-	GO:0016020//membrane	--
CL1257.Contig26_All	2896	711	343	17.063	7.6503	-1.15728	Down	1.5e-36	1.46e-33	gi|37778025|gb|AAR02572.1|	711.1	0	resistance protein candidate RGC2 [Lactuca sativa]	gi|37778024|gb|AY193547.1|	133	1e-27	Lactuca sativa clone TDP resistance protein candidate RGC2 (RGC2) gene, complete cds	sp|Q9T048|DRL27_ARATH	187	2e-47	Disease resistance protein At4g27190 OS=Arabidopsis thaliana GN=At4g27190 PE=2 SV=1	--	--	--	--	--	K13459	3e-45	182	rcu:RCOM_1047690	disease resistance protein RPS2	-	-	-	--
CL111.Contig6_All	1468	396	192	18.7479	8.4481	-1.15003	Down	7.06e-21	2.75e-18	gi|211909307|gb|ACJ12926.1|	579.7	4e-164	WRKY transcription factor 1 [Artemisia annua]	gi|211909306|gb|FJ390842.1|	1840	0	Artemisia annua WRKY transcription factor 1 mRNA, complete cds	sp|Q8H0Y8|WRK41_ARATH	161	8e-40	Probable WRKY transcription factor 41 OS=Arabidopsis thaliana GN=WRKY41 PE=2 SV=2	--	--	--	--	--	K13426	1e-15	83.2	vvi:100251862	WRKY transcription factor 29	-	-	-	--
Unigene15564_All	394	101	49	17.816	8.0331	-1.14914	Down	2.36e-06	0.000154386	gi|297803722|ref|XP_002869745.1|	54.7	5e-07	RWP-RK domain-containing protein [Arabidopsis lyrata subsp. lyrata] >gi|297315581|gb|EFH46004.1| RWP-RK domain-containing protein [Arabidopsis lyrata subsp. lyrata]	--	--	--	--	sp|Q84TH9|NLP7_ARATH	53.9	3e-08	Protein NLP7 OS=Arabidopsis thaliana GN=NLP7 PE=1 SV=2	--	--	--	--	--	--	--	--	--	--	GO:0009414//response to water deprivation;GO:0010118//stomatal movement;GO:0042128//nitrate assimilation;GO:0010167//response to nitrate	-	GO:0005634//nucleus	--
CL6225.Contig6_All	1033	140	68	9.4192	4.252	-1.14746	Down	2.78e-08	2.72e-06	gi|207059700|dbj|BAG71890.1|	477.2	1e-133	caffeoyl CoA O-methyltransferase [Carthamus tinctorius]	gi|207059699|dbj|AB430461.1|	765	0	Carthamus tinctorius CtCoAOMT2 mRNA for caffeoyl CoA O-methyltransferase, complete cds	sp|Q41720|CAMT_ZINEL	457	3e-129	Caffeoyl-CoA O-methyltransferase OS=Zinnia elegans GN=CCOAOMT PE=2 SV=1	all5179	169	9e-42	COG4122	Predicted O-methyltransferase	K00588	1e-124	444	vvi:100243978	caffeoyl-CoA O-methyltransferase [EC:2.1.1.104]	-	GO:0008171//O-methyltransferase activity	-	--
Unigene10755_All	1108	111	54	6.9625	3.148	-1.14517	Down	8e-07	5.86e-05	--	--	--	--	--	--	--	--	--	--	--	--	--	--	--	--	--	--	--	--	--	--	-	-	-	--
Unigene18648_All	724	119	58	11.4233	5.1746	-1.14246	Down	3.37e-07	2.66e-05	gi|460369363|ref|XP_004230532.1|	70.5	3e-11	PREDICTED: uncharacterized protein LOC101266075 [Solanum lycopersicum]	--	--	--	--	--	--	--	--	--	--	--	--	--	--	--	--	--	--	-	-	-	--
Unigene18842_All	1177	293	143	17.3012	7.8477	-1.14053	Down	1.18e-15	2.87e-13	gi|225468618|ref|XP_002266049.1|	441.8	1e-122	PREDICTED: uncharacterized protein LOC100245492 [Vitis vinifera]	gi|460373978|ref|XM_004232741.1|	254	2e-64	PREDICTED: Solanum lycopersicum uncharacterized LOC101250764 (LOC101250764), mRNA	sp|Q8GWP0|MYB39_ARATH	226	2e-59	Transcription factor MYB39 OS=Arabidopsis thaliana GN=MYB39 PE=2 SV=1	ECU11g1690	116	9e-26	COG5147	Myb superfamily proteins, including transcription factors and mRNA splicing factors	K09422	8e-124	441	vvi:100245492	myb proto-oncogene protein, plant	GO:0009753//response to jasmonic acid stimulus;GO:0009414//response to water deprivation;GO:0006355//regulation of transcription, DNA-dependent;GO:0009611//response to wounding;GO:0042538//hyperosmotic salinity response;GO:0009733//response to auxin stimulus;GO:0015824//proline transport;GO:0009738//abscisic acid mediated signaling pathway;GO:0009723//response to ethylene stimulus	GO:0005488//binding	-	--
Unigene412_All	3443	340	166	6.8632	3.1143	-1.13997	Down	6.54e-18	2.02e-15	gi|359489586|ref|XP_002264136.2|	1147.1	0	PREDICTED: uncharacterized protein LOC100255258 [Vitis vinifera]	gi|297828386|ref|XM_002882030.1|	71.9	4e-09	Arabidopsis lyrata subsp. lyrata transducin family protein, mRNA	--	--	--	--	--	--	--	--	--	--	--	--	--	--	-	-	-	--
Unigene51819_All	466	86	42	12.8262	5.8217	-1.13958	Down	1.54e-05	0.000815184	gi|70913167|gb|AAZ15360.1|	79.7	1e-14	Pto disease resistance protein [Solanum peruvianum]	--	--	--	--	sp|Q9FN92|Y5597_ARATH	77	4e-15	Probable receptor-like protein kinase At5g59700 OS=Arabidopsis thaliana GN=At5g59700 PE=1 SV=1	--	--	--	--	--	K13430	6e-13	71.2	vvi:100254113	serine/threonine-protein kinase PBS1 [EC:2.7.11.1]	-	GO:0016772//transferase activity, transferring phosphorus-containing groups	-	--
Unigene29507_All	645	122	60	13.1457	6.0086	-1.12949	Down	3.08e-07	2.46e-05	gi|460380772|ref|XP_004236128.1|	77	2e-13	PREDICTED: uncharacterized protein LOC101252674 [Solanum lycopersicum]	--	--	--	--	--	--	--	--	--	--	--	--	--	--	--	--	--	--	GO:0035278//negative regulation of translation involved in gene silencing by miRNA;GO:0031053//primary miRNA processing;GO:0006351//transcription, DNA-dependent	-	GO:0000932//cytoplasmic mRNA processing body;GO:0005634//nucleus	--
CL5510.Contig1_All	2177	1392	685	44.4391	20.3244	-1.12862	Down	3.38e-67	8.56e-64	gi|460412580|ref|XP_004251676.1|	661.8	0	PREDICTED: uncharacterized protein LOC101245524 [Solanum lycopersicum]	gi|460396370|ref|XM_004243701.1|	252	1e-63	PREDICTED: Solanum lycopersicum uncharacterized LOC101265748 (LOC101265748), mRNA	--	--	--	--	--	--	--	--	--	--	--	--	--	--	GO:0044763;GO:0006829//zinc ion transport	-	-	--
CL7245.Contig1_All	1370	398	196	20.1905	9.241	-1.12756	Down	2.28e-20	8.44e-18	gi|356569261|ref|XP_003552822.1|	502.3	8e-141	PREDICTED: uncharacterized protein LOC100818900 [Glycine max]	gi|359480837|ref|XM_002276762.2|	157	4e-35	PREDICTED: Vitis vinifera uncharacterized LOC100264630 (LOC100264630), mRNA	sp|Q0IMG9|SL11_ORYSJ	55.5	7e-08	E3 ubiquitin-protein ligase SPL11 OS=Oryza sativa subsp. japonica GN=SPL11 PE=1 SV=2	SPCC962.03c	56.2	1e-07	COG5064	Karyopherin (importin) alpha	K08332	7e-08	57	vcn:VOLCADRAFT_41528	vacuolar protein 8	GO:0051211//anisotropic cell growth;GO:0030244//cellulose biosynthetic process;GO:0015979//photosynthesis;GO:0009832//plant-type cell wall biogenesis	GO:0016874//ligase activity	GO:0005829//cytosol;GO:0009522//photosystem I;GO:0016021//integral to membrane;GO:0009506//plasmodesma;GO:0005634//nucleus;GO:0005886//plasma membrane	--
CL9885.Contig2_All	2104	282	139	9.3151	4.2673	-1.12625	Down	7.54e-15	1.74e-12	gi|460385679|ref|XP_004238529.1|	181.4	5e-44	PREDICTED: uncharacterized protein LOC101267888 [Solanum lycopersicum]	--	--	--	--	sp|Q9LME6|MBD8_ARATH	183	4e-46	Methyl-CpG-binding domain-containing protein 8 OS=Arabidopsis thaliana GN=MBD8 PE=2 SV=1	--	--	--	--	--	--	--	--	--	--	-	-	GO:0005622//intracellular	--
CL9384.Contig3_All	892	1178	582	91.7835	42.1447	-1.12288	Down	1.09e-56	2.06e-53	gi|19073437|gb|AAL84815.1|AF477032_1	64.3	3e-09	tuber agglutinin [Helianthus tuberosus]	--	--	--	--	sp|Q0JMY8|SALT_ORYSJ	55.8	3e-08	Salt stress-induced protein OS=Oryza sativa subsp. japonica GN=SALT PE=2 SV=1	--	--	--	--	--	--	--	--	--	--	-	-	-	--
CL9156.Contig3_All	1904	277	137	10.1111	4.6477	-1.12135	Down	1.61e-14	3.57e-12	gi|224100173|ref|XP_002311773.1|	737.3	0	predicted protein [Populus trichocarpa] >gi|222851593|gb|EEE89140.1| predicted protein [Populus trichocarpa]	gi|356567641|ref|XM_003551978.1|	214	3e-52	PREDICTED: Glycine max polygalacturonase At1g48100-like (LOC100783813), mRNA	sp|Q949Z1|PGLR4_ARATH	385	6e-107	Polygalacturonase At1g48100 OS=Arabidopsis thaliana GN=At1g48100 PE=2 SV=1	YJR153w	95.1	4e-19	COG5434	Endopolygalacturonase	K01184	1e-160	565	rcu:RCOM_1063390	polygalacturonase [EC:3.2.1.15]	GO:0005975//carbohydrate metabolic process;GO:0016556//mRNA modification	GO:0004650//polygalacturonase activity	GO:0005576//extracellular region	--
Unigene18920_All	759	97	48	8.8821	4.0849	-1.1206	Down	5.85e-06	0.000347914	gi|297746120|emb|CBI16176.3|	198.7	7e-50	unnamed protein product [Vitis vinifera]	--	--	--	--	sp|Q9LFC5|PP360_ARATH	69.3	2e-12	Pentatricopeptide repeat-containing protein At5g01110 OS=Arabidopsis thaliana GN=At5g01110 PE=2 SV=1	--	--	--	--	--	--	--	--	--	--	-	-	-	--
Unigene25391_All	2016	194	96	6.688	3.0759	-1.12057	Down	1.37e-10	1.93e-08	gi|255558694|ref|XP_002520371.1|	677.2	0	basic 7S globulin 2 precursor small subunit, putative [Ricinus communis] >gi|223540418|gb|EEF41987.1| basic 7S globulin 2 precursor small subunit, putative [Ricinus communis]	gi|38423041|emb|AJ538641.1|	141	3e-30	Nicotiana tabacum cDNA-AFLP-fragment BC32-M2-002	sp|Q9LS40|ASPG1_ARATH	256	4e-68	Protein ASPARTIC PROTEASE IN GUARD CELL 1 OS=Arabidopsis thaliana GN=ASPG1 PE=1 SV=1	--	--	--	--	--	K00924	2e-29	129	aly:ARALYDRAFT_489138	[EC:2.7.1.-]	GO:0010200//response to chitin;GO:0050832//defense response to fungus;GO:0006508//proteolysis	GO:0003677//DNA binding;GO:0004190//aspartic-type endopeptidase activity	GO:0016023//cytoplasmic membrane-bounded vesicle;GO:0005576//extracellular region	--
CL6524.Contig3_All	1761	311	154	12.274	5.6487	-1.11961	Down	4.4e-16	1.13e-13	gi|460372042|ref|XP_004231843.1|	604.4	2e-171	PREDICTED: serine/threonine-protein kinase HT1-like [Solanum lycopersicum]	gi|359488837|ref|XM_002272450.2|	402	1e-109	PREDICTED: Vitis vinifera serine/threonine-protein kinase HT1-like (LOC100254246), mRNA	sp|Q2MHE4|HT1_ARATH	227	1e-59	Serine/threonine-protein kinase HT1 OS=Arabidopsis thaliana GN=HT1 PE=1 SV=1	L138452_1	102	3e-21	COG0515	Serine/threonine protein kinase	K04424	1e-36	153	ath:AT5G11850	sterile alpha motif and leucine zipper containing kinase AZK [EC:2.7.11.25]	GO:0000186//activation of MAPKK activity;GO:0007020//microtubule nucleation	GO:0004712//protein serine/threonine/tyrosine kinase activity;GO:0005524//ATP binding;GO:0004709//MAP kinase kinase kinase activity	-	--
Unigene26715_All	811	107	53	9.1695	4.2212	-1.11919	Down	1.97e-06	0.000131114	--	--	--	--	--	--	--	--	--	--	--	--	--	--	--	--	--	--	--	--	--	--	-	-	-	--
CL2015.Contig2_All	2392	107	53	3.1089	1.4312	-1.11918	Down	1.97e-06	0.000131191	gi|358344028|ref|XP_003636096.1|	91.3	8e-17	hypothetical protein MTR_027s0011 [Medicago truncatula] >gi|355502031|gb|AES83234.1| hypothetical protein MTR_027s0011 [Medicago truncatula]	--	--	--	--	sp|P31568|YCF2_OENPI	89.7	7e-18	Protein ycf2 (Fragment) OS=Oenothera picensis GN=ycf2 PE=3 SV=1	YLR106c	96.3	2e-19	COG5271	AAA ATPase containing von Willebrand factor type A (vWA) domain	K14306	4e-17	88.6	rcu:RCOM_1609340	nuclear pore complex protein Nup62	GO:0009987//cellular process	-	GO:0043231//intracellular membrane-bounded organelle	--
Unigene246_All	1163	109	54	6.5137	2.9992	-1.1189	Down	1.59e-06	0.000107674	gi|224089434|ref|XP_002308720.1|	288.9	1e-76	predicted protein [Populus trichocarpa] >gi|222854696|gb|EEE92243.1| predicted protein [Populus trichocarpa]	gi|470111503|ref|XM_004291939.1|	149	8e-33	PREDICTED: Fragaria vesca subsp. vesca probable protein phosphatase 2C 59-like (LOC101306985), mRNA	sp|Q8RXV3|P2C59_ARATH	280	9e-76	Probable protein phosphatase 2C 59 OS=Arabidopsis thaliana GN=WIN2 PE=1 SV=1	SPAC2G11.07c	82.8	1e-15	COG0631	Serine/threonine protein phosphatase	K14497	2e-19	95.1	rcu:RCOM_1579770	protein phosphatase 2C [EC:3.1.3.16]	GO:0042742//defense response to bacterium;GO:0006470//protein dephosphorylation	GO:0046872//metal ion binding;GO:0004722//protein serine/threonine phosphatase activity	GO:0005886//plasma membrane	--
CL14653.Contig1_All	1944	115	57	4.1114	1.8939	-1.11827	Down	8.28e-07	6.04e-05	gi|470134377|ref|XP_004303030.1|	317	7e-85	PREDICTED: protein ROS1-like [Fragaria vesca subsp. vesca]	gi|356503778|ref|XM_003520633.1|	151	3e-33	PREDICTED: Glycine max protein ROS1-like (LOC100787368), mRNA	sp|Q9SJQ6|ROS1_ARATH	223	3e-58	Protein ROS1 OS=Arabidopsis thaliana GN=ROS1 PE=1 SV=2	--	--	--	--	--	--	--	--	--	--	-	-	-	--
CL7467.Contig2_All	13146	2348	1166	12.4133	5.7291	-1.11551	Down	5.3e-110	4.65e-106	gi|462406653|gb|EMJ12117.1|	5405.5	0	hypothetical protein PRUPE_ppa000004mg [Prunus persica]	gi|359474504|ref|XR_139761.1|	454	1e-123	PREDICTED: Vitis vinifera uncharacterized LOC100260794 (LOC100260794), miscRNA	--	--	--	--	YLL040c	213	7e-54	COG5043	Vacuolar protein sorting-associated protein	--	--	--	--	--	GO:0010090//trichome morphogenesis;GO:0071555//cell wall organization;GO:0007155//cell adhesion;GO:0048765//root hair cell differentiation;GO:0045010//actin nucleation	GO:0005543//phospholipid binding	GO:0009506//plasmodesma;GO:0005773//vacuole;GO:0005794//Golgi apparatus;GO:0005886//plasma membrane	--
CL14653.Contig4_All	3151	163	81	3.5952	1.6604	-1.11454	Down	4.72e-09	5.19e-07	gi|470134377|ref|XP_004303030.1|	383.6	1e-104	PREDICTED: protein ROS1-like [Fragaria vesca subsp. vesca]	gi|356503778|ref|XM_003520633.1|	151	5e-33	PREDICTED: Glycine max protein ROS1-like (LOC100787368), mRNA	sp|Q9SJQ6|ROS1_ARATH	250	3e-66	Protein ROS1 OS=Arabidopsis thaliana GN=ROS1 PE=1 SV=2	--	--	--	--	--	--	--	--	--	--	GO:0044763;GO:0006259//DNA metabolic process;GO:0040029//regulation of gene expression, epigenetic	GO:0003824//catalytic activity	-	--
Unigene11145_All	786	175	87	15.4739	7.1496	-1.1139	Down	1.31e-09	1.59e-07	gi|225465817|ref|XP_002263469.1|	293.5	2e-78	PREDICTED: E3 ubiquitin-protein ligase KEG [Vitis vinifera] >gi|296087851|emb|CBI35107.3| unnamed protein product [Vitis vinifera]	--	--	--	--	sp|Q9FY48|KEG_ARATH	267	4e-72	E3 ubiquitin-protein ligase KEG OS=Arabidopsis thaliana GN=KEG PE=1 SV=2	--	--	--	--	--	K01051	1e-09	61.6	gmx:100776781	pectinesterase [EC:3.1.1.11]	GO:0009788//negative regulation of abscisic acid mediated signaling pathway;GO:0048589//developmental growth;GO:0016310//phosphorylation;GO:0000956//nuclear-transcribed mRNA catabolic process;GO:0016197//endosomal transport;GO:0016567//protein ubiquitination;GO:0006952//defense response;GO:0032940//secretion by cell	GO:0043621//protein self-association;GO:0004672//protein kinase activity;GO:0016787//hydrolase activity;GO:0046872//metal ion binding;GO:0004842//ubiquitin-protein ligase activity	GO:0005802//trans-Golgi network;GO:0005769//early endosome	--
CL138.Contig13_All	1006	175	87	12.0899	5.5861	-1.11389	Down	1.31e-09	1.59e-07	gi|147779018|emb|CAN62536.1|	57.8	3e-07	hypothetical protein VITISV_041881 [Vitis vinifera]	--	--	--	--	sp|Q9SCZ4|FERON_ARATH	105	5e-23	Receptor-like protein kinase FERONIA OS=Arabidopsis thaliana GN=FER PE=1 SV=1	Cgl2127_1	55.5	1e-07	COG0515	Serine/threonine protein kinase	K04733	3e-17	87.4	ath:AT5G38990	interleukin-1 receptor-associated kinase 4 [EC:2.7.11.1]	GO:0006468//protein phosphorylation	GO:0004674//protein serine/threonine kinase activity	GO:0044464//cell part	--
CL6225.Contig3_All	1105	217	108	13.6484	6.3132	-1.11229	Down	1.48e-11	2.33e-09	gi|207059700|dbj|BAG71890.1|	479.6	4e-134	caffeoyl CoA O-methyltransferase [Carthamus tinctorius]	gi|207059699|dbj|AB430461.1|	773	0	Carthamus tinctorius CtCoAOMT2 mRNA for caffeoyl CoA O-methyltransferase, complete cds	sp|Q41720|CAMT_ZINEL	456	8e-129	Caffeoyl-CoA O-methyltransferase OS=Zinnia elegans GN=CCOAOMT PE=2 SV=1	all5179	168	1e-41	COG4122	Predicted O-methyltransferase	K00588	2e-123	440	vvi:100243978	caffeoyl-CoA O-methyltransferase [EC:2.1.1.104]	GO:0032259//methylation	GO:0008171//O-methyltransferase activity	-	--
Unigene25827_All	2198	1053	525	33.2955	15.4282	-1.10976	Down	6.15e-50	9.89e-47	gi|147852611|emb|CAN81687.1|	638.3	0	hypothetical protein VITISV_030961 [Vitis vinifera]	gi|147852610|emb|AM478129.2|	113	8e-22	Vitis vinifera contig VV78X086884.5, whole genome shotgun sequence	sp|Q40554|EIF3A_TOBAC	52	1e-06	Eukaryotic translation initiation factor 3 subunit A OS=Nicotiana tabacum GN=TIF3A1 PE=2 SV=1	TP0769	55.8	3e-07	COG1652	Uncharacterized protein containing LysM domain	K13173	4e-08	58.5	zma:100304294	arginine and glutamate-rich protein 1	-	-	-	--
Unigene25361_All	5427	351	175	4.495	2.0829	-1.10973	Down	1.01e-17	3.01e-15	gi|9758853|dbj|BAB09379.1|	736.5	0	non-LTR retroelement reverse transcriptase-like protein [Arabidopsis thaliana]	gi|383931930|gb|JQ714253.1|	101	8e-18	Beta vulgaris subsp. vulgaris cultivar SBSI-OT7112 COP1 protein mRNA, partial cds	sp|P43254|COP1_ARATH	295	2e-79	E3 ubiquitin-protein ligase COP1 OS=Arabidopsis thaliana GN=COP1 PE=1 SV=2	YCR066w	54.7	2e-06	COG5432	RING-finger-containing E3 ubiquitin ligase	K10143	4e-80	299	aly:ARALYDRAFT_902362	E3 ubiquitin-protein ligase RFWD2 [EC:6.3.2.19]	-	-	-	--
Unigene4710_All	1461	142	71	6.755	3.139	-1.10565	Down	5.65e-08	5.24e-06	gi|297742390|emb|CBI34539.3|	99.4	1e-19	unnamed protein product [Vitis vinifera]	--	--	--	--	sp|Q5NB82|NLP3_ORYSJ	87.4	2e-17	Protein NLP3 OS=Oryza sativa subsp. japonica GN=NLP3 PE=3 SV=1	--	--	--	--	--	--	--	--	--	--	-	-	-	--
Unigene49019_All	527	200	100	26.3757	12.2567	-1.10564	Down	1.14e-10	1.62e-08	gi|224120622|ref|XP_002330911.1|	85.5	4e-16	predicted protein [Populus trichocarpa] >gi|222873105|gb|EEF10236.1| predicted protein [Populus trichocarpa]	--	--	--	--	sp|Q9M2S4|LRKS4_ARATH	82.4	1e-16	L-type lectin-domain containing receptor kinase S.4 OS=Arabidopsis thaliana GN=LECRKS4 PE=1 SV=1	--	--	--	--	--	K04733	1e-15	80.5	ath:AT5G38990	interleukin-1 receptor-associated kinase 4 [EC:2.7.11.1]	GO:0044238//primary metabolic process;GO:0007126//meiosis;GO:0044260;GO:0071554//cell wall organization or biogenesis	GO:0016301//kinase activity	GO:0009506//plasmodesma;GO:0005886//plasma membrane	--
Unigene32512_All	1212	112	56	6.4224	2.9845	-1.10562	Down	1.44e-06	9.91e-05	--	--	--	--	--	--	--	--	--	--	--	--	--	--	--	--	--	--	--	--	--	--	-	-	-	--
Unigene13742_All	1842	349	175	13.168	6.1367	-1.1015	Down	1.94e-17	5.6e-15	gi|27754629|gb|AAO22760.1|	61.6	5e-08	unknown protein [Arabidopsis thaliana]	--	--	--	--	sp|Q84WP3|REM17_ARATH	109	5e-24	B3 domain-containing protein REM17 OS=Arabidopsis thaliana GN=REM17 PE=2 SV=2	YGR189c	54.3	7e-07	COG2273	Beta-glucanase/Beta-glucan synthetase	K11323	3e-10	65.5	vcn:VOLCADRAFT_121342	histone arginine demethylase JMJD6 [EC:1.14.11.-]	GO:0048437//floral organ development;GO:0048438//floral whorl development	-	-	--
Unigene18335_All	2130	371	187	12.1054	5.6708	-1.09403	Down	2.96e-18	9.32e-16	gi|296089927|emb|CBI39746.3|	196.1	2e-48	unnamed protein product [Vitis vinifera]	--	--	--	--	--	--	--	--	--	--	--	--	--	--	--	--	--	--	GO:0044763;GO:0044260;GO:0009791//post-embryonic development;GO:0048608//reproductive structure development;GO:0044238//primary metabolic process;GO:0050789//regulation of biological process	-	-	--
CL1371.Contig3_All	831	119	60	9.9525	4.6637	-1.09358	Down	8.47e-07	6.16e-05	gi|470103269|ref|XP_004288065.1|	271.6	1e-71	PREDICTED: probable disease resistance protein At5g66900-like [Fragaria vesca subsp. vesca]	--	--	--	--	sp|Q9FKZ0|DRL43_ARATH	226	2e-59	Probable disease resistance protein At5g66910 OS=Arabidopsis thaliana GN=At5g66910 PE=2 SV=1	RSp0842	57.8	2e-08	COG4886	Leucine-rich repeat (LRR) protein	K03013	5e-09	59.7	vvi:100258335	DNA-directed RNA polymerases I, II, and III subunit RPABC1	-	-	-	--
Unigene12360_All	951	216	109	15.7855	7.4034	-1.09234	Down	3.22e-11	4.89e-09	gi|462396527|gb|EMJ02326.1|	263.1	5e-69	hypothetical protein PRUPE_ppa017276mg [Prunus persica]	--	--	--	--	sp|Q40392|TMVRN_NICGU	207	6e-54	TMV resistance protein N OS=Nicotiana glutinosa GN=N PE=1 SV=1	--	--	--	--	--	K13457	5e-09	60.1	zma:606485	disease resistance protein RPM1	-	GO:0000166//nucleotide binding	-	--
Unigene7781_All	2936	105	53	2.4855	1.166	-1.09197	Down	3.87e-06	0.000241771	gi|297839995|ref|XP_002887879.1|	287.7	7e-76	RWP-RK domain-containing protein [Arabidopsis lyrata subsp. lyrata] >gi|297333720|gb|EFH64138.1| RWP-RK domain-containing protein [Arabidopsis lyrata subsp. lyrata]	--	--	--	--	sp|Q84TH9|NLP7_ARATH	287	3e-77	Protein NLP7 OS=Arabidopsis thaliana GN=NLP7 PE=1 SV=2	--	--	--	--	--	--	--	--	--	--	GO:0010035//response to inorganic substance;GO:1901700;GO:0006807//nitrogen compound metabolic process;GO:0044237//cellular metabolic process	-	-	--
Unigene21250_All	1698	99	50	4.0521	1.902	-1.09115	Down	7.43e-06	0.000431688	gi|440577412|emb|CCI55435.1|	95.5	3e-18	PH01B031C15.18 [Phyllostachys edulis]	--	--	--	--	--	--	--	--	--	--	--	--	--	--	--	--	--	--	-	-	-	--
Unigene22007_All	1904	91	46	3.3217	1.5605	-1.08991	Down	1.78e-05	0.000925508	gi|19913128|emb|CAD12104.1|	1088.6	0	beta-fructofuranosidase [Cichorium intybus]	gi|19913127|emb|AJ419971.1|	1193	0	Cichorium intybus mRNA for beta-fructofuranosidase	sp|P29001|INVA_VIGRR	837	0	Acid beta-fructofuranosidase OS=Vigna radiata var. radiata GN=INVA PE=1 SV=1	BS_sacC	184	5e-46	COG1621	Beta-fructosidases (levanase/invertase)	K01193	0	860	vvi:100241232	beta-fructofuranosidase [EC:3.2.1.26]	GO:0005975//carbohydrate metabolic process	GO:0050306;GO:0004575//sucrose alpha-glucosidase activity;GO:0051669	GO:0000325//plant-type vacuole;GO:0009505//plant-type cell wall	--
Unigene25321_All	1032	91	46	6.1284	2.8791	-1.08989	Down	1.78e-05	0.000925086	--	--	--	--	--	--	--	--	--	--	--	--	--	--	--	--	--	--	--	--	--	--	-	-	-	--
CL10714.Contig4_All	3728	474	240	8.8366	4.1583	-1.0875	Down	1.1e-22	5.11e-20	gi|28268680|dbj|BAC56865.1|	1390.6	0	respiratory burst oxidase homolog [Nicotiana benthamiana]	gi|159078849|gb|EU104741.1|	159	3e-35	Nicotiana attenuata NADPH oxidase mRNA, complete cds	sp|Q2HXL0|RBOHC_SOLTU	1370	0	Respiratory burst oxidase homolog protein C OS=Solanum tuberosum GN=RBOHC PE=1 SV=2	all2633	61.2	1e-08	COG4097	Predicted ferric reductase	K13447	0	1362	rcu:RCOM_1502990	respiratory burst oxidase [EC:1.6.3.- 1.11.1.-]	GO:0009611//response to wounding;GO:0042744//hydrogen peroxide catabolic process;GO:0033500//carbohydrate homeostasis;GO:0033198//response to ATP;GO:0050832//defense response to fungus;GO:0043069//negative regulation of programmed cell death;GO:0007231//osmosensory signaling pathway;GO:0009060//aerobic respiration;GO:0009408//response to heat;GO:0010053//root epidermal cell differentiation	GO:0016174//NAD(P)H oxidase activity;GO:0050660//flavin adenine dinucleotide binding;GO:0009055//electron carrier activity;GO:0005509//calcium ion binding;GO:0004601//peroxidase activity;GO:0005506//iron ion binding	GO:0022626//cytosolic ribosome;GO:0005773//vacuole;GO:0005794//Golgi apparatus;GO:0005887//integral to plasma membrane;GO:0005634//nucleus	--
Unigene26018_All	1370	227	115	11.5157	5.422	-1.08671	Down	1.25e-11	1.98e-09	gi|297739642|emb|CBI29824.3|	614.8	1e-174	unnamed protein product [Vitis vinifera]	gi|225441859|ref|XM_002284168.1|	238	1e-59	PREDICTED: Vitis vinifera ABC transporter A family member 1-like (LOC100265905), mRNA	sp|Q84M24|AB1A_ARATH	590	8e-169	ABC transporter A family member 1 OS=Arabidopsis thaliana GN=ABCA1 PE=2 SV=2	--	--	--	--	--	K05643	4e-11	67.8	olu:OSTLU_42103	ATP-binding cassette, subfamily A (ABC1), member 3	GO:0006487//protein N-linked glycosylation;GO:0006200//ATP catabolic process	GO:0015408;GO:0015419//sulfate transmembrane-transporting ATPase activity;GO:0015171//amino acid transmembrane transporter activity;GO:0005524//ATP binding	GO:0005774//vacuolar membrane;GO:0016021//integral to membrane	--
CL3510.Contig1_All	2956	219	111	5.149	2.4255	-1.08601	Down	2.92e-11	4.45e-09	gi|261865353|gb|ACY01934.1|	336.3	1e-90	hypothetical protein [Beta vulgaris]	--	--	--	--	--	--	--	--	--	--	--	--	--	--	--	--	--	--	-	-	-	--
CL6322.Contig7_All	2897	122	62	2.9268	1.3824	-1.08215	Down	7.65e-07	5.63e-05	gi|301072248|gb|ADK56099.1|	451.4	4e-125	alcohol dehydrogenase [Artemisia annua]	gi|301072247|gb|GU253890.1|	952	0	Artemisia annua alcohol dehydrogenase (Adh2) mRNA, complete cds	sp|Q7FAE1|MOMAS_ORYSJ	266	6e-71	Momilactone A synthase OS=Oryza sativa subsp. japonica GN=Os04g0179200 PE=2 SV=1	CPn0296	146	2e-34	COG1028	Dehydrogenases with different specificities (related to short-chain alcohol dehydrogenases)	K13070	2e-70	266	osa:4335093	momilactone-A synthase [EC:1.1.1.295]	GO:0008152//metabolic process	GO:0016491//oxidoreductase activity	-	--
Unigene29180_All	1208	120	61	6.904	3.2617	-1.08181	Down	9.5e-07	6.84e-05	gi|462422391|gb|EMJ26654.1|	439.1	7e-122	hypothetical protein PRUPE_ppa000298mg [Prunus persica]	gi|110681833|gb|AC159125.12|	83.8	4e-13	Medicago truncatula clone mth2-189o22, complete sequence	sp|Q9LUG9|MD33A_ARATH	357	8e-99	Mediator of RNA polymerase II transcription subunit 33A OS=Arabidopsis thaliana GN=MED33A PE=1 SV=1	--	--	--	--	--	--	--	--	--	--	-	-	-	--
Unigene34003_All	2339	2300	1170	68.3411	32.3102	-1.08076	Down	1.73e-102	1.23e-98	gi|460380752|ref|XP_004236118.1|	763.5	0	PREDICTED: U-box domain-containing protein 19-like [Solanum lycopersicum]	--	--	--	--	sp|O80742|PUB19_ARATH	495	5e-140	U-box domain-containing protein 19 OS=Arabidopsis thaliana GN=PUB19 PE=2 SV=1	--	--	--	--	--	K14431	6e-21	101	aly:ARALYDRAFT_311885	transcription factor TGA	-	-	-	--
Unigene1043_All	442	114	58	17.9253	8.476	-1.08054	Down	1.82e-06	0.000121946	gi|296090001|emb|CBI39820.3|	258.8	1e-68	unnamed protein product [Vitis vinifera]	gi|30682606|ref|NM_180245.1|	123	2e-25	Arabidopsis thaliana enhancer of mRNA-decapping protein 4 (VCS) mRNA, complete cds	sp|Q9LTT9|VCR_ARATH	247	2e-66	Varicose-related protein OS=Arabidopsis thaliana GN=VCR PE=2 SV=1	--	--	--	--	--	K12616	2e-69	258	vvi:100259985	enhancer of mRNA-decapping protein 4	GO:0031087//deadenylation-independent decapping of nuclear-transcribed mRNA;GO:0071365//cellular response to auxin stimulus;GO:0009965//leaf morphogenesis;GO:0010072//primary shoot apical meristem specification;GO:0010071//root meristem specification	GO:0000166//nucleotide binding;GO:0042803//protein homodimerization activity	GO:0005829//cytosol;GO:0000932//cytoplasmic mRNA processing body;GO:0005634//nucleus	--
Unigene5757_All	363	108	55	20.6777	9.7868	-1.07917	Down	3.49e-06	0.000220152	gi|34809439|gb|AAQ82657.1|	84	8e-16	Pto-like serine/threonine kinase [Capsicum chinense]	--	--	--	--	sp|Q9LRP3|Y3174_ARATH	73.6	3e-14	Probable receptor-like protein kinase At3g17420 OS=Arabidopsis thaliana GN=At3g17420 PE=1 SV=1	--	--	--	--	--	K13415	4e-14	74.3	sbi:SORBI_03g032990	protein brassinosteroid insensitive 1 [EC:2.7.10.1 2.7.11.1]	-	GO:0005515//protein binding	-	--
Unigene36279_All	1833	121	62	4.5878	2.1848	-1.0703	Down	1.06e-06	7.55e-05	gi|460395274|ref|XP_004243209.1|	894.8	0	PREDICTED: callose synthase 7-like [Solanum lycopersicum]	gi|112257369|gb|DQ837213.1|	303	3e-79	Helianthus annuus x Helianthus debilis subsp. debilis glucan synthase-like 3 mRNA, partial cds	sp|Q9SHJ3|CALS7_ARATH	828	0	Callose synthase 7 OS=Arabidopsis thaliana GN=CALS7 PE=2 SV=3	--	--	--	--	--	K11000	0	840	vvi:100242081	callose synthase [EC:2.4.1.-]	GO:0052543//callose deposition in cell wall;GO:0006075//(1->3)-beta-D-glucan biosynthetic process;GO:0010233//phloem transport;GO:0009556//microsporogenesis;GO:0006944//cellular membrane fusion;GO:0080165//callose deposition in phloem sieve plate	GO:0003843//1,3-beta-D-glucan synthase activity	GO:0000148//1,3-beta-D-glucan synthase complex	--
Unigene14752_All	2093	158	81	5.2465	2.4998	-1.06954	Down	2.46e-08	2.43e-06	gi|111183162|gb|ABH07899.1|	349.4	1e-94	putative polyprotein [Solanum lycopersicum]	gi|300681452|emb|FN564429.1|	61.9	3e-06	Triticum aestivum chromosome 3B-specific BAC library, contig ctg0382b	sp|P10978|POLX_TOBAC	227	2e-59	Retrovirus-related Pol polyprotein from transposon TNT 1-94 OS=Nicotiana tabacum PE=2 SV=1	--	--	--	--	--	--	--	--	--	--	-	-	-	--
CL1257.Contig5_All	682	150	77	15.2859	7.2927	-1.06768	Down	5.81e-08	5.38e-06	gi|37778025|gb|AAR02572.1|	133.7	2e-30	resistance protein candidate RGC2 [Lactuca sativa]	--	--	--	--	--	--	--	--	--	--	--	--	--	--	--	--	--	--	-	-	-	--
CL11174.Contig1_All	1981	107	55	3.7539	1.7933	-1.06577	Down	4.85e-06	0.000295219	gi|413949576|gb|AFW82225.1|	665.6	0	hypothetical protein ZEAMMB73_366749 [Zea mays]	gi|270149441|gb|BT116327.1|	67.9	4e-08	Picea glauca clone GQ03716_G07 mRNA sequence	sp|P09189|HSP7C_PETHY	659	0	Heat shock cognate 70 kDa protein OS=Petunia hybrida GN=HSP70 PE=2 SV=1	SPAC13G7.02c	585	1e-166	COG0443	Molecular chaperone	K03283	0	664	sbi:SORBI_09g022580	heat shock 70kDa protein 1/8	GO:0051707//response to other organism;GO:0009266//response to temperature stimulus;GO:0006950//response to stress	GO:0016491//oxidoreductase activity;GO:0000166//nucleotide binding	GO:0043232;GO:0071944//cell periphery;GO:0044446//intracellular organelle part;GO:0009507//chloroplast;GO:0016020//membrane;GO:0005634//nucleus	--
CL4254.Contig2_All	2444	169	87	4.8058	2.2993	-1.06358	Down	9.4e-09	9.92e-07	gi|460401712|ref|XP_004246361.1|	707.2	0	PREDICTED: uncharacterized protein At1g04910-like [Solanum lycopersicum]	gi|359481697|ref|XM_002277113.2|	127	6e-26	PREDICTED: Vitis vinifera DUF246 domain-containing protein At1g04910-like (LOC100247795), mRNA	sp|Q8W486|Y1491_ARATH	259	5e-69	Uncharacterized protein At1g04910 OS=Arabidopsis thaliana GN=At1g04910 PE=1 SV=1	--	--	--	--	--	--	--	--	--	--	GO:0030968//endoplasmic reticulum unfolded protein response	GO:0016757//transferase activity, transferring glycosyl groups	GO:0005794//Golgi apparatus	--
Unigene25101_All	2911	97	50	2.3159	1.1095	-1.06166	Down	1.44e-05	0.00077052	gi|38346787|emb|CAE02205.2|	118.2	8e-25	OSJNBa0095H06.12 [Oryza sativa Japonica Group]	--	--	--	--	--	--	--	--	--	--	--	--	--	--	--	--	--	--	-	-	-	--
Unigene25801_All	1564	335	173	14.8865	7.1449	-1.05902	Down	7.49e-16	1.85e-13	gi|356558471|ref|XP_003547530.1|	652.1	0	PREDICTED: probable receptor-like protein kinase At1g11050-like [Glycine max]	gi|460369271|ref|XM_004230439.1|	121	2e-24	PREDICTED: Solanum lycopersicum probable receptor-like protein kinase At1g11050-like (LOC101252330), mRNA	sp|O04086|Y1105_ARATH	559	2e-159	Probable receptor-like protein kinase At1g11050 OS=Arabidopsis thaliana GN=At1g11050 PE=2 SV=1	YAR019c	84.3	5e-16	COG0515	Serine/threonine protein kinase	K00924	8e-51	199	aly:ARALYDRAFT_313416	[EC:2.7.1.-]	GO:0035556//intracellular signal transduction;GO:0009693//ethylene biosynthetic process;GO:0016310//phosphorylation;GO:0009738//abscisic acid mediated signaling pathway;GO:0009723//response to ethylene stimulus	GO:0004672//protein kinase activity;GO:0000166//nucleotide binding	GO:0005886//plasma membrane	--
CL7931.Contig2_All	1506	203	105	9.3682	4.5035	-1.05673	Down	3.82e-10	5.08e-08	--	--	--	--	--	--	--	--	--	--	--	--	--	--	--	--	--	--	--	--	--	--	-	-	-	--
Unigene43247_All	285	228	118	55.5999	26.7437	-1.05588	Down	3.31e-11	5e-09	gi|357446813|ref|XP_003593682.1|	82.4	2e-15	Somatic embryogenesis receptor-like kinase [Medicago truncatula] >gi|355482730|gb|AES63933.1| Somatic embryogenesis receptor-like kinase [Medicago truncatula]	--	--	--	--	sp|Q9LVP0|Y5639_ARATH	77.4	2e-15	Probable leucine-rich repeat receptor-like protein kinase At5g63930 OS=Arabidopsis thaliana GN=At5g63930 PE=1 SV=1	--	--	--	--	--	K04733	2e-12	68.9	ath:AT5G38990	interleukin-1 receptor-associated kinase 4 [EC:2.7.11.1]	-	GO:0016301//kinase activity	-	--
CL11948.Contig3_All	2509	168	87	4.6536	2.2398	-1.05498	Down	1.3e-08	1.33e-06	gi|224138238|ref|XP_002322764.1|	198.4	0	white-brown-complex ABC transporter family [Populus trichocarpa] >gi|222867394|gb|EEF04525.1| white-brown-complex ABC transporter family [Populus trichocarpa]	gi|470135138|ref|XM_004303333.1|	248	2e-62	PREDICTED: Fragaria vesca subsp. vesca ABC transporter G family member 22-like (LOC101297560), mRNA	sp|Q93YS4|AB22G_ARATH	860	0	ABC transporter G family member 22 OS=Arabidopsis thaliana GN=ABCG22 PE=1 SV=1	YCR011c_2	184	8e-46	COG1131	ABC-type multidrug transport system, ATPase component	K05681	1e-83	309	cme:CMS467C	ATP-binding cassette, subfamily G (WHITE), member 2	GO:0009414//response to water deprivation;GO:0006200//ATP catabolic process;GO:0010148//transpiration	GO:0015412//molybdate transmembrane-transporting ATPase activity;GO:0005524//ATP binding	GO:0005739//mitochondrion;GO:0005886//plasma membrane	--
Unigene15994_All	2096	1803	936	59.7845	28.8449	-1.05146	Down	2.77e-77	9.04e-74	gi|224119518|ref|XP_002318094.1|	825.9	0	predicted protein [Populus trichocarpa] >gi|222858767|gb|EEE96314.1| predicted protein [Populus trichocarpa]	gi|225320954|dbj|AK325165.1|	133	8e-28	Solanum lycopersicum cDNA, clone: LEFL1092CF03, HTC in leaf	sp|Q9SKB2|SBIR1_ARATH	733	0	Leucine-rich repeat receptor-like serine/threonine/tyrosine-protein kinase SOBIR1 OS=Arabidopsis thaliana GN=SOBIR1 PE=1 SV=1	BH2504_1	93.6	1e-18	COG0515	Serine/threonine protein kinase	K08286	3e-65	248	aly:ARALYDRAFT_491919	protein-serine/threonine kinase [EC:2.7.11.-]	GO:0006468//protein phosphorylation;GO:0010942//positive regulation of cell death;GO:0007169//transmembrane receptor protein tyrosine kinase signaling pathway;GO:0031349//positive regulation of defense response;GO:0060862//negative regulation of floral organ abscission	GO:0005524//ATP binding;GO:0004713//protein tyrosine kinase activity;GO:0004683//calmodulin-dependent protein kinase activity	GO:0005886//plasma membrane	--
CL13913.Contig3_All	2965	146	76	3.4223	1.6557	-1.04752	Down	1.37e-07	1.18e-05	gi|262752410|gb|ACY69610.1|	218.8	4e-55	TIR-NBS-LRR resistance-like protein RGC151 [Helianthus annuus]	gi|262752409|gb|GU085221.1|	87.7	6e-14	Helianthus annuus TIR-NBS-LRR resistance-like protein RGC151 mRNA, complete cds	sp|Q40392|TMVRN_NICGU	145	2e-34	TMV resistance protein N OS=Nicotiana glutinosa GN=N PE=1 SV=1	--	--	--	--	--	--	--	--	--	--	GO:0050896//response to stimulus	GO:0043168;GO:0032559;GO:0032550	-	--
Unigene12384_All	2499	568	296	15.7967	7.6509	-1.04592	Down	2.61e-25	1.46e-22	gi|302143484|emb|CBI22045.3|	1051.2	0	unnamed protein product [Vitis vinifera]	gi|359485472|ref|XM_002278095.2|	230	6e-57	PREDICTED: Vitis vinifera probable LRR receptor-like serine/threonine-protein kinase At1g07650 (LOC100252351), mRNA	sp|C0LGE0|Y1765_ARATH	949	0	Probable LRR receptor-like serine/threonine-protein kinase At1g07650 OS=Arabidopsis thaliana GN=At1g07650 PE=1 SV=1	MA2301_1	83.2	2e-15	COG4886	Leucine-rich repeat (LRR) protein	K04733	2e-47	189	aly:ARALYDRAFT_916421	interleukin-1 receptor-associated kinase 4 [EC:2.7.11.1]	GO:0006468//protein phosphorylation;GO:0007169//transmembrane receptor protein tyrosine kinase signaling pathway	GO:0005524//ATP binding;GO:0004674//protein serine/threonine kinase activity	GO:0005886//plasma membrane	--
Unigene354_All	1106	113	59	7.1008	3.4457	-1.04318	Down	3.9e-06	0.0002434	--	--	--	--	--	--	--	--	--	--	--	--	--	--	--	--	--	--	--	--	--	--	-	-	-	--
CL13265.Contig3_All	1286	132	69	7.1337	3.4657	-1.0415	Down	6.19e-07	4.63e-05	gi|470126552|ref|XP_004299247.1|	183	1e-44	PREDICTED: DEAD-box ATP-dependent RNA helicase 51-like [Fragaria vesca subsp. vesca]	gi|460380720|ref|XM_004236055.1|	109	7e-21	PREDICTED: Solanum lycopersicum DEAD-box ATP-dependent RNA helicase 51-like (LOC101245343), mRNA	sp|Q84T03|RH27_ORYSJ	162	4e-40	DEAD-box ATP-dependent RNA helicase 27 OS=Oryza sativa subsp. japonica GN=Os03g0802700 PE=3 SV=1	SPAC1F7.02c	133	6e-31	COG0513	Superfamily II DNA and RNA helicases	K13179	3e-44	177	pop:POPTR_1067929	ATP-dependent RNA helicase DDX18/HAS1 [EC:3.6.4.13]	-	GO:0016787//hydrolase activity;GO:1901363;GO:0097159//organic cyclic compound binding	-	--
CL2678.Contig1_All	1440	527	276	25.435	12.3803	-1.03877	Down	2.37e-23	1.17e-20	gi|460388512|ref|XP_004239911.1|	493	5e-138	PREDICTED: protein phosphatase 2C 37-like [Solanum lycopersicum]	gi|460186995|gb|GABL01072218.1|	131	2e-27	TSA: Camelina sativa comp61020_c0_seq1 transcribed RNA sequence	sp|P49598|P2C37_ARATH	439	3e-123	Protein phosphatase 2C 37 OS=Arabidopsis thaliana GN=PP2CA PE=1 SV=1	YDL006w	134	4e-31	COG0631	Serine/threonine protein phosphatase	K14497	7e-139	492	vvi:100247958	protein phosphatase 2C [EC:3.1.3.16]	GO:0009628//response to abiotic stimulus;GO:0009738//abscisic acid mediated signaling pathway;GO:0006950//response to stress	GO:0004721//phosphoprotein phosphatase activity	-	--
Unigene8391_All	340	145	76	29.6397	14.4384	-1.03762	Down	1.89e-07	1.58e-05	gi|460403227|ref|XP_004247095.1|	154.8	3e-37	PREDICTED: putative vesicle-associated membrane protein 726-like [Solanum lycopersicum]	gi|225318802|dbj|AK323760.1|	91.7	4e-16	Solanum lycopersicum cDNA, clone: LEFL1063CB12, HTC in leaf	sp|O48850|VA725_ARATH	151	1e-37	Vesicle-associated membrane protein 725 OS=Arabidopsis thaliana GN=VAMP725 PE=2 SV=2	--	--	--	--	--	K08511	3e-37	151	aly:ARALYDRAFT_482195	vesicle-associated membrane protein 72	GO:0016192//vesicle-mediated transport	-	GO:0016021//integral to membrane;GO:0005768//endosome;GO:0009507//chloroplast;GO:0005886//plasma membrane	--
Unigene24383_All	326	103	54	21.9586	10.6994	-1.03726	Down	1.15e-05	0.00063457	gi|206203988|gb|ACI05898.1|	97.1	9e-20	kinase-like protein pac.x.5.12 [Platanus x acerifolia]	gi|166197740|gb|AC217034.1|	71.9	4e-10	Populus trichocarpa clone POP025-E19, complete sequence	sp|C0LGP4|Y3475_ARATH	84	2e-17	Probable LRR receptor-like serine/threonine-protein kinase At3g47570 OS=Arabidopsis thaliana GN=At3g47570 PE=1 SV=1	--	--	--	--	--	K13428	7e-14	73.6	aly:ARALYDRAFT_488953	LRR receptor-like serine/threonine-protein kinase EFR [EC:2.7.11.1]	GO:0016045//detection of bacterium;GO:0042742//defense response to bacterium;GO:0002764//immune response-regulating signaling pathway;GO:0006468//protein phosphorylation;GO:0010359//regulation of anion channel activity;GO:0016567//protein ubiquitination;GO:0010204//defense response signaling pathway, resistance gene-independent;GO:0009626//plant-type hypersensitive response;GO:0032940//secretion …	GO:0016491//oxidoreductase activity;GO:0004674//protein serine/threonine kinase activity;GO:0005524//ATP binding	GO:0016023//cytoplasmic membrane-bounded vesicle;GO:0016021//integral to membrane;GO:0009507//chloroplast;GO:0005886//plasma membrane	--
Unigene33207_All	1168	267	140	15.8874	7.7423	-1.03705	Down	1.51e-12	2.74e-10	gi|356564925|ref|XP_003550697.1|	91.3	3e-17	PREDICTED: uncharacterized protein LOC100805165 [Glycine max]	gi|460381499|ref|XM_004236439.1|	63.9	4e-07	PREDICTED: Solanum lycopersicum uncharacterized LOC101264110 (LOC101264110), mRNA	--	--	--	--	--	--	--	--	--	--	--	--	--	--	-	-	-	--
Unigene21822_All	1367	122	64	6.2026	3.0241	-1.03637	Down	1.82e-06	0.000121987	gi|460391712|ref|XP_004241463.1|	261.5	2e-68	PREDICTED: uncharacterized protein LOC101268692 [Solanum lycopersicum]	gi|284808626|gb|GU338994.1|	141	2e-30	Agrostis stolonifera clone A4-4-AC19B-6 microsatellite AgrosSSR2 sequences	sp|P93022|ARFG_ARATH	77	2e-14	Auxin response factor 7 OS=Arabidopsis thaliana GN=ARF7 PE=1 SV=2	YBR112c	68.2	3e-11	COG0457	FOG: TPR repeat	K14486	7e-14	77	ath:AT5G20730	auxin response factor	GO:1901698;GO:0006865//amino acid transport;GO:0044710;GO:1901700	-	-	--
Unigene7431_All	2154	160	84	5.1625	2.5189	-1.03528	Down	4.67e-08	4.4e-06	gi|224072246|ref|XP_002303671.1|	273.1	1e-71	predicted protein [Populus trichocarpa] >gi|222841103|gb|EEE78650.1| predicted protein [Populus trichocarpa]	--	--	--	--	sp|Q84TH9|NLP7_ARATH	262	7e-70	Protein NLP7 OS=Arabidopsis thaliana GN=NLP7 PE=1 SV=2	--	--	--	--	--	--	--	--	--	--	GO:0009414//response to water deprivation;GO:0010118//stomatal movement;GO:0042128//nitrate assimilation;GO:0010167//response to nitrate	-	GO:0005634//nucleus	--
CL14017.Contig12_All	649	137	72	14.671	7.1659	-1.03375	Down	4.47e-07	3.42e-05	gi|147860696|emb|CAN81449.1|	153.3	2e-36	hypothetical protein VITISV_011174 [Vitis vinifera]	--	--	--	--	--	--	--	--	--	--	--	--	--	--	--	--	--	--	-	-	-	--
CL2678.Contig2_All	1419	293	154	14.3506	7.0101	-1.0336	Down	1.47e-13	2.96e-11	gi|460388512|ref|XP_004239911.1|	502.3	8e-141	PREDICTED: protein phosphatase 2C 37-like [Solanum lycopersicum]	gi|121308608|dbj|AB110956.1|	111	2e-21	Nicotiana tabacum NtPP2C2 mRNA for protein phosphatase 2C, complete cds	sp|P49598|P2C37_ARATH	438	4e-123	Protein phosphatase 2C 37 OS=Arabidopsis thaliana GN=PP2CA PE=1 SV=1	YDL006w	134	3e-31	COG0631	Serine/threonine protein phosphatase	K14497	2e-139	493	vvi:100247958	protein phosphatase 2C [EC:3.1.3.16]	GO:0009628//response to abiotic stimulus;GO:0009738//abscisic acid mediated signaling pathway;GO:0006950//response to stress	GO:0004721//phosphoprotein phosphatase activity	-	--
CL138.Contig17_All	1259	327	172	18.0512	8.8244	-1.03252	Down	6.13e-15	1.42e-12	gi|255541960|ref|XP_002512044.1|	22.7	6e-43	conserved hypothetical protein [Ricinus communis] >gi|223549224|gb|EEF50713.1| conserved hypothetical protein [Ricinus communis]	--	--	--	--	sp|Q9LX66|HERK_ARATH	151	4e-39	Receptor-like protein kinase HERK 1 OS=Arabidopsis thaliana GN=HERK1 PE=1 SV=1	BS_yloP_1	63.9	6e-10	COG0515	Serine/threonine protein kinase	K04733	3e-36	147	aly:ARALYDRAFT_916421	interleukin-1 receptor-associated kinase 4 [EC:2.7.11.1]	-	GO:0016772//transferase activity, transferring phosphorus-containing groups	-	--
CL3812.Contig2_All	3274	226	119	4.7975	2.3478	-1.03097	Down	9.49e-11	1.37e-08	gi|255554036|ref|XP_002518058.1|	766.1	0	conserved hypothetical protein [Ricinus communis] >gi|223542654|gb|EEF44191.1| conserved hypothetical protein [Ricinus communis]	gi|57634407|gb|AC145021.14|	97.6	7e-17	Medicago truncatula clone mth2-23a16, complete sequence	--	--	--	--	--	--	--	--	--	K13172	2e-06	53.5	rcu:RCOM_0798440	serine/arginine repetitive matrix protein 2	GO:0048856//anatomical structure development;GO:0044767;GO:0030154//cell differentiation;GO:0065007//biological regulation;GO:0007275//multicellular organismal development	-	GO:0044424//intracellular part	--
Unigene11030_All	2773	112	59	2.8071	1.3743	-1.03038	Down	5.37e-06	0.000323562	gi|460385908|ref|XP_004238642.1|	251.1	7e-65	PREDICTED: cysteine-rich receptor-like protein kinase 2-like [Solanum lycopersicum]	gi|225425608|ref|XM_002265874.1|	274	5e-70	PREDICTED: Vitis vinifera cysteine-rich receptor-like protein kinase 2 (LOC100241439), mRNA	sp|Q9CAL3|CRK2_ARATH	506	3e-143	Cysteine-rich receptor-like protein kinase 2 OS=Arabidopsis thaliana GN=CRK2 PE=2 SV=1	MYPU_6850	105	3e-22	COG0515	Serine/threonine protein kinase	K04733	2e-58	226	smo:SELMODRAFT_159261	interleukin-1 receptor-associated kinase 4 [EC:2.7.11.1]	GO:0010193//response to ozone;GO:0006468//protein phosphorylation	GO:0005524//ATP binding;GO:0004674//protein serine/threonine kinase activity	GO:0005886//plasma membrane	--
CL7640.Contig4_All	817	205	108	17.4388	8.5386	-1.03023	Down	7.18e-10	9.03e-08	gi|225437501|ref|XP_002274824.1|	159.5	6e-38	PREDICTED: uncharacterized protein LOC100245192 [Vitis vinifera]	--	--	--	--	--	--	--	--	--	--	--	--	--	--	--	--	--	--	-	-	-	--
CL11629.Contig2_All	2824	275	145	6.7679	3.3166	-1.029	Down	9.83e-13	1.83e-10	gi|255573210|ref|XP_002527534.1|	993.8	0	ATP binding protein, putative [Ricinus communis] >gi|223533084|gb|EEF34843.1| ATP binding protein, putative [Ricinus communis]	gi|225424427|ref|XM_002281487.1|	91.7	4e-15	PREDICTED: Vitis vinifera G-type lectin S-receptor-like serine/threonine-protein kinase At1g34300-like (LOC100264487), mRNA	sp|Q9XID3|Y1343_ARATH	372	5e-103	G-type lectin S-receptor-like serine/threonine-protein kinase At1g34300 OS=Arabidopsis thaliana GN=At1g34300 PE=1 SV=1	CAC1728_1	92.4	4e-18	COG0515	Serine/threonine protein kinase	K04733	1e-54	213	smo:SELMODRAFT_159261	interleukin-1 receptor-associated kinase 4 [EC:2.7.11.1]	GO:0006468//protein phosphorylation	GO:0005524//ATP binding;GO:0004674//protein serine/threonine kinase activity	-	--
CL2619.Contig14_All	717	182	96	17.6415	8.6484	-1.02847	Down	6.75e-09	7.25e-07	gi|462395354|gb|EMJ01153.1|	214.9	9e-55	hypothetical protein PRUPE_ppa1027179mg, partial [Prunus persica]	gi|7381246|gb|AF139523.1|AF139523	71.9	9e-10	Tagetes erecta disease-resistance protein NRSA1 gene, complete cds	sp|Q40392|TMVRN_NICGU	187	4e-48	TMV resistance protein N OS=Nicotiana glutinosa GN=N PE=1 SV=1	--	--	--	--	--	--	--	--	--	--	-	-	-	--
Unigene10599_All	2920	513	271	12.2101	5.9948	-1.02629	Down	2.34e-22	1.04e-19	gi|255549066|ref|XP_002515589.1|	26.2	2e-06	LRX1, putative [Ricinus communis] >gi|223545533|gb|EEF47038.1| LRX1, putative [Ricinus communis]	gi|285804214|gb|GQ227581.1|	65.9	2e-07	Ilex paraguariensis clone IPG_26 microsatellite sequence	sp|P13983|EXTN_TOBAC	63.5	1e-13	Extensin OS=Nicotiana tabacum GN=HRGPNT3 PE=2 SV=1	--	--	--	--	--	K01115	1e-10	57.4	vcn:VOLCADRAFT_99471	phospholipase D [EC:3.1.4.4]	-	GO:0005488//binding	GO:0005618//cell wall	--
CL407.Contig9_All	1425	106	56	5.1698	2.5384	-1.02619	Down	1.03e-05	0.00057132	gi|255574420|ref|XP_002528123.1|	113.6	8e-24	1,3-beta-glucan synthase, putative [Ricinus communis] >gi|223532462|gb|EEF34253.1| 1,3-beta-glucan synthase, putative [Ricinus communis]	gi|357114329|ref|XM_003558905.1|	87.7	3e-14	PREDICTED: Brachypodium distachyon callose synthase 9-like (LOC100844819), mRNA	sp|Q9SFU6|CALS9_ARATH	190	2e-48	Callose synthase 9 OS=Arabidopsis thaliana GN=CALS9 PE=2 SV=2	--	--	--	--	--	K11000	2e-51	201	rcu:RCOM_0146080	callose synthase [EC:2.4.1.-]	GO:0055047//generative cell mitosis;GO:0009846//pollen germination;GO:0009556//microsporogenesis;GO:0080092//regulation of pollen tube growth;GO:0052543//callose deposition in cell wall	-	GO:0005794//Golgi apparatus;GO:0005886//plasma membrane	--
CL4536.Contig3_All	808	123	65	10.5798	5.1962	-1.02578	Down	2.02e-06	0.000133669	gi|226490530|dbj|BAH56546.1|	53.5	4e-06	CLAVATA3/endosperm surrounding region 15 [Selaginella moellendorffii]	--	--	--	--	--	--	--	--	--	--	--	--	--	K03295	2e-07	54.3	ath:AT2G04620	cation efflux system protein, CDF family	-	-	-	--
Unigene28352_All	1586	136	72	5.9596	2.9323	-1.02318	Down	6.13e-07	4.59e-05	gi|400131576|emb|CCH50976.1|	493.8	3e-138	T4.15 [Malus x robusta]	--	--	--	--	--	--	--	--	--	--	--	--	--	K14007	2e-11	68.9	mtr:MTR_7g111710	protein transport protein SEC24	GO:0006810//transport	-	-	--
CL11689.Contig2_All	1500	147	78	6.811	3.3588	-1.01992	Down	2.32e-07	1.9e-05	gi|121501704|gb|ABM55245.1|	595.9	6e-169	transposon-like protein [Beta vulgaris]	gi|291045353|gb|AC240320.1|	91.7	2e-15	Solanum tuberosum chromosome 7 clone RHPOTKEY128M24, complete sequence	--	--	--	--	--	--	--	--	--	--	--	--	--	--	-	-	-	--
CL138.Contig16_All	1055	354	188	23.3203	11.5104	-1.01865	Down	9.95e-16	2.44e-13	gi|242035605|ref|XP_002465197.1|	62	1e-08	hypothetical protein SORBIDRAFT_01g033865 [Sorghum bicolor] >gi|241919051|gb|EER92195.1| hypothetical protein SORBIDRAFT_01g033865 [Sorghum bicolor]	--	--	--	--	sp|O22187|Y2232_ARATH	95.1	6e-20	Probable receptor-like protein kinase At2g23200 OS=Arabidopsis thaliana GN=At2g23200 PE=3 SV=1	--	--	--	--	--	K04733	1e-17	89	ath:AT5G38990	interleukin-1 receptor-associated kinase 4 [EC:2.7.11.1]	-	-	-	--
CL2215.Contig6_All	944	464	247	34.161	16.9009	-1.01525	Down	4.87e-20	1.77e-17	gi|225459247|ref|XP_002285762.1|	432.9	3e-120	PREDICTED: uncharacterized protein LOC100259041 [Vitis vinifera] >gi|147765766|emb|CAN68978.1| hypothetical protein VITISV_040774 [Vitis vinifera]	gi|270119522|emb|FP017206.2|	115	9e-23	Medicago truncatula chromosome 5 clone mth4-64j13, COMPLETE SEQUENCE	--	--	--	--	--	--	--	--	--	--	--	--	--	--	GO:0009741//response to brassinosteroid stimulus	-	GO:0009505//plant-type cell wall	--
CL14083.Contig3_All	3705	308	164	5.7776	2.8592	-1.01486	Down	8.4e-14	1.74e-11	gi|359477348|ref|XP_002278432.2|	891	0	PREDICTED: uncharacterized protein LOC100247619 [Vitis vinifera]	gi|359477347|ref|XM_002278396.2|	180	7e-42	PREDICTED: Vitis vinifera uncharacterized LOC100247619 (LOC100247619), mRNA	--	--	--	--	--	--	--	--	--	K11643	3e-09	63.2	ppp:PHYPADRAFT_145844	chromodomain-helicase-DNA-binding protein 4 [EC:3.6.4.12]	-	GO:0005488//binding	-	--
Unigene4692_All	1324	276	147	14.4879	7.1716	-1.01448	Down	1.64e-12	2.94e-10	gi|462404757|gb|EMJ10221.1|	64.7	8e-54	hypothetical protein PRUPE_ppa024146mg, partial [Prunus persica]	--	--	--	--	sp|Q5NB82|NLP3_ORYSJ	169	4e-52	Protein NLP3 OS=Oryza sativa subsp. japonica GN=NLP3 PE=3 SV=1	--	--	--	--	--	--	--	--	--	--	GO:0010118//stomatal movement;GO:0009414//response to water deprivation;GO:0042128//nitrate assimilation;GO:0010167//response to nitrate	-	GO:0005634//nucleus	--
CL479.Contig4_All	461	107	57	16.1312	7.9865	-1.01422	Down	1.14e-05	0.0006269	gi|460383424|ref|XP_004237425.1|	265.4	2e-70	PREDICTED: uncharacterized protein LOC101244277 [Solanum lycopersicum]	gi|460383423|ref|XM_004237377.1|	224	6e-56	PREDICTED: Solanum lycopersicum uncharacterized LOC101244277 (LOC101244277), mRNA	--	--	--	--	--	--	--	--	--	--	--	--	--	--	GO:0051211//anisotropic cell growth;GO:0030244//cellulose biosynthetic process;GO:0015979//photosynthesis;GO:0009832//plant-type cell wall biogenesis	GO:0016874//ligase activity	GO:0005829//cytosol;GO:0009522//photosystem I;GO:0016021//integral to membrane;GO:0009506//plasmodesma;GO:0005634//nucleus;GO:0005886//plasma membrane	--
CL9519.Contig10_All	3095	122	65	2.7396	1.3566	-1.01397	Down	2.77e-06	0.00017806	gi|75319741|sp|Q43469.1|SLD1_HELAN	886.3	0	RecName: Full=Delta(8)-fatty-acid desaturase; AltName: Full=Delta(8)-sphingolipid desaturase >gi|1040729|emb|CAA60621.1| delta-8 sphingolipid desaturase [Helianthus annuus]	gi|1040728|emb|X87143.1|	967	0	Helianthus annuus mRNA for stereo-unselective delta 8-sphingolipid desaturase (sld1 gene)	sp|Q43469|SLD1_HELAN	886	0	Delta(8)-fatty-acid desaturase OS=Helianthus annuus GN=sld1 PE=1 SV=1	YNL111c	65.9	4e-10	COG5274	Cytochrome b involved in lipid metabolism	K13076	0	756	vvi:100265385	delta8-fatty-acid desaturase [EC:1.14.19.4]	GO:0006633//fatty acid biosynthetic process;GO:0006665//sphingolipid metabolic process;GO:0006007//glucose catabolic process;GO:0022900//electron transport chain	GO:0016717//oxidoreductase activity, acting on paired donors, with oxidation of a pair of donors resulting in the reduction of molecular oxygen to two molecules of water;GO:0005506//iron ion binding;GO:0020037//heme binding;GO:0052631//sphingolipid delta-8 desaturase activity	GO:0005737//cytoplasm;GO:0016021//integral to membrane	--
CL3877.Contig2_All	1119	131	70	8.1363	4.0407	-1.00977	Down	1.29e-06	8.97e-05	gi|359486189|ref|XP_002267256.2|	325.9	8e-88	PREDICTED: RRP12-like protein-like [Vitis vinifera]	gi|162952071|gb|AC215940.1|	60	5e-06	Populus trichocarpa clone POP034-C23, complete sequence	--	--	--	--	--	--	--	--	--	K14794	6e-89	325	vvi:100257035	ribosomal RNA-processing protein 12	GO:0044763;GO:0006810//transport	-	-	--
CL138.Contig10_All	2075	716	383	23.9817	11.9224	-1.00826	Down	9.88e-30	7.18e-27	gi|242035605|ref|XP_002465197.1|	248.8	2e-64	hypothetical protein SORBIDRAFT_01g033865 [Sorghum bicolor] >gi|241919051|gb|EER92195.1| hypothetical protein SORBIDRAFT_01g033865 [Sorghum bicolor]	--	--	--	--	sp|Q9FN92|Y5597_ARATH	191	1e-48	Probable receptor-like protein kinase At5g59700 OS=Arabidopsis thaliana GN=At5g59700 PE=1 SV=1	lin1934_1	70.5	1e-11	COG0515	Serine/threonine protein kinase	K04733	2e-47	189	ath:AT5G38990	interleukin-1 receptor-associated kinase 4 [EC:2.7.11.1]	-	GO:0016301//kinase activity	-	--
CL9161.Contig4_All	2308	1769	947	53.2692	26.5032	-1.00714	Down	8.62e-71	2.46e-67	gi|224123924|ref|XP_002330243.1|	67	6e-113	predicted protein [Populus trichocarpa] >gi|222871699|gb|EEF08830.1| predicted protein [Populus trichocarpa]	--	--	--	--	--	--	--	--	--	--	--	--	--	K02183	2e-77	289	gmx:100790087	calmodulin	-	-	-	--
Unigene36910_All	1092	282	151	17.9478	8.9318	-1.00678	Down	1.3e-12	2.38e-10	gi|225466785|ref|XP_002273896.1|	354.4	2e-96	PREDICTED: expansin-like B1 [Vitis vinifera] >gi|296088951|emb|CBI38517.3| unnamed protein product [Vitis vinifera]	gi|413968609|gb|JX576286.1|	89.7	6e-15	Solanum tuberosum clone St-DNT105 expansin-like B1 precursor protein mRNA, complete cds	sp|O23547|EXLB1_ARATH	307	8e-84	Expansin-like B1 OS=Arabidopsis thaliana GN=EXLB1 PE=2 SV=2	--	--	--	--	--	--	--	--	--	--	GO:0019953//sexual reproduction;GO:0009828//plant-type cell wall loosening;GO:0009826//unidimensional cell growth	-	GO:0005576//extracellular region	--
CL1257.Contig27_All	2407	392	210	11.3186	5.6354	-1.00611	Down	6.17e-17	1.71e-14	gi|37778025|gb|AAR02572.1|	620.5	4e-176	resistance protein candidate RGC2 [Lactuca sativa]	gi|37778024|gb|AY193547.1|	125	2e-25	Lactuca sativa clone TDP resistance protein candidate RGC2 (RGC2) gene, complete cds	sp|Q9T048|DRL27_ARATH	195	9e-50	Disease resistance protein At4g27190 OS=Arabidopsis thaliana GN=At4g27190 PE=2 SV=1	--	--	--	--	--	K13459	1e-39	163	vvi:100254298	disease resistance protein RPS2	-	-	-	--
Unigene40050_All	373	112	60	20.8686	10.3903	-1.0061	Down	8.15e-06	0.000466842	gi|359488514|ref|XP_003633768.1|	67	1e-10	PREDICTED: receptor-like protein kinase FERONIA-like [Vitis vinifera]	--	--	--	--	sp|Q9LYN8|EXS_ARATH	62.8	5e-11	Leucine-rich repeat receptor protein kinase EXS OS=Arabidopsis thaliana GN=EXS PE=1 SV=1	--	--	--	--	--	K00924	5e-09	57.4	ath:AT1G66150	[EC:2.7.1.-]	GO:0010103//stomatal complex morphogenesis;GO:0044237//cellular metabolic process;GO:0010234//tapetal cell fate specification;GO:0009556//microsporogenesis;GO:0007165//signal transduction;GO:0002237//response to molecule of bacterial origin	GO:0005515//protein binding;GO:0004672//protein kinase activity	GO:0016020//membrane	--
Unigene6423_All	821	207	111	17.5231	8.733	-1.00471	Down	1.32e-09	1.6e-07	gi|147855073|emb|CAN81745.1|	120.6	3e-26	hypothetical protein VITISV_038194 [Vitis vinifera]	--	--	--	--	sp|Q9SCZ4|FERON_ARATH	110	7e-25	Receptor-like protein kinase FERONIA OS=Arabidopsis thaliana GN=FER PE=1 SV=1	--	--	--	--	--	K04733	8e-21	99	ath:AT5G38990	interleukin-1 receptor-associated kinase 4 [EC:2.7.11.1]	GO:0016310//phosphorylation	GO:0004672//protein kinase activity	-	--
CL799.Contig6_All	1997	110	59	3.8282	1.9084	-1.0043	Down	1.01e-05	0.000563173	gi|413949576|gb|AFW82225.1|	713.4	0	hypothetical protein ZEAMMB73_366749 [Zea mays]	gi|75755925|gb|DQ160076.1|	73.8	6e-10	Taraxacum officinale To64-3 mRNA, partial sequence	sp|P09189|HSP7C_PETHY	706	0	Heat shock cognate 70 kDa protein OS=Petunia hybrida GN=HSP70 PE=2 SV=1	SPAC13G7.02c	619	6e-177	COG0443	Molecular chaperone	K03283	0	712	gmx:100787543	heat shock 70kDa protein 1/8	-	GO:0016491//oxidoreductase activity;GO:0000166//nucleotide binding	-	--
Unigene6603_All	3950	384	206	6.7564	3.3686	-1.00411	Down	1.43e-16	3.79e-14	gi|359473951|ref|XP_003631380.1|	62	9e-08	PREDICTED: LOW QUALITY PROTEIN: protein NLP7-like [Vitis vinifera]	--	--	--	--	sp|Q84TH9|NLP7_ARATH	294	2e-79	Protein NLP7 OS=Arabidopsis thaliana GN=NLP7 PE=1 SV=2	MA2301_1	68.9	6e-11	COG4886	Leucine-rich repeat (LRR) protein	K13420	5e-55	215	pop:POPTR_1075175	LRR receptor-like serine/threonine-protein kinase FLS2 [EC:2.7.11.1]	GO:0010035//response to inorganic substance;GO:1901700;GO:0006807//nitrogen compound metabolic process;GO:0044237//cellular metabolic process	-	-	--
Unigene30456_All	950	186	100	13.6073	6.7993	-1.00092	Down	1e-08	1.05e-06	gi|225452448|ref|XP_002277810.1|	117.5	3e-25	PREDICTED: uncharacterized protein LOC100254241 [Vitis vinifera]	--	--	--	--	--	--	--	--	--	--	--	--	--	--	--	--	--	--	-	-	-	--
CL10432.Contig7_All	2166	2233	1201	71.6497	35.8154	-1.00038	Down	6.59e-88	3.01e-84	gi|460388580|ref|XP_004239945.1|	659.8	0	PREDICTED: zinc finger CCCH domain-containing protein 29-like isoform 3 [Solanum lycopersicum]	gi|460178854|gb|GABL01078279.1|	111	3e-21	TSA: Camelina sativa comp62327_c4_seq7 transcribed RNA sequence	sp|Q9XEE6|C3H29_ARATH	533	2e-151	Zinc finger CCCH domain-containing protein 29 OS=Arabidopsis thaliana GN=At2g40140 PE=2 SV=1	--	--	--	--	--	K15172	1e-27	123	vcn:VOLCADRAFT_106802	transcription elongation factor SPT5	GO:0050896//response to stimulus	-	-	--
