# Supplementary material for: Transcriptomic analysis of differentially expressed genes in the floral transition of the summer flowering chrysanthemum
Source: BMC Genomics. 2016 Aug 24;17(1):673. doi: 10.1186/s12864-016-3024-4 (PMC4995656; doi:10.1186/s12864-016-3024-4)
Supplement: Additional file 10: Table S10. — Genes differentially transcribed in the comparison in the comparison L2 vs S2. Criteria as given in Additional file 4: Table S4. (XLS 1772 kb) [file 12864_2016_3024_MOESM10_ESM.xls]

## Sheet: Additional file 10
geneID(2039)	geneLength	L2_rawfragments(14602517)	S2_rawfragments(15220209)	L2_FPKM	S2_FPKM	log2 Ratio(S2/L2)	Up-Down-Regulation(S2/L2)	P-value	FDR	Nr-ID	Nr-Score	Nr-Evalue	Nr-annotation	Nt-ID	Nt-Score	Nt-Evalue	Nt-annotation	Swissprot-ID	Swissprot-Score	Swissprot-Evalue	Swissprot-annotation	COG-Protein-or-Domain	COG-Score	COG-Evalue	COG-ID	COG-Function-Description	KO_id	KEGG-Evalue	KEGG-Score	KEGG-Gene	ko_definition	GO-BiologicalProcess	GO-MolecularFunction	Go-CellularComponent	Pathway ID//Pathway
CL5988.Contig3_All	250	0	28	0	7.3586	12.8452	Up	6.7508e-09	3.54383e-07	--	--	--	--	--	--	--	--	--	--	--	--	--	--	--	--	--	--	--	--	--	--	-	-	-	--
Unigene31672_All	268	0	28	0	6.8644	12.7449	Up	6.7508e-09	3.54545e-07	--	--	--	--	--	--	--	--	--	--	--	--	--	--	--	--	--	--	--	--	--	--	-	-	-	--
Unigene35329_All	334	0	22	0	4.3277	12.0794	Up	3.82046e-07	1.46407e-05	--	--	--	--	--	--	--	--	--	--	--	--	--	--	--	--	--	--	--	--	--	--	-	-	-	--
CL2308.Contig1_All	382	0	17	0	2.9239	11.5137	Up	1.10344e-05	0.000300863	gi|462412108|gb|EMJ17157.1|	60.8	7e-09	hypothetical protein PRUPE_ppa011370mg [Prunus persica]	--	--	--	--	sp|Q9LDU5|TI11A_ARATH	50.1	4e-07	Protein TIFY 11A OS=Arabidopsis thaliana GN=TIFY11A PE=1 SV=1	--	--	--	--	--	K13464	9e-09	56.6	pop:POPTR_739192	jasmonate ZIM domain-containing protein	-	-	-	--
CL10848.Contig1_All	523	0	18	0	2.2613	11.1429	Up	5.63148e-06	0.00016447	gi|460400571|ref|XP_004245807.1|	70.9	1e-11	PREDICTED: oleosin 18.5 kDa-like [Solanum lycopersicum]	--	--	--	--	sp|Q43804|OLEO1_PRUDU	53.9	5e-08	Oleosin 1 OS=Prunus dulcis GN=OLE1 PE=2 SV=1	--	--	--	--	--	--	--	--	--	--	-	-	-	--
CL3511.Contig3_All	964	0	18	0	1.2268	10.2607	Up	5.63148e-06	0.000164512	gi|147862988|emb|CAN80930.1|	36.2	1e-54	hypothetical protein VITISV_005279 [Vitis vinifera]	gi|147801518|emb|AM463201.2|	65.9	7e-08	Vitis vinifera contig VV78X213153.4, whole genome shotgun sequence	sp|P10978|POLX_TOBAC	100	2e-21	Retrovirus-related Pol polyprotein from transposon TNT 1-94 OS=Nicotiana tabacum PE=2 SV=1	--	--	--	--	--	K12619	7e-22	102	osa:4349826	5'-3' exoribonuclease 2 [EC:3.1.13.-]	-	-	-	--
CL6152.Contig1_All	1783	1	68	0.0384	2.5057	6.02796	Up	4.84936e-19	7.15806e-17	gi|225456303|ref|XP_002279981.1|	607.4	2e-172	PREDICTED: cytochrome P450 94A1-like [Vitis vinifera]	gi|332002898|gb|CP002688.1|	89.7	9e-15	Arabidopsis thaliana chromosome 5, complete sequence	sp|O81117|C94A1_VICSA	424	6e-119	Cytochrome P450 94A1 OS=Vicia sativa GN=CYP94A1 PE=2 SV=2	BH0579	131	3e-30	COG2124	Cytochrome P450	K13407	2e-126	451	vvi:100259592	cytochrome P450, family 94, subfamily A, polypeptide 1 (fatty acid omega-hydroxylase) [EC:1.14.-.-]	GO:0009753//response to jasmonic acid stimulus;GO:0009620//response to fungus;GO:0009611//response to wounding;GO:0010154//fruit development;GO:0009695//jasmonic acid biosynthetic process;GO:0048480//stigma development;GO:0010200//response to chitin;GO:0009555//pollen development;GO:0002213//defense response to insect;GO:0048653//anther development	GO:0046872//metal ion binding;GO:0016705//oxidoreductase activity, acting on paired donors, with incorporation or reduction of molecular oxygen;GO:0019825//oxygen binding;GO:0052694//jasmonoyl-isoleucine-12-hydroxylase activity	GO:0005576//extracellular region;GO:0009507//chloroplast	--
CL6152.Contig2_All	1761	1	63	0.0389	2.3505	5.91705	Up	1.30203e-17	1.71229e-15	gi|225456303|ref|XP_002279981.1|	608.2	1e-172	PREDICTED: cytochrome P450 94A1-like [Vitis vinifera]	gi|332002898|gb|CP002688.1|	89.7	9e-15	Arabidopsis thaliana chromosome 5, complete sequence	sp|O81117|C94A1_VICSA	425	4e-119	Cytochrome P450 94A1 OS=Vicia sativa GN=CYP94A1 PE=2 SV=2	BH0579	131	3e-30	COG2124	Cytochrome P450	K13407	4e-126	450	vvi:100259592	cytochrome P450, family 94, subfamily A, polypeptide 1 (fatty acid omega-hydroxylase) [EC:1.14.-.-]	GO:0009753//response to jasmonic acid stimulus;GO:0009620//response to fungus;GO:0009611//response to wounding;GO:0010154//fruit development;GO:0009695//jasmonic acid biosynthetic process;GO:0048480//stigma development;GO:0010200//response to chitin;GO:0009555//pollen development;GO:0002213//defense response to insect;GO:0048653//anther development	GO:0046872//metal ion binding;GO:0016705//oxidoreductase activity, acting on paired donors, with incorporation or reduction of molecular oxygen;GO:0019825//oxygen binding;GO:0052694//jasmonoyl-isoleucine-12-hydroxylase activity	GO:0005576//extracellular region;GO:0009507//chloroplast	--
CL252.Contig5_All	937	1	32	0.0731	2.2438	4.93993	Up	7.85816e-09	4.09139e-07	gi|359473951|ref|XP_003631380.1|	88.6	1e-16	PREDICTED: LOW QUALITY PROTEIN: protein NLP7-like [Vitis vinifera]	gi|372558271|dbj|AB689124.1|	141	1e-30	Chrysanthemum x morifolium DNA, random amplified polymorphic fragment, B02NBS-1, cultivar: Jimba	sp|Q84TH9|NLP7_ARATH	83.2	2e-16	Protein NLP7 OS=Arabidopsis thaliana GN=NLP7 PE=1 SV=2	--	--	--	--	--	--	--	--	--	--	GO:0009414//response to water deprivation;GO:0010118//stomatal movement;GO:0042128//nitrate assimilation;GO:0010167//response to nitrate	-	GO:0005634//nucleus	--
CL10877.Contig2_All	1026	2	47	0.1335	3.0097	4.49471	Up	5.82516e-12	4.55141e-10	gi|462411092|gb|EMJ16141.1|	56.6	2e-47	hypothetical protein PRUPE_ppa002868mg [Prunus persica]	gi|255583963|ref|XM_002532683.1|	60	5e-06	Ricinus communis protein binding protein, putative, mRNA	sp|Q9LMA8|TI10A_ARATH	85.1	6e-17	Protein TIFY 10A OS=Arabidopsis thaliana GN=TIFY10A PE=1 SV=1	--	--	--	--	--	K07195	4e-48	155	pop:POPTR_799586	exocyst complex component 7	GO:0035556//intracellular signal transduction;GO:0006904//vesicle docking involved in exocytosis;GO:0009738//abscisic acid mediated signaling pathway	-	GO:0000145//exocyst;GO:0005634//nucleus;GO:0005829//cytosol	--
CL10877.Contig1_All	1289	6	134	0.3188	6.8302	4.4212	Up	1.0343e-31	2.96924e-29	gi|462411092|gb|EMJ16141.1|	77.8	4e-61	hypothetical protein PRUPE_ppa002868mg [Prunus persica]	gi|255583963|ref|XM_002532683.1|	60	6e-06	Ricinus communis protein binding protein, putative, mRNA	sp|Q9LMA8|TI10A_ARATH	87	2e-17	Protein TIFY 10A OS=Arabidopsis thaliana GN=TIFY10A PE=1 SV=1	--	--	--	--	--	K07195	2e-61	180	pop:POPTR_799586	exocyst complex component 7	GO:0006904//vesicle docking involved in exocytosis	-	GO:0000145//exocyst;GO:0005634//nucleus;GO:0005829//cytosol	--
CL3044.Contig3_All	467	1	21	0.1466	2.9545	4.33296	Up	8.81248e-06	0.000245302	gi|460376664|ref|XP_004234117.1|	176	1e-43	PREDICTED: uncharacterized protein LOC101259314 [Solanum lycopersicum]	gi|470139362|ref|XM_004305371.1|	79.8	2e-12	PREDICTED: Fragaria vesca subsp. vesca uncharacterized LOC101314975 (LOC101314975), mRNA	--	--	--	--	--	--	--	--	--	--	--	--	--	--	-	-	-	--
CL2698.Contig2_All	772	3	63	0.2661	5.3617	4.33265	Up	2.37676e-15	2.5928e-13	gi|389986113|gb|AFL46174.1|	75.9	8e-13	jasmonate ZIM domain protein j [Nicotiana attenuata]	--	--	--	--	sp|O64687|TIF5B_ARATH	55.1	4e-08	Protein TIFY 5B OS=Arabidopsis thaliana GN=TIFY 5B PE=2 SV=1	--	--	--	--	--	--	--	--	--	--	-	-	-	--
Unigene17377_All	515	2	34	0.2659	4.3376	4.02794	Up	2.01812e-08	9.77849e-07	gi|460367244|ref|XP_004229485.1|	186	2e-46	PREDICTED: uncharacterized protein LOC101244900 [Solanum lycopersicum]	--	--	--	--	--	--	--	--	--	--	--	--	--	--	--	--	--	--	GO:0009753//response to jasmonic acid stimulus;GO:0009611//response to wounding;GO:0006148//inosine catabolic process;GO:0006154//adenosine catabolic process	GO:0047622//adenosine nucleosidase activity;GO:0047724//inosine nucleosidase activity	GO:0005618//cell wall;GO:0005737//cytoplasm;GO:0048046//apoplast	--
Unigene52827_All	212	3	50	0.9691	15.4958	3.99909	Up	7.81766e-12	6.03007e-10	--	--	--	--	--	--	--	--	--	--	--	--	--	--	--	--	--	--	--	--	--	--	-	-	-	--
CL2308.Contig2_All	861	6	99	0.4772	7.5546	3.98469	Up	3.06924e-22	5.68872e-20	gi|223452079|gb|ACM89458.1|	100.5	3e-20	jasmonate ZIM domain 2 [Catharanthus roseus]	--	--	--	--	sp|Q9LMA8|TI10A_ARATH	80.9	9e-16	Protein TIFY 10A OS=Arabidopsis thaliana GN=TIFY10A PE=1 SV=1	--	--	--	--	--	K13464	5e-19	93.2	rcu:RCOM_0684970	jasmonate ZIM domain-containing protein	-	-	-	--
Unigene16364_All	239	4	64	1.1461	17.5939	3.94027	Up	1.08874e-14	1.1235e-12	gi|224114265|ref|XP_002316712.1|	60.8	7e-09	predicted protein [Populus trichocarpa] >gi|222859777|gb|EEE97324.1| predicted protein [Populus trichocarpa]	--	--	--	--	sp|Q8LBM2|TIF5A_ARATH	45.4	8e-06	Protein TIFY 5A OS=Arabidopsis thaliana GN=TIFY5A PE=1 SV=1	--	--	--	--	--	--	--	--	--	--	-	-	-	--
Unigene33961_All	1171	5	75	0.2924	4.2081	3.84715	Up	9.71354e-17	1.18998e-14	gi|359485649|ref|XP_002271985.2|	268.5	1e-70	PREDICTED: uncharacterized protein LOC100243092 [Vitis vinifera]	--	--	--	--	--	--	--	--	--	--	--	--	--	--	--	--	--	--	-	-	-	--
Unigene22556_All	879	3	38	0.2337	2.8404	3.60336	Up	1.18031e-08	5.91675e-07	gi|333690873|gb|AEF79856.1|	156.8	4e-37	glutathione-S-transferase tau 1 [Hevea brasiliensis]	--	--	--	--	sp|P49332|GSTXC_TOBAC	152	3e-37	Probable glutathione S-transferase parC OS=Nicotiana tabacum GN=PARC PE=2 SV=1	NMB1953	62	1e-09	COG0625	Glutathione S-transferase	K00799	3e-36	150	gmx:547936	glutathione S-transferase [EC:2.5.1.18]	GO:0006979//response to oxidative stress;GO:0009409//response to cold;GO:0009635//response to herbicide;GO:0042631//cellular response to water deprivation;GO:0046686//response to cadmium ion	GO:0004364//glutathione transferase activity;GO:0043295//glutathione binding	GO:0009570//chloroplast stroma;GO:0005886//plasma membrane;GO:0048046//apoplast	--
Unigene15210_All	744	11	134	1.0125	11.8334	3.54687	Up	3.38498e-27	7.84877e-25	gi|225443888|ref|XP_002277769.1|	134	2e-30	PREDICTED: protein TIFY 5A [Vitis vinifera] >gi|147805843|emb|CAN62787.1| hypothetical protein VITISV_033493 [Vitis vinifera] >gi|297740737|emb|CBI30919.3| unnamed protein product [Vitis vinifera]	gi|389986112|gb|JQ172767.1|	79.8	4e-12	Nicotiana attenuata jasmonate ZIM domain protein j mRNA, complete cds	sp|Q8LBM2|TIF5A_ARATH	82	3e-16	Protein TIFY 5A OS=Arabidopsis thaliana GN=TIFY5A PE=1 SV=1	--	--	--	--	--	K13464	3e-08	57	aly:ARALYDRAFT_488138	jasmonate ZIM domain-containing protein	-	-	-	--
Unigene2788_All	1000	3	36	0.2054	2.3653	3.52552	Up	3.91642e-08	1.80379e-06	gi|156186799|gb|ABU55656.1|	211.8	1e-53	CBF1-like protein [Vitis amurensis]	--	--	--	--	sp|Q9FJ93|DRE1D_ARATH	176	2e-44	Dehydration-responsive element-binding protein 1D OS=Arabidopsis thaliana GN=DREB1D PE=2 SV=1	--	--	--	--	--	K09286	4e-43	173	ath:AT4G25490	EREBP-like factor	-	-	-	--
CL2362.Contig2_All	1318	17	180	0.8833	8.973	3.34461	Up	2.41832e-34	7.98283e-32	gi|224140423|ref|XP_002323582.1|	497.7	1e-139	predicted protein [Populus trichocarpa] >gi|222868212|gb|EEF05343.1| predicted protein [Populus trichocarpa]	gi|268638402|gb|GU139369.1|	65.9	1e-07	Capsicum annuum oxidoreductase (OXR1) mRNA, complete cds	sp|P51091|LDOX_MALDO	253	2e-67	Leucoanthocyanidin dioxygenase OS=Malus domestica GN=ANS PE=2 SV=1	PA4191	135	1e-31	COG3491	Isopenicillin N synthase and related dioxygenases	K05277	7e-68	256	pop:POPTR_646527	leucoanthocyanidin dioxygenase [EC:1.14.11.19]	GO:0080167//response to karrikin;GO:0055114//oxidation-reduction process	GO:0050589//leucocyanidin oxygenase activity;GO:0005506//iron ion binding;GO:0016702//oxidoreductase activity, acting on single donors with incorporation of molecular oxygen, incorporation of two atoms of oxygen	-	--
Unigene8492_All	1406	6	63	0.2922	2.944	3.33275	Up	8.03428e-13	6.81688e-11	gi|224140014|ref|XP_002323382.1|	463.8	3e-129	predicted protein [Populus trichocarpa] >gi|222868012|gb|EEF05143.1| predicted protein [Populus trichocarpa]	--	--	--	--	sp|Q84TG3|PUB23_ARATH	394	7e-110	E3 ubiquitin-protein ligase PUB23 OS=Arabidopsis thaliana GN=PUB23 PE=1 SV=1	--	--	--	--	--	--	--	--	--	--	-	GO:0016874//ligase activity	-	--
CL2698.Contig1_All	913	6	62	0.45	4.4617	3.3096	Up	1.44161e-12	1.18968e-10	gi|389986113|gb|AFL46174.1|	76.3	8e-13	jasmonate ZIM domain protein j [Nicotiana attenuata]	--	--	--	--	sp|Q8LBM2|TIF5A_ARATH	55.5	4e-08	Protein TIFY 5A OS=Arabidopsis thaliana GN=TIFY5A PE=1 SV=1	--	--	--	--	--	--	--	--	--	--	-	-	-	--
Unigene22831_All	592	4	41	0.4627	4.5503	3.29781	Up	1.11416e-08	5.62452e-07	--	--	--	--	--	--	--	--	--	--	--	--	--	--	--	--	--	--	--	--	--	--	-	-	-	--
Unigene18619_All	2028	31	313	1.0468	10.1404	3.27606	Up	1.44643e-57	1.02907e-54	gi|460367580|ref|XP_004229651.1|	773.5	0	PREDICTED: polyamine oxidase 1-like isoform 1 [Solanum lycopersicum] >gi|460367582|ref|XP_004229652.1| PREDICTED: polyamine oxidase 1-like isoform 2 [Solanum lycopersicum]	gi|442738922|gb|JX992845.1|	313	4e-82	Gossypium hirsutum cultivar CRI521 polyamine oxidase (PAO) mRNA, complete cds	sp|Q9FNA2|PAO1_ARATH	700	0	Polyamine oxidase 1 OS=Arabidopsis thaliana GN=PAO1 PE=1 SV=1	mll3668	73.6	1e-12	COG1231	Monoamine oxidase	K13366	0	761	pop:POPTR_839752	polyamine oxidase (propane-1,3-diamine-forming) [EC:1.5.3.14]	GO:0006598//polyamine catabolic process;GO:0055114//oxidation-reduction process	GO:0050660//flavin adenine dinucleotide binding;GO:0046592//polyamine oxidase activity	GO:0005739//mitochondrion	--
CL13669.Contig4_All	1905	35	335	1.2582	11.5539	3.19895	Up	3.43964e-60	2.6621e-57	gi|356514078|ref|XP_003525734.1|	626.7	4e-178	PREDICTED: protein HOTHEAD-like [Glycine max]	gi|356577912|ref|XM_003557018.1|	63.9	6e-07	PREDICTED: Glycine max protein HOTHEAD-like (LOC100801727), mRNA	sp|Q9S746|HTH_ARATH	493	2e-139	Protein HOTHEAD OS=Arabidopsis thaliana GN=HTH PE=1 SV=1	AGc1517	115	3e-25	COG2303	Choline dehydrogenase and related flavoproteins	K15403	6e-141	499	gmx:100818122	fatty acid omega-hydroxy dehydrogenase [EC:1.1.-.-]	-	GO:0003824//catalytic activity	-	--
Unigene29382_All	1786	6	55	0.2301	2.0233	3.13638	Up	8.30326e-11	5.69514e-09	gi|356537690|ref|XP_003537358.1|	580.9	2e-164	PREDICTED: isoleucine N-monooxygenase 2-like [Glycine max]	--	--	--	--	sp|Q6J540|C79D4_LOTJA	549	2e-156	Isoleucine N-monooxygenase 2 OS=Lotus japonicus GN=CYP79D4 PE=1 SV=1	all1361	103	1e-21	COG2124	Cytochrome P450	K12153	2e-158	557	gmx:100779934	cytochrome P450, family 79, subfamily A, polypeptide 2 (phenylalanine N-monooxygenase) [EC:1.14.13.124]	-	GO:0005488//binding;GO:0016491//oxidoreductase activity	-	--
CL3044.Contig2_All	950	6	54	0.4325	3.7346	3.11018	Up	1.47259e-10	9.85836e-09	gi|224079209|ref|XP_002305794.1|	314.7	1e-84	predicted protein [Populus trichocarpa] >gi|222848758|gb|EEE86305.1| predicted protein [Populus trichocarpa]	gi|449457736|ref|XM_004146556.1|	75.8	7e-11	PREDICTED: Cucumis sativus uncharacterized LOC101209953 (LOC101209953), mRNA >gi|449529089|ref|XM_004171486.1| PREDICTED: Cucumis sativus uncharacterized LOC101228307 (LOC101228307), mRNA	--	--	--	--	--	--	--	--	--	--	--	--	--	--	-	-	-	--
Unigene12332_All	1718	14	117	0.5581	4.4745	3.00313	Up	9.5946e-21	1.65016e-18	gi|225441890|ref|XP_002284381.1|	510.8	3e-143	PREDICTED: zeatin O-glucosyltransferase-like [Vitis vinifera]	gi|340007640|gb|JN098455.1|	93.7	6e-16	Mimulus guttatus mitochondrion, complete genome	sp|Q9ZSK5|ZOG_PHALU	452	2e-127	Zeatin O-glucosyltransferase OS=Phaseolus lunatus GN=ZOG1 PE=2 SV=1	--	--	--	--	--	K13495	2e-144	510	vvi:100262460	cis-zeatin O-glucosyltransferase [EC:2.4.1.215]	-	GO:0016757//transferase activity, transferring glycosyl groups	-	--
Unigene23977_All	214	4	31	1.28	9.5176	2.89445	Up	3.45976e-06	0.00010766	--	--	--	--	--	--	--	--	--	--	--	--	--	--	--	--	--	--	--	--	--	--	-	-	-	--
CL6337.Contig3_All	1307	5	38	0.262	1.9102	2.86608	Up	2.83116e-07	1.11097e-05	gi|225444361|ref|XP_002264829.1|	84	6e-15	PREDICTED: tryptophan synthase beta chain 2, chloroplastic-like [Vitis vinifera]	gi|460405871|ref|XM_004248350.1|	111	2e-21	PREDICTED: Solanum lycopersicum tryptophan synthase beta chain 2, chloroplastic-like (LOC101256422), mRNA	sp|O50046|TRPB_CAMAC	278	4e-75	Tryptophan synthase beta chain 2, chloroplastic OS=Camptotheca acuminata GN=TSB PE=2 SV=1	all0410	275	1e-73	COG0133	Tryptophan synthase beta chain	K01696	9e-87	318	vvi:100250414	tryptophan synthase beta chain [EC:4.2.1.20]	GO:0000162//tryptophan biosynthetic process	GO:0004834//tryptophan synthase activity;GO:0016491//oxidoreductase activity	GO:0005739//mitochondrion	--
CL4616.Contig4_All	1192	56	416	3.2172	22.9296	2.83333	Up	4.46844e-66	3.81965e-63	gi|340396652|gb|AEK32594.1|	562	7e-159	xyloglucan endotransglucosylase/hydrolase [Tagetes patula]	gi|300087129|gb|HM053613.1|	813	0	Dahlia pinnata xyloglucan endotransglycosylase (XET) mRNA, complete cds	sp|Q8LF99|XTH6_ARATH	479	1e-135	Probable xyloglucan endotransglucosylase/hydrolase protein 6 OS=Arabidopsis thaliana GN=XTH6 PE=2 SV=2	YLR213c	70.5	6e-12	COG2273	Beta-glucanase/Beta-glucan synthetase	K08235	2e-146	517	pop:POPTR_718004	xyloglucan:xyloglucosyl transferase [EC:2.4.1.207]	GO:0009414//response to water deprivation;GO:0006073//cellular glucan metabolic process	GO:0016762//xyloglucan:xyloglucosyl transferase activity;GO:0004553//hydrolase activity, hydrolyzing O-glycosyl compounds	GO:0005618//cell wall;GO:0048046//apoplast	--
Unigene33131_All	1040	10	74	0.6585	4.675	2.82771	Up	7.05744e-13	6.04628e-11	gi|225348625|gb|ACN87274.1|	329.7	5e-89	short chain dehydrogenase/reductase [Chelidonium majus]	gi|356566888|ref|XM_003551610.1|	67.9	2e-08	PREDICTED: Glycine max (+)-neomenthol dehydrogenase-like (LOC100778451), mRNA	sp|Q9M2E2|SDR1_ARATH	285	3e-77	(+)-neomenthol dehydrogenase OS=Arabidopsis thaliana GN=SDR1 PE=1 SV=1	all0352	141	2e-33	COG1028	Dehydrogenases with different specificities (related to short-chain alcohol dehydrogenases)	K15095	2e-85	313	vvi:100248214	(+)-neomenthol dehydrogenase [EC:1.1.1.208]	GO:0008152//metabolic process;GO:0050896//response to stimulus	GO:0016616//oxidoreductase activity, acting on the CH-OH group of donors, NAD or NADP as acceptor	GO:0071944//cell periphery	--
Unigene920_All	955	36	265	2.5815	18.2315	2.82015	Up	1.82986e-42	8.59016e-40	gi|462407757|gb|EMJ13091.1|	339.7	4e-92	hypothetical protein PRUPE_ppa010287mg [Prunus persica]	gi|449531068|ref|XM_004172462.1|	93.7	3e-16	PREDICTED: Cucumis sativus stem-specific protein TSJT1-like (LOC101207830), mRNA	sp|P24805|TSJT1_TOBAC	107	1e-23	Stem-specific protein TSJT1 OS=Nicotiana tabacum GN=TSJT1 PE=2 SV=1	--	--	--	--	--	K01953	2e-06	51.2	ppp:PHYPADRAFT_226188	asparagine synthase (glutamine-hydrolysing) [EC:6.3.5.4]	-	-	GO:0044424//intracellular part	--
CL14297.Contig4_All	2051	13	95	0.4341	3.0432	2.80949	Up	4.5559e-16	5.27655e-14	--	--	--	--	--	--	--	--	--	--	--	--	--	--	--	--	--	--	--	--	--	--	-	-	-	--
Unigene9000_All	359	7	51	1.3353	9.3337	2.80529	Up	3.4294e-09	1.87861e-07	--	--	--	--	--	--	--	--	--	--	--	--	--	--	--	--	--	--	--	--	--	--	-	-	-	--
CL11863.Contig1_All	1314	6	43	0.3127	2.1501	2.78155	Up	7.0944e-08	3.13632e-06	gi|225458203|ref|XP_002281579.1|	127.5	2e-110	PREDICTED: jasmonate O-methyltransferase [Vitis vinifera] >gi|302142533|emb|CBI19736.3| unnamed protein product [Vitis vinifera]	gi|189163086|dbj|AP010320.1|	71.9	2e-09	Lotus japonicus genomic DNA, chromosome 5, clone: LjT08B03, TM0761a, complete sequence	sp|Q9SBK6|JMT_BRARP	275	1e-99	Jasmonate O-methyltransferase OS=Brassica rapa subsp. pekinensis GN=JMT PE=1 SV=1	--	--	--	--	--	K08241	2e-111	296	pop:POPTR_860577	jasmonate O-methyltransferase [EC:2.1.1.141]	GO:0010363//regulation of plant-type hypersensitive response;GO:0009620//response to fungus;GO:0009414//response to water deprivation;GO:0009867//jasmonic acid mediated signaling pathway;GO:0009611//response to wounding;GO:0009695//jasmonic acid biosynthetic process;GO:0042538//hyperosmotic salinity response;GO:0009733//response to auxin stimulus;GO:0006612//protein targeting to membrane;GO:00098…	GO:0030795//jasmonate O-methyltransferase activity	GO:0005737//cytoplasm;GO:0005634//nucleus	--
Unigene33530_All	495	4	28	0.5534	3.7165	2.74755	Up	1.83228e-05	0.000472909	--	--	--	--	--	--	--	--	--	--	--	--	--	--	--	--	--	--	--	--	--	--	-	-	-	--
CL244.Contig3_All	952	4	27	0.2877	1.8634	2.6953	Up	3.17104e-05	0.000762274	gi|460372227|ref|XP_004231933.1|	334.3	1e-90	PREDICTED: amino-acid acetyltransferase-like [Solanum lycopersicum]	gi|359494807|ref|XM_002264355.2|	254	1e-64	PREDICTED: Vitis vinifera amino-acid acetyltransferase-like (LOC100259394), mRNA	--	--	--	--	PA5204_2	137	4e-32	COG1246	N-acetylglutamate synthase and related acetyltransferases	K14682	4e-89	326	rcu:RCOM_0580990	amino-acid N-acetyltransferase [EC:2.3.1.1]	GO:0006526//arginine biosynthetic process	GO:0003991//acetylglutamate kinase activity;GO:0004042//acetyl-CoA:L-glutamate N-acetyltransferase activity	GO:0005737//cytoplasm	--
Unigene18595_All	1607	4	27	0.1705	1.1039	2.69477	Up	3.17104e-05	0.000762114	gi|302142349|emb|CBI19552.3|	580.1	3e-164	unnamed protein product [Vitis vinifera]	gi|470149332|ref|XM_004310145.1|	91.7	2e-15	PREDICTED: Fragaria vesca subsp. vesca patatin group A-3-like (LOC101295973), mRNA	sp|Q2MY51|PATM3_SOLTU	328	5e-90	Patatin group M-3 OS=Solanum tuberosum PE=2 SV=1	all2302	122	1e-27	COG3621	Patatin	--	--	--	--	--	GO:0006629//lipid metabolic process	GO:0016787//hydrolase activity	-	--
Unigene34297_All	1753	49	327	1.9142	12.2559	2.67866	Up	2.51352e-49	1.45408e-46	gi|462419023|gb|EMJ23286.1|	85.1	4e-15	hypothetical protein PRUPE_ppa007579mg [Prunus persica]	--	--	--	--	sp|Q8LB33|FB330_ARATH	80.1	4e-15	F-box protein At3g58530 OS=Arabidopsis thaliana GN=At3g58530 PE=2 SV=1	--	--	--	--	--	K10268	6e-18	90.9	smo:SELMODRAFT_420841	F-box and leucine-rich repeat protein 2/20	-	-	-	--
Unigene20884_All	984	8	52	0.5568	3.4721	2.64058	Up	7.53954e-09	3.93086e-07	gi|224063359|ref|XP_002301111.1|	231.1	2e-59	predicted protein [Populus trichocarpa] >gi|222842837|gb|EEE80384.1| predicted protein [Populus trichocarpa]	gi|371913397|dbj|AB610049.1|	97.6	2e-17	Castanea crenata mRNA, microsatellite: PEB19, complete sequence	--	--	--	--	--	--	--	--	--	--	--	--	--	--	-	GO:0008270//zinc ion binding	-	--
CL11863.Contig2_All	1329	8	51	0.4122	2.5213	2.61275	Up	1.28774e-08	6.42436e-07	gi|224085700|ref|XP_002307671.1|	419.1	8e-116	predicted protein [Populus trichocarpa] >gi|222857120|gb|EEE94667.1| predicted protein [Populus trichocarpa]	gi|189163086|dbj|AP010320.1|	71.9	2e-09	Lotus japonicus genomic DNA, chromosome 5, clone: LjT08B03, TM0761a, complete sequence	sp|Q9SBK6|JMT_BRARP	378	5e-105	Jasmonate O-methyltransferase OS=Brassica rapa subsp. pekinensis GN=JMT PE=1 SV=1	--	--	--	--	--	K08241	7e-117	419	pop:POPTR_860577	jasmonate O-methyltransferase [EC:2.1.1.141]	GO:0010363//regulation of plant-type hypersensitive response;GO:0009620//response to fungus;GO:0009414//response to water deprivation;GO:0009867//jasmonic acid mediated signaling pathway;GO:0009611//response to wounding;GO:0009695//jasmonic acid biosynthetic process;GO:0042538//hyperosmotic salinity response;GO:0009733//response to auxin stimulus;GO:0006612//protein targeting to membrane;GO:00098…	GO:0030795//jasmonate O-methyltransferase activity	GO:0044424//intracellular part	--
Unigene29548_All	461	5	30	0.7427	4.2756	2.52528	Up	2.21166e-05	0.00055837	--	--	--	--	--	--	--	--	--	--	--	--	--	--	--	--	--	--	--	--	--	--	-	-	-	--
Unigene34253_All	676	10	59	1.013	5.7344	2.50101	Up	2.23916e-09	1.26533e-07	--	--	--	--	--	--	--	--	--	--	--	--	--	--	--	--	--	--	--	--	--	--	-	-	-	--
CL6337.Contig4_All	1160	8	47	0.4723	2.6621	2.49479	Up	1.06911e-07	4.56602e-06	gi|225444361|ref|XP_002264829.1|	394.4	1e-108	PREDICTED: tryptophan synthase beta chain 2, chloroplastic-like [Vitis vinifera]	gi|460405871|ref|XM_004248350.1|	111	2e-21	PREDICTED: Solanum lycopersicum tryptophan synthase beta chain 2, chloroplastic-like (LOC101256422), mRNA	sp|O50046|TRPB_CAMAC	356	2e-98	Tryptophan synthase beta chain 2, chloroplastic OS=Camptotheca acuminata GN=TSB PE=2 SV=1	all3794	336	5e-92	COG0133	Tryptophan synthase beta chain	K01696	1e-109	394	vvi:100250414	tryptophan synthase beta chain [EC:4.2.1.20]	GO:0055114//oxidation-reduction process;GO:0000162//tryptophan biosynthetic process	GO:0004834//tryptophan synthase activity;GO:0032440//2-alkenal reductase [NAD(P)] activity	GO:0005739//mitochondrion	--
Unigene498_All	936	18	102	1.3169	7.1598	2.44277	Up	6.62202e-15	7.00381e-13	gi|255536801|ref|XP_002509467.1|	320.9	1e-86	conserved hypothetical protein [Ricinus communis] >gi|223549366|gb|EEF50854.1| conserved hypothetical protein [Ricinus communis]	gi|460376663|ref|XM_004234069.1|	79.8	5e-12	PREDICTED: Solanum lycopersicum uncharacterized LOC101259314 (LOC101259314), mRNA	--	--	--	--	--	--	--	--	--	--	--	--	--	--	-	-	-	--
Unigene11294_All	1930	233	1313	8.2674	44.6979	2.4347	Up	2.77334e-173	8.35972e-170	gi|359486629|ref|XP_002278924.2|	573.9	3e-162	PREDICTED: putative UPF0481 protein At3g02645-like [Vitis vinifera]	--	--	--	--	sp|Q9SD53|Y3720_ARATH	63.9	3e-10	UPF0481 protein At3g47200 OS=Arabidopsis thaliana GN=At3g47200 PE=1 SV=1	--	--	--	--	--	--	--	--	--	--	-	-	-	--
Unigene21046_All	513	8	45	1.0679	5.7633	2.43212	Up	3.0312e-07	1.18178e-05	gi|297733630|emb|CBI14877.3|	161	7e-39	unnamed protein product [Vitis vinifera]	--	--	--	--	sp|Q9STM6|GDL57_ARATH	155	1e-38	GDSL esterase/lipase At3g48460 OS=Arabidopsis thaliana GN=At3g48460 PE=2 SV=1	--	--	--	--	--	K00514	7e-16	81.3	rcu:RCOM_1428040	zeta-carotene desaturase [EC:1.3.5.6]	-	GO:0004091//carboxylesterase activity	GO:0005576//extracellular region	--
Unigene26982_All	1540	2556	14287	113.661	609.537	2.42297	Up	0	0	gi|357479883|ref|XP_003610227.1|	68.2	4e-10	Ycf68 [Medicago truncatula] >gi|355511282|gb|AES92424.1| Ycf68 [Medicago truncatula]	gi|401712175|gb|JX293720.1|	3053	0	Artemisia frigida chloroplast, complete genome	--	--	--	--	--	--	--	--	--	--	--	--	--	--	GO:0006810//transport;GO:0044237//cellular metabolic process;GO:0055114//oxidation-reduction process	GO:0020037//heme binding;GO:0009055//electron carrier activity;GO:0016705//oxidoreductase activity, acting on paired donors, with incorporation or reduction of molecular oxygen;GO:0004497//monooxygenase activity;GO:0005506//iron ion binding	GO:0009507//chloroplast	--
CL5919.Contig1_All	1785	7	39	0.2686	1.4355	2.41802	Up	2.11728e-06	6.93315e-05	gi|226290819|gb|ACO40485.1|	254.2	5e-66	terpene synthase [Actinidia deliciosa]	gi|226290818|gb|FJ265785.1|	63.9	5e-07	Actinidia deliciosa cultivar Hayward terpene synthase mRNA, complete cds	sp|Q96376|LIS_CLABR	187	1e-47	S-linalool synthase OS=Clarkia breweri GN=LIS PE=2 SV=1	--	--	--	--	--	K04120	1e-28	126	smo:SELMODRAFT_402532	ent-copalyl diphosphate synthase [EC:5.5.1.13]	-	-	-	--
Unigene33950_All	1087	46	253	2.898	15.2922	2.39967	Up	3.56312e-34	1.1661e-31	gi|147854608|emb|CAN78568.1|	270.4	3e-71	hypothetical protein VITISV_012060 [Vitis vinifera]	gi|350539883|ref|NM_001247889.1|	97.6	2e-17	Solanum lycopersicum transcription factor TSRF1 (TSRF1), mRNA >gi|23452023|gb|AF494201.1| Lycopersicon esculentum transcription factor TSRF1 (TSRF1) mRNA, complete cds	sp|Q8LDC8|ERF92_ARATH	215	4e-56	Ethylene-responsive transcription factor 1B OS=Arabidopsis thaliana GN=ERF1B PE=1 SV=2	--	--	--	--	--	K14516	3e-71	266	vvi:100246426	ethylene-responsive transcription factor 1	GO:0006355//regulation of transcription, DNA-dependent	GO:0003700//sequence-specific DNA binding transcription factor activity;GO:0003677//DNA binding	GO:0005634//nucleus	--
Unigene22526_All	1757	231	1265	9.0035	47.304	2.3934	Up	1.02167e-163	2.72154e-160	gi|441403300|ref|YP_007353774.1|	1001.9	0	ribulose-1,5-bisphosphate carboxylase/oxygenase large subunit (chloroplast) [Chrysanthemum x morifolium] >gi|375298843|gb|AFA45282.1| ribulose-1,5-bisphosphate carboxylase/oxygenase large subunit (chloroplast) [Chrysanthemum x morifolium]	gi|375298814|gb|JQ362483.1|	3483	0	Chrysanthemum x morifolium chloroplast, complete genome	sp|Q37192|RBL_BARSO	982	0	Ribulose bisphosphate carboxylase large chain OS=Bartlettina sordida GN=rbcL PE=3 SV=1	alr1524	846	0	COG1850	Ribulose 1,5-bisphosphate carboxylase, large subunit	K01601	0	962	gmx:3989271	ribulose-bisphosphate carboxylase large chain [EC:4.1.1.39]	GO:0019253//reductive pentose-phosphate cycle;GO:0055114//oxidation-reduction process	GO:0016984//ribulose-bisphosphate carboxylase activity;GO:0004497//monooxygenase activity;GO:0000287//magnesium ion binding	GO:0009507//chloroplast	--
Unigene29583_All	1093	10	54	0.6265	3.246	2.37328	Up	2.96988e-08	1.3982e-06	--	--	--	--	--	--	--	--	--	--	--	--	--	--	--	--	--	--	--	--	--	--	-	-	-	--
Unigene33777_All	383	13	69	2.3244	11.8367	2.34834	Up	4.3047e-10	2.70922e-08	--	--	--	--	--	--	--	--	--	--	--	--	--	--	--	--	--	--	--	--	--	--	-	-	-	--
Unigene24436_All	234	11	58	3.2192	16.2851	2.33878	Up	1.19995e-08	6.00992e-07	gi|224091863|ref|XP_002309377.1|	120.2	1e-26	predicted protein [Populus trichocarpa] >gi|222855353|gb|EEE92900.1| predicted protein [Populus trichocarpa]	--	--	--	--	sp|P40602|APG_ARATH	76.3	4e-15	Anther-specific proline-rich protein APG OS=Arabidopsis thaliana GN=APG PE=2 SV=2	XF0818	77	8e-15	COG2730	Endoglucanase	K01115	3e-13	71.6	vcn:VOLCADRAFT_99471	phospholipase D [EC:3.1.4.4]	-	-	-	--
Unigene27162_All	548	6	31	0.7498	3.7167	2.30944	Up	4.17314e-05	0.000968805	gi|255544906|ref|XP_002513514.1|	226.5	1e-58	triacylglycerol lipase, putative [Ricinus communis] >gi|223547422|gb|EEF48917.1| triacylglycerol lipase, putative [Ricinus communis]	gi|460145962|gb|GABL01095042.1|	75.8	4e-11	TSA: Camelina sativa comp198185_c0_seq1 transcribed RNA sequence	sp|Q9C8J6|PLA17_ARATH	189	1e-48	Phospholipase A1-Igamma3, chloroplastic OS=Arabidopsis thaliana GN=At1g51440 PE=1 SV=1	--	--	--	--	--	K01058	4e-24	108	mtr:MTR_7g081620	phospholipase A1 [EC:3.1.1.32]	GO:0031348//negative regulation of defense response;GO:0016036//cellular response to phosphate starvation;GO:0019375//galactolipid biosynthetic process;GO:0009867//jasmonic acid mediated signaling pathway;GO:0009697//salicylic acid biosynthetic process;GO:0010363//regulation of plant-type hypersensitive response;GO:0042631//cellular response to water deprivation;GO:0006612//protein targeting to m…	GO:0047714//galactolipase activity;GO:0004806//triglyceride lipase activity;GO:0008970//phosphatidylcholine 1-acylhydrolase activity	GO:0009507//chloroplast	--
CL11827.Contig1_All	5281	191	982	2.4768	12.2173	2.30238	Up	8.65426e-122	1.70913e-118	gi|358346026|ref|XP_003637074.1|	75.5	8e-91	Cell wall-associated hydrolase, partial [Medicago truncatula] >gi|355503009|gb|AES84212.1| Cell wall-associated hydrolase, partial [Medicago truncatula]	gi|372863184|gb|JN867589.1|	10190	0	Chrysanthemum indicum voucher HeN001 chloroplast, complete genome	sp|Q3BAI2|YCX91_PHAAO	192	2e-48	Uncharacterized protein ORF91 OS=Phalaenopsis aphrodite subsp. formosana PE=4 SV=1	--	--	--	--	--	--	--	--	--	--	-	-	GO:0005739//mitochondrion;GO:0009507//chloroplast	--
Unigene21913_All	2201	90	461	2.8002	13.7613	2.29701	Up	6.18946e-58	4.4589e-55	gi|357467749|ref|XP_003604159.1|	296.6	1e-171	NAD(P)H-quinone oxidoreductase subunit H [Medicago truncatula] >gi|355505214|gb|AES86356.1| NAD(P)H-quinone oxidoreductase subunit H [Medicago truncatula]	gi|372863184|gb|JN867589.1|	4310	0	Chrysanthemum indicum voucher HeN001 chloroplast, complete genome	sp|Q332S2|NU1C_LACSA	350	2e-96	NAD(P)H-quinone oxidoreductase subunit 1, chloroplastic OS=Lactuca sativa GN=ndhA PE=3 SV=1	alr0224	242	2e-63	COG1143	Formate hydrogenlyase subunit 6/NADH:ubiquinone oxidoreductase 23 kD subunit (chain I)	K05572	6e-93	340	vvi:4025044	NAD(P)H-quinone oxidoreductase subunit 1 [EC:1.6.5.3]	GO:0019684//photosynthesis, light reaction;GO:0055114//oxidation-reduction process	GO:0051287//NAD binding;GO:0048038//quinone binding;GO:0009055//electron carrier activity;GO:0008137//NADH dehydrogenase (ubiquinone) activity;GO:0005506//iron ion binding;GO:0051539//4 iron, 4 sulfur cluster binding	GO:0016021//integral to membrane;GO:0009535//chloroplast thylakoid membrane	--
Unigene10141_All	687	14	69	1.3955	6.5989	2.24144	Up	1.28726e-09	7.55756e-08	gi|147842398|emb|CAN60751.1|	89.4	5e-17	hypothetical protein VITISV_044288 [Vitis vinifera]	--	--	--	--	--	--	--	--	--	--	--	--	--	--	--	--	--	--	-	-	-	--
Unigene3278_All	914	11	54	0.8242	3.8817	2.23562	Up	8.92104e-08	3.86479e-06	gi|441403345|ref|YP_007353818.1|	249.2	7e-65	NADH dehydrogenase subunit 6 (chloroplast) [Chrysanthemum x morifolium] >gi|452849102|ref|YP_007474780.1| NADH dehydrogenase subunit 6 (chloroplast) [Chrysanthemum indicum] >gi|470227763|ref|YP_007624849.1| NAD(P)H-quinone oxidoreductase chain 6 (chloroplast) [Artemisia frigida] >gi|372863257|gb|AEX99329.1| NADH dehydrogenase subunit 6 (chloroplast) [Chrysanthemum indicum] >gi|372863497|gb|AEX995…	gi|375298814|gb|JQ362483.1|	1804	0	Chrysanthemum x morifolium chloroplast, complete genome	sp|Q1KXQ6|NU6C_HELAN	241	3e-64	NAD(P)H-quinone oxidoreductase subunit 6, chloroplastic OS=Helianthus annuus GN=ndhG PE=3 SV=1	sll0522	121	1e-27	COG0713	NADH:ubiquinone oxidoreductase subunit 11 or 4L (chain K)	K05578	4e-72	269	mtr:MTR_4g006110	NAD(P)H-quinone oxidoreductase subunit 6 [EC:1.6.5.3]	GO:0006810//transport;GO:0055114//oxidation-reduction process	GO:0048038//quinone binding;GO:0008137//NADH dehydrogenase (ubiquinone) activity	GO:0016021//integral to membrane;GO:0009535//chloroplast thylakoid membrane	--
Unigene2050_All	393	7	34	1.2198	5.6842	2.22031	Up	2.69744e-05	0.000663607	--	--	--	--	--	--	--	--	--	--	--	--	--	--	--	--	--	--	--	--	--	--	-	-	-	--
CL2813.Contig3_All	1372	203	964	10.1324	46.1639	2.18779	Up	2.10256e-112	3.59456e-109	gi|462414656|gb|EMJ19393.1|	537.3	2e-151	hypothetical protein PRUPE_ppa007719mg [Prunus persica]	gi|460378976|ref|XM_004235195.1|	93.7	5e-16	PREDICTED: Solanum lycopersicum leucoanthocyanidin dioxygenase-like (LOC101260801), mRNA	sp|Q96323|LDOX_ARATH	235	4e-62	Leucoanthocyanidin dioxygenase OS=Arabidopsis thaliana GN=LDOX PE=1 SV=1	PA4191	129	1e-29	COG3491	Isopenicillin N synthase and related dioxygenases	K05277	2e-63	241	pop:POPTR_646527	leucoanthocyanidin dioxygenase [EC:1.14.11.19]	GO:0080167//response to karrikin;GO:0055114//oxidation-reduction process	GO:0050589//leucocyanidin oxygenase activity;GO:0005506//iron ion binding;GO:0016702//oxidoreductase activity, acting on single donors with incorporation of molecular oxygen, incorporation of two atoms of oxygen	-	--
CL2274.Contig1_All	795	8	37	0.6891	3.0578	2.14971	Up	1.7219e-05	0.00044714	--	--	--	--	--	--	--	--	--	--	--	--	--	--	--	--	--	--	--	--	--	--	-	-	-	--
Unigene12489_All	670	8	37	0.8177	3.6283	2.14965	Up	1.7219e-05	0.000447038	--	--	--	--	--	--	--	--	--	--	--	--	--	--	--	--	--	--	--	--	--	--	-	-	-	--
CL5602.Contig2_All	1183	10	46	0.5789	2.5548	2.14182	Up	1.61395e-06	5.43251e-05	--	--	--	--	--	--	--	--	--	--	--	--	--	--	--	--	--	--	--	--	--	--	-	-	-	--
Unigene33621_All	504	29	132	3.9404	17.2077	2.12664	Up	3.42858e-16	4.01147e-14	gi|225444361|ref|XP_002264829.1|	165.2	3e-40	PREDICTED: tryptophan synthase beta chain 2, chloroplastic-like [Vitis vinifera]	--	--	--	--	sp|P14671|TRPB1_ARATH	137	4e-33	Tryptophan synthase beta chain 1, chloroplastic OS=Arabidopsis thaliana GN=TSB1 PE=2 SV=1	all0410	119	3e-27	COG0133	Tryptophan synthase beta chain	K01696	4e-41	165	vvi:100250414	tryptophan synthase beta chain [EC:4.2.1.20]	GO:0009684//indoleacetic acid biosynthetic process;GO:0006979//response to oxidative stress;GO:0055114//oxidation-reduction process;GO:0009651//response to salt stress;GO:0000162//tryptophan biosynthetic process	GO:0004834//tryptophan synthase activity;GO:0032440//2-alkenal reductase [NAD(P)] activity	GO:0009941//chloroplast envelope;GO:0009570//chloroplast stroma;GO:0005886//plasma membrane	--
Unigene29413_All	2438	58	262	1.6292	7.0607	2.11565	Up	1.65832e-30	4.54427e-28	gi|224141401|ref|XP_002324061.1|	932.2	0	predicted protein [Populus trichocarpa] >gi|222867063|gb|EEF04194.1| predicted protein [Populus trichocarpa]	gi|48927499|emb|X87988.2|	420	1e-114	Solanum tuberosum mRNA for soluble starch synthase II precursor (ssII gene)	sp|Q43847|SSY2_SOLTU	924	0	Granule-bound starch synthase 2, chloroplastic/amyloplastic OS=Solanum tuberosum GN=SS2 PE=1 SV=3	SP1124	302	2e-81	COG0297	Glycogen synthase	K00703	0	932	pop:POPTR_1105268	starch synthase [EC:2.4.1.21]	GO:0001666//response to hypoxia;GO:0010021//amylopectin biosynthetic process;GO:0009753//response to jasmonic acid stimulus;GO:0015706//nitrate transport;GO:0010264//myo-inositol hexakisphosphate biosynthetic process;GO:0009611//response to wounding;GO:0009250//glucan biosynthetic process;GO:0019375//galactolipid biosynthetic process;GO:0010167//response to nitrate;GO:0010260//organ senescence	GO:0009011//starch synthase activity;GO:0016844//strictosidine synthase activity	GO:0009506//plasmodesma;GO:0005774//vacuolar membrane;GO:0009507//chloroplast;GO:0005794//Golgi apparatus;GO:0005886//plasma membrane	--
CL4090.Contig4_All	402	31	140	5.2809	22.8813	2.11531	Up	5.54772e-17	6.97539e-15	--	--	--	--	--	--	--	--	--	--	--	--	--	--	--	--	--	--	--	--	--	--	-	-	-	--
CL533.Contig3_All	1275	10	45	0.5371	2.3189	2.11018	Up	2.62186e-06	8.42881e-05	gi|442614248|gb|AGC65504.1|	623.2	2e-177	FAD2-7 protein [Carthamus tinctorius]	gi|442614247|gb|KC257453.1|	139	8e-30	Carthamus tinctorius FAD2-7 protein (FAD2) mRNA, complete cds	sp|Q39287|FAD6E_BRAJU	466	1e-131	Omega-6 fatty acid desaturase, endoplasmic reticulum OS=Brassica juncea PE=2 SV=1	all1597	221	3e-57	COG3239	Fatty acid desaturase	K10256	5e-130	462	ath:AT3G12120	omega-6 fatty acid desaturase (delta-12 desaturase) [EC:1.14.19.-]	-	-	-	--
CL3044.Contig1_All	1111	11	49	0.678	2.8978	2.0956	Up	1.0271e-06	3.60331e-05	gi|224079209|ref|XP_002305794.1|	316.6	4e-85	predicted protein [Populus trichocarpa] >gi|222848758|gb|EEE86305.1| predicted protein [Populus trichocarpa]	gi|470139362|ref|XM_004305371.1|	85.7	9e-14	PREDICTED: Fragaria vesca subsp. vesca uncharacterized LOC101314975 (LOC101314975), mRNA	--	--	--	--	--	--	--	--	--	--	--	--	--	--	-	-	-	--
Unigene2424_All	1330	16	71	0.8238	3.5074	2.09004	Up	3.7725e-09	2.05086e-07	gi|224055587|ref|XP_002298553.1|	546.2	4e-154	predicted protein [Populus trichocarpa] >gi|222845811|gb|EEE83358.1| predicted protein [Populus trichocarpa]	gi|225452303|ref|XM_002272256.1|	101	2e-18	PREDICTED: Vitis vinifera glucuronokinase 1-like (LOC100264538), mRNA	sp|Q93ZC9|GLAK1_ARATH	538	3e-153	Glucuronokinase 1 OS=Arabidopsis thaliana GN=GLCAK1 PE=1 SV=1	Cj1425c	52	2e-06	COG2605	Predicted kinase related to galactokinase and mevalonate kinase	K14571	9e-58	222	vcn:VOLCADRAFT_105558	ribosome biogenesis ATPase	GO:0048868//pollen tube development;GO:0006020//inositol metabolic process;GO:0016310//phosphorylation;GO:0042546//cell wall biogenesis	GO:0047912//galacturonokinase activity;GO:0008266//poly(U) RNA binding;GO:0047940//glucuronokinase activity;GO:0005524//ATP binding;GO:0009702//L-arabinokinase activity;GO:0004335//galactokinase activity;GO:0004340//glucokinase activity	GO:0005829//cytosol	--
CL4437.Contig3_All	1203	13	57	0.74	3.1131	2.07275	Up	1.58619e-07	6.54969e-06	gi|359494145|ref|XP_003634728.1|	362.1	1e-98	PREDICTED: mitogen-activated protein kinase kinase kinase 2-like [Vitis vinifera]	--	--	--	--	sp|O22040|ANP1_ARATH	175	4e-44	Mitogen-activated protein kinase kinase kinase ANP1 OS=Arabidopsis thaliana GN=ANP1 PE=1 SV=2	YAR019c	121	2e-27	COG0515	Serine/threonine protein kinase	K11228	7e-38	156	ota:Ot13g01170	mitogen-activated protein kinase kinase kinase [EC:2.7.11.1]	GO:0046777//protein autophosphorylation	GO:0004674//protein serine/threonine kinase activity	-	--
Unigene25829_All	1022	41	179	2.7473	11.5075	2.06649	Up	9.87964e-21	1.69663e-18	gi|75317444|sp|Q4W1I8.1|PER1_ZINEL	443	3e-123	RecName: Full=Basic peroxidase; AltName: Full=ZePrx33.44; AltName: Full=ZePrx34.70; Flags: Precursor	gi|357475154|ref|XM_003607815.1|	85.7	8e-14	Medicago truncatula Peroxidase (MTR_4g083710) mRNA, complete cds	sp|Q4W1I8|PER1_ZINEL	442	1e-124	Basic peroxidase OS=Zinnia elegans GN=POD1 PE=1 SV=1	--	--	--	--	--	K00430	9e-108	388	vvi:100259700	peroxidase [EC:1.11.1.7]	-	GO:0016491//oxidoreductase activity;GO:0005488//binding	-	--
Unigene47073_All	569	10	43	1.2035	4.9652	2.04462	Up	6.84482e-06	0.000195373	gi|147862031|emb|CAN80895.1|	229.2	3e-59	hypothetical protein VITISV_031817 [Vitis vinifera]	gi|312162728|gb|HQ379628.1|	125	5e-26	Arabidopsis lyrata haplotype Aly-Sb S-locus region genomic sequence	sp|P10978|POLX_TOBAC	83.2	9e-17	Retrovirus-related Pol polyprotein from transposon TNT 1-94 OS=Nicotiana tabacum PE=2 SV=1	--	--	--	--	--	K10760	5e-11	65.5	vvi:100247527	adenylate isopentenyltransferase (cytokinin synthase)	-	-	-	--
CL6065.Contig2_All	1296	11	47	0.5812	2.3827	2.03549	Up	2.66884e-06	8.56062e-05	gi|224080937|ref|XP_002306237.1|	460.3	3e-128	predicted protein [Populus trichocarpa] >gi|222855686|gb|EEE93233.1| predicted protein [Populus trichocarpa]	--	--	--	--	--	--	--	--	SPAC1F5.03c	139	1e-32	COG0665	Glycine/D-amino acid oxidases (deaminating)	--	--	--	--	--	-	GO:0016491//oxidoreductase activity	-	--
Unigene36199_All	1953	100	427	3.5065	14.365	2.03445	Up	2.08006e-46	1.13456e-43	gi|470103471|ref|XP_004288160.1|	771.5	0	PREDICTED: riboflavin biosynthesis protein ribBA, chloroplastic-like [Fragaria vesca subsp. vesca]	gi|225465769|ref|XM_002267338.1|	551	1e-154	PREDICTED: Vitis vinifera riboflavin biosynthesis protein ribBA, chloroplastic-like (LOC100248717), mRNA	sp|P47924|RIBBA_ARATH	730	0	Riboflavin biosynthesis protein ribBA, chloroplastic OS=Arabidopsis thaliana GN=RIBBA PE=2 SV=2	ML0559_2	251	3e-66	COG0807	GTP cyclohydrolase II	K14652	0	759	vvi:100248717	3,4-dihydroxy 2-butanone 4-phosphate synthase / GTP cyclohydrolase II [EC:4.1.99.12 3.5.4.25]	GO:0048767//root hair elongation;GO:0009231//riboflavin biosynthetic process	GO:0003935//GTP cyclohydrolase II activity;GO:0008686//3,4-dihydroxy-2-butanone-4-phosphate synthase activity	GO:0009570//chloroplast stroma;GO:0016020//membrane	--
Unigene28770_All	830	19	81	1.5676	6.4119	2.03219	Up	6.05878e-10	3.72716e-08	gi|225448138|ref|XP_002263444.1|	246.9	2e-64	PREDICTED: uncharacterized protein LOC100266411 [Vitis vinifera]	gi|460370986|ref|XM_004231280.1|	73.8	3e-10	PREDICTED: Solanum lycopersicum uncharacterized LOC101258312 (LOC101258312), mRNA	--	--	--	--	--	--	--	--	--	K08234	5e-08	56.6	cre:CHLREDRAFT_143257	glyoxylase I family protein	-	GO:0003824//catalytic activity	-	--
CL10614.Contig2_All	996	19	80	1.3064	5.2773	2.0142	Up	9.67346e-10	5.76802e-08	gi|310892556|gb|ADP37420.1|	210.3	4e-53	ethylene-responsive-element-binding factor 5 [Petunia x hybrida]	gi|134303498|gb|EF469886.1|	238	9e-60	Helianthus annuus RFLP probe ZVG27 mRNA sequence	sp|P42736|RAP23_ARATH	178	5e-45	Ethylene-responsive transcription factor RAP2-3 OS=Arabidopsis thaliana GN=RAP2-3 PE=1 SV=2	--	--	--	--	--	K09286	2e-46	184	aly:ARALYDRAFT_897996	EREBP-like factor	-	-	-	--
Unigene26429_All	882	44	183	3.4163	13.6321	1.9965	Up	2.64558e-20	4.39182e-18	gi|333690873|gb|AEF79856.1|	295.8	6e-79	glutathione-S-transferase tau 1 [Hevea brasiliensis]	--	--	--	--	sp|P49332|GSTXC_TOBAC	279	2e-75	Probable glutathione S-transferase parC OS=Nicotiana tabacum GN=PARC PE=2 SV=1	NMB1953	83.2	5e-16	COG0625	Glutathione S-transferase	K00799	6e-73	272	gmx:547936	glutathione S-transferase [EC:2.5.1.18]	GO:0010035//response to inorganic substance;GO:0009628//response to abiotic stimulus;GO:0006950//response to stress	GO:0016829//lyase activity;GO:0004364//glutathione transferase activity	GO:0009507//chloroplast	--
CL11827.Contig2_All	6658	449	1832	4.6182	18.0784	1.96886	Up	3.02002e-185	9.34933e-182	gi|358346026|ref|XP_003637074.1|	75.5	1e-90	Cell wall-associated hydrolase, partial [Medicago truncatula] >gi|355503009|gb|AES84212.1| Cell wall-associated hydrolase, partial [Medicago truncatula]	gi|372863184|gb|JN867589.1|	11290	0	Chrysanthemum indicum voucher HeN001 chloroplast, complete genome	sp|Q3BAI2|YCX91_PHAAO	192	2e-48	Uncharacterized protein ORF91 OS=Phalaenopsis aphrodite subsp. formosana PE=4 SV=1	--	--	--	--	--	--	--	--	--	--	GO:0006412//translation	GO:0003735//structural constituent of ribosome	GO:0005840//ribosome;GO:0009507//chloroplast;GO:0005739//mitochondrion	--
Unigene11962_All	860	13	53	1.0352	4.0491	1.96769	Up	1.04195e-06	3.65092e-05	gi|441403303|ref|YP_007353777.1|	246.1	5e-64	photosystem I assembly protein Ycf4 (chloroplast) [Chrysanthemum x morifolium] >gi|470227719|ref|YP_007624806.1| photosystem I assembly protein Ycf4 (chloroplast) [Artemisia frigida] >gi|372863456|gb|AEX99525.1| photosystem I assembly protein Ycf4 (chloroplast) [Chrysanthemum indicum] >gi|375298846|gb|AFA45285.1| photosystem I assembly protein Ycf4 (chloroplast) [Chrysanthemum x morifolium] >gi|4…	gi|401712175|gb|JX293720.1|	1689	0	Artemisia frigida chloroplast, complete genome	sp|Q332W7|YCF4_LACSA	246	2e-65	Photosystem I assembly protein Ycf4 OS=Lactuca sativa GN=ycf4 PE=3 SV=1	--	--	--	--	--	K02696	1e-10	65.5	bdi:100829490	photosystem I subunit VIII	GO:0015979//photosynthesis	-	GO:0016021//integral to membrane;GO:0009522//photosystem I;GO:0009535//chloroplast thylakoid membrane	--
CL2813.Contig4_All	1258	14	56	0.7621	2.9247	1.94024	Up	6.47996e-07	2.36307e-05	gi|225448451|ref|XP_002272995.1|	519.6	4e-146	PREDICTED: leucoanthocyanidin dioxygenase [Vitis vinifera] >gi|147769193|emb|CAN59837.1| hypothetical protein VITISV_039830 [Vitis vinifera] >gi|297736599|emb|CBI25470.3| unnamed protein product [Vitis vinifera]	gi|224708773|gb|FJ705847.1|	91.7	2e-15	Capsicum annuum anthocyanidin synthase (ANS) mRNA, partial cds	sp|Q39224|SRG1_ARATH	231	7e-61	Protein SRG1 OS=Arabidopsis thaliana GN=SRG1 PE=2 SV=1	PA4191	129	1e-29	COG3491	Isopenicillin N synthase and related dioxygenases	K05277	6e-61	233	pop:POPTR_646527	leucoanthocyanidin dioxygenase [EC:1.14.11.19]	GO:0080167//response to karrikin;GO:0055114//oxidation-reduction process	GO:0005506//iron ion binding;GO:0016702//oxidoreductase activity, acting on single donors with incorporation of molecular oxygen, incorporation of two atoms of oxygen;GO:0016706//oxidoreductase activity, acting on paired donors, with incorporation or reduction of molecular oxygen, 2-oxoglutarate as one donor, and incorporation of one atom each of oxygen into both donors	-	--
Unigene18506_All	1055	17	68	1.1035	4.2348	1.94021	Up	3.94082e-08	1.81284e-06	gi|225435393|ref|XP_002285367.1|	514.2	1e-144	PREDICTED: phospholipase A1-Igamma3, chloroplastic [Vitis vinifera]	gi|460411048|ref|XM_004250879.1|	67.9	2e-08	PREDICTED: Solanum lycopersicum phospholipase A1-Igamma3, chloroplastic-like (LOC101245616), mRNA	sp|Q9C8J6|PLA17_ARATH	460	5e-130	Phospholipase A1-Igamma3, chloroplastic OS=Arabidopsis thaliana GN=At1g51440 PE=1 SV=1	sll0482	62.4	1e-09	COG3675	Predicted lipase	K01058	5e-47	186	aly:ARALYDRAFT_322142	phospholipase A1 [EC:3.1.1.32]	GO:0006629//lipid metabolic process	GO:0004806//triglyceride lipase activity;GO:0047714//galactolipase activity;GO:0008970//phosphatidylcholine 1-acylhydrolase activity	GO:0009507//chloroplast	--
CL2884.Contig1_All	1017	13	52	0.8754	3.3594	1.94019	Up	1.65473e-06	5.55346e-05	gi|460381151|ref|XP_004236316.1|	365.5	7e-100	PREDICTED: GDSL esterase/lipase At3g48460-like [Solanum lycopersicum]	gi|224133819|ref|XM_002321633.1|	63.9	3e-07	Populus trichocarpa predicted protein, mRNA	sp|Q9STM6|GDL57_ARATH	322	2e-88	GDSL esterase/lipase At3g48460 OS=Arabidopsis thaliana GN=At3g48460 PE=2 SV=1	--	--	--	--	--	K00514	2e-39	160	rcu:RCOM_1428040	zeta-carotene desaturase [EC:1.3.5.6]	-	GO:0016788//hydrolase activity, acting on ester bonds	GO:0016023//cytoplasmic membrane-bounded vesicle	--
CL12881.Contig3_All	1714	17	67	0.6792	2.5683	1.91891	Up	6.22398e-08	2.78811e-06	gi|359473665|ref|XP_003631341.1|	82	3e-14	PREDICTED: LOW QUALITY PROTEIN: ankyrin repeat-containing protein At3g12360-like [Vitis vinifera]	--	--	--	--	--	--	--	--	--	--	--	--	--	--	--	--	--	--	-	-	-	--
CL152.Contig2_All	535	49	193	6.2721	23.7019	1.91798	Up	2.60762e-20	4.33508e-18	gi|460404471|ref|XP_004247706.1|	175.6	3e-43	PREDICTED: 1-aminocyclopropane-1-carboxylate oxidase homolog [Solanum lycopersicum]	--	--	--	--	sp|Q84MB3|ACCH1_ARATH	164	2e-41	1-aminocyclopropane-1-carboxylate oxidase homolog 1 OS=Arabidopsis thaliana GN=At1g06620 PE=2 SV=1	mlr6892	61.6	7e-10	COG3491	Isopenicillin N synthase and related dioxygenases	K13229	3e-18	89.4	zma:541977	2,4-dihydroxy-1,4-benzoxazin-3-one-glucoside dioxygenase [EC:1.14.20.2]	GO:0042538//hyperosmotic salinity response;GO:0009414//response to water deprivation;GO:0009611//response to wounding;GO:0009867//jasmonic acid mediated signaling pathway;GO:0055114//oxidation-reduction process	GO:0050590;GO:0005506//iron ion binding	GO:0005737//cytoplasm	--
Unigene36516_All	1276	16	63	0.8587	3.2439	1.9175	Up	1.58046e-07	6.52839e-06	--	--	--	--	--	--	--	--	--	--	--	--	--	--	--	--	--	--	--	--	--	--	-	-	-	--
Unigene11134_All	1523	34	133	1.5288	5.7376	1.90805	Up	2.3718e-14	2.37271e-12	gi|225436277|ref|XP_002264897.1|	669.8	0	PREDICTED: cytochrome P450 94A1 [Vitis vinifera] >gi|147835182|emb|CAN76753.1| hypothetical protein VITISV_011074 [Vitis vinifera]	gi|449443619|ref|XM_004139527.1|	71.9	2e-09	PREDICTED: Cucumis sativus cytochrome P450 94A1-like (LOC101207724), mRNA >gi|449501662|ref|XM_004161382.1| PREDICTED: Cucumis sativus cytochrome P450 94A1-like (LOC101207724), mRNA	sp|O81117|C94A1_VICSA	352	4e-97	Cytochrome P450 94A1 OS=Vicia sativa GN=CYP94A1 PE=2 SV=2	BH0579	129	2e-29	COG2124	Cytochrome P450	K13407	2e-103	374	pop:POPTR_588365	cytochrome P450, family 94, subfamily A, polypeptide 1 (fatty acid omega-hydroxylase) [EC:1.14.-.-]	GO:0055114//oxidation-reduction process	GO:0020037//heme binding;GO:0005506//iron ion binding;GO:0009055//electron carrier activity;GO:0070330//aromatase activity;GO:0018685//alkane 1-monooxygenase activity	-	--
CL1994.Contig4_All	1944	22	86	0.775	2.9066	1.90706	Up	9.47466e-10	5.65537e-08	gi|449438773|ref|XP_004137162.1|	79.7	2e-13	PREDICTED: ribonuclease 2-like [Cucumis sativus] >gi|449476450|ref|XP_004154740.1| PREDICTED: ribonuclease 2-like [Cucumis sativus]	--	--	--	--	sp|P23540|RNMC_MOMCH	74.3	2e-13	Ribonuclease MC OS=Momordica charantia PE=1 SV=1	mll1611	57	1e-07	COG3719	Ribonuclease I	K01166	2e-14	79.3	ppp:PHYPADRAFT_152231	ribonuclease T2 [EC:3.1.27.1]	-	-	-	--
Unigene46768_All	345	13	50	2.5805	9.522	1.88361	Up	4.13034e-06	0.000125226	--	--	--	--	--	--	--	--	--	--	--	--	--	--	--	--	--	--	--	--	--	--	-	-	-	--
CL4998.Contig1_All	1129	144	551	8.7346	32.0654	1.8762	Up	1.5853e-53	1.02591e-50	gi|224075495|ref|XP_002304653.1|	114.8	2e-24	predicted protein [Populus trichocarpa] >gi|222842085|gb|EEE79632.1| predicted protein [Populus trichocarpa]	gi|297592032|gb|GU784915.1|	61.9	1e-06	Volvox carteri f. nagariensis female mating type locus, complete sequence	sp|Q93ZM9|TIF9_ARATH	101	9e-22	Protein TIFY 9 OS=Arabidopsis thaliana GN=TIFY9 PE=1 SV=1	--	--	--	--	--	K13464	2e-25	114	pop:POPTR_712551	jasmonate ZIM domain-containing protein	GO:0009611//response to wounding;GO:0009620//response to fungus;GO:0007275//multicellular organismal development;GO:0010112//regulation of systemic acquired resistance;GO:2000022//regulation of jasmonic acid mediated signaling pathway;GO:0009751//response to salicylic acid stimulus;GO:0009628//response to abiotic stimulus;GO:0009733//response to auxin stimulus	GO:0042803//protein homodimerization activity	GO:0005634//nucleus	--
Unigene26071_All	1179	61	233	3.5431	12.9844	1.8737	Up	1.64315e-23	3.23389e-21	gi|460366042|ref|XP_004228902.1|	278.5	1e-73	PREDICTED: 50S ribosomal protein L16, chloroplastic-like [Solanum lycopersicum]	gi|401712175|gb|JX293720.1|	2302	0	Artemisia frigida chloroplast, complete genome	sp|Q1KXS1|RK16_HELAN	277	1e-74	50S ribosomal protein L16, chloroplastic OS=Helianthus annuus GN=rpl16 PE=3 SV=1	sll1805	207	3e-53	COG0197	Ribosomal protein L16/L10E	K02878	6e-69	259	mtr:MTR_4g034750	large subunit ribosomal protein L16	GO:0006412//translation	GO:0003735//structural constituent of ribosome;GO:0019843//rRNA binding	GO:0005840//ribosome;GO:0009507//chloroplast;GO:0005739//mitochondrion	--
CL2777.Contig3_All	1805	48	182	1.8211	6.6248	1.86307	Up	1.47465e-18	2.08792e-16	gi|255580537|ref|XP_002531093.1|	582.4	8e-165	cytochrome P450, putative [Ricinus communis] >gi|223529339|gb|EEF31307.1| cytochrome P450, putative [Ricinus communis]	gi|308190441|gb|GU318231.1|	745	0	Artemisia annua cytochrome P450 mono-oxygenase (cyp22a) mRNA, partial cds	sp|Q9SZ46|C82C4_ARATH	481	8e-136	Cytochrome P450 82C4 OS=Arabidopsis thaliana GN=CYP82C4 PE=2 SV=1	alr4833	125	3e-28	COG2124	Cytochrome P450	K00517	2e-135	481	ath:AT4G31940	[EC:1.14.-.-]	GO:0044710	GO:0046872//metal ion binding;GO:0016709//oxidoreductase activity, acting on paired donors, with incorporation or reduction of molecular oxygen, NAD(P)H as one donor, and incorporation of one atom of oxygen	-	--
CL3116.Contig2_All	2348	14	53	0.4083	1.4831	1.86091	Up	2.53862e-06	8.19109e-05	--	--	--	--	--	--	--	--	--	--	--	--	--	--	--	--	--	--	--	--	--	--	-	-	-	--
Unigene46676_All	203	11	41	3.7108	13.2699	1.83836	Up	4.2801e-05	0.000991024	--	--	--	--	--	--	--	--	--	--	--	--	--	--	--	--	--	--	--	--	--	--	-	-	-	--
Unigene14614_All	403	51	190	8.6664	30.9762	1.83766	Up	5.56688e-19	8.16457e-17	gi|349891782|gb|AEQ20672.1|	201.4	3e-51	PIP2;1 [Karelinia caspia]	gi|349891781|gb|JN206682.1|	135	4e-29	Karelinia caspia PIP2;1 mRNA, complete cds	sp|Q9SV31|PIP25_ARATH	174	1e-44	Probable aquaporin PIP2-5 OS=Arabidopsis thaliana GN=PIP2-5 PE=1 SV=1	--	--	--	--	--	K09872	4e-49	191	rcu:RCOM_1356060	aquaporin PIP	GO:0009269//response to desiccation;GO:0006833//water transport;GO:0006970//response to osmotic stress;GO:0080170//hydrogen peroxide transmembrane transport;GO:0009737//response to abscisic acid stimulus	GO:0005215//transporter activity	GO:0005773//vacuole;GO:0005886//plasma membrane;GO:0016021//integral to membrane;GO:0009507//chloroplast	--
CL2777.Contig10_All	1867	12	44	0.4402	1.5484	1.81455	Up	2.6045e-05	0.000642814	gi|460403149|ref|XP_004247061.1|	576.6	5e-163	PREDICTED: cytochrome P450 82C4-like [Solanum lycopersicum]	gi|308190441|gb|GU318231.1|	214	3e-52	Artemisia annua cytochrome P450 mono-oxygenase (cyp22a) mRNA, partial cds	sp|Q9SZ46|C82C4_ARATH	481	8e-136	Cytochrome P450 82C4 OS=Arabidopsis thaliana GN=CYP82C4 PE=2 SV=1	alr4833	125	2e-28	COG2124	Cytochrome P450	K00517	2e-135	481	ath:AT4G31940	[EC:1.14.-.-]	GO:0044710	GO:0046872//metal ion binding;GO:0004497//monooxygenase activity;GO:0016705//oxidoreductase activity, acting on paired donors, with incorporation or reduction of molecular oxygen	-	--
Unigene30656_All	985	14	51	0.9733	3.4018	1.80534	Up	6.20024e-06	0.000179163	--	--	--	--	--	--	--	--	--	--	--	--	--	--	--	--	--	--	--	--	--	--	-	-	-	--
CL303.Contig32_All	1140	50	181	3.0036	10.4317	1.79621	Up	1.22165e-17	1.61212e-15	gi|224100683|ref|XP_002311972.1|	326.6	4e-88	predicted protein [Populus trichocarpa] >gi|222851792|gb|EEE89339.1| predicted protein [Populus trichocarpa]	gi|460388114|ref|XM_004239667.1|	87.7	2e-14	PREDICTED: Solanum lycopersicum glucomannan 4-beta-mannosyltransferase 9-like (LOC101267312), mRNA	sp|Q9LZR3|CSLA9_ARATH	305	2e-83	Glucomannan 4-beta-mannosyltransferase 9 OS=Arabidopsis thaliana GN=CSLA9 PE=2 SV=1	--	--	--	--	--	K13680	4e-89	326	pop:POPTR_832480	beta-mannan synthase [EC:2.4.1.32]	GO:0051704	GO:0016760//cellulose synthase (UDP-forming) activity;GO:0051753//mannan synthase activity	-	--
CL14297.Contig2_All	1853	57	203	2.1065	7.1978	1.77271	Up	2.79882e-19	4.22382e-17	--	--	--	--	--	--	--	--	--	--	--	--	--	--	--	--	--	--	--	--	--	--	-	-	-	--
CL5452.Contig3_All	279	21	74	5.1545	17.4264	1.75737	Up	8.24136e-08	3.59345e-06	--	--	--	--	--	--	--	--	--	--	--	--	--	--	--	--	--	--	--	--	--	--	-	-	-	--
CL4437.Contig2_All	1281	26	91	1.3899	4.6674	1.74764	Up	3.0115e-09	1.66965e-07	gi|359494145|ref|XP_003634728.1|	368.6	1e-100	PREDICTED: mitogen-activated protein kinase kinase kinase 2-like [Vitis vinifera]	--	--	--	--	sp|O22040|ANP1_ARATH	173	2e-43	Mitogen-activated protein kinase kinase kinase ANP1 OS=Arabidopsis thaliana GN=ANP1 PE=1 SV=2	YAR019c	119	1e-26	COG0515	Serine/threonine protein kinase	K11228	7e-39	159	ota:Ot13g01170	mitogen-activated protein kinase kinase kinase [EC:2.7.11.1]	GO:0046777//protein autophosphorylation	GO:0004674//protein serine/threonine kinase activity	-	--
CL2185.Contig1_All	468	14	49	2.0486	6.8791	1.74758	Up	1.49186e-05	0.000392386	--	--	--	--	--	--	--	--	--	--	--	--	--	--	--	--	--	--	--	--	--	--	-	-	-	--
Unigene32948_All	891	29	101	2.2289	7.4477	1.74046	Up	4.53846e-10	2.84384e-08	gi|255539046|ref|XP_002510588.1|	450.7	1e-125	Alpha-expansin 11 precursor, putative [Ricinus communis] >gi|223551289|gb|EEF52775.1| Alpha-expansin 11 precursor, putative [Ricinus communis]	gi|225316506|dbj|AK322459.1|	153	4e-34	Solanum lycopersicum cDNA, clone: LEFL1038AB09, HTC in leaf	sp|Q7XWU8|EXPA1_ORYSJ	411	3e-115	Expansin-A1 OS=Oryza sativa subsp. japonica GN=EXPA1 PE=2 SV=2	--	--	--	--	--	--	--	--	--	--	GO:0009664//plant-type cell wall organization	-	GO:0005576//extracellular region;GO:0016020//membrane;GO:0005618//cell wall	--
Unigene9097_All	757	15	52	1.357	4.5132	1.73373	Up	9.04822e-06	0.000251131	gi|225199|prf||1211235AD	73.9	2e-12	ORF 77	gi|372863423|gb|JN867592.1|	1493	0	Chrysanthemum indicum voucher NJ026 chloroplast, complete genome	--	--	--	--	--	--	--	--	--	--	--	--	--	--	-	-	-	--
CL1077.Contig9_All	2101	41	141	1.3364	4.4093	1.7222	Up	2.42152e-13	2.20485e-11	--	--	--	--	gi|460382379|ref|XM_004236869.1|	63.9	6e-07	PREDICTED: Solanum lycopersicum uncharacterized LOC101261013 (LOC101261013), mRNA	--	--	--	--	--	--	--	--	--	--	--	--	--	--	-	-	-	--
CL2777.Contig4_All	1909	14	48	0.5022	1.652	1.71788	Up	2.3005e-05	0.000577869	gi|460403149|ref|XP_004247061.1|	571.2	2e-161	PREDICTED: cytochrome P450 82C4-like [Solanum lycopersicum]	gi|308190441|gb|GU318231.1|	216	7e-53	Artemisia annua cytochrome P450 mono-oxygenase (cyp22a) mRNA, partial cds	sp|O49394|C82C2_ARATH	481	8e-136	Cytochrome P450 82C2 OS=Arabidopsis thaliana GN=CYP82C2 PE=2 SV=2	alr4833	125	2e-28	COG2124	Cytochrome P450	K00517	9e-135	479	ath:AT4G31940	[EC:1.14.-.-]	GO:0044710	GO:0046872//metal ion binding;GO:0004497//monooxygenase activity;GO:0016705//oxidoreductase activity, acting on paired donors, with incorporation or reduction of molecular oxygen	-	--
Unigene21839_All	770	14	48	1.2451	4.0957	1.71785	Up	2.3005e-05	0.000577996	gi|349891782|gb|AEQ20672.1|	362.1	5e-99	PIP2;1 [Karelinia caspia]	gi|349891781|gb|JN206682.1|	505	1e-140	Karelinia caspia PIP2;1 mRNA, complete cds	sp|Q84RL7|PIP21_MAIZE	334	3e-92	Aquaporin PIP2-1 OS=Zea mays GN=PIP2-1 PE=1 SV=2	slr2057	99	8e-21	COG0580	Glycerol uptake facilitator and related permeases (Major Intrinsic Protein Family)	K09872	1e-93	340	rcu:RCOM_1356060	aquaporin PIP	GO:0009269//response to desiccation;GO:0006833//water transport;GO:0006970//response to osmotic stress;GO:0080170//hydrogen peroxide transmembrane transport;GO:0009737//response to abscisic acid stimulus	GO:0005215//transporter activity	GO:0005773//vacuole;GO:0005886//plasma membrane;GO:0016021//integral to membrane;GO:0009507//chloroplast	--
Unigene1453_All	4766	61303	209625	880.846	2889.8	1.71401	Up	0	0	gi|357488213|ref|XP_003614394.1|	65.9	8e-09	hypothetical protein MTR_5g051130 [Medicago truncatula] >gi|355515729|gb|AES97352.1| hypothetical protein MTR_5g051130 [Medicago truncatula]	gi|404434820|gb|JX274257.1|	3523	0	Cirsium setidens isolate BH 18S ribosomal RNA gene, partial sequence; internal transcribed spacer 1, 5.8S ribosomal RNA gene, and internal transcribed spacer 2, complete sequence; and 28S ribosomal RNA gene, partial sequence	--	--	--	--	--	--	--	--	--	--	--	--	--	--	-	-	-	--
Unigene30877_All	739	15	51	1.39	4.5342	1.70576	Up	1.3916e-05	0.000369664	gi|441403275|ref|YP_007353749.1|	119.8	4e-26	photosystem II protein K (chloroplast) [Chrysanthemum x morifolium] >gi|452849034|ref|YP_007474712.1| photosystem II protein K (chloroplast) [Chrysanthemum indicum] >gi|470227691|ref|YP_007624778.1| photosystem II protein psbK (chloroplast) [Artemisia frigida] >gi|372863189|gb|AEX99261.1| photosystem II protein K (chloroplast) [Chrysanthemum indicum] >gi|372863428|gb|AEX99497.1| photosystem II pr…	gi|372863184|gb|JN867589.1|	1457	0	Chrysanthemum indicum voucher HeN001 chloroplast, complete genome	sp|Q56P17|PSBK_LACSA	118	4e-27	Photosystem II reaction center protein K OS=Lactuca sativa GN=psbK PE=3 SV=1	--	--	--	--	--	K02712	2e-23	107	vvi:4025108	photosystem II PsbK protein	GO:0015979//photosynthesis	-	GO:0009539//photosystem II reaction center;GO:0009507//chloroplast	--
Unigene30251_All	1649	38249	128858	1588.44	5134.17	1.69252	Up	0	0	gi|357488189|ref|XP_003614382.1|	730.3	0	hypothetical protein MTR_5g050970 [Medicago truncatula] >gi|355515717|gb|AES97340.1| hypothetical protein MTR_5g050970 [Medicago truncatula]	gi|2687433|gb|AF036493.1|AF036493	2960	0	Tragopogon dubius large subunit 26S ribosomal RNA gene, partial sequence	--	--	--	--	--	--	--	--	--	--	--	--	--	--	-	-	-	--
Unigene22383_All	1326	61	205	3.1503	10.1576	1.689	Up	2.77918e-18	3.85398e-16	gi|225440165|ref|XP_002283348.1|	592.8	4e-168	PREDICTED: auxin-induced protein 5NG4 isoform 1 [Vitis vinifera] >gi|297741692|emb|CBI32824.3| unnamed protein product [Vitis vinifera]	gi|52851165|emb|AJ843116.1|	196	4e-47	Plantago major partial mRNA for nodulin-like protein (nlp1 gene)	sp|Q9FL41|WTR38_ARATH	502	2e-142	WAT1-related protein At5g07050 OS=Arabidopsis thaliana GN=At5g07050 PE=2 SV=1	PAE1328	66.6	9e-11	COG0697	Permeases of the drug/metabolite transporter (DMT) superfamily	--	--	--	--	--	-	-	GO:0016020//membrane	--
CL303.Contig29_All	1542	14	47	0.6218	2.0026	1.68735	Up	3.53284e-05	0.000839555	gi|460408050|ref|XP_004249461.1|	174.1	6e-42	PREDICTED: glucomannan 4-beta-mannosyltransferase 9-like [Solanum lycopersicum]	gi|449517696|ref|XM_004165833.1|	194	2e-46	PREDICTED: Cucumis sativus glucomannan 4-beta-mannosyltransferase 9-like (LOC101211547), mRNA	sp|Q9LZR3|CSLA9_ARATH	415	3e-116	Glucomannan 4-beta-mannosyltransferase 9 OS=Arabidopsis thaliana GN=CSLA9 PE=2 SV=1	MTH547	61.2	5e-09	COG1215	Glycosyltransferases, probably involved in cell wall biogenesis	K13680	3e-119	427	vvi:100259738	beta-mannan synthase [EC:2.4.1.32]	GO:0009651//response to salt stress;GO:0009294//DNA mediated transformation;GO:0009617//response to bacterium;GO:0006816//calcium ion transport;GO:0007030//Golgi organization;GO:0042546//cell wall biogenesis;GO:0009736//cytokinin mediated signaling pathway	GO:0051753//mannan synthase activity;GO:0016760//cellulose synthase (UDP-forming) activity	GO:0005794//Golgi apparatus	--
CL4090.Contig2_All	815	154	514	12.94	41.4367	1.67907	Up	3.74374e-43	1.81705e-40	--	--	--	--	--	--	--	--	--	--	--	--	--	--	--	--	--	--	--	--	--	--	-	-	-	--
Unigene2398_All	470	15	50	2.1856	6.9896	1.67718	Up	2.13186e-05	0.000540367	--	--	--	--	--	--	--	--	--	--	--	--	--	--	--	--	--	--	--	--	--	--	-	-	-	--
Unigene27599_All	440	16	53	2.4902	7.9141	1.66816	Up	1.2876e-05	0.000345321	--	--	--	--	--	--	--	--	--	--	--	--	--	--	--	--	--	--	--	--	--	--	-	-	-	--
CL5452.Contig1_All	1526	86	283	3.8594	12.1846	1.65861	Up	4.42004e-24	8.91354e-22	gi|225445937|ref|XP_002263999.1|	309.7	9e-83	PREDICTED: transcription factor bHLH35 [Vitis vinifera] >gi|297735470|emb|CBI17910.3| unnamed protein product [Vitis vinifera]	gi|357449602|ref|XM_003595030.1|	153	6e-34	Medicago truncatula Transcription factor bHLH (MTR_2g038040) mRNA, complete cds	sp|Q2HIV9|BH035_ARATH	222	4e-58	Transcription factor bHLH35 OS=Arabidopsis thaliana GN=BHLH35 PE=2 SV=1	--	--	--	--	--	K13422	2e-14	79	mtr:MTR_8g067280	transcription factor MYC2	GO:0009753//response to jasmonic acid stimulus;GO:0009694//jasmonic acid metabolic process;GO:0006355//regulation of transcription, DNA-dependent	GO:0005488//binding	-	--
Unigene22401_All	1337	31	102	1.5878	5.0124	1.65847	Up	1.39676e-09	8.15863e-08	gi|441403332|ref|YP_007353805.1|	433.3	4e-120	ribosomal protein S3 (chloroplast) [Chrysanthemum x morifolium] >gi|452849090|ref|YP_007474768.1| ribosomal protein S3 (chloroplast) [Chrysanthemum indicum] >gi|470227748|ref|YP_007624834.1| chloroplast 30S ribosomal protein S3 (chloroplast) [Artemisia frigida] >gi|372863245|gb|AEX99317.1| ribosomal protein S3 (chloroplast) [Chrysanthemum indicum] >gi|375298875|gb|AFA45314.1| ribosomal protein S3…	gi|375298814|gb|JQ362483.1|	2619	0	Chrysanthemum x morifolium chloroplast, complete genome	sp|Q1KXS0|RR3_HELAN	431	4e-121	30S ribosomal protein S3, chloroplastic OS=Helianthus annuus GN=rps3 PE=3 SV=1	all4209	198	2e-50	COG0092	Ribosomal protein S3	K02982	1e-109	394	vvi:4025021	small subunit ribosomal protein S3	GO:0006412//translation	GO:0003735//structural constituent of ribosome;GO:0019843//rRNA binding	GO:0015935//small ribosomal subunit;GO:0009507//chloroplast;GO:0005739//mitochondrion	--
CL2927.Contig2_All	1539	43	140	1.9134	5.9768	1.64323	Up	1.68496e-12	1.38056e-10	gi|1015937|emb|CAA62943.1|	57	1e-06	extensin class 1 protein [Vigna unguiculata]	gi|460415627|ref|XM_004253112.1|	133	6e-28	PREDICTED: Solanum lycopersicum uncharacterized LOC101261212 (LOC101261212), mRNA	sp|Q9M1G9|EXTN2_ARATH	447	8e-126	Extensin-2 OS=Arabidopsis thaliana GN=EXT2 PE=2 SV=1	YPO2725	113	1e-24	COG3501	Uncharacterized protein conserved in bacteria	K01115	7e-50	196	vcn:VOLCADRAFT_99471	phospholipase D [EC:3.1.4.4]	-	-	-	--
CL5144.Contig3_All	1307	16	52	0.8383	2.614	1.64072	Up	1.96064e-05	0.000503091	gi|224112287|ref|XP_002316142.1|	461.8	1e-128	predicted protein [Populus trichocarpa] >gi|222865182|gb|EEF02313.1| predicted protein [Populus trichocarpa]	gi|160959657|emb|CU227435.1|	87.7	3e-14	Populus EST from severe drought-stressed leaves	--	--	--	--	all1228	303	4e-82	COG0491	Zn-dependent hydrolases, including glyoxylases	--	--	--	--	--	GO:0008152//metabolic process;GO:0046685//response to arsenic-containing substance	GO:0016787//hydrolase activity	GO:0009536//plastid	--
CL13892.Contig2_All	2221	284	923	8.7567	27.3044	1.64067	Up	1.03487e-73	1.04901e-70	gi|225443518|ref|XP_002272134.1|	483.8	5e-135	PREDICTED: uncharacterized protein LOC100243523 [Vitis vinifera] >gi|297740469|emb|CBI30651.3| unnamed protein product [Vitis vinifera]	--	--	--	--	--	--	--	--	--	--	--	--	--	--	--	--	--	--	-	-	GO:0044464//cell part;GO:0016020//membrane	--
Unigene46826_All	631	16	52	1.7365	5.4144	1.64062	Up	1.96064e-05	0.000502978	gi|224058912|ref|XP_002299650.1|	24.6	3e-20	predicted protein [Populus trichocarpa] >gi|222846908|gb|EEE84455.1| predicted protein [Populus trichocarpa]	gi|255564437|ref|XM_002523169.1|	73.8	2e-10	Ricinus communis Tyrosine-specific transport protein, putative, mRNA	--	--	--	--	--	--	--	--	--	K03834	3e-21	95.9	pop:POPTR_1067317	tyrosine-specific transport protein	GO:0006863//purine nucleobase transport;GO:0006865//amino acid transport	GO:0005275//amine transmembrane transporter activity	GO:0005886//plasma membrane;GO:0009706//chloroplast inner membrane	--
Unigene36930_All	718	45	146	4.292	13.36	1.6382	Up	6.32458e-13	5.46337e-11	gi|297737436|emb|CBI26637.3|	437.2	1e-121	unnamed protein product [Vitis vinifera]	gi|359494136|ref|XM_002278143.2|	432	1e-118	PREDICTED: Vitis vinifera calcium-dependent protein kinase 9-like (LOC100243573), mRNA	sp|Q38868|CDPK9_ARATH	423	4e-119	Calcium-dependent protein kinase 9 OS=Arabidopsis thaliana GN=CPK9 PE=1 SV=1	SPAC14C4.03	115	9e-26	COG0515	Serine/threonine protein kinase	K13412	1e-122	437	vvi:100243573	calcium-dependent protein kinase [EC:2.7.11.1]	GO:0031348//negative regulation of defense response;GO:0009867//jasmonic acid mediated signaling pathway;GO:0009862//systemic acquired resistance, salicylic acid mediated signaling pathway;GO:0010363//regulation of plant-type hypersensitive response;GO:0006612//protein targeting to membrane;GO:0050832//defense response to fungus;GO:0043069//negative regulation of programmed cell death;GO:0006468/…	GO:0004683//calmodulin-dependent protein kinase activity;GO:0005509//calcium ion binding;GO:0005524//ATP binding	GO:0005886//plasma membrane;GO:0005634//nucleus	--
Unigene12097_All	509	66	214	8.8797	27.6233	1.6373	Up	2.89464e-18	4.00439e-16	gi|357436101|ref|XP_003588326.1|	73.2	1e-50	ATP synthase subunit alpha [Medicago truncatula] >gi|355477374|gb|AES58577.1| ATP synthase subunit alpha [Medicago truncatula]	gi|56806513|dbj|BA000042.1|	654	0	Nicotiana tabacum mitochondrial DNA, complete genome	--	--	--	--	--	--	--	--	--	--	--	--	--	--	GO:0015991//ATP hydrolysis coupled proton transport;GO:0022900//electron transport chain;GO:0015986//ATP synthesis coupled proton transport	GO:0046961//proton-transporting ATPase activity, rotational mechanism;GO:0046933//hydrogen ion transporting ATP synthase activity, rotational mechanism;GO:0005524//ATP binding	GO:0016021//integral to membrane;GO:0045261//proton-transporting ATP synthase complex, catalytic core F(1)	--
Unigene36700_All	783	27	87	2.3614	7.3002	1.62829	Up	3.487e-08	1.62298e-06	gi|296090248|emb|CBI40067.3|	62.4	9e-09	unnamed protein product [Vitis vinifera]	--	--	--	--	sp|F4J8D3|TPLAT_ARATH	51.6	5e-07	Protein TPLATE OS=Arabidopsis thaliana GN=TPLATE PE=1 SV=1	--	--	--	--	--	--	--	--	--	--	-	-	-	--
CL11464.Contig2_All	924	36	113	2.6681	8.035	1.59049	Up	6.07082e-10	3.73256e-08	gi|15787895|gb|AAL07539.1|	201.8	1e-50	resistance gene analog NBS4 [Helianthus annuus]	gi|15787912|gb|AF316418.1|AF316418	60	4e-06	Helianthus annuus resistance gene analog NBS14 (NBS14) gene, partial cds	sp|Q40392|TMVRN_NICGU	117	9e-27	TMV resistance protein N OS=Nicotiana glutinosa GN=N PE=1 SV=1	--	--	--	--	--	--	--	--	--	--	-	GO:0000166//nucleotide binding	-	--
Unigene11333_All	942	31	97	2.2536	6.7655	1.58597	Up	1.08107e-08	5.47193e-07	gi|224124690|ref|XP_002319396.1|	292.7	5e-78	predicted protein [Populus trichocarpa] >gi|222857772|gb|EEE95319.1| predicted protein [Populus trichocarpa]	gi|359485735|ref|XR_139823.1|	161	2e-36	PREDICTED: Vitis vinifera uncharacterized LOC100267196 (LOC100267196), miscRNA	sp|Q9ZR08|Y4230_ARATH	284	5e-77	G-type lectin S-receptor-like serine/threonine-protein kinase At4g03230 OS=Arabidopsis thaliana GN=At4g03230 PE=3 SV=3	BS_yloP_1	70.9	3e-12	COG0515	Serine/threonine protein kinase	K04733	6e-32	136	smo:SELMODRAFT_33807	interleukin-1 receptor-associated kinase 4 [EC:2.7.11.1]	GO:0048544//recognition of pollen;GO:0006468//protein phosphorylation	GO:0030246//carbohydrate binding;GO:0004713//protein tyrosine kinase activity;GO:0005524//ATP binding;GO:0004674//protein serine/threonine kinase activity	GO:0005886//plasma membrane	--
CL2339.Contig3_All	239	31	97	8.8825	26.6657	1.58595	Up	1.08107e-08	5.46952e-07	gi|359484996|ref|XP_002273742.2|	159.8	1e-38	PREDICTED: probable xyloglucan endotransglucosylase/hydrolase protein 23-like [Vitis vinifera]	gi|357510000|ref|XM_003625241.1|	131	3e-28	Medicago truncatula Xyloglucan endotransglucosylase/hydrolase (MTR_7g093530) mRNA, complete cds	sp|Q38910|XTH23_ARATH	149	5e-37	Probable xyloglucan endotransglucosylase/hydrolase protein 23 OS=Arabidopsis thaliana GN=XTH23 PE=2 SV=1	--	--	--	--	--	K08235	2e-39	158	pop:POPTR_1106810	xyloglucan:xyloglucosyl transferase [EC:2.4.1.207]	GO:0006073//cellular glucan metabolic process	GO:0004553//hydrolase activity, hydrolyzing O-glycosyl compounds;GO:0016762//xyloglucan:xyloglucosyl transferase activity	GO:0048046//apoplast;GO:0005618//cell wall	--
Unigene37542_All	598	24	75	2.7484	8.2402	1.58409	Up	5.29704e-07	1.97059e-05	gi|255580334|ref|XP_002530995.1|	139	4e-32	kinase, putative [Ricinus communis] >gi|223529422|gb|EEF31383.1| kinase, putative [Ricinus communis]	--	--	--	--	sp|Q9SR05|ANX1_ARATH	127	4e-30	Receptor-like protein kinase ANXUR1 OS=Arabidopsis thaliana GN=ANX1 PE=2 SV=1	--	--	--	--	--	K04733	1e-25	114	aly:ARALYDRAFT_916421	interleukin-1 receptor-associated kinase 4 [EC:2.7.11.1]	GO:0006468//protein phosphorylation	GO:0004674//protein serine/threonine kinase activity;GO:0004713//protein tyrosine kinase activity;GO:0005524//ATP binding	GO:0016023//cytoplasmic membrane-bounded vesicle	--
Unigene34020_All	462	26	81	3.8539	11.5192	1.57965	Up	1.9496e-07	7.91615e-06	gi|297790502|ref|XP_002863136.1|	67.4	8e-11	hypothetical protein ARALYDRAFT_332982 [Arabidopsis lyrata subsp. lyrata] >gi|297308970|gb|EFH39395.1| hypothetical protein ARALYDRAFT_332982 [Arabidopsis lyrata subsp. lyrata]	--	--	--	--	--	--	--	--	--	--	--	--	--	--	--	--	--	--	GO:0048367//shoot system development	-	GO:0005739//mitochondrion;GO:0009536//plastid	--
Unigene20015_All	1171	19	59	1.1111	3.3104	1.57502	Up	9.8142e-06	0.000269841	gi|255545868|ref|XP_002513994.1|	167.5	3e-40	purine transporter, putative [Ricinus communis] >gi|223547080|gb|EEF48577.1| purine transporter, putative [Ricinus communis]	gi|356500735|ref|XM_003519139.1|	65.9	9e-08	PREDICTED: Glycine max purine permease 3-like (LOC100804831), mRNA	sp|Q9FZ96|PUP1_ARATH	138	5e-33	Purine permease 1 OS=Arabidopsis thaliana GN=PUP1 PE=1 SV=1	--	--	--	--	--	--	--	--	--	--	GO:0010184//cytokinin transport;GO:0015860//purine nucleoside transmembrane transport;GO:0006863//purine nucleobase transport	GO:0003677//DNA binding;GO:0015211//purine nucleoside transmembrane transporter activity	GO:0016021//integral to membrane	--
Unigene30334_All	615	20	62	2.227	6.6236	1.57251	Up	5.92426e-06	0.000171882	--	--	--	--	--	--	--	--	--	--	--	--	--	--	--	--	--	--	--	--	--	--	-	-	-	--
Unigene11740_All	872	146	452	11.4659	34.0566	1.57058	Up	8.24664e-35	2.7701e-32	gi|470140183|ref|XP_004305822.1|	308.9	6e-83	PREDICTED: probable LRR receptor-like serine/threonine-protein kinase At1g07650-like [Fragaria vesca subsp. vesca]	gi|224589381|gb|FJ708629.1|	182	4e-43	Arabidopsis thaliana leucine-rich repeat receptor-like protein kinase (LRR-RLK) mRNA, partial cds	sp|C0LGE0|Y1765_ARATH	291	4e-79	Probable LRR receptor-like serine/threonine-protein kinase At1g07650 OS=Arabidopsis thaliana GN=At1g07650 PE=1 SV=1	ML0017	50.4	4e-06	COG0515	Serine/threonine protein kinase	K13418	9e-26	115	aly:ARALYDRAFT_895025	somatic embryogenesis receptor kinase 1 [EC:2.7.10.1 2.7.11.1]	GO:0006468//protein phosphorylation;GO:0007169//transmembrane receptor protein tyrosine kinase signaling pathway	GO:0004713//protein tyrosine kinase activity;GO:0005524//ATP binding;GO:0004674//protein serine/threonine kinase activity	GO:0005886//plasma membrane	--
Unigene14297_All	632	42	130	4.551	13.5147	1.57027	Up	4.68758e-11	3.32261e-09	gi|21322711|emb|CAD22154.1|	66.2	4e-10	pherophorin-dz1 protein [Volvox carteri f. nagariensis]	gi|297592032|gb|GU784915.1|	79.8	3e-12	Volvox carteri f. nagariensis female mating type locus, complete sequence	sp|P09789|GRP1_PETHY	209	1e-54	Glycine-rich cell wall structural protein 1 OS=Petunia hybrida GN=GRP-1 PE=1 SV=1	XF0818	167	1e-41	COG2730	Endoglucanase	K14709	4e-42	169	vcn:VOLCADRAFT_104214	solute carrier family 39 (zinc transporter), member 1/2/3	-	-	GO:0016020//membrane	--
Unigene29523_All	1087	74	229	4.662	13.8416	1.56999	Up	2.17256e-18	3.0311e-16	gi|225446995|ref|XP_002266937.1|	311.2	1e-83	PREDICTED: fasciclin-like arabinogalactan protein 7 isoform 2 [Vitis vinifera] >gi|225446997|ref|XP_002266986.1| PREDICTED: fasciclin-like arabinogalactan protein 7 isoform 3 [Vitis vinifera] >gi|225446999|ref|XP_002266893.1| PREDICTED: fasciclin-like arabinogalactan protein 7 isoform 1 [Vitis vinifera] >gi|147823112|emb|CAN73020.1| hypothetical protein VITISV_004046 [Vitis vinifera]	--	--	--	--	sp|Q9SJ81|FLA7_ARATH	255	3e-68	Fasciclin-like arabinogalactan protein 7 OS=Arabidopsis thaliana GN=FLA7 PE=1 SV=1	all3797	50.1	7e-06	COG2335	Secreted and surface protein containing fasciclin-like repeats	--	--	--	--	--	GO:0016132//brassinosteroid biosynthetic process;GO:0010075//regulation of meristem growth;GO:0006084//acetyl-CoA metabolic process;GO:0009664//plant-type cell wall organization;GO:0009832//plant-type cell wall biogenesis;GO:0016126//sterol biosynthetic process	-	GO:0046658//anchored to plasma membrane	--
CL2777.Contig5_All	1721	32	99	1.2733	3.7795	1.56962	Up	9.839e-09	5.00888e-07	gi|460403149|ref|XP_004247061.1|	565.5	1e-159	PREDICTED: cytochrome P450 82C4-like [Solanum lycopersicum]	gi|308190441|gb|GU318231.1|	605	1e-170	Artemisia annua cytochrome P450 mono-oxygenase (cyp22a) mRNA, partial cds	sp|Q9LSF8|C82G1_ARATH	473	1e-133	Cytochrome P450 82G1 OS=Arabidopsis thaliana GN=CYP82G1 PE=1 SV=1	alr4833	122	1e-27	COG2124	Cytochrome P450	K00517	7e-125	446	ath:AT4G31940	[EC:1.14.-.-]	-	GO:0005488//binding;GO:0004497//monooxygenase activity;GO:0016705//oxidoreductase activity, acting on paired donors, with incorporation or reduction of molecular oxygen	-	--
Unigene25845_All	1336	35	108	1.794	5.3112	1.56586	Up	2.22246e-09	1.25775e-07	gi|357471461|ref|XP_003606015.1|	109.4	5e-65	Cytochrome b559 subunit alpha [Medicago truncatula] >gi|355507070|gb|AES88212.1| Cytochrome b559 subunit alpha [Medicago truncatula]	gi|375298814|gb|JQ362483.1|	2633	0	Chrysanthemum x morifolium chloroplast, complete genome	sp|Q332W1|PSBE_LACSA	171	9e-43	Cytochrome b559 subunit alpha OS=Lactuca sativa GN=psbE PE=3 SV=1	--	--	--	--	--	K02707	1e-41	169	mtr:MetrCp041	photosystem II cytochrome b559 subunit alpha	GO:0009767//photosynthetic electron transport chain;GO:0006354//DNA-dependent transcription, elongation;GO:0009769//photosynthesis, light harvesting in photosystem II	GO:0009055//electron carrier activity;GO:0020037//heme binding;GO:0005506//iron ion binding	GO:0030096;GO:0016021//integral to membrane;GO:0009539//photosystem II reaction center;GO:0009535//chloroplast thylakoid membrane;GO:0009654//oxygen evolving complex	--
Unigene21841_All	797	28	86	2.4059	7.0896	1.55913	Up	1.07453e-07	4.58573e-06	gi|349891782|gb|AEQ20672.1|	363.6	2e-99	PIP2;1 [Karelinia caspia]	gi|349891781|gb|JN206682.1|	545	1e-152	Karelinia caspia PIP2;1 mRNA, complete cds	sp|Q84RL7|PIP21_MAIZE	336	1e-92	Aquaporin PIP2-1 OS=Zea mays GN=PIP2-1 PE=1 SV=2	slr2057	100	3e-21	COG0580	Glycerol uptake facilitator and related permeases (Major Intrinsic Protein Family)	K09872	5e-94	342	rcu:RCOM_1356060	aquaporin PIP	GO:0009269//response to desiccation;GO:0006833//water transport;GO:0006970//response to osmotic stress;GO:0080170//hydrogen peroxide transmembrane transport;GO:0009737//response to abscisic acid stimulus	GO:0005215//transporter activity	GO:0005773//vacuole;GO:0005886//plasma membrane;GO:0016021//integral to membrane;GO:0009507//chloroplast	--
Unigene25825_All	1546	135	412	5.9799	17.5092	1.54992	Up	2.70396e-31	7.49933e-29	gi|372863426|gb|AEX99495.1|	980.3	0	maturase K (chloroplast) [Chrysanthemum indicum]	gi|375298814|gb|JQ362483.1|	3033	0	Chrysanthemum x morifolium chloroplast, complete genome	sp|Q332Z7|MATK_LACSA	897	0	Maturase K OS=Lactuca sativa GN=matK PE=3 SV=1	--	--	--	--	--	--	--	--	--	--	GO:0006397//mRNA processing;GO:0008033//tRNA processing	GO:0003723//RNA binding	GO:0009507//chloroplast	--
Unigene36807_All	1013	41	125	2.7717	8.1074	1.54847	Up	1.70018e-10	1.12635e-08	gi|3023436|sp|Q43095.1|CAMT_POPTM	464.9	9e-130	RecName: Full=Caffeoyl-CoA O-methyltransferase; AltName: Full=Trans-caffeoyl-CoA 3-O-methyltransferase; Short=CCoAMT; Short=CCoAOMT >gi|857578|gb|AAA80651.1| caffeoyl-CoA 3-O-methyltransferase [Populus tremuloides]	gi|207060910|dbj|AB430465.1|	654	0	Carthamus tinctorius CtCoAOMT6 mRNA for caffeoyl CoA O-methyltransferase, complete cds	sp|Q43095|CAMT_POPTM	464	3e-131	Caffeoyl-CoA O-methyltransferase OS=Populus tremuloides PE=2 SV=1	all5179	179	7e-45	COG4122	Predicted O-methyltransferase	K00588	8e-130	461	pop:POPTR_649581	caffeoyl-CoA O-methyltransferase [EC:2.1.1.104]	GO:0046686//response to cadmium ion;GO:0032259//methylation;GO:0009809//lignin biosynthetic process;GO:0009805//coumarin biosynthetic process	GO:0042409//caffeoyl-CoA O-methyltransferase activity;GO:0046872//metal ion binding	-	--
CL12876.Contig4_All	534	69	207	8.8487	25.4688	1.52519	Up	3.92316e-16	4.57611e-14	gi|40643884|emb|CAD87009.1|	228.4	4e-59	MYB9A protein [Gerbera hybrid cultivar]	gi|40643883|emb|AJ554699.1|	155	6e-35	Gerbera hybrid cv. 'Terra Regina' mRNA for MYB9A protein	sp|Q9S9K9|MYB3_ARATH	191	2e-49	Transcription factor MYB3 OS=Arabidopsis thaliana GN=MYB3 PE=1 SV=1	ECU11g1690	100	1e-21	COG5147	Myb superfamily proteins, including transcription factors and mRNA splicing factors	K09422	5e-53	204	gmx:778044	myb proto-oncogene protein, plant	-	GO:0003677//DNA binding;GO:0003682//chromatin binding	-	--
Unigene11518_All	604	69	207	7.8232	22.5171	1.52519	Up	3.92316e-16	4.57146e-14	gi|2981167|gb|AAC06242.1|	98.6	7e-20	late embryogenis abundant protein 5 [Nicotiana tabacum]	--	--	--	--	sp|P46522|LEA5D_GOSHI	61.2	4e-10	Late embryogenesis abundant protein Lea5-D OS=Gossypium hirsutum GN=LEA5-D PE=2 SV=1	--	--	--	--	--	--	--	--	--	--	GO:0031348//negative regulation of defense response;GO:0016036//cellular response to phosphate starvation;GO:0009611//response to wounding;GO:0019375//galactolipid biosynthetic process;GO:0009867//jasmonic acid mediated signaling pathway;GO:0009862//systemic acquired resistance, salicylic acid mediated signaling pathway;GO:0010363//regulation of plant-type hypersensitive response;GO:0042631//cell…	-	-	--
Unigene11167_All	979	18	54	1.2591	3.624	1.52519	Up	3.65026e-05	0.000864232	gi|462416864|gb|EMJ21601.1|	354.8	1e-96	hypothetical protein PRUPE_ppa007366mg [Prunus persica]	gi|470116258|ref|XM_004294252.1|	77.8	2e-11	PREDICTED: Fragaria vesca subsp. vesca probable protein phosphatase 2C 25-like (LOC101309038), mRNA	sp|O80871|P2C25_ARATH	327	6e-90	Probable protein phosphatase 2C 25 OS=Arabidopsis thaliana GN=At2g30020 PE=1 SV=1	SPCC1223.11	128	1e-29	COG0631	Serine/threonine protein phosphatase	K01090	2e-74	277	sbi:SORBI_01g038410	protein phosphatase [EC:3.1.3.16]	-	GO:0016787//hydrolase activity	-	--
Unigene8805_All	693	21	63	2.0752	5.9729	1.52518	Up	7.9892e-06	0.000224513	--	--	--	--	--	--	--	--	--	--	--	--	--	--	--	--	--	--	--	--	--	--	-	-	-	--
Unigene978_All	524	23	69	3.0059	8.6516	1.52517	Up	2.9164e-06	9.21788e-05	--	--	--	--	--	--	--	--	--	--	--	--	--	--	--	--	--	--	--	--	--	--	-	-	-	--
CL6320.Contig2_All	1673	26	78	1.0643	3.0632	1.52513	Up	6.47156e-07	2.36076e-05	gi|147819109|emb|CAN68956.1|	194.1	6e-48	hypothetical protein VITISV_014193 [Vitis vinifera]	gi|123653893|emb|AM425317.1|	220	4e-54	Vitis vinifera contig VV78X262625.12, whole genome shotgun sequence	sp|P42735|CDI8_ARATH	181	9e-46	Cadmium-induced protein AS8 OS=Arabidopsis thaliana GN=At4g19070 PE=2 SV=1	--	--	--	--	--	--	--	--	--	--	-	-	GO:0005739//mitochondrion	--
CL739.Contig1_All	1013	52	155	3.5153	10.0531	1.51592	Up	2.43336e-12	1.96286e-10	gi|255543735|ref|XP_002512930.1|	95.5	1e-18	ribonuclease t2, putative [Ricinus communis] >gi|223547941|gb|EEF49433.1| ribonuclease t2, putative [Ricinus communis]	--	--	--	--	sp|P23540|RNMC_MOMCH	77.8	9e-15	Ribonuclease MC OS=Momordica charantia PE=1 SV=1	--	--	--	--	--	K01166	7e-15	79.7	vvi:100249919	ribonuclease T2 [EC:3.1.27.1]	-	-	-	--
Unigene10787_All	1080	36	107	2.2827	6.5094	1.51178	Up	6.57476e-09	3.45934e-07	gi|223452079|gb|ACM89458.1|	123.2	7e-27	jasmonate ZIM domain 2 [Catharanthus roseus]	--	--	--	--	sp|Q9S7M2|TI10B_ARATH	101	9e-22	Protein TIFY 10B OS=Arabidopsis thaliana GN=TIFY10B PE=1 SV=1	--	--	--	--	--	K13464	5e-27	120	vvi:100254231	jasmonate ZIM domain-containing protein	-	-	-	--
CL3534.Contig2_All	410	28	83	4.6768	13.3007	1.50791	Up	3.52784e-07	1.35967e-05	--	--	--	--	--	--	--	--	--	--	--	--	--	--	--	--	--	--	--	--	--	--	-	-	-	--
CL2927.Contig1_All	928	25	74	1.8449	5.2392	1.5058	Up	1.58477e-06	5.34687e-05	gi|460405137|ref|XP_004248033.1|	69.3	1e-10	PREDICTED: uncharacterized protein LOC101245993 [Solanum lycopersicum]	gi|460405136|ref|XM_004247985.1|	97.6	2e-17	PREDICTED: Solanum lycopersicum uncharacterized LOC101245993 (LOC101245993), mRNA	sp|Q9M1G9|EXTN2_ARATH	149	2e-36	Extensin-2 OS=Arabidopsis thaliana GN=EXT2 PE=2 SV=1	Rv3876	61.6	2e-09	COG0455	ATPases involved in chromosome partitioning	K01115	2e-17	87.8	vcn:VOLCADRAFT_99471	phospholipase D [EC:3.1.4.4]	-	-	-	--
Unigene29866_All	478	20	59	2.8653	8.1097	1.50096	Up	1.96889e-05	0.000504754	gi|225447268|ref|XP_002279142.1|	124	8e-28	PREDICTED: uncharacterized protein LOC100267059 [Vitis vinifera]	gi|470114480|ref|XM_004293395.1|	60	2e-06	PREDICTED: Fragaria vesca subsp. vesca uncharacterized LOC101312994 (LOC101312994), mRNA	--	--	--	--	--	--	--	--	--	--	--	--	--	--	GO:0006979//response to oxidative stress	-	-	--
CL3827.Contig2_All	214	38	112	12.1602	34.3862	1.49966	Up	3.60032e-09	1.96379e-07	--	--	--	--	--	--	--	--	--	--	--	--	--	--	--	--	--	--	--	--	--	--	-	-	-	--
CL2927.Contig4_All	1843	111	327	4.1245	11.6574	1.49895	Up	4.92638e-24	9.89978e-22	gi|1015937|emb|CAA62943.1|	57	1e-06	extensin class 1 protein [Vigna unguiculata]	gi|164498902|gb|AC216413.1|	147	5e-32	Populus trichocarpa clone POP035-J17, complete sequence	sp|Q9M1G9|EXTN2_ARATH	584	5e-167	Extensin-2 OS=Arabidopsis thaliana GN=EXT2 PE=2 SV=1	YPO2725	114	7e-25	COG3501	Uncharacterized protein conserved in bacteria	K14709	4e-53	207	vcn:VOLCADRAFT_104214	solute carrier family 39 (zinc transporter), member 1/2/3	GO:0044763	-	-	--
CL2927.Contig3_All	1739	231	679	9.0967	25.6537	1.49575	Up	5.11924e-48	2.8744e-45	gi|460415630|ref|XP_004253161.1|	55.1	4e-06	PREDICTED: uncharacterized protein LOC101261503 [Solanum lycopersicum]	gi|164498902|gb|AC216413.1|	182	8e-43	Populus trichocarpa clone POP035-J17, complete sequence	sp|Q9M1G9|EXTN2_ARATH	355	3e-98	Extensin-2 OS=Arabidopsis thaliana GN=EXT2 PE=2 SV=1	YPO2725	99.4	2e-20	COG3501	Uncharacterized protein conserved in bacteria	K01115	3e-50	198	vcn:VOLCADRAFT_99471	phospholipase D [EC:3.1.4.4]	-	-	-	--
CL5623.Contig3_All	1859	137	401	5.0468	14.1724	1.48964	Up	7.26334e-29	1.84883e-26	gi|224078636|ref|XP_002305585.1|	250.4	8e-65	predicted protein [Populus trichocarpa] >gi|222848549|gb|EEE86096.1| predicted protein [Populus trichocarpa]	--	--	--	--	sp|Q70PR7|VINSY_RAUSE	190	2e-48	Vinorine synthase OS=Rauvolfia serpentina GN=ACT PE=1 SV=2	--	--	--	--	--	K13065	2e-20	99.4	ath:AT5G48930	shikimate O-hydroxycinnamoyltransferase [EC:2.3.1.133]	-	-	-	--
Unigene3776_All	3038	39	112	0.8791	2.4222	1.46222	Up	6.96444e-09	3.64595e-07	--	--	--	--	--	--	--	--	--	--	--	--	--	--	--	--	--	--	--	--	--	--	-	-	-	--
Unigene55983_All	232	87	248	25.6805	70.2333	1.45148	Up	8.4838e-18	1.13657e-15	gi|121632|sp|P10496.1|GRP2_PHAVU	77	1e-13	RecName: Full=Glycine-rich cell wall structural protein 1.8; Short=GRP 1.8; Flags: Precursor	gi|138063956|gb|AC160013.22|	67.9	4e-09	Medicago truncatula clone mth2-162b23, complete sequence	sp|P10496|GRP2_PHAVU	77	2e-15	Glycine-rich cell wall structural protein 1.8 OS=Phaseolus vulgaris PE=2 SV=1	CC3494_1	50.1	1e-06	COG3637	Opacity protein and related surface antigens	K07466	4e-07	51.2	ota:Ot15g01090	replication factor A1	GO:0048856//anatomical structure development;GO:0010051//xylem and phloem pattern formation	-	GO:0044464//cell part	--
Unigene29480_All	1045	85	242	5.5703	15.2152	1.44969	Up	2.25112e-17	2.92018e-15	gi|412989046|emb|CCO15637.1|	55.1	2e-06	unnamed protein product [Bathycoccus prasinos]	--	--	--	--	sp|Q9FPQ6|GP1_CHLRE	84.3	1e-16	Vegetative cell wall protein gp1 OS=Chlamydomonas reinhardtii GN=GP1 PE=2 SV=1	XF0818	88.2	2e-17	COG2730	Endoglucanase	K14709	1e-14	79	vcn:VOLCADRAFT_104214	solute carrier family 39 (zinc transporter), member 1/2/3	-	-	-	--
Unigene22007_All	1904	45	128	1.6185	4.4169	1.44838	Up	7.676e-10	4.64714e-08	gi|19913128|emb|CAD12104.1|	1088.6	0	beta-fructofuranosidase [Cichorium intybus]	gi|19913127|emb|AJ419971.1|	1193	0	Cichorium intybus mRNA for beta-fructofuranosidase	sp|P29001|INVA_VIGRR	837	0	Acid beta-fructofuranosidase OS=Vigna radiata var. radiata GN=INVA PE=1 SV=1	BS_sacC	184	5e-46	COG1621	Beta-fructosidases (levanase/invertase)	K01193	0	860	vvi:100241232	beta-fructofuranosidase [EC:3.2.1.26]	GO:0005975//carbohydrate metabolic process	GO:0050306;GO:0004575//sucrose alpha-glucosidase activity;GO:0051669	GO:0000325//plant-type vacuole;GO:0009505//plant-type cell wall	--
Unigene37819_All	1053	200	567	13.0069	35.3781	1.44358	Up	2.20592e-38	8.71293e-36	gi|413939054|gb|AFW73605.1|	68.9	1e-10	hypothetical protein ZEAMMB73_117146 [Zea mays]	gi|375298814|gb|JQ362483.1|	1980	0	Chrysanthemum x morifolium chloroplast, complete genome	--	--	--	--	--	--	--	--	--	--	--	--	--	--	-	-	-	--
Unigene25853_All	1156	49	138	2.9028	7.8433	1.43402	Up	2.27266e-10	1.48669e-08	gi|460387130|ref|XP_004239242.1|	288.9	1e-76	PREDICTED: uncharacterized protein LOC101252392 [Solanum lycopersicum]	gi|147806244|emb|AM454206.2|	71.9	1e-09	Vitis vinifera contig VV78X076346.8, whole genome shotgun sequence	--	--	--	--	--	--	--	--	--	--	--	--	--	--	-	-	-	--
Unigene26059_All	463	32	90	4.7331	12.7715	1.43207	Up	3.28948e-07	1.27553e-05	gi|470116430|ref|XP_004294385.1|	164.5	5e-40	PREDICTED: calcium-dependent protein kinase 9-like [Fragaria vesca subsp. vesca]	gi|470116429|ref|XM_004294337.1|	119	3e-24	PREDICTED: Fragaria vesca subsp. vesca calcium-dependent protein kinase 9-like (LOC101309915), mRNA	sp|Q9ZSA2|CDPKL_ARATH	144	2e-35	Calcium-dependent protein kinase 21 OS=Arabidopsis thaliana GN=CPK21 PE=1 SV=1	SPAC3A12.14	59.3	3e-09	COG5126	Ca2+-binding protein (EF-Hand superfamily)	K13412	2e-38	155	gmx:100794852	calcium-dependent protein kinase [EC:2.7.11.1]	GO:0046686//response to cadmium ion;GO:0009751//response to salicylic acid stimulus;GO:0006468//protein phosphorylation	GO:0004683//calmodulin-dependent protein kinase activity;GO:0005509//calcium ion binding;GO:0005524//ATP binding	GO:0005886//plasma membrane;GO:0005829//cytosol	--
CL9835.Contig3_All	861	84	236	6.6811	18.0089	1.43055	Up	1.12549e-16	1.37147e-14	gi|460384002|ref|XP_004237704.1|	399.4	3e-110	PREDICTED: TOM1-like protein 2-like [Solanum lycopersicum]	gi|359492112|ref|XM_002285858.2|	256	3e-65	PREDICTED: Vitis vinifera TOM1-like protein 2-like (LOC100260765), mRNA	--	--	--	--	--	--	--	--	--	--	--	--	--	--	GO:0010363//regulation of plant-type hypersensitive response;GO:0031348//negative regulation of defense response;GO:0006891//intra-Golgi vesicle-mediated transport;GO:0009627//systemic acquired resistance;GO:0010200//response to chitin;GO:0006612//protein targeting to membrane;GO:0006944//cellular membrane fusion;GO:0043069//negative regulation of programmed cell death;GO:0030968//endoplasmic ret…	GO:0008565//protein transporter activity	GO:0005795//Golgi stack	--
CL121.Contig4_All	2906	21	59	0.4949	1.3339	1.43044	Up	3.81082e-05	0.000895949	gi|460395177|ref|XP_004243162.1|	1312.4	0	PREDICTED: vacuolar proton ATPase a2-like [Solanum lycopersicum]	gi|225458114|ref|XM_002280751.1|	486	1e-134	PREDICTED: Vitis vinifera vacuolar proton translocating ATPase 100 kDa subunit-like (LOC100255659), mRNA	sp|Q8W4S4|VHAA3_ARATH	1253	0	Vacuolar proton ATPase a3 OS=Arabidopsis thaliana GN=VHA-a3 PE=1 SV=1	SPAC16E8.07c	530	4e-150	COG1269	Archaeal/vacuolar-type H+-ATPase subunit I	K02154	0	1305	vvi:100258865	V-type H+-transporting ATPase subunit I [EC:3.6.3.14]	GO:0071472//cellular response to salt stress;GO:0043181//vacuolar sequestering;GO:0006816//calcium ion transport;GO:0015991//ATP hydrolysis coupled proton transport;GO:0000902//cell morphogenesis;GO:0007033//vacuole organization;GO:0070072//vacuolar proton-transporting V-type ATPase complex assembly;GO:0031669//cellular response to nutrient levels;GO:0007030//Golgi organization;GO:0048193//Golgi …	GO:0015078//hydrogen ion transmembrane transporter activity;GO:0009678//hydrogen-translocating pyrophosphatase activity;GO:0045735//nutrient reservoir activity;GO:0016887//ATPase activity	GO:0009705//plant-type vacuole membrane;GO:0009941//chloroplast envelope;GO:0000220//vacuolar proton-transporting V-type ATPase, V0 domain;GO:0005794//Golgi apparatus;GO:0005886//plasma membrane;GO:0005739//mitochondrion	--
Unigene25752_All	1841	34	95	1.2647	3.3904	1.42266	Up	1.77499e-07	7.25863e-06	gi|224134853|ref|XP_002321921.1|	743	0	cytochrome P450 [Populus trichocarpa] >gi|222868917|gb|EEF06048.1| cytochrome P450 [Populus trichocarpa]	gi|357444000|ref|XM_003592230.1|	137	5e-29	Medicago truncatula Cytochrome P450 (MTR_1g101050) mRNA, complete cds	sp|Q9FF18|C7351_ARATH	358	8e-99	Cytokinin hydroxylase OS=Arabidopsis thaliana GN=CYP735A1 PE=1 SV=1	AGc2890	160	9e-39	COG2124	Cytochrome P450	K10717	6e-99	360	aly:ARALYDRAFT_494132	cytokinin trans-hydroxylase	GO:0055114//oxidation-reduction process	GO:0020037//heme binding;GO:0016705//oxidoreductase activity, acting on paired donors, with incorporation or reduction of molecular oxygen;GO:0004497//monooxygenase activity;GO:0005506//iron ion binding;GO:0009055//electron carrier activity;GO:0019825//oxygen binding	-	--
Unigene12122_All	1958	680	1897	23.7831	63.6552	1.42034	Up	2.46566e-121	4.78689e-118	gi|460394878|ref|XP_004243017.1|	252.7	1e-65	PREDICTED: putative UPF0481 protein At3g02645-like [Solanum lycopersicum]	--	--	--	--	sp|P0C897|Y3264_ARATH	166	6e-41	Putative UPF0481 protein At3g02645 OS=Arabidopsis thaliana GN=At3g02645 PE=3 SV=1	--	--	--	--	--	--	--	--	--	--	-	-	-	--
CL5736.Contig1_All	582	47	131	5.5303	14.7886	1.41906	Up	8.84534e-10	5.30183e-08	--	--	--	--	--	--	--	--	--	--	--	--	--	--	--	--	--	--	--	--	--	--	-	-	-	--
Unigene33414_All	373	27	75	4.9571	13.2109	1.41416	Up	3.98688e-06	0.000121456	gi|297840947|ref|XP_002888355.1|	40	9e-10	expressed protein [Arabidopsis lyrata subsp. lyrata] >gi|297334196|gb|EFH64614.1| expressed protein [Arabidopsis lyrata subsp. lyrata]	gi|372863184|gb|JN867589.1|	739	0	Chrysanthemum indicum voucher HeN001 chloroplast, complete genome	--	--	--	--	--	--	--	--	--	--	--	--	--	--	-	-	-	--
Unigene12085_All	618	37	102	4.1	10.844	1.4032	Up	8.47848e-08	3.68421e-06	gi|27525462|emb|CAD59438.1|	54.7	1e-06	Rps16 protein [Clivia gardenii]	gi|375298814|gb|JQ362483.1|	1209	0	Chrysanthemum x morifolium chloroplast, complete genome	--	--	--	--	--	--	--	--	--	--	--	--	--	--	-	-	-	--
CL6818.Contig3_All	2469	44	121	1.2204	3.2199	1.39966	Up	5.62116e-09	2.98641e-07	gi|224112661|ref|XP_002316254.1|	868.6	0	predicted protein [Populus trichocarpa] >gi|222865294|gb|EEF02425.1| predicted protein [Populus trichocarpa]	gi|449516500|ref|XM_004165237.1|	93.7	8e-16	PREDICTED: Cucumis sativus cucumisin-like (LOC101216595), partial mRNA	sp|Q39547|CUCM1_CUCME	734	0	Cucumisin OS=Cucumis melo PE=1 SV=1	BH0831	139	3e-32	COG1404	Subtilisin-like serine proteases	K08653	4e-10	65.5	bdi:100822086	membrane-bound transcription factor site-1 protease [EC:3.4.21.112]	GO:0008152//metabolic process	GO:0008236//serine-type peptidase activity	-	--
CL685.Contig5_All	4430	99	272	1.5304	4.0341	1.39834	Up	2.10518e-18	2.94427e-16	gi|255558846|ref|XP_002520446.1|	1253.8	0	ceramidase, putative [Ricinus communis] >gi|223540288|gb|EEF41859.1| ceramidase, putative [Ricinus communis]	gi|359478574|ref|XM_002279926.2|	351	4e-93	PREDICTED: Vitis vinifera neutral ceramidase-like (LOC100255395), mRNA	sp|Q304B9|NCASE_ARATH	1134	0	Neutral ceramidase OS=Arabidopsis thaliana GN=At2g38010 PE=2 SV=1	--	--	--	--	--	K12349	0	1253	rcu:RCOM_0731110	neutral ceramidase [EC:3.5.1.23]	-	GO:0017040//ceramidase activity	GO:0005576//extracellular region;GO:0005774//vacuolar membrane	--
CL14297.Contig3_All	2967	46	126	1.0617	2.7902	1.39399	Up	3.03956e-09	1.68276e-07	gi|462420849|gb|EMJ25112.1|	279.6	2e-73	hypothetical protein PRUPE_ppa010972mg [Prunus persica]	gi|357449602|ref|XM_003595030.1|	153	1e-33	Medicago truncatula Transcription factor bHLH (MTR_2g038040) mRNA, complete cds	sp|Q700E3|BH027_ARATH	217	4e-56	Transcription factor bHLH27 OS=Arabidopsis thaliana GN=BHLH27 PE=2 SV=1	--	--	--	--	--	K13422	9e-15	81.3	mtr:MTR_8g067280	transcription factor MYC2	GO:0009753//response to jasmonic acid stimulus;GO:0009694//jasmonic acid metabolic process;GO:0006355//regulation of transcription, DNA-dependent	GO:0005488//binding	-	--
CL4377.Contig6_All	1256	62	168	3.3804	8.7882	1.37837	Up	1.08061e-11	8.21894e-10	gi|225437380|ref|XP_002268904.1|	504.6	1e-141	PREDICTED: monoglyceride lipase isoform 1 [Vitis vinifera] >gi|297743893|emb|CBI36863.3| unnamed protein product [Vitis vinifera]	gi|356503901|ref|XM_003520691.1|	141	2e-30	PREDICTED: Glycine max monoglyceride lipase-like (LOC100783471), mRNA	--	--	--	--	Rv0183	99	2e-20	COG2267	Lysophospholipase	--	--	--	--	--	-	GO:0047372//acylglycerol lipase activity	GO:0005886//plasma membrane	--
CL14614.Contig1_All	1084	58	157	3.6641	9.5159	1.37688	Up	5.2964e-11	3.74257e-09	gi|462395767|gb|EMJ01566.1|	326.6	4e-88	hypothetical protein PRUPE_ppa010660mg [Prunus persica]	gi|359492317|ref|XM_002263085.2|	109	6e-21	PREDICTED: Vitis vinifera pathogen-related protein-like (LOC100254084), mRNA	sp|P16273|PRPX_HORVU	248	3e-66	Pathogen-related protein OS=Hordeum vulgare PE=2 SV=2	--	--	--	--	--	--	--	--	--	--	-	-	-	--
CL828.Contig1_All	2210	61	165	1.8902	4.9054	1.37583	Up	1.76077e-11	1.30965e-09	gi|460378961|ref|XP_004235235.1|	452.6	1e-125	PREDICTED: peptide-N4-(N-acetyl-beta-glucosaminyl)asparagine amidase A-like [Solanum lycopersicum]	--	--	--	--	sp|P81898|PNAA_PRUDU	318	1e-86	Peptide-N4-(N-acetyl-beta-glucosaminyl)asparagine amidase A OS=Prunus dulcis PE=1 SV=2	--	--	--	--	--	--	--	--	--	--	-	-	GO:0005773//vacuole	--
CL1994.Contig9_All	3364	27	73	0.5496	1.4258	1.37532	Up	8.42328e-06	0.000235211	gi|225444169|ref|XP_002268607.1|	434.5	6e-120	PREDICTED: protein CHUP1, chloroplastic-like [Vitis vinifera]	gi|48056732|gb|AC149426.1|	85.7	3e-13	Populus trichocarpa clone Pop1-053A03, complete sequence	sp|Q9LI74|CHUP1_ARATH	131	3e-30	Protein CHUP1, chloroplastic OS=Arabidopsis thaliana GN=CHUP1 PE=1 SV=1	mll1611	53.1	3e-06	COG3719	Ribonuclease I	K01166	4e-14	79.3	ppp:PHYPADRAFT_152231	ribonuclease T2 [EC:3.1.27.1]	-	-	-	--
CL2868.Contig2_All	484	43	116	6.0841	15.7468	1.37194	Up	1.91998e-08	9.34248e-07	gi|460365241|ref|XP_004228512.1|	154.5	6e-37	PREDICTED: glucan endo-1,3-beta-glucosidase-like [Solanum lycopersicum]	--	--	--	--	sp|P52396|E13I_TOBAC	150	3e-37	Glucan endo-1,3-beta-glucosidase, acidic isoform PR-N (Fragment) OS=Nicotiana tabacum GN=PRN PE=1 SV=1	--	--	--	--	--	--	--	--	--	--	GO:0008152//metabolic process	GO:0004553//hydrolase activity, hydrolyzing O-glycosyl compounds	GO:0005576//extracellular region	--
Unigene11723_All	237	72	194	20.8045	53.7815	1.37021	Up	3.5324e-13	3.15367e-11	gi|357436159|ref|XP_003588355.1|	166.8	9e-41	Mitochondrial protein, putative [Medicago truncatula] >gi|355477403|gb|AES58606.1| Mitochondrial protein, putative [Medicago truncatula]	gi|403311548|gb|JX463295.1|	462	1e-128	Glycine max mitochondrion, complete genome	--	--	--	--	--	--	--	--	--	--	--	--	--	--	-	-	-	--
Unigene12120_All	592	124	334	14.3441	37.0684	1.36973	Up	1.29657e-21	2.33147e-19	gi|357436101|ref|XP_003588326.1|	217.6	1e-55	ATP synthase subunit alpha [Medicago truncatula] >gi|355477374|gb|AES58577.1| ATP synthase subunit alpha [Medicago truncatula]	gi|340748008|gb|JN120789.1|	1142	0	Ferrocalamus rimosivaginus mitochondrion, partial genome	--	--	--	--	--	--	--	--	--	--	--	--	--	--	GO:1901576;GO:0044710;GO:0044238//primary metabolic process;GO:0006811//ion transport;GO:0044249//cellular biosynthetic process	-	GO:0032991//macromolecular complex;GO:0044424//intracellular part	--
CL2675.Contig1_All	1461	48	129	2.2499	5.8012	1.36649	Up	3.4168e-09	1.8735e-07	--	--	--	--	--	--	--	--	--	--	--	--	--	--	--	--	--	--	--	--	--	--	-	-	-	--
CL2868.Contig4_All	1136	365	975	22.0032	56.3905	1.35774	Up	3.43548e-59	2.5388e-56	gi|3702409|emb|CAA09765.1|	394	2e-108	beta-1,3-glucanase [Cichorium intybus x Cichorium endivia]	gi|3702408|emb|AJ011769.1|	60	5e-06	Cichorium intybus x Cichorium endivia mRNA for beta-1,3-glucanase	sp|A7PQW3|E13B_VITVI	356	1e-98	Glucan endo-1,3-beta-glucosidase OS=Vitis vinifera GN=VIT_06s0061g00120 PE=1 SV=2	--	--	--	--	--	--	--	--	--	--	-	GO:0016798//hydrolase activity, acting on glycosyl bonds	-	--
CL2777.Contig8_All	1805	36	96	1.3658	3.4944	1.3553	Up	4.19764e-07	1.59686e-05	gi|255580537|ref|XP_002531093.1|	567	3e-160	cytochrome P450, putative [Ricinus communis] >gi|223529339|gb|EEF31307.1| cytochrome P450, putative [Ricinus communis]	gi|308190441|gb|GU318231.1|	198	1e-47	Artemisia annua cytochrome P450 mono-oxygenase (cyp22a) mRNA, partial cds	sp|Q9LSF8|C82G1_ARATH	472	3e-133	Cytochrome P450 82G1 OS=Arabidopsis thaliana GN=CYP82G1 PE=1 SV=1	alr4833	124	7e-28	COG2124	Cytochrome P450	K00517	1e-126	452	ath:AT4G31940	[EC:1.14.-.-]	GO:0044710	GO:0046872//metal ion binding;GO:0016709//oxidoreductase activity, acting on paired donors, with incorporation or reduction of molecular oxygen, NAD(P)H as one donor, and incorporation of one atom of oxygen	-	--
CL14258.Contig1_All	446	48	127	7.3702	18.7089	1.34395	Up	7.0463e-09	3.68712e-07	gi|356547513|ref|XP_003542156.1|	150.2	9e-36	PREDICTED: probable xyloglucan endotransglucosylase/hydrolase protein 23-like [Glycine max]	gi|357510000|ref|XM_003625241.1|	89.7	2e-15	Medicago truncatula Xyloglucan endotransglucosylase/hydrolase (MTR_7g093530) mRNA, complete cds	sp|Q38907|XTH25_ARATH	132	6e-32	Probable xyloglucan endotransglucosylase/hydrolase protein 25 OS=Arabidopsis thaliana GN=XTH25 PE=2 SV=2	--	--	--	--	--	K08235	9e-37	150	gmx:100782104	xyloglucan:xyloglucosyl transferase [EC:2.4.1.207]	GO:0006073//cellular glucan metabolic process	GO:0004553//hydrolase activity, hydrolyzing O-glycosyl compounds;GO:0016762//xyloglucan:xyloglucosyl transferase activity	GO:0048046//apoplast;GO:0005618//cell wall	--
Unigene479_All	658	62	164	6.4526	16.3756	1.3436	Up	4.58422e-11	3.25539e-09	gi|21322711|emb|CAD22154.1|	81.6	1e-14	pherophorin-dz1 protein [Volvox carteri f. nagariensis]	--	--	--	--	sp|P10495|GRP1_PHAVU	121	3e-28	Glycine-rich cell wall structural protein 1.0 OS=Phaseolus vulgaris PE=2 SV=1	XF0818	112	5e-25	COG2730	Endoglucanase	K01115	9e-27	118	vcn:VOLCADRAFT_99471	phospholipase D [EC:3.1.4.4]	-	-	-	--
CL9543.Contig6_All	1591	30	79	1.2913	3.2624	1.33711	Up	5.68454e-06	0.000165893	gi|225424899|ref|XP_002269901.1|	421.8	1e-116	PREDICTED: protein TWIN LOV 1 [Vitis vinifera]	gi|359473279|ref|XM_002269865.2|	89.7	8e-15	PREDICTED: Vitis vinifera protein TWIN LOV 1-like (LOC100260420), mRNA	sp|O64511|TLOV1_ARATH	359	2e-99	Protein TWIN LOV 1 OS=Arabidopsis thaliana GN=TLP1 PE=1 SV=2	CC0285_1	113	1e-24	COG2202	FOG: PAS/PAC domain	K08282	8e-40	163	ota:Ot16g02900	non-specific serine/threonine protein kinase [EC:2.7.11.1]	GO:0046777//protein autophosphorylation;GO:0010155//regulation of proton transport;GO:0007165//signal transduction	GO:0004871//signal transducer activity	-	--
Unigene1611_All	638	35	92	3.7568	9.4743	1.33452	Up	9.88228e-07	3.47332e-05	gi|19073439|gb|AAL84816.1|AF477033_1	119.8	3e-26	tuber agglutinin [Helianthus tuberosus]	--	--	--	--	sp|P83304|LEC_PARPC	83.2	1e-16	Mannose/glucose-specific lectin (Fragment) OS=Parkia platycephala PE=1 SV=1	--	--	--	--	--	--	--	--	--	--	-	-	-	--
CL9566.Contig2_All	2665	37	97	0.9508	2.3914	1.33064	Up	5.28804e-07	1.96788e-05	gi|449520758|ref|XP_004167400.1|	80.9	1e-13	PREDICTED: uncharacterized protein LOC101226019, partial [Cucumis sativus]	--	--	--	--	--	--	--	--	--	--	--	--	--	--	--	--	--	--	-	-	-	--
CL4998.Contig2_All	1792	149	387	5.694	14.189	1.31726	Up	1.89213e-23	3.71116e-21	gi|225425136|ref|XP_002262750.1|	112.1	3e-23	PREDICTED: protein TIFY 9 [Vitis vinifera] >gi|296088737|emb|CBI38187.3| unnamed protein product [Vitis vinifera]	gi|297592032|gb|GU784915.1|	61.9	2e-06	Volvox carteri f. nagariensis female mating type locus, complete sequence	sp|Q93ZM9|TIF9_ARATH	97.8	2e-20	Protein TIFY 9 OS=Arabidopsis thaliana GN=TIFY9 PE=1 SV=1	--	--	--	--	--	K13464	3e-24	112	vvi:100262641	jasmonate ZIM domain-containing protein	GO:0010112//regulation of systemic acquired resistance;GO:2000022//regulation of jasmonic acid mediated signaling pathway;GO:0009628//response to abiotic stimulus;GO:0009611//response to wounding;GO:0009751//response to salicylic acid stimulus;GO:0009733//response to auxin stimulus	GO:0042803//protein homodimerization activity	GO:0005634//nucleus	--
Unigene37144_All	724	86	223	8.1345	20.237	1.31487	Up	4.12644e-14	4.03982e-12	gi|449442763|ref|XP_004139150.1|	127.1	2e-28	PREDICTED: 23 kDa jasmonate-induced protein-like [Cucumis sativus]	--	--	--	--	sp|P32024|JI23_HORVU	96.7	1e-20	23 kDa jasmonate-induced protein OS=Hordeum vulgare PE=2 SV=1	--	--	--	--	--	--	--	--	--	--	-	-	-	--
Unigene14833_All	1573	85	220	3.7005	9.1891	1.3122	Up	6.68216e-14	6.44277e-12	gi|460370471|ref|XP_004231076.1|	800.8	0	PREDICTED: L-ascorbate oxidase homolog [Solanum lycopersicum]	gi|470107401|ref|XM_004289988.1|	103	6e-19	PREDICTED: Fragaria vesca subsp. vesca L-ascorbate oxidase homolog (LOC101292171), mRNA	sp|P29162|ASOL_TOBAC	578	4e-165	L-ascorbate oxidase homolog OS=Nicotiana tabacum PE=2 SV=1	SPAC1F7.08	122	1e-27	COG2132	Putative multicopper oxidases	K00423	7e-162	568	ath:AT1G55570	L-ascorbate oxidase [EC:1.10.3.3]	GO:0055114//oxidation-reduction process	GO:0005507//copper ion binding;GO:0008447//L-ascorbate oxidase activity	GO:0016020//membrane;GO:0009505//plant-type cell wall;GO:0048046//apoplast	--
Unigene29335_All	1076	81	209	5.1552	12.7618	1.30773	Up	3.23638e-13	2.90296e-11	gi|462414656|gb|EMJ19393.1|	412.5	6e-114	hypothetical protein PRUPE_ppa007719mg [Prunus persica]	gi|460378976|ref|XM_004235195.1|	93.7	4e-16	PREDICTED: Solanum lycopersicum leucoanthocyanidin dioxygenase-like (LOC101260801), mRNA	sp|Q7XZQ6|FLS_PETCR	187	7e-48	Flavonol synthase/flavanone 3-hydroxylase OS=Petroselinum crispum GN=FLS PE=1 SV=1	PA4191	105	1e-22	COG3491	Isopenicillin N synthase and related dioxygenases	K06892	5e-48	189	pop:POPTR_550478		GO:0055114//oxidation-reduction process;GO:0080167//response to karrikin	GO:0005506//iron ion binding;GO:0016706//oxidoreductase activity, acting on paired donors, with incorporation or reduction of molecular oxygen, 2-oxoglutarate as one donor, and incorporation of one atom each of oxygen into both donors;GO:0016702//oxidoreductase activity, acting on single donors with incorporation of molecular oxygen, incorporation of two atoms of oxygen	-	--
CL6546.Contig4_All	1157	55	141	3.2554	8.0069	1.29841	Up	2.79532e-09	1.55355e-07	gi|225458243|ref|XP_002282110.1|	403.7	3e-111	PREDICTED: isoflavone reductase homolog P3 [Vitis vinifera] >gi|302142513|emb|CBI19716.3| unnamed protein product [Vitis vinifera]	gi|76559891|tpe|BN000709.1|	89.7	6e-15	TPA_inf: Vitis vinifera mRNA for isoflavone reductase-like protein 4 (ifrl4 gene)	sp|P52579|IFRH_TOBAC	392	2e-109	Isoflavone reductase homolog A622 OS=Nicotiana tabacum PE=2 SV=1	SMa1606	53.9	5e-07	COG0702	Predicted nucleoside-diphosphate-sugar epimerases	K00224	8e-103	372	ath:AT1G75280	[EC:1.3.1.-]	-	GO:0000166//nucleotide binding	-	--
CL10583.Contig2_All	1533	54	138	2.4123	5.9145	1.29385	Up	4.54024e-09	2.43815e-07	gi|225437124|ref|XP_002273926.1|	77.8	5e-13	PREDICTED: chlorophyllase-1 [Vitis vinifera]	--	--	--	--	sp|O22527|CLH1_ARATH	162	6e-40	Chlorophyllase-1 OS=Arabidopsis thaliana GN=CLH1 PE=1 SV=1	--	--	--	--	--	K08099	3e-52	195	vvi:100249336	chlorophyllase [EC:3.1.1.14]	-	-	-	--
Unigene38229_All	276	38	97	9.4286	23.091	1.29222	Up	9.42072e-07	3.33052e-05	gi|255567693|ref|XP_002524825.1|	58.5	3e-08	Glycine-rich cell wall structural protein 1 precursor, putative [Ricinus communis] >gi|223535885|gb|EEF37545.1| Glycine-rich cell wall structural protein 1 precursor, putative [Ricinus communis]	--	--	--	--	sp|P09789|GRP1_PETHY	50.4	2e-07	Glycine-rich cell wall structural protein 1 OS=Petunia hybrida GN=GRP-1 PE=1 SV=1	--	--	--	--	--	--	--	--	--	--	-	-	-	--
Unigene11733_All	682	38	97	3.8157	9.3447	1.2922	Up	9.42072e-07	3.33154e-05	gi|350538093|ref|NP_001234582.1|	264.6	9e-70	calcium-dependent protein kinase CDPK1 [Solanum lycopersicum] >gi|14029712|gb|AAK52801.1|AF363784_1 calcium-dependent protein kinase CDPK1 [Solanum lycopersicum]	gi|374250712|gb|JN662020.1|	212	4e-52	Nicotiana tabacum calcium-dependent protein kinase (CDPK15) mRNA, complete cds	sp|Q38868|CDPK9_ARATH	239	8e-64	Calcium-dependent protein kinase 9 OS=Arabidopsis thaliana GN=CPK9 PE=1 SV=1	SPAC14C4.03	51.2	2e-06	COG0515	Serine/threonine protein kinase	K13412	2e-66	250	rcu:RCOM_0082230	calcium-dependent protein kinase [EC:2.7.11.1]	GO:0031348//negative regulation of defense response;GO:0009867//jasmonic acid mediated signaling pathway;GO:0009862//systemic acquired resistance, salicylic acid mediated signaling pathway;GO:0010363//regulation of plant-type hypersensitive response;GO:0006612//protein targeting to membrane;GO:0050832//defense response to fungus;GO:0043069//negative regulation of programmed cell death;GO:0006468/…	GO:0004683//calmodulin-dependent protein kinase activity;GO:0005509//calcium ion binding;GO:0005524//ATP binding	GO:0005886//plasma membrane;GO:0005634//nucleus	--
CL4106.Contig3_All	4474	127	324	1.9439	4.758	1.2914	Up	2.49162e-19	3.78013e-17	gi|441403319|ref|YP_007353792.1|	1058.9	0	PSII 47 kDa protein (chloroplast) [Chrysanthemum x morifolium] >gi|452849077|ref|YP_007474755.1| PSII 47 kDa protein (chloroplast) [Chrysanthemum indicum] >gi|470227735|ref|YP_007624821.1| photosystem II P680 chlorophyll A apoprotein (chloroplast) [Artemisia frigida] >gi|372863232|gb|AEX99304.1| PSII 47 kDa protein (chloroplast) [Chrysanthemum indicum] >gi|372863471|gb|AEX99540.1| PSII 47 kDa pro…	gi|372863184|gb|JN867589.1|	4165	0	Chrysanthemum indicum voucher HeN001 chloroplast, complete genome	sp|Q332V1|PSBB_LACSA	1049	0	Photosystem II CP47 chlorophyll apoprotein OS=Lactuca sativa GN=psbB PE=3 SV=1	alr3421	385	5e-106	COG1290	Cytochrome b subunit of the bc complex	K02704	0	1043	ath:ArthCp049	photosystem II CP47 chlorophyll apoprotein	GO:0009767//photosynthetic electron transport chain;GO:0018298//protein-chromophore linkage	GO:0016168//chlorophyll binding	GO:0009523//photosystem II;GO:0016021//integral to membrane;GO:0009535//chloroplast thylakoid membrane	--
Unigene1474_All	513	86	219	11.4803	28.0483	1.28875	Up	1.66501e-13	1.53804e-11	gi|224127983|ref|XP_002320212.1|	169.5	2e-41	predicted protein [Populus trichocarpa] >gi|222860985|gb|EEE98527.1| predicted protein [Populus trichocarpa]	gi|225470969|ref|XM_002267223.1|	71.9	6e-10	PREDICTED: Vitis vinifera calcium-binding protein KIC-like (LOC100260344), mRNA	sp|Q9ZPX9|KIC_ARATH	158	2e-39	Calcium-binding protein KIC OS=Arabidopsis thaliana GN=KIC PE=1 SV=2	YOR257w	53.1	2e-07	COG5126	Ca2+-binding protein (EF-Hand superfamily)	K02183	1e-07	54.3	bdi:100823858	calmodulin	GO:0042744//hydrogen peroxide catabolic process;GO:0010091//trichome branching	GO:0005515//protein binding;GO:0005509//calcium ion binding	GO:0005634//nucleus	--
CL386.Contig1_All	772	28	71	2.4838	6.0426	1.28262	Up	3.13882e-05	0.000756752	--	--	--	--	--	--	--	--	--	--	--	--	--	--	--	--	--	--	--	--	--	--	-	-	-	--
Unigene15490_All	991	28	71	1.9349	4.7072	1.28261	Up	3.13882e-05	0.000756593	gi|147777381|emb|CAN67198.1|	107.8	2e-22	hypothetical protein VITISV_001853 [Vitis vinifera]	--	--	--	--	--	--	--	--	--	--	--	--	--	--	--	--	--	--	-	-	-	--
Unigene30693_All	775	32	81	2.8276	6.8669	1.28008	Up	8.84508e-06	0.00024591	gi|470145770|ref|XP_004308507.1|	167.5	2e-40	PREDICTED: ethylene-responsive transcription factor 13-like [Fragaria vesca subsp. vesca]	gi|292668938|gb|GU732455.1|	81.8	1e-12	Malus x domestica AP2 domain class transcription factor (AP2D31) mRNA, complete cds	sp|Q84XB3|ERF1_SOLLC	140	8e-34	Ethylene-responsive transcription factor 1 OS=Solanum lycopersicum GN=ERF1 PE=2 SV=1	--	--	--	--	--	K14517	2e-31	134	ath:AT5G47220	ethylene-responsive transcription factor 2	-	-	-	--
CL10614.Contig1_All	886	29	73	2.2415	5.4134	1.27207	Up	2.72636e-05	0.000668855	gi|462419585|gb|EMJ23848.1|	204.9	1e-51	hypothetical protein PRUPE_ppa008563mg [Prunus persica]	gi|134303498|gb|EF469886.1|	238	8e-60	Helianthus annuus RFLP probe ZVG27 mRNA sequence	sp|P42736|RAP23_ARATH	173	1e-43	Ethylene-responsive transcription factor RAP2-3 OS=Arabidopsis thaliana GN=RAP2-3 PE=1 SV=2	--	--	--	--	--	K09286	2e-43	174	aly:ARALYDRAFT_897996	EREBP-like factor	-	-	-	--
CL1312.Contig7_All	694	31	78	3.059	7.3844	1.27142	Up	1.4466e-05	0.000381357	gi|336238978|gb|AEI27416.1|	103.6	2e-21	TIR_3 [Helianthus annuus]	gi|25247162|gb|AY154296.1|	67.9	1e-08	Helianthus annuus cultivar SMF3 NBS-LRR resistance protein RS6-8 mRNA, partial cds	--	--	--	--	--	--	--	--	--	--	--	--	--	--	-	-	-	--
CL10583.Contig1_All	1407	103	259	5.0132	12.0944	1.27054	Up	2.14044e-15	2.35067e-13	gi|225437124|ref|XP_002273926.1|	96.7	8e-71	PREDICTED: chlorophyllase-1 [Vitis vinifera]	--	--	--	--	sp|O22527|CLH1_ARATH	162	2e-54	Chlorophyllase-1 OS=Arabidopsis thaliana GN=CLH1 PE=1 SV=1	--	--	--	--	--	K08099	6e-72	195	vvi:100249336	chlorophyllase [EC:3.1.1.14]	-	-	-	--
Unigene15097_All	1266	61	153	3.2997	7.9403	1.26686	Up	1.23604e-09	7.26802e-08	gi|460377815|ref|XP_004234683.1|	439.1	7e-122	PREDICTED: putative elongation of fatty acids protein DDB_G0272012-like [Solanum lycopersicum]	gi|449470157|ref|XM_004152737.1|	69.9	6e-09	PREDICTED: Cucumis sativus elongation of fatty acids protein A-like (LOC101218182), mRNA >gi|449496139|ref|XM_004160004.1| PREDICTED: Cucumis sativus elongation of fatty acids protein A-like (LOC101228915), mRNA	--	--	--	--	--	--	--	--	--	--	--	--	--	--	-	-	GO:0016021//integral to membrane;GO:0005739//mitochondrion	--
Unigene22431_All	780	121	303	10.6234	25.5227	1.26454	Up	1.219e-17	1.61048e-15	gi|359477716|ref|XP_003632012.1|	254.6	1e-66	PREDICTED: 1-aminocyclopropane-1-carboxylate oxidase homolog 3 [Vitis vinifera]	--	--	--	--	sp|Q8H1S4|ACCH3_ARATH	279	1e-75	1-aminocyclopropane-1-carboxylate oxidase homolog 3 OS=Arabidopsis thaliana GN=At1g06650 PE=2 SV=1	PA4191	61.6	1e-09	COG3491	Isopenicillin N synthase and related dioxygenases	K13229	2e-49	194	zma:541977	2,4-dihydroxy-1,4-benzoxazin-3-one-glucoside dioxygenase [EC:1.14.20.2]	GO:0019761//glucosinolate biosynthetic process	GO:0016706//oxidoreductase activity, acting on paired donors, with incorporation or reduction of molecular oxygen, 2-oxoglutarate as one donor, and incorporation of one atom each of oxygen into both donors	-	--
CL3501.Contig1_All	1760	292	730	11.3617	27.2514	1.26215	Up	3.65e-40	1.57768e-37	gi|460367489|ref|XP_004229606.1|	254.6	4e-66	PREDICTED: transcription factor bHLH130-like [Solanum lycopersicum]	gi|449521929|ref|XM_004167934.1|	105	2e-19	PREDICTED: Cucumis sativus transcription factor bHLH130-like (LOC101202980), mRNA	sp|Q66GR3|BH130_ARATH	202	5e-52	Transcription factor bHLH130 OS=Arabidopsis thaliana GN=BHLH130 PE=1 SV=1	YER040w	50.4	1e-05	COG5641	GATA Zn-finger-containing transcription factor	--	--	--	--	--	GO:0050896//response to stimulus	-	-	--
CL13767.Contig1_All	1647	31	76	1.289	3.0318	1.23392	Up	2.9001e-05	0.000705884	gi|460396888|ref|XP_004244002.1|	693.3	0	PREDICTED: actin-related protein 8-like [Solanum lycopersicum]	gi|225463511|ref|XM_002264092.1|	228	1e-56	PREDICTED: Vitis vinifera actin-related protein 8-like (LOC100254870), mRNA	sp|Q9FKT0|ARP8_ARATH	619	1e-177	Actin-related protein 8 OS=Arabidopsis thaliana GN=ARP8 PE=2 SV=1	SPBC32H8.12c	146	9e-35	COG5277	Actin and related proteins	K05692	5e-35	147	cre:CHLREDRAFT_24392	actin beta/gamma 1	GO:0030029//actin filament-based process	GO:0005200//structural constituent of cytoskeleton	GO:0005739//mitochondrion;GO:0005634//nucleus	--
Unigene15011_All	697	67	164	6.5829	15.4593	1.23168	Up	7.53926e-10	4.58374e-08	gi|297823601|ref|XP_002879683.1|	74.3	1e-12	hypothetical protein ARALYDRAFT_345494 [Arabidopsis lyrata subsp. lyrata] >gi|297325522|gb|EFH55942.1| hypothetical protein ARALYDRAFT_345494 [Arabidopsis lyrata subsp. lyrata]	--	--	--	--	sp|P0C035|ATL60_ARATH	71.2	5e-13	RING-H2 finger protein ATL60 OS=Arabidopsis thaliana GN=ATL60 PE=2 SV=1	ECU07g0330	48.9	8e-06	COG5540	RING-finger-containing ubiquitin ligase	K05283	6e-10	62.4	aly:ARALYDRAFT_354960	phosphatidylinositol glycan, class W [EC:2.3.-.-]	-	GO:0046872//metal ion binding	-	--
CL12876.Contig2_All	974	104	254	7.3122	17.1338	1.22847	Up	1.98781e-14	1.9973e-12	gi|40643884|emb|CAD87009.1|	317	3e-85	MYB9A protein [Gerbera hybrid cultivar]	gi|40643883|emb|AJ554699.1|	123	4e-25	Gerbera hybrid cv. 'Terra Regina' mRNA for MYB9A protein	sp|Q38851|MYB6_ARATH	187	8e-48	Transcription repressor MYB6 OS=Arabidopsis thaliana GN=MYB6 PE=1 SV=1	ECU11g1690	100	5e-21	COG5147	Myb superfamily proteins, including transcription factors and mRNA splicing factors	K09422	1e-54	211	gmx:778044	myb proto-oncogene protein, plant	-	-	-	--
CL6385.Contig3_All	4073	69	168	1.1601	2.71	1.22404	Up	5.6871e-10	3.50793e-08	gi|357471509|ref|XP_003606039.1|	724.9	0	Photosystem II CP43 chlorophyll apoprotein [Medicago truncatula] >gi|355507094|gb|AES88236.1| Photosystem II CP43 chlorophyll apoprotein [Medicago truncatula]	gi|375298814|gb|JQ362483.1|	7985	0	Chrysanthemum x morifolium chloroplast, complete genome	sp|Q1KXW3|PSBC_HELAN	982	0	Photosystem II CP43 chlorophyll apoprotein OS=Helianthus annuus GN=psbC PE=3 SV=1	--	--	--	--	--	K02705	0	975	pop:Poptr_cp017	photosystem II CP43 chlorophyll apoprotein	GO:0009772//photosynthetic electron transport in photosystem II;GO:0018298//protein-chromophore linkage	GO:0046872//metal ion binding;GO:0045156//electron transporter, transferring electrons within the cyclic electron transport pathway of photosynthesis activity;GO:0016168//chlorophyll binding	GO:0030076//light-harvesting complex;GO:0009523//photosystem II;GO:0016021//integral to membrane;GO:0009535//chloroplast thylakoid membrane	--
Unigene37729_All	994	325	790	22.3908	52.218	1.22164	Up	2.98128e-41	1.34444e-38	gi|357436159|ref|XP_003588355.1|	112.1	1e-23	Mitochondrial protein, putative [Medicago truncatula] >gi|355477403|gb|AES58606.1| Mitochondrial protein, putative [Medicago truncatula]	gi|374081932|gb|JQ248574.1|	1915	0	Daucus carota subsp. sativus mitochondrion, complete genome	--	--	--	--	--	--	--	--	--	--	--	--	--	--	GO:0006412//translation	GO:0003735//structural constituent of ribosome	GO:0005840//ribosome	--
CL11929.Contig1_All	1337	254	616	13.0099	30.2711	1.21833	Up	2.1151e-32	6.29278e-30	gi|224118512|ref|XP_002317839.1|	357.1	4e-97	predicted protein [Populus trichocarpa] >gi|222858512|gb|EEE96059.1| predicted protein [Populus trichocarpa]	gi|402793975|ref|NM_001255024.2|	123	5e-25	Glycine max 30S ribosomal protein 1, chloroplastic-like (LOC100784915), mRNA	sp|P19954|PRSP1_SPIOL	335	3e-92	Ribosome-binding factor PSRP1, chloroplastic OS=Spinacia oleracea GN=PSRP1 PE=1 SV=2	all3184	159	1e-38	COG1544	Ribosome-associated protein Y (PSrp-1)	--	--	--	--	--	GO:0006412//translation	GO:0003735//structural constituent of ribosome	GO:0005840//ribosome;GO:0009570//chloroplast stroma;GO:0009534//chloroplast thylakoid	--
CL3991.Contig2_All	1895	198	480	7.1553	16.6422	1.21776	Up	1.38278e-25	2.99979e-23	gi|460412997|ref|XP_004251882.1|	632.9	6e-180	PREDICTED: uncharacterized protein LOC101257045 [Solanum lycopersicum]	gi|460397403|ref|XM_004244209.1|	131	3e-27	PREDICTED: Solanum lycopersicum uncharacterized LOC101263533 (LOC101263533), mRNA	sp|Q5KQN0|CAX2_ORYSJ	62.4	9e-10	Vacuolar cation/proton exchanger 2 OS=Oryza sativa subsp. japonica GN=CAX2 PE=2 SV=2	--	--	--	--	--	K07300	4e-10	65.1	bdi:100844991	Ca2+:H+ antiporter	GO:0055085//transmembrane transport;GO:0042744//hydrogen peroxide catabolic process;GO:0007030//Golgi organization;GO:0007033//vacuole organization	GO:0005509//calcium ion binding	GO:0016021//integral to membrane;GO:0000325//plant-type vacuole;GO:0009506//plasmodesma;GO:0005774//vacuolar membrane;GO:0009507//chloroplast;GO:0005886//plasma membrane	--
Unigene36185_All	483	211	510	29.9163	69.3749	1.21348	Up	6.05362e-27	1.37854e-24	gi|15218966|ref|NP_173553.1|	67.4	1e-10	extensin 3 [Arabidopsis thaliana] >gi|334302912|sp|Q9FS16.3|EXTN3_ARATH RecName: Full=Extensin-3; Short=AtExt3; Short=AtExt5; Flags: Precursor >gi|8920638|gb|AAF81360.1|AC036104_9 Contains similarity to Extensin (atExt1) from Arabidopsis thaliana gb|U43627 and contains 12 concatamers of 28 amino acids rich in proline. ESTs gb|AA597816, gb|AA712635, gb|N65860, gb|AA598180, gb|H77085, gb|AA394416, …	gi|168236|gb|M76546.1|HNNHPRG	73.8	1e-10	Helianthus annuus hydroxyproline-rich protein gene, complete cds	sp|Q9FS16|EXTN3_ARATH	94.7	2e-20	Extensin-3 OS=Arabidopsis thaliana GN=EXT3 PE=2 SV=3	CC3494_1	47.8	9e-06	COG3637	Opacity protein and related surface antigens	K15174	2e-08	56.2	mtr:MTR_8g014460	RNA polymerase II-associated factor 1	GO:0043161//proteasomal ubiquitin-dependent protein catabolic process;GO:0043248//proteasome assembly;GO:0048767//root hair elongation;GO:0009735//response to cytokinin stimulus;GO:0051788//response to misfolded protein;GO:0015698//inorganic anion transport	GO:0005199//structural constituent of cell wall	-	--
Unigene15161_All	889	70	169	5.3922	12.4901	1.21184	Up	6.89228e-10	4.2105e-08	gi|225447697|ref|XP_002272704.1|	192.6	7e-48	PREDICTED: myb-related protein Myb4 [Vitis vinifera] >gi|296081257|emb|CBI18001.3| unnamed protein product [Vitis vinifera]	gi|460378881|ref|XM_004235149.1|	87.7	2e-14	PREDICTED: Solanum lycopersicum myb-related protein 315-like (LOC101245233), mRNA	sp|Q38851|MYB6_ARATH	166	1e-41	Transcription repressor MYB6 OS=Arabidopsis thaliana GN=MYB6 PE=1 SV=1	ECU11g1690	110	2e-24	COG5147	Myb superfamily proteins, including transcription factors and mRNA splicing factors	K09422	6e-49	192	vvi:100256383	myb proto-oncogene protein, plant	-	-	-	--
CL2169.Contig1_All	987	289	695	20.0518	46.2644	1.20617	Up	8.4285e-36	2.91672e-33	gi|389986103|gb|AFL46169.1|	121.3	2e-26	jasmonate ZIM domain protein d [Nicotiana attenuata]	--	--	--	--	sp|Q9LMA8|TI10A_ARATH	105	5e-23	Protein TIFY 10A OS=Arabidopsis thaliana GN=TIFY10A PE=1 SV=1	--	--	--	--	--	K13464	1e-23	108	rcu:RCOM_0684970	jasmonate ZIM domain-containing protein	GO:0007275//multicellular organismal development;GO:1901701;GO:0051707//response to other organism;GO:0009755//hormone-mediated signaling pathway;GO:0009753//response to jasmonic acid stimulus;GO:0009628//response to abiotic stimulus;GO:0006952//defense response	-	-	--
CL12098.Contig1_All	915	209	502	15.6422	36.0464	1.20441	Up	2.97188e-26	6.66166e-24	gi|257831441|gb|ACV71021.1|	138.3	1e-31	UPA22 [Capsicum annuum]	gi|317174008|gb|HQ526227.1|	73.8	3e-10	Gossypium herbaceum clone NBRI_A2_1200 simple sequence repeat marker, mRNA sequence	sp|Q03200|LIRP1_ORYSJ	92.4	3e-19	Light-regulated protein OS=Oryza sativa subsp. japonica GN=LIR1 PE=2 SV=1	--	--	--	--	--	--	--	--	--	--	-	-	-	--
Unigene25512_All	1152	103	247	6.1229	14.0872	1.2021	Up	1.19976e-13	1.13107e-11	gi|207059702|dbj|BAG71891.1|	482.3	6e-135	caffeoyl CoA O-methyltransferase [Carthamus tinctorius]	gi|207059699|dbj|AB430461.1|	638	1e-180	Carthamus tinctorius CtCoAOMT2 mRNA for caffeoyl CoA O-methyltransferase, complete cds	sp|Q41720|CAMT_ZINEL	468	2e-132	Caffeoyl-CoA O-methyltransferase OS=Zinnia elegans GN=CCOAOMT PE=2 SV=1	all5179	169	6e-42	COG4122	Predicted O-methyltransferase	K00588	8e-129	458	vvi:100243978	caffeoyl-CoA O-methyltransferase [EC:2.1.1.104]	GO:0032259//methylation	GO:0008171//O-methyltransferase activity	-	--
CL2777.Contig6_All	1760	68	163	2.6459	6.0849	1.20148	Up	1.78125e-09	1.02632e-07	gi|255580537|ref|XP_002531093.1|	581.3	1e-164	cytochrome P450, putative [Ricinus communis] >gi|223529339|gb|EEF31307.1| cytochrome P450, putative [Ricinus communis]	gi|308190441|gb|GU318231.1|	787	0	Artemisia annua cytochrome P450 mono-oxygenase (cyp22a) mRNA, partial cds	sp|Q9LSF8|C82G1_ARATH	472	3e-133	Cytochrome P450 82G1 OS=Arabidopsis thaliana GN=CYP82G1 PE=1 SV=1	alr4833	123	9e-28	COG2124	Cytochrome P450	K00517	3e-127	454	ath:AT4G31940	[EC:1.14.-.-]	GO:0044710	GO:0046872//metal ion binding;GO:0016709//oxidoreductase activity, acting on paired donors, with incorporation or reduction of molecular oxygen, NAD(P)H as one donor, and incorporation of one atom of oxygen	-	--
CL6818.Contig1_All	2444	39	93	1.0928	2.5001	1.19396	Up	6.42048e-06	0.000185013	gi|359486600|ref|XP_002281887.2|	879	0	PREDICTED: cucumisin [Vitis vinifera]	gi|449516500|ref|XM_004165237.1|	93.7	8e-16	PREDICTED: Cucumis sativus cucumisin-like (LOC101216595), partial mRNA	sp|Q39547|CUCM1_CUCME	751	0	Cucumisin OS=Cucumis melo PE=1 SV=1	BH0831	132	2e-30	COG1404	Subtilisin-like serine proteases	K08653	2e-09	63.2	bdi:100822086	membrane-bound transcription factor site-1 protease [EC:3.4.21.112]	GO:0008152//metabolic process	GO:0008236//serine-type peptidase activity	-	--
CL6133.Contig3_All	1602	37	88	1.5817	3.6091	1.19016	Up	1.2044e-05	0.000325985	gi|462419264|gb|EMJ23527.1|	166	1e-39	hypothetical protein PRUPE_ppa005965mg [Prunus persica]	gi|460398431|ref|XM_004244715.1|	67.9	3e-08	PREDICTED: Solanum lycopersicum copper methylamine oxidase-like (LOC101254319), mRNA	sp|Q84MB2|TIF8_ARATH	87.8	2e-17	Protein TIFY 8 OS=Arabidopsis thaliana GN=TIFY8 PE=1 SV=1	--	--	--	--	--	--	--	--	--	--	-	-	-	--
Unigene29176_All	728	207	492	19.472	44.4031	1.18926	Up	2.77614e-25	5.89963e-23	gi|224128918|ref|XP_002320453.1|	254.2	1e-66	predicted protein [Populus trichocarpa] >gi|222861226|gb|EEE98768.1| predicted protein [Populus trichocarpa]	gi|470124074|ref|XM_004297994.1|	97.6	2e-17	PREDICTED: Fragaria vesca subsp. vesca uncharacterized LOC101307690 (LOC101307690), mRNA	sp|P06599|EXTN_DAUCA	286	1e-77	Extensin OS=Daucus carota PE=2 SV=1	XF0818	97.4	2e-20	COG2730	Endoglucanase	K01115	3e-38	156	vcn:VOLCADRAFT_99471	phospholipase D [EC:3.1.4.4]	GO:0009664//plant-type cell wall organization	GO:0005199//structural constituent of cell wall	-	--
Unigene25724_All	1399	56	133	2.7412	6.2462	1.18817	Up	7.31066e-08	3.22074e-06	gi|147859710|emb|CAN78890.1|	55.8	2e-06	hypothetical protein VITISV_029417 [Vitis vinifera]	--	--	--	--	sp|Q8S528|AL2B7_ARATH	52	8e-07	Aldehyde dehydrogenase family 2 member B7, mitochondrial OS=Arabidopsis thaliana GN=ALDH2B7 PE=2 SV=2	--	--	--	--	--	K00128	2e-07	55.5	osa:4330612	aldehyde dehydrogenase (NAD+) [EC:1.2.1.3]	-	-	-	--
Unigene18431_All	1073	70	166	4.4676	10.1645	1.18597	Up	1.85657e-09	1.06757e-07	--	--	--	--	--	--	--	--	--	--	--	--	--	--	--	--	--	--	--	--	--	--	-	-	-	--
Unigene25222_All	1435	68	161	3.2451	7.3715	1.1837	Up	3.44132e-09	1.88424e-07	gi|1015937|emb|CAA62943.1|	619.8	3e-176	extensin class 1 protein [Vigna unguiculata]	gi|164498902|gb|AC216413.1|	176	4e-41	Populus trichocarpa clone POP035-J17, complete sequence	sp|Q9M1G9|EXTN2_ARATH	541	4e-154	Extensin-2 OS=Arabidopsis thaliana GN=EXT2 PE=2 SV=1	YPO2725	116	8e-26	COG3501	Uncharacterized protein conserved in bacteria	K14709	5e-51	200	vcn:VOLCADRAFT_104214	solute carrier family 39 (zinc transporter), member 1/2/3	GO:0044763	-	-	--
Unigene21356_All	1576	33	78	1.4339	3.2518	1.18129	Up	4.25642e-05	0.000986938	gi|223452079|gb|ACM89458.1|	107.5	7e-22	jasmonate ZIM domain 2 [Catharanthus roseus]	--	--	--	--	sp|Q9C9E3|TI11B_ARATH	82	9e-16	Protein TIFY 11B OS=Arabidopsis thaliana GN=TIFY11B PE=1 SV=1	--	--	--	--	--	K13464	7e-21	100	vvi:100254231	jasmonate ZIM domain-containing protein	-	-	-	--
Unigene32809_All	1695	152	359	6.1411	13.9157	1.18014	Up	1.17235e-18	1.67439e-16	gi|255539853|ref|XP_002510991.1|	797.7	0	sugar transporter, putative [Ricinus communis] >gi|223550106|gb|EEF51593.1| sugar transporter, putative [Ricinus communis]	gi|356517749|ref|XM_003527501.1|	131	3e-27	PREDICTED: Glycine max hexose carrier protein HEX6-like (LOC100777631), mRNA	sp|Q07423|HEX6_RICCO	795	0	Hexose carrier protein HEX6 OS=Ricinus communis GN=HEX6 PE=2 SV=1	L140856	234	3e-61	COG0477	Permeases of the major facilitator superfamily	K08150	6e-52	203	vvi:100268023	MFS transporter, SP family, solute carrier family 2 (myo-inositol transporter), member 13	GO:0055114//oxidation-reduction process;GO:0055085//transmembrane transport;GO:0008643//carbohydrate transport	GO:0022891//substrate-specific transmembrane transporter activity;GO:0032440//2-alkenal reductase [NAD(P)] activity	GO:0016021//integral to membrane	--
Unigene29336_All	1225	241	568	13.4727	30.4643	1.17708	Up	1.68728e-28	4.21982e-26	gi|356568250|ref|XP_003552326.1|	141.7	2e-32	PREDICTED: flavonol synthase/flavanone 3-hydroxylase-like [Glycine max]	gi|332640072|gb|CP002686.1|	67.9	2e-08	Arabidopsis thaliana chromosome 3, complete sequence	sp|Q08508|ACCO4_PETHY	69.7	3e-12	1-aminocyclopropane-1-carboxylate oxidase 4 OS=Petunia hybrida GN=ACO4 PE=3 SV=1	--	--	--	--	--	K04124	1e-11	69.3	ath:AT1G15550	gibberellin 3-beta-dioxygenase [EC:1.14.11.15]	GO:0055114//oxidation-reduction process;GO:0009620//response to fungus;GO:0009867//jasmonic acid mediated signaling pathway;GO:0009611//response to wounding;GO:0009695//jasmonic acid biosynthetic process;GO:0080167//response to karrikin	GO:0016702//oxidoreductase activity, acting on single donors with incorporation of molecular oxygen, incorporation of two atoms of oxygen;GO:0050589//leucocyanidin oxygenase activity;GO:0005506//iron ion binding	GO:0005737//cytoplasm	--
Unigene34217_All	375	34	80	6.209	14.0165	1.17469	Up	3.665e-05	0.000867184	gi|207059698|dbj|BAG71889.1|	129.4	1e-29	caffeoyl CoA O-methyltransferase [Carthamus tinctorius]	gi|207059699|dbj|AB430461.1|	216	1e-53	Carthamus tinctorius CtCoAOMT2 mRNA for caffeoyl CoA O-methyltransferase, complete cds	sp|O24151|CAMT4_TOBAC	127	1e-30	Caffeoyl-CoA O-methyltransferase 4 OS=Nicotiana tabacum GN=CCOAOMT4 PE=2 SV=1	--	--	--	--	--	K00588	3e-29	124	vvi:100243978	caffeoyl-CoA O-methyltransferase [EC:2.1.1.104]	GO:0032259//methylation	GO:0008171//O-methyltransferase activity	-	--
CL11090.Contig2_All	841	168	394	13.68	30.7808	1.16996	Up	4.5241e-20	7.29871e-18	gi|19073439|gb|AAL84816.1|AF477033_1	113.2	5e-24	tuber agglutinin [Helianthus tuberosus]	--	--	--	--	sp|P83304|LEC_PARPC	90.1	1e-18	Mannose/glucose-specific lectin (Fragment) OS=Parkia platycephala PE=1 SV=1	--	--	--	--	--	--	--	--	--	--	-	-	-	--
Unigene10785_All	1190	99	230	5.6972	12.6987	1.15636	Up	3.95476e-12	3.13708e-10	gi|223452079|gb|ACM89458.1|	123.6	6e-27	jasmonate ZIM domain 2 [Catharanthus roseus]	--	--	--	--	sp|Q9S7M2|TI10B_ARATH	101	7e-22	Protein TIFY 10B OS=Arabidopsis thaliana GN=TIFY10B PE=1 SV=1	--	--	--	--	--	K13464	3e-27	121	vvi:100254231	jasmonate ZIM domain-containing protein	-	-	-	--
Unigene22264_All	1056	340	783	22.0489	48.7166	1.14371	Up	5.25476e-37	1.93537e-34	--	--	--	--	--	--	--	--	--	--	--	--	--	--	--	--	--	--	--	--	--	--	-	-	-	--
Unigene36910_All	1092	47	108	2.9475	6.498	1.1405	Up	2.71096e-06	8.67628e-05	gi|225466785|ref|XP_002273896.1|	354.4	2e-96	PREDICTED: expansin-like B1 [Vitis vinifera] >gi|296088951|emb|CBI38517.3| unnamed protein product [Vitis vinifera]	gi|413968609|gb|JX576286.1|	89.7	6e-15	Solanum tuberosum clone St-DNT105 expansin-like B1 precursor protein mRNA, complete cds	sp|O23547|EXLB1_ARATH	307	8e-84	Expansin-like B1 OS=Arabidopsis thaliana GN=EXLB1 PE=2 SV=2	--	--	--	--	--	--	--	--	--	--	GO:0019953//sexual reproduction;GO:0009828//plant-type cell wall loosening;GO:0009826//unidimensional cell growth	-	GO:0005576//extracellular region	--
Unigene33725_All	500	44	101	6.0264	13.2718	1.139	Up	5.87702e-06	0.000170684	--	--	--	--	gi|372863184|gb|JN867589.1|	991	0	Chrysanthemum indicum voucher HeN001 chloroplast, complete genome	--	--	--	--	--	--	--	--	--	--	--	--	--	--	-	-	-	--
CL13239.Contig2_All	1824	75	172	2.8158	6.1956	1.1377	Up	3.24746e-09	1.79093e-07	gi|1665867|emb|CAA70340.1|	834.7	0	aspartic proteinase [Centaurea calcitrapa]	gi|499015|emb|X69193.1|	1084	0	V.cardunculus mRNA for cynarase	sp|P40782|CYPR1_CYNCA	781	0	Cyprosin (Fragment) OS=Cynara cardunculus GN=CYPRO1 PE=1 SV=2	--	--	--	--	--	K08245	0	729	rcu:RCOM_1303660	phytepsin [EC:3.4.23.40]	GO:0006508//proteolysis;GO:0006629//lipid metabolic process	GO:0004190//aspartic-type endopeptidase activity	-	--
Unigene18900_All	332	55	126	11.3448	24.9351	1.13615	Up	4.30172e-07	1.6332e-05	--	--	--	--	--	--	--	--	--	--	--	--	--	--	--	--	--	--	--	--	--	--	-	-	-	--
Unigene27369_All	1851	38	87	1.4059	3.0881	1.13523	Up	2.78076e-05	0.000679291	gi|224081108|ref|XP_002306296.1|	556.6	5e-157	predicted protein [Populus trichocarpa] >gi|222855745|gb|EEE93292.1| predicted protein [Populus trichocarpa]	gi|226445435|gb|FJ856758.1|	151	3e-33	Helianthus petiolaris clone 11f GCL1-like protein gene, partial cds	--	--	--	--	--	--	--	--	--	--	--	--	--	--	GO:0008152//metabolic process	GO:0003824//catalytic activity	GO:0005737//cytoplasm;GO:0019898//extrinsic to membrane	--
CL5042.Contig5_All	1591	56	128	2.4104	5.2859	1.13288	Up	3.70388e-07	1.42273e-05	gi|225426554|ref|XP_002272348.1|	568.9	8e-161	PREDICTED: alcohol dehydrogenase-like 3 [Vitis vinifera] >gi|297742453|emb|CBI34602.3| unnamed protein product [Vitis vinifera]	gi|356494980|ref|XM_003516311.1|	87.7	3e-14	PREDICTED: Glycine max uncharacterized protein LOC100787307 (LOC100787307), mRNA	sp|A1L4Y2|ADHL3_ARATH	534	6e-152	Alcohol dehydrogenase-like 3 OS=Arabidopsis thaliana GN=At1g32780 PE=2 SV=1	STM1627	346	7e-95	COG1062	Zn-dependent alcohol dehydrogenases, class III	K00001	7e-162	568	vvi:100256495	alcohol dehydrogenase [EC:1.1.1.1]	GO:0009873//ethylene mediated signaling pathway	GO:0046872//metal ion binding;GO:0016491//oxidoreductase activity	GO:0005737//cytoplasm	--
CL6609.Contig2_All	540	44	100	5.58	12.1671	1.12465	Up	8.10344e-06	0.000226999	--	--	--	--	--	--	--	--	--	--	--	--	--	--	--	--	--	--	--	--	--	--	-	-	-	--
Unigene36579_All	2146	170	386	5.4249	11.8178	1.12329	Up	1.49792e-18	2.11824e-16	gi|470129184|ref|XP_004300505.1|	612.5	9e-174	PREDICTED: probable serine/threonine-protein kinase At1g18390-like isoform 1 [Fragaria vesca subsp. vesca]	gi|359491458|ref|XR_139870.1|	163	9e-37	PREDICTED: Vitis vinifera uncharacterized LOC100266453 (LOC100266453), miscRNA	sp|P0C5E2|Y1839_ARATH	496	2e-140	Probable serine/threonine-protein kinase At1g18390 OS=Arabidopsis thaliana GN=At1g18390 PE=1 SV=2	YAR019c	99.4	2e-20	COG0515	Serine/threonine protein kinase	K00924	2e-54	212	aly:ARALYDRAFT_486409	[EC:2.7.1.-]	-	GO:0016301//kinase activity	-	--
Unigene28506_All	2384	41	93	1.1777	2.563	1.12186	Up	1.76111e-05	0.00045639	gi|313755458|gb|ADR74220.1|	805.4	0	(E)-nerolidol/(E,E)-geranyl linalool synthase [Vitis vinifera]	gi|226290818|gb|FJ265785.1|	63.9	7e-07	Actinidia deliciosa cultivar Hayward terpene synthase mRNA, complete cds	sp|Q96376|LIS_CLABR	633	0	S-linalool synthase OS=Clarkia breweri GN=LIS PE=2 SV=1	--	--	--	--	--	K04120	2e-98	358	ppp:PHYPADRAFT_107108	ent-copalyl diphosphate synthase [EC:5.5.1.13]	GO:0009753//response to jasmonic acid stimulus;GO:0009628//response to abiotic stimulus;GO:0009611//response to wounding;GO:0080027//response to herbivore;GO:1901701;GO:0016102//diterpenoid biosynthetic process;GO:0009617//response to bacterium;GO:0009755//hormone-mediated signaling pathway;GO:0000304//response to singlet oxygen	GO:0046872//metal ion binding;GO:0080013//(E,E)-geranyllinalool synthase activity	GO:0009536//plastid	--
CL4316.Contig2_All	1383	119	269	5.8925	12.7794	1.11687	Up	2.87702e-13	2.59894e-11	gi|206584345|gb|ACI15345.1|	447.6	2e-124	NAC domain protein NAC4 [Gossypium hirsutum] >gi|206584355|gb|ACI15350.1| NAC domain protein NAC4 [Gossypium hirsutum]	gi|460397295|ref|XM_004244155.1|	224	2e-55	PREDICTED: Solanum lycopersicum NAC domain-containing protein 72-like (LOC101248026), mRNA	sp|Q93VY3|NAC72_ARATH	370	1e-102	NAC domain-containing protein 72 OS=Arabidopsis thaliana GN=NAC072 PE=2 SV=1	--	--	--	--	--	--	--	--	--	--	GO:1901700	-	-	--
CL9603.Contig1_All	781	77	174	6.7517	14.6379	1.11639	Up	4.53478e-09	2.43636e-07	gi|356568182|ref|XP_003552292.1|	146	6e-34	PREDICTED: protein LURP-one-related 15-like [Glycine max]	--	--	--	--	sp|Q9SF24|LOR10_ARATH	124	6e-29	Protein LURP-one-related 10 OS=Arabidopsis thaliana GN=At3g11740 PE=2 SV=2	--	--	--	--	--	--	--	--	--	--	-	-	-	--
Unigene30579_All	217	47	106	14.8324	32.0941	1.11356	Up	5.13742e-06	0.000151743	gi|3298468|dbj|BAA31520.1|	122.5	2e-27	SAMIPF [Aster tripolium]	gi|3298467|dbj|AB012272.1|	91.7	3e-16	Aster tripolium mRNA for SAMIPF, partial cds	sp|P25818|TIP11_ARATH	118	9e-28	Aquaporin TIP1-1 OS=Arabidopsis thaliana GN=TIP1-1 PE=1 SV=1	--	--	--	--	--	K09873	2e-27	118	ath:AT2G36830	aquaporin TIP	GO:0006833//water transport;GO:0080170//hydrogen peroxide transmembrane transport;GO:0009740//gibberellic acid mediated signaling pathway;GO:0006816//calcium ion transport;GO:0009651//response to salt stress;GO:0009698//phenylpropanoid metabolic process;GO:0006972//hyperosmotic response;GO:0007030//Golgi organization;GO:0006096//glycolysis;GO:0006598//polyamine catabolic process;GO:0042398//cellu…	GO:0015250//water channel activity;GO:0015204//urea transmembrane transporter activity	GO:0009705//plant-type vacuole membrane;GO:0009941//chloroplast envelope;GO:0000326//protein storage vacuole;GO:0016021//integral to membrane;GO:0042807//central vacuole	--
CL11814.Contig1_All	1438	59	133	2.8097	6.0768	1.1129	Up	3.23986e-07	1.25714e-05	gi|73671233|gb|AAZ80046.1|	609	6e-173	hydroxycinnamoyl-CoA:quinate hydroxycinnamoyltransferase [Cynara cardunculus]	gi|390516322|gb|JF338139.1|	87.7	3e-14	Cynara cardunculus var. scolymus cultivar Mola hydroxycinnamoyl-CoA shikimate/quinate hydroxycinnamoyl-transferase (HCT) mRNA, complete cds	sp|Q8GSM7|HST_TOBAC	582	2e-166	Shikimate O-hydroxycinnamoyltransferase OS=Nicotiana tabacum GN=HST PE=1 SV=1	--	--	--	--	--	K13065	2e-163	573	vvi:100265530	shikimate O-hydroxycinnamoyltransferase [EC:2.3.1.133]	-	GO:0016747//transferase activity, transferring acyl groups other than amino-acyl groups	-	--
Unigene18954_All	781	445	1001	39.0195	84.2098	1.10979	Up	1.04739e-44	5.42859e-42	gi|255541202|ref|XP_002511665.1|	213.8	2e-54	14 kDa proline-rich protein DC2.15 precursor, putative [Ricinus communis] >gi|223548845|gb|EEF50334.1| 14 kDa proline-rich protein DC2.15 precursor, putative [Ricinus communis]	gi|349715742|emb|FQ387034.1|	75.8	6e-11	Vitis vinifera clone SS0AEB27YO11	sp|P14009|14KD_DAUCA	159	1e-39	14 kDa proline-rich protein DC2.15 OS=Daucus carota PE=2 SV=1	CC3494_1	52.8	6e-07	COG3637	Opacity protein and related surface antigens	K14709	6e-09	59.3	vcn:VOLCADRAFT_104214	solute carrier family 39 (zinc transporter), member 1/2/3	GO:0000038//very long-chain fatty acid metabolic process;GO:0006869//lipid transport;GO:0042335//cuticle development	GO:0008289//lipid binding	GO:0005576//extracellular region;GO:0009535//chloroplast thylakoid membrane	--
Unigene35990_All	872	58	130	4.555	9.795	1.10459	Up	5.15798e-07	1.92385e-05	gi|229002017|dbj|BAH57855.1|	77.8	2e-13	tracheary element differentiation-related 7B [Zinnia violacea]	gi|229002014|dbj|AB377515.1|	83.8	3e-13	Zinnia violacea TED7A mRNA for tracheary element differentiation-related 7A, complete cds	sp|Q9T0K5|LRX3_ARATH	103	2e-22	Leucine-rich repeat extensin-like protein 3 OS=Arabidopsis thaliana GN=LRX3 PE=1 SV=1	XF0818	67.4	3e-11	COG2730	Endoglucanase	K14709	1e-20	98.2	vcn:VOLCADRAFT_104214	solute carrier family 39 (zinc transporter), member 1/2/3	GO:0009834//secondary cell wall biogenesis	-	-	--
CL6317.Contig2_All	1804	181	404	6.8709	14.7138	1.0986	Up	1.01829e-18	1.46164e-16	gi|296089625|emb|CBI39444.3|	590.5	3e-167	unnamed protein product [Vitis vinifera]	gi|16304000|gb|AF420013.1|	87.7	4e-14	Narcissus pseudonarcissus auxin efflux carrier protein mRNA, partial cds	sp|Q5VQY3|PIN5_ORYSJ	284	1e-76	Probable auxin efflux carrier component 5 OS=Oryza sativa subsp. japonica GN=PIN5 PE=2 SV=1	BMEI0560	50.4	1e-05	COG0679	Predicted permeases	K13947	2e-168	590	vvi:100253234	auxin efflux carrier family	GO:0055085//transmembrane transport;GO:0009958//positive gravitropism;GO:0009723//response to ethylene stimulus;GO:0010315//auxin efflux	GO:0010329//auxin efflux transmembrane transporter activity	GO:0009925//basal plasma membrane;GO:0000323//lytic vacuole;GO:0016021//integral to membrane	--
Unigene22119_All	1226	130	290	7.2615	15.5413	1.09777	Up	7.67534e-14	7.35702e-12	gi|268528131|gb|ACZ06242.1|	439.5	5e-122	caffeic acid O-methyltransferase 3 [Gossypium hirsutum]	gi|359489513|ref|XM_002267143.2|	93.7	4e-16	PREDICTED: Vitis vinifera quercetin 3-O-methyltransferase 1-like, transcript variant 1 (LOC100260786), mRNA	sp|P28002|COMT1_MEDSA	391	5e-109	Caffeic acid 3-O-methyltransferase OS=Medicago sativa PE=1 SV=1	Rv0567	62	2e-09	COG0500	SAM-dependent methyltransferases	K05279	4e-106	383	pop:POPTR_834247	flavonol 3-O-methyltransferase [EC:2.1.1.76]	-	GO:0008171//O-methyltransferase activity	-	--
CL1557.Contig3_All	997	88	196	6.0445	12.9164	1.09551	Up	8.7428e-10	5.24861e-08	gi|460367902|ref|XP_004229809.1|	196.4	6e-49	PREDICTED: uncharacterized protein LOC101251327 [Solanum lycopersicum]	--	--	--	--	--	--	--	--	--	--	--	--	--	--	--	--	--	--	-	-	-	--
CL9487.Contig2_All	1176	53	118	3.0863	6.5926	1.09497	Up	2.06026e-06	6.75997e-05	gi|460406433|ref|XP_004248669.1|	364.4	2e-99	PREDICTED: probable carboxylesterase 18-like [Solanum lycopersicum]	--	--	--	--	sp|Q9LT10|CXE18_ARATH	325	3e-89	Probable carboxylesterase 18 OS=Arabidopsis thaliana GN=CXE18 PE=2 SV=1	AF1716	96.7	7e-20	COG0657	Esterase/lipase	K14493	3e-56	217	ppp:PHYPADRAFT_118478	gibberellin receptor GID1 [EC:3.-.-.-]	GO:0009860//pollen tube growth	GO:0004091//carboxylesterase activity	-	--
CL10676.Contig1_All	2020	326	725	11.0519	23.5812	1.09334	Up	4.23168e-32	1.23651e-29	gi|13940209|emb|CAC37922.1|	1006.1	0	fructan 1-exohydrolase IIa [Cichorium intybus] >gi|32492892|gb|AAP85536.1| fructan 1-exohydrolase IIa [Cichorium intybus]	gi|13940208|emb|AJ295033.1|	829	0	Cichorium intybus mRNA for fructan 1-exohydrolase IIa (1-feh IIa gene)	sp|Q67XZ3|INV3_ARATH	614	5e-176	Beta-fructofuranosidase, insoluble isoenzyme CWINV3 OS=Arabidopsis thaliana GN=CWINV3 PE=1 SV=2	BS_sacC	192	1e-48	COG1621	Beta-fructosidases (levanase/invertase)	K01193	0	698	pop:POPTR_561648	beta-fructofuranosidase [EC:3.2.1.26]	GO:0005975//carbohydrate metabolic process	GO:0051669	-	--
CL936.Contig8_All	3118	199	442	4.3707	9.3138	1.09151	Up	3.86236e-20	6.30214e-18	gi|462410153|gb|EMJ15487.1|	609	1e-172	hypothetical protein PRUPE_ppb000367mg [Prunus persica]	gi|359490571|ref|XM_003634068.1|	65.9	2e-07	PREDICTED: Vitis vinifera probable LRR receptor-like serine/threonine-protein kinase At4g36180-like (LOC100853108), mRNA	sp|C0LGQ5|GSO1_ARATH	358	1e-98	LRR receptor-like serine/threonine-protein kinase GSO1 OS=Arabidopsis thaliana GN=GSO1 PE=2 SV=1	YJL005w_1	89	5e-17	COG4886	Leucine-rich repeat (LRR) protein	K13420	2e-87	322	sbi:SORBI_06g028760	LRR receptor-like serine/threonine-protein kinase FLS2 [EC:2.7.11.1]	-	-	-	--
CL4936.Contig3_All	1918	118	262	4.2131	8.975	1.09103	Up	1.5602e-12	1.282e-10	gi|227809538|gb|ACP40988.1|	783.1	0	cytokinin oxidase/dehydrogenase [Solanum tuberosum]	gi|460385148|ref|XM_004238219.1|	196	6e-47	PREDICTED: Solanum lycopersicum cytokinin oxidase/dehydrogenase-like (SlCKX4), mRNA	sp|Q67YU0|CKX5_ARATH	719	0	Cytokinin dehydrogenase 5 OS=Arabidopsis thaliana GN=CKX5 PE=2 SV=1	all0324	136	1e-31	COG0277	FAD/FMN-containing dehydrogenases	K00279	0	780	vvi:100267760	cytokinin dehydrogenase [EC:1.5.99.12]	GO:0009823//cytokinin catabolic process;GO:0009753//response to jasmonic acid stimulus;GO:0022900//electron transport chain;GO:0009694//jasmonic acid metabolic process;GO:0032940//secretion by cell	GO:0019139//cytokinin dehydrogenase activity;GO:0050660//flavin adenine dinucleotide binding;GO:0008762//UDP-N-acetylmuramate dehydrogenase activity	GO:0009536//plastid;GO:0016023//cytoplasmic membrane-bounded vesicle;GO:0005576//extracellular region	--
CL759.Contig5_All	3640	402	892	7.563	16.1006	1.09008	Up	6.26264e-39	2.52587e-36	gi|359482654|ref|XP_003632802.1|	1771.1	0	PREDICTED: pleiotropic drug resistance protein 1-like [Vitis vinifera]	gi|359482653|ref|XM_003632754.1|	305	2e-79	PREDICTED: Vitis vinifera pleiotropic drug resistance protein 1-like (LOC100241161), mRNA	sp|Q76CU2|PDR1_TOBAC	1768	0	Pleiotropic drug resistance protein 1 OS=Nicotiana tabacum GN=PDR1 PE=2 SV=1	YDR406w_3	223	2e-57	COG1131	ABC-type multidrug transport system, ATPase component	K05681	8e-52	204	cme:CMS467C	ATP-binding cassette, subfamily G (WHITE), member 2	GO:0006200//ATP catabolic process	GO:0015416//organic phosphonate transmembrane-transporting ATPase activity;GO:0005524//ATP binding	GO:0016020//membrane	--
Unigene23148_All	686	60	133	5.9896	12.7382	1.08863	Up	5.1991e-07	1.93667e-05	gi|225428223|ref|XP_002279270.1|	124.4	1e-27	PREDICTED: indole-3-acetic acid-induced protein ARG7-like [Vitis vinifera]	--	--	--	--	sp|P33083|AX6B_SOYBN	50.8	7e-07	Auxin-induced protein 6B OS=Glycine max PE=2 SV=1	--	--	--	--	--	K14488	5e-09	59.3	vvi:100266954	SAUR family protein	-	-	-	--
Unigene36362_All	2627	79	175	2.0594	4.3768	1.08765	Up	8.52264e-09	4.39144e-07	gi|359496542|ref|XP_003635262.1|	905.6	0	PREDICTED: G-type lectin S-receptor-like serine/threonine-protein kinase B120-like [Vitis vinifera]	gi|470118528|ref|XM_004295332.1|	174	3e-40	PREDICTED: Fragaria vesca subsp. vesca uncharacterized LOC101310880 (LOC101310880), mRNA	sp|O81906|B120_ARATH	824	0	G-type lectin S-receptor-like serine/threonine-protein kinase B120 OS=Arabidopsis thaliana GN=B120 PE=1 SV=1	YAR019c	97.8	8e-20	COG0515	Serine/threonine protein kinase	K04733	5e-64	244	smo:SELMODRAFT_159261	interleukin-1 receptor-associated kinase 4 [EC:2.7.11.1]	GO:0009611//response to wounding;GO:0006944//cellular membrane fusion;GO:0010363//regulation of plant-type hypersensitive response;GO:0009693//ethylene biosynthetic process;GO:0002679//respiratory burst involved in defense response;GO:0010200//response to chitin;GO:0006612//protein targeting to membrane;GO:0050832//defense response to fungus;GO:0043069//negative regulation of programmed cell deat…	GO:0004672//protein kinase activity;GO:0005488//binding	GO:0005886//plasma membrane	--
CL1423.Contig2_All	2422	52	115	1.4703	3.1196	1.08525	Up	3.27694e-06	0.000102472	gi|462413181|gb|EMJ18230.1|	896.7	0	hypothetical protein PRUPE_ppa001662mg [Prunus persica]	gi|225462915|ref|XM_002264868.1|	109	1e-20	PREDICTED: Vitis vinifera phosphate transporter PHO1 homolog 3-like, transcript variant 2 (LOC100262561), mRNA	sp|Q9LJW0|PHO19_ARATH	802	0	Phosphate transporter PHO1 homolog 9 OS=Arabidopsis thaliana GN=PHO1-H9 PE=2 SV=1	SPCP1E11.01c_2	120	1e-26	COG5409	EXS domain-containing protein	--	--	--	--	--	-	-	-	--
Unigene1372_All	858	68	150	5.4274	11.4864	1.08159	Up	1.13215e-07	4.81191e-06	gi|225426789|ref|XP_002282910.1|	284.6	1e-75	PREDICTED: pathogenesis-related protein R major form [Vitis vinifera]	gi|408692401|gb|JX489410.1|	79.8	4e-12	Artemisia tridentata Contig_26223 pathogenesis-related protein gene, partial cds	sp|E3SU11|ALL13_OLEEU	276	8e-75	Thaumatin-like protein OS=Olea europaea PE=1 SV=1	--	--	--	--	--	--	--	--	--	--	GO:0006950//response to stress	-	-	--
CL13015.Contig2_All	1701	98	216	3.9454	8.3431	1.08041	Up	1.94702e-10	1.28467e-08	gi|302143298|emb|CBI21859.3|	572	1e-161	unnamed protein product [Vitis vinifera]	gi|225446375|ref|XM_002274189.1|	325	9e-86	PREDICTED: Vitis vinifera probable serine/threonine-protein kinase At1g54610-like (LOC100250631), mRNA	sp|F4I114|Y1960_ARATH	394	7e-110	Probable serine/threonine-protein kinase At1g09600 OS=Arabidopsis thaliana GN=At1g09600 PE=2 SV=1	ECU02g1450	131	3e-30	COG0515	Serine/threonine protein kinase	K08819	1e-109	395	rcu:RCOM_1429130	cyclin-dependent kinase 12/13 [EC:2.7.11.22 2.7.11.23]	GO:0016310//phosphorylation	GO:0004672//protein kinase activity;GO:0000166//nucleotide binding	GO:0005886//plasma membrane;GO:0005634//nucleus	--
CL14527.Contig2_All	2485	54	119	1.4881	3.1463	1.08018	Up	2.4122e-06	7.81842e-05	gi|344178892|dbj|BAK64102.1|	241.1	7e-62	gag-pol polyprotein [Eustoma exaltatum subsp. russellianum]	gi|407339794|gb|AC235843.2|	91.7	3e-15	Glycine max clone GM_WBb0059O09, complete sequence	sp|P10978|POLX_TOBAC	215	1e-55	Retrovirus-related Pol polyprotein from transposon TNT 1-94 OS=Nicotiana tabacum PE=2 SV=1	--	--	--	--	--	K10760	3e-22	105	vvi:100247527	adenylate isopentenyltransferase (cytokinin synthase)	GO:0044238//primary metabolic process;GO:0071704	GO:0004553//hydrolase activity, hydrolyzing O-glycosyl compounds;GO:0005488//binding	-	--
CL3534.Contig3_All	481	59	130	8.4	17.7573	1.07995	Up	8.2468e-07	2.95564e-05	--	--	--	--	--	--	--	--	--	--	--	--	--	--	--	--	--	--	--	--	--	--	-	-	-	--
CL6744.Contig2_All	826	69	152	5.7206	12.0905	1.07964	Up	9.72622e-08	4.17885e-06	gi|225442381|ref|XP_002281551.1|	315.8	5e-85	PREDICTED: vacuolar protein sorting-associated protein 32 homolog 2 [Vitis vinifera] >gi|147795972|emb|CAN76335.1| hypothetical protein VITISV_021984 [Vitis vinifera]	gi|359476189|ref|XM_002275962.2|	278	9e-72	PREDICTED: Vitis vinifera vacuolar protein sorting-associated protein 32 homolog 2-like (LOC100242412), mRNA	sp|Q9SZE4|VP322_ARATH	296	1e-80	Vacuolar protein sorting-associated protein 32 homolog 2 OS=Arabidopsis thaliana GN=VPS32.2 PE=1 SV=1	--	--	--	--	--	K12194	4e-86	315	vvi:100258281	charged multivesicular body protein 4	GO:0015031//protein transport	-	GO:0005886//plasma membrane	--
CL1020.Contig1_All	2038	95	209	3.1922	6.7379	1.07775	Up	4.14612e-10	2.61949e-08	gi|6049841|gb|AAF02775.1|AF190728_1	1105.1	0	asparagine synthetase [Helianthus annuus]	gi|8347728|gb|AF263432.1|	1237	0	Helianthus annuus asparagine synthetase (HAS1.1) mRNA, complete cds	sp|P31752|ASNS_ASPOF	1041	0	Asparagine synthetase [glutamine-hydrolyzing] OS=Asparagus officinalis PE=2 SV=2	asnB	630	3e-180	COG0367	Asparagine synthase (glutamine-hydrolyzing)	K01953	0	1058	vvi:100241610	asparagine synthase (glutamine-hydrolysing) [EC:6.3.5.4]	GO:0009749//response to glucose stimulus;GO:0009744//response to sucrose stimulus;GO:0009750//response to fructose stimulus;GO:0070981//L-asparagine biosynthetic process;GO:0043617//cellular response to sucrose starvation	GO:0005524//ATP binding;GO:0004066//asparagine synthase (glutamine-hydrolyzing) activity	-	--
Unigene1977_All	997	88	193	6.0445	12.7187	1.07326	Up	2.18948e-09	1.24154e-07	gi|388508888|gb|AFK42510.1|	320.9	2e-86	unknown [Lotus japonicus]	gi|460388342|ref|XM_004239779.1|	127	2e-26	PREDICTED: Solanum lycopersicum rho GDP-dissociation inhibitor 1-like (LOC101249460), mRNA	sp|Q9SFC6|GDIR_ARATH	309	2e-84	Rho GDP-dissociation inhibitor 1 OS=Arabidopsis thaliana GN=GDI1 PE=1 SV=1	--	--	--	--	--	K12462	7e-86	315	rcu:RCOM_0669590	Rho GDP-dissociation inhibitor	GO:0007015//actin filament organization;GO:0009932//cell tip growth;GO:0010053//root epidermal cell differentiation	GO:0005094//Rho GDP-dissociation inhibitor activity;GO:0005515//protein binding	GO:0005737//cytoplasm	--
Unigene36335_All	1094	57	125	3.568	7.5071	1.07314	Up	1.52319e-06	5.15428e-05	gi|356572448|ref|XP_003554380.1|	249.6	7e-65	PREDICTED: cytokinin riboside 5&apos;-monophosphate phosphoribohydrolase LOG3-like [Glycine max]	gi|384081613|ref|NM_001257982.1|	285	5e-74	Solanum lycopersicum cytokinin riboside 5'-monophosphate phosphoribohydrolase LOG6 (LOG6), mRNA >gi|383212261|dbj|AB690818.1| Solanum lycopersicum SlLOG6 mRNA for cytokinin riboside 5'-monophosphate phosphoribohydrolase-like, complete cds	sp|Q8L8B8|LOG3_ARATH	229	2e-60	Cytokinin riboside 5'-monophosphate phosphoribohydrolase LOG3 OS=Arabidopsis thaliana GN=LOG3 PE=1 SV=1	YJL055w	116	8e-26	COG1611	Predicted Rossmann fold nucleotide-binding protein	K06966	5e-66	249	gmx:100810030		-	GO:0016787//hydrolase activity;GO:0016829//lyase activity	GO:0005829//cytosol;GO:0005634//nucleus	--
Unigene37017_All	1702	172	376	6.9206	14.5147	1.06855	Up	8.00202e-17	9.88763e-15	gi|225458055|ref|XP_002278300.1|	582.8	6e-165	PREDICTED: cytochrome P450 83B1 [Vitis vinifera]	gi|460409034|ref|XM_004249898.1|	69.9	8e-09	PREDICTED: Solanum lycopersicum cytochrome P450 83B1-like (LOC101261184), mRNA	sp|P24465|C71A1_PERAE	452	2e-127	Cytochrome P450 71A1 OS=Persea americana GN=CYP71A1 PE=1 SV=2	all3746	126	1e-28	COG2124	Cytochrome P450	K11818	7e-125	446	ath:AT4G31500	cytochrome P450, family 83, subfamily B, polypeptide 1 [EC:1.14.-.-]	GO:0009639//response to red or far red light;GO:0046394;GO:0042742//defense response to bacterium;GO:0019761//glucosinolate biosynthetic process;GO:0042435//indole-containing compound biosynthetic process	GO:0046872//metal ion binding;GO:0016709//oxidoreductase activity, acting on paired donors, with incorporation or reduction of molecular oxygen, NAD(P)H as one donor, and incorporation of one atom of oxygen	GO:0016020//membrane;GO:0043231//intracellular membrane-bounded organelle;GO:0044444//cytoplasmic part	--
CL6918.Contig2_All	944	70	153	5.0781	10.6488	1.06833	Up	1.13385e-07	4.81735e-06	gi|359477903|ref|XP_002270714.2|	232.6	7e-60	PREDICTED: uncharacterized protein LOC100258878 [Vitis vinifera]	--	--	--	--	--	--	--	--	--	--	--	--	--	--	--	--	--	--	GO:0048364//root development;GO:0009926//auxin polar transport;GO:0010305//leaf vascular tissue pattern formation;GO:0019827//stem cell maintenance;GO:0001708//cell fate specification;GO:0009790//embryo development	-	GO:0005634//nucleus	--
CL685.Contig3_All	4486	54	118	0.8243	1.7282	1.06803	Up	3.28154e-06	0.00010256	gi|255558846|ref|XP_002520446.1|	1253.8	0	ceramidase, putative [Ricinus communis] >gi|223540288|gb|EEF41859.1| ceramidase, putative [Ricinus communis]	gi|359478574|ref|XM_002279926.2|	351	4e-93	PREDICTED: Vitis vinifera neutral ceramidase-like (LOC100255395), mRNA	sp|Q304B9|NCASE_ARATH	1134	0	Neutral ceramidase OS=Arabidopsis thaliana GN=At2g38010 PE=2 SV=1	--	--	--	--	--	K12349	0	1253	rcu:RCOM_0731110	neutral ceramidase [EC:3.5.1.23]	-	GO:0017040//ceramidase activity	GO:0005576//extracellular region;GO:0005774//vacuolar membrane	--
CL1559.Contig2_All	535	89	194	11.3922	23.8247	1.06441	Up	2.54742e-09	1.42476e-07	gi|14484936|gb|AAK62820.1|	293.5	1e-78	high affinity sulfate transporter [Solanum lycopersicum]	gi|359492828|ref|XM_002285774.2|	212	3e-52	PREDICTED: Vitis vinifera sulfate transporter (LOC100233023), mRNA	sp|Q9MAX3|SUT12_ARATH	279	8e-76	Sulfate transporter 1.2 OS=Arabidopsis thaliana GN=SULTR1;2 PE=1 SV=1	SPAC869.05c	100	1e-21	COG0659	Sulfate permease and related transporters (MFS superfamily)	--	--	--	--	--	GO:0008272//sulfate transport;GO:0009970//cellular response to sulfate starvation;GO:0055085//transmembrane transport;GO:0080160//selenate transport	GO:0008271//secondary active sulfate transmembrane transporter activity	GO:0005886//plasma membrane;GO:0016021//integral to membrane	--
Unigene15805_All	674	90	196	9.1444	19.1063	1.06309	Up	2.18922e-09	1.24201e-07	--	--	--	--	--	--	--	--	--	--	--	--	--	--	--	--	--	--	--	--	--	--	-	-	-	--
Unigene11077_All	1446	62	135	2.9363	6.134	1.06283	Up	7.07744e-07	2.56869e-05	gi|460387965|ref|XP_004239642.1|	601.3	1e-170	PREDICTED: probable LRR receptor-like serine/threonine-protein kinase At5g63710-like [Solanum lycopersicum]	gi|460387964|ref|XM_004239594.1|	230	3e-57	PREDICTED: Solanum lycopersicum probable LRR receptor-like serine/threonine-protein kinase At5g63710-like (LOC101244667), mRNA	sp|Q8W4S5|Y5371_ARATH	555	3e-158	Probable LRR receptor-like serine/threonine-protein kinase At5g63710 OS=Arabidopsis thaliana GN=At5g63710 PE=2 SV=1	YAR019c	92.4	2e-18	COG0515	Serine/threonine protein kinase	K13418	6e-124	442	rcu:RCOM_0186340	somatic embryogenesis receptor kinase 1 [EC:2.7.10.1 2.7.11.1]	GO:0010363//regulation of plant-type hypersensitive response;GO:0006612//protein targeting to membrane;GO:0007169//transmembrane receptor protein tyrosine kinase signaling pathway;GO:0006468//protein phosphorylation;GO:0009963//positive regulation of flavonoid biosynthetic process	GO:0004703//G-protein coupled receptor kinase activity;GO:0005524//ATP binding	GO:0016021//integral to membrane;GO:0005886//plasma membrane	--
Unigene23247_All	1801	208	452	7.909	16.4894	1.05997	Up	1.12062e-19	1.75835e-17	gi|460394878|ref|XP_004243017.1|	220.3	8e-56	PREDICTED: putative UPF0481 protein At3g02645-like [Solanum lycopersicum]	--	--	--	--	sp|Q9SD53|Y3720_ARATH	92.4	7e-19	UPF0481 protein At3g47200 OS=Arabidopsis thaliana GN=At3g47200 PE=1 SV=1	--	--	--	--	--	--	--	--	--	--	-	-	-	--
Unigene27201_All	2526	768	1666	20.8209	43.3332	1.05744	Up	7.55992e-68	6.71274e-65	gi|460398637|ref|XP_004244862.1|	1015	0	PREDICTED: uncharacterized membrane protein C24H6.13-like [Solanum lycopersicum]	gi|147827320|emb|AM485383.2|	97.6	6e-17	Vitis vinifera contig VV78X085554.13, whole genome shotgun sequence	--	--	--	--	YMR266w	187	1e-46	COG5594	Uncharacterized integral membrane protein	K03021	6e-15	81.6	ota:Ot01g06000	DNA-directed RNA polymerase III subunit RPC2 [EC:2.7.7.6]	-	-	GO:0009941//chloroplast envelope;GO:0009506//plasmodesma;GO:0016023//cytoplasmic membrane-bounded vesicle;GO:0005886//plasma membrane;GO:0005774//vacuolar membrane;GO:0005576//extracellular region	--
CL6225.Contig4_All	954	104	225	7.4655	15.4958	1.05357	Up	1.94506e-10	1.28412e-08	gi|207059702|dbj|BAG71891.1|	475.3	6e-133	caffeoyl CoA O-methyltransferase [Carthamus tinctorius]	gi|207059703|dbj|AB430463.1|	680	0	Carthamus tinctorius CtCoAOMT4 mRNA for caffeoyl CoA O-methyltransferase, complete cds	sp|Q41720|CAMT_ZINEL	466	7e-132	Caffeoyl-CoA O-methyltransferase OS=Zinnia elegans GN=CCOAOMT PE=2 SV=1	all5179	170	3e-42	COG4122	Predicted O-methyltransferase	K00588	6e-127	451	vvi:100243978	caffeoyl-CoA O-methyltransferase [EC:2.1.1.104]	GO:0032259//methylation	GO:0042409//caffeoyl-CoA O-methyltransferase activity	-	--
Unigene21920_All	1719	134	289	5.3383	11.0459	1.04906	Up	6.36168e-13	5.49128e-11	gi|470119703|ref|XP_004295950.1|	707.2	0	PREDICTED: riboflavin biosynthesis protein ribBA, chloroplastic-like [Fragaria vesca subsp. vesca]	gi|225435085|ref|XM_002281410.1|	93.7	6e-16	PREDICTED: Vitis vinifera riboflavin biosynthesis protein ribBA, chloroplastic-like (LOC100267389), mRNA	sp|P47924|RIBBA_ARATH	560	9e-160	Riboflavin biosynthesis protein ribBA, chloroplastic OS=Arabidopsis thaliana GN=RIBBA PE=2 SV=2	ML0559_2	249	8e-66	COG0807	GTP cyclohydrolase II	K14652	0	706	rcu:RCOM_0300960	3,4-dihydroxy 2-butanone 4-phosphate synthase / GTP cyclohydrolase II [EC:4.1.99.12 3.5.4.25]	GO:0009231//riboflavin biosynthetic process;GO:0016556//mRNA modification	GO:0003935//GTP cyclohydrolase II activity;GO:0008686//3,4-dihydroxy-2-butanone-4-phosphate synthase activity	GO:0009507//chloroplast	--
Unigene677_All	2781	1264	2725	31.1256	64.3791	1.04849	Up	2.63858e-108	4.19769e-105	gi|57013900|ref|YP_173374.1|	205.7	3e-51	hypothetical protein NitaMp027 [Nicotiana tabacum] >gi|57014030|ref|YP_173501.1| hypothetical protein NitaMp164 [Nicotiana tabacum] >gi|56806536|dbj|BAD83437.1| hypothetical protein (mitochondrion) [Nicotiana tabacum] >gi|56806666|dbj|BAD83567.1| hypothetical protein (mitochondrion) [Nicotiana tabacum]	gi|239764707|gb|GQ220323.1|	3546	0	Vitis vinifera strain PN40024 mitochondrion, partial genome	sp|P93276|M030_ARATH	123	5e-28	Uncharacterized mitochondrial protein AtMg00030 OS=Arabidopsis thaliana GN=AtMg00030 PE=4 SV=1	--	--	--	--	--	--	--	--	--	--	-	-	GO:0005739//mitochondrion	--
Unigene10216_All	974	262	561	18.4211	37.8428	1.03866	Up	2.58572e-23	5.03705e-21	gi|225425076|ref|XP_002271486.1|	325.9	6e-88	PREDICTED: ankyrin repeat-containing protein At3g12360-like [Vitis vinifera]	gi|297804151|ref|XM_002869914.1|	63.9	3e-07	Arabidopsis lyrata subsp. lyrata hypothetical protein, mRNA	sp|Q9C7A2|Y3236_ARATH	57.8	1e-08	Ankyrin repeat-containing protein At3g12360 OS=Arabidopsis thaliana GN=At3g12360 PE=2 SV=1	--	--	--	--	--	--	--	--	--	--	-	-	-	--
CL2650.Contig2_All	735	57	122	5.3108	10.9057	1.03808	Up	3.78646e-06	0.000116216	gi|224100351|ref|XP_002311843.1|	182.6	5e-45	predicted protein [Populus trichocarpa] >gi|222851663|gb|EEE89210.1| predicted protein [Populus trichocarpa]	gi|460390908|ref|XM_004241019.1|	79.8	4e-12	PREDICTED: Solanum lycopersicum uncharacterized LOC101266524 (LOC101266524), mRNA	--	--	--	--	--	--	--	--	--	--	--	--	--	--	-	GO:0000166//nucleotide binding	GO:0009570//chloroplast stroma	--
Unigene36186_All	409	482	1031	80.7042	165.621	1.03717	Up	2.20664e-41	1.007e-38	gi|224082422|ref|XP_002306688.1|	59.3	2e-08	predicted protein [Populus trichocarpa] >gi|222856137|gb|EEE93684.1| predicted protein [Populus trichocarpa]	gi|168236|gb|M76546.1|HNNHPRG	79.8	2e-12	Helianthus annuus hydroxyproline-rich protein gene, complete cds	sp|Q9FS16|EXTN3_ARATH	147	2e-36	Extensin-3 OS=Arabidopsis thaliana GN=EXT3 PE=2 SV=3	Rv1078	73.9	7e-14	COG1714	Predicted membrane protein/domain	K01115	2e-22	102	vcn:VOLCADRAFT_99471	phospholipase D [EC:3.1.4.4]	GO:0009987//cellular process	-	-	--
CL9792.Contig1_All	275	83	177	20.6689	42.2883	1.0328	Up	2.83158e-08	1.33859e-06	--	--	--	--	--	--	--	--	--	--	--	--	--	--	--	--	--	--	--	--	--	--	-	-	-	--
CL11960.Contig3_All	1243	122	260	6.7214	13.743	1.03186	Up	1.70682e-11	1.27283e-09	gi|357491089|ref|XP_003615832.1|	281.6	2e-74	Cytokinin-O-glucosyltransferase [Medicago truncatula] >gi|355517167|gb|AES98790.1| Cytokinin-O-glucosyltransferase [Medicago truncatula]	gi|297850683|ref|XM_002893177.1|	60	6e-06	Arabidopsis lyrata subsp. lyrata transcription factor/ transferase, transferring glycosyl groups, mRNA	sp|O64733|U87A2_ARATH	241	5e-64	UDP-glycosyltransferase 87A2 OS=Arabidopsis thaliana GN=UGT87A2 PE=2 SV=1	--	--	--	--	--	K13691	2e-41	168	pop:POPTR_718172	pathogen-inducible salicylic acid glucosyltransferase [EC:2.4.1.-]	-	GO:0016740//transferase activity	-	--
Unigene12384_All	2499	470	999	12.8796	26.2651	1.02806	Up	1.34181e-39	5.60936e-37	gi|302143484|emb|CBI22045.3|	1051.2	0	unnamed protein product [Vitis vinifera]	gi|359485472|ref|XM_002278095.2|	230	6e-57	PREDICTED: Vitis vinifera probable LRR receptor-like serine/threonine-protein kinase At1g07650 (LOC100252351), mRNA	sp|C0LGE0|Y1765_ARATH	949	0	Probable LRR receptor-like serine/threonine-protein kinase At1g07650 OS=Arabidopsis thaliana GN=At1g07650 PE=1 SV=1	MA2301_1	83.2	2e-15	COG4886	Leucine-rich repeat (LRR) protein	K04733	2e-47	189	aly:ARALYDRAFT_916421	interleukin-1 receptor-associated kinase 4 [EC:2.7.11.1]	GO:0006468//protein phosphorylation;GO:0007169//transmembrane receptor protein tyrosine kinase signaling pathway	GO:0005524//ATP binding;GO:0004674//protein serine/threonine kinase activity	GO:0005886//plasma membrane	--
CL9596.Contig3_All	1303	73	154	3.8366	7.7653	1.01721	Up	3.1885e-07	1.23847e-05	gi|470131361|ref|XP_004301564.1|	303.9	4e-81	PREDICTED: metacaspase-1-like [Fragaria vesca subsp. vesca]	gi|225465737|ref|XM_002264948.1|	77.8	3e-11	PREDICTED: Vitis vinifera metacaspase-1-like (LOC100255633), mRNA	sp|Q7XJE6|MCA1_ARATH	224	1e-58	Metacaspase-1 OS=Arabidopsis thaliana GN=AMC1 PE=1 SV=1	--	--	--	--	--	--	--	--	--	--	-	-	-	--
Unigene1260_All	410	120	253	20.0433	40.543	1.01633	Up	5.54812e-11	3.8988e-09	--	--	--	--	--	--	--	--	--	--	--	--	--	--	--	--	--	--	--	--	--	--	-	-	-	--
Unigene38240_All	498	58	122	7.9757	16.0957	1.01299	Up	5.87464e-06	0.000170701	--	--	--	--	--	--	--	--	--	--	--	--	--	--	--	--	--	--	--	--	--	--	-	-	-	--
Unigene22752_All	282	223	469	54.1537	109.27	1.01277	Up	5.23136e-19	7.69218e-17	gi|255567693|ref|XP_002524825.1|	70.9	7e-12	Glycine-rich cell wall structural protein 1 precursor, putative [Ricinus communis] >gi|223535885|gb|EEF37545.1| Glycine-rich cell wall structural protein 1 precursor, putative [Ricinus communis]	gi|147865515|emb|AM474068.2|	60	1e-06	Vitis vinifera contig VV78X087148.3, whole genome shotgun sequence	sp|P09789|GRP1_PETHY	61.2	1e-10	Glycine-rich cell wall structural protein 1 OS=Petunia hybrida GN=GRP-1 PE=1 SV=1	CC3494_1	52.4	2e-07	COG3637	Opacity protein and related surface antigens	K01115	9e-09	56.6	vcn:VOLCADRAFT_99471	phospholipase D [EC:3.1.4.4]	-	-	-	--
CL4616.Contig3_All	1288	177	372	9.4109	18.9761	1.01178	Up	2.29282e-15	2.506e-13	gi|82394883|gb|ABB72442.1|	556.6	3e-157	xyloglucan endotransglucosylase [Gerbera hybrid cultivar]	gi|82394882|gb|DQ235255.1|	676	0	Gerbera hybrid cultivar xyloglucan endotransglucosylase mRNA, complete cds	sp|Q8LF99|XTH6_ARATH	468	3e-132	Probable xyloglucan endotransglucosylase/hydrolase protein 6 OS=Arabidopsis thaliana GN=XTH6 PE=2 SV=2	YLR213c	68.9	2e-11	COG2273	Beta-glucanase/Beta-glucan synthetase	K08235	9e-140	494	pop:POPTR_718004	xyloglucan:xyloglucosyl transferase [EC:2.4.1.207]	GO:0009414//response to water deprivation;GO:0006073//cellular glucan metabolic process	GO:0016762//xyloglucan:xyloglucosyl transferase activity;GO:0004553//hydrolase activity, hydrolyzing O-glycosyl compounds	GO:0005618//cell wall;GO:0048046//apoplast	--
Unigene22460_All	812	94	197	7.9276	15.94	1.0077	Up	9.40838e-09	4.8089e-07	gi|356509153|ref|XP_003523316.1|	298.1	1e-79	PREDICTED: protein NDR1-like [Glycine max]	gi|460378532|ref|XM_004234977.1|	83.8	3e-13	PREDICTED: Solanum lycopersicum uncharacterized LOC101250578 (LOC101250578), mRNA	--	--	--	--	--	--	--	--	--	--	--	--	--	--	-	-	GO:0005886//plasma membrane	--
Unigene33533_All	909	699	1461	52.6606	105.6	1.00382	Up	5.57648e-55	3.8021e-52	gi|20385169|gb|AAM21199.1|AF364864_1	338.6	8e-92	pathogenesis-related protein 5-1 [Helianthus annuus]	gi|20385168|gb|AF364864.1|	63.9	3e-07	Helianthus annuus pathogenesis-related protein 5-1 (PR5-1) mRNA, complete cds	sp|P81370|TLP_ACTDE	308	4e-84	Thaumatin-like protein OS=Actinidia deliciosa GN=tlp PE=1 SV=2	--	--	--	--	--	--	--	--	--	--	-	-	-	--
CL5452.Contig2_All	1443	203	424	9.6339	19.3054	1.00281	Up	4.48222e-17	5.69824e-15	gi|225445937|ref|XP_002263999.1|	337.4	3e-91	PREDICTED: transcription factor bHLH35 [Vitis vinifera] >gi|297735470|emb|CBI17910.3| unnamed protein product [Vitis vinifera]	gi|357449602|ref|XM_003595030.1|	157	4e-35	Medicago truncatula Transcription factor bHLH (MTR_2g038040) mRNA, complete cds	sp|Q2HIV9|BH035_ARATH	242	3e-64	Transcription factor bHLH35 OS=Arabidopsis thaliana GN=BHLH35 PE=2 SV=1	--	--	--	--	--	K13422	4e-15	81.3	ppp:PHYPADRAFT_164647	transcription factor MYC2	GO:0009753//response to jasmonic acid stimulus;GO:0055114//oxidation-reduction process;GO:0009694//jasmonic acid metabolic process;GO:0006355//regulation of transcription, DNA-dependent	GO:0003677//DNA binding;GO:0046983//protein dimerization activity;GO:0003700//sequence-specific DNA binding transcription factor activity;GO:0032440//2-alkenal reductase [NAD(P)] activity	GO:0005634//nucleus	--
Unigene22851_All	569	57	119	6.8602	13.7409	1.00215	Up	9.21072e-06	0.000255147	gi|449444074|ref|XP_004139800.1|	81.6	7e-15	PREDICTED: TOM1-like protein 2-like [Cucumis sativus] >gi|449507440|ref|XP_004163033.1| PREDICTED: TOM1-like protein 2-like [Cucumis sativus]	--	--	--	--	--	--	--	--	--	--	--	--	--	--	--	--	--	--	GO:0045087//innate immune response;GO:0046907//intracellular transport;GO:0050794//regulation of cellular process;GO:0051716//cellular response to stimulus;GO:0010033//response to organic substance	-	-	--
CL187.Contig7_All	1682	149	311	6.0664	12.1483	1.00184	Up	6.72e-13	5.77446e-11	gi|225440067|ref|XP_002282335.1|	82.4	2e-14	PREDICTED: uncharacterized protein LOC100244817 [Vitis vinifera] >gi|297741643|emb|CBI32775.3| unnamed protein product [Vitis vinifera]	gi|460402252|ref|XM_004246580.1|	69.9	8e-09	PREDICTED: Solanum lycopersicum uncharacterized LOC101262648 (LOC101262648), mRNA	sp|Q9SZN7|HIP26_ARATH	59.3	7e-09	Heavy metal-associated isoprenylated plant protein 26 OS=Arabidopsis thaliana GN=HIPP26 PE=1 SV=1	--	--	--	--	--	K07213	4e-09	61.6	ath:AT3G56240	copper chaperone	-	-	-	--
CL9428.Contig1_All	817	59	123	4.9454	9.8915	1.0001	Up	6.73876e-06	0.000192827	gi|359477153|ref|XP_003631944.1|	81.3	2e-14	PREDICTED: LOW QUALITY PROTEIN: major allergen Pru ar 1-like [Vitis vinifera]	--	--	--	--	sp|O50001|PRU1_PRUAR	67	1e-11	Major allergen Pru ar 1 OS=Prunus armeniaca PE=1 SV=1	--	--	--	--	--	--	--	--	--	--	-	-	-	--
CL1660.Contig3_All	278	32	0	7.8827	0	-12.9445	Down	1.16703e-10	7.87259e-09	--	--	--	--	--	--	--	--	--	--	--	--	--	--	--	--	--	--	--	--	--	--	-	-	-	--
CL11881.Contig1_All	271	15	0	3.7905	0	-11.8882	Down	2.18332e-05	0.000552433	--	--	--	--	--	--	--	--	--	--	--	--	--	--	--	--	--	--	--	--	--	--	-	-	-	--
CL11647.Contig1_All	390	20	0	3.5119	0	-11.778	Down	6.14494e-07	2.25237e-05	gi|255539499|ref|XP_002510814.1|	73.2	1e-12	conserved hypothetical protein [Ricinus communis] >gi|223549929|gb|EEF51416.1| conserved hypothetical protein [Ricinus communis]	--	--	--	--	--	--	--	--	--	--	--	--	--	--	--	--	--	--	-	-	-	--
CL4138.Contig12_All	479	23	0	3.2882	0	-11.6831	Down	7.21372e-08	3.18416e-06	gi|118487364|gb|ABK95510.1|	169.9	1e-41	unknown [Populus trichocarpa]	gi|460192299|gb|GABL01067836.1|	113	2e-22	TSA: Camelina sativa comp59942_c0_seq1 transcribed RNA sequence	sp|Q9SJY5|PUMP5_ARATH	166	5e-42	Mitochondrial uncoupling protein 5 OS=Arabidopsis thaliana GN=PUMP5 PE=2 SV=1	--	--	--	--	--	K15104	2e-42	169	pop:POPTR_583335	solute carrier family 25 (mitochondrial oxoglutarate transporter), member 11	GO:0006835//dicarboxylic acid transport;GO:0010200//response to chitin;GO:0055085//transmembrane transport;GO:0006839//mitochondrial transport;GO:0015992//proton transport	GO:0017077//oxidative phosphorylation uncoupler activity;GO:0005310//dicarboxylic acid transmembrane transporter activity	GO:0005743//mitochondrial inner membrane;GO:0016021//integral to membrane	--
CL6423.Contig2_All	699	33	0	3.233	0	-11.6587	Down	5.7143e-11	4.00575e-09	gi|255586705|ref|XP_002533977.1|	244.6	1e-63	CBL-interacting serine/threonine-protein kinase, putative [Ricinus communis] >gi|223526040|gb|EEF28408.1| CBL-interacting serine/threonine-protein kinase, putative [Ricinus communis]	gi|116265935|gb|DQ997699.1|	131	1e-27	Populus trichocarpa CBL-interacting protein kinase 9 (CIPK9) mRNA, complete cds	sp|O65554|CIPK6_ARATH	237	5e-63	CBL-interacting serine/threonine-protein kinase 6 OS=Arabidopsis thaliana GN=CIPK6 PE=1 SV=1	Cgl2127_1	79.7	4e-15	COG0515	Serine/threonine protein kinase	K00924	3e-48	189	osa:4342410	[EC:2.7.1.-]	GO:0010540//basipetal auxin transport;GO:0010118//stomatal movement;GO:0006468//protein phosphorylation;GO:0009414//response to water deprivation;GO:0042538//hyperosmotic salinity response;GO:0007275//multicellular organismal development;GO:0019722//calcium-mediated signaling	GO:0005524//ATP binding;GO:0005515//protein binding;GO:0004683//calmodulin-dependent protein kinase activity	GO:0005886//plasma membrane	--
CL3409.Contig2_All	705	30	0	2.9141	0	-11.5088	Down	4.86768e-10	3.03684e-08	gi|225430754|ref|XP_002267044.1|	205.7	5e-52	PREDICTED: 60S ribosomal protein L6, mitochondrial [Vitis vinifera] >gi|297735153|emb|CBI17515.3| unnamed protein product [Vitis vinifera]	gi|460373195|ref|XM_004232359.1|	149	5e-33	PREDICTED: Solanum lycopersicum 60S ribosomal protein L6, mitochondrial-like (LOC101259499), mRNA	sp|P26861|RM06_MARPO	149	1e-36	60S ribosomal protein L6, mitochondrial OS=Marchantia polymorpha GN=RPL6 PE=3 SV=2	TM1485	90.5	2e-18	COG0097	Ribosomal protein L6P/L9E	K02933	5e-53	205	vvi:100247870	large subunit ribosomal protein L6	GO:0006354//DNA-dependent transcription, elongation;GO:0006412//translation	GO:0003735//structural constituent of ribosome;GO:0019843//rRNA binding	GO:0015934//large ribosomal subunit	--
CL4821.Contig2_All	482	19	0	2.6995	0	-11.3985	Down	1.25498e-06	4.31813e-05	--	--	--	--	gi|225321822|dbj|AK325838.1|	69.9	2e-09	Solanum lycopersicum cDNA, clone: LEFL2041K13, HTC in fruit	--	--	--	--	--	--	--	--	--	--	--	--	--	--	-	-	-	--
CL2941.Contig6_All	699	24	0	2.3513	0	-11.1992	Down	3.53216e-08	1.64133e-06	gi|358248792|ref|NP_001239685.1|	159.1	6e-38	uncharacterized protein LOC100800524 [Glycine max]	gi|21907962|dbj|AP004946.1|	79.8	4e-12	Lotus japonicus genomic DNA, chromosome 4, clone: LjT34D11, TM0119, complete sequence	--	--	--	--	--	--	--	--	--	--	--	--	--	--	GO:0016556//mRNA modification	-	GO:0009535//chloroplast thylakoid membrane;GO:0005739//mitochondrion	--
CL2941.Contig7_All	685	23	0	2.2994	0	-11.167	Down	7.21372e-08	3.18293e-06	gi|358248792|ref|NP_001239685.1|	159.1	5e-38	uncharacterized protein LOC100800524 [Glycine max]	gi|21907962|dbj|AP004946.1|	79.8	3e-12	Lotus japonicus genomic DNA, chromosome 4, clone: LjT34D11, TM0119, complete sequence	--	--	--	--	--	--	--	--	--	--	--	--	--	--	GO:0016556//mRNA modification	-	GO:0009535//chloroplast thylakoid membrane;GO:0005739//mitochondrion	--
CL2941.Contig3_All	716	24	0	2.2955	0	-11.1646	Down	3.53216e-08	1.642e-06	gi|358248792|ref|NP_001239685.1|	159.1	6e-38	uncharacterized protein LOC100800524 [Glycine max]	gi|21907962|dbj|AP004946.1|	79.8	4e-12	Lotus japonicus genomic DNA, chromosome 4, clone: LjT34D11, TM0119, complete sequence	--	--	--	--	--	--	--	--	--	--	--	--	--	--	GO:0016556//mRNA modification	-	GO:0009535//chloroplast thylakoid membrane;GO:0005739//mitochondrion	--
CL1576.Contig5_All	1054	35	0	2.274	0	-11.151	Down	1.37001e-11	1.03038e-09	gi|460389482|ref|XP_004240381.1|	339.3	6e-92	PREDICTED: DNA-directed RNA polymerase II subunit RPB7-like [Solanum lycopersicum]	gi|460389481|ref|XM_004240333.1|	315	5e-83	PREDICTED: Solanum lycopersicum DNA-directed RNA polymerase II subunit RPB7-like (LOC101259753), mRNA	sp|P46279|RPB7_SOYBN	337	7e-93	DNA-directed RNA polymerase II subunit RPB7 OS=Glycine max PE=2 SV=1	SPACUNK4.06c	175	1e-43	COG1095	DNA-directed RNA polymerase, subunit E'	K03015	1e-92	338	rcu:RCOM_0732550	DNA-directed RNA polymerase II subunit RPB7	GO:0000394//RNA splicing, via endonucleolytic cleavage and ligation;GO:0006366//transcription from RNA polymerase II promoter	GO:0003899//DNA-directed RNA polymerase activity;GO:0003723//RNA binding	GO:0005665//DNA-directed RNA polymerase II, core complex	--
CL2941.Contig4_All	702	23	0	2.2437	0	-11.1317	Down	7.21372e-08	3.18538e-06	gi|358248792|ref|NP_001239685.1|	159.1	6e-38	uncharacterized protein LOC100800524 [Glycine max]	gi|21907962|dbj|AP004946.1|	79.8	4e-12	Lotus japonicus genomic DNA, chromosome 4, clone: LjT34D11, TM0119, complete sequence	--	--	--	--	--	--	--	--	--	--	--	--	--	--	GO:0016556//mRNA modification	-	GO:0009535//chloroplast thylakoid membrane;GO:0005739//mitochondrion	--
CL6520.Contig8_All	827	25	0	2.0702	0	-11.0156	Down	1.7295e-08	8.47683e-07	--	--	--	--	--	--	--	--	--	--	--	--	--	--	--	--	--	--	--	--	--	--	-	-	-	--
Unigene53233_All	549	15	0	1.8711	0	-10.8697	Down	2.18332e-05	0.000551823	gi|225442394|ref|XP_002276980.1|	164.5	8e-40	PREDICTED: putative leucine-rich repeat receptor-like protein kinase At2g19210-like [Vitis vinifera]	gi|255549707|ref|XM_002515859.1|	61.9	6e-07	Ricinus communis Nodulation receptor kinase precursor, putative, mRNA	sp|C0LGD6|Y1570_ARATH	154	4e-38	Probable LRR receptor-like serine/threonine-protein kinase At1g05700 OS=Arabidopsis thaliana GN=At1g05700 PE=2 SV=1	--	--	--	--	--	K13420	1e-11	67.8	ath:AT5G46330	LRR receptor-like serine/threonine-protein kinase FLS2 [EC:2.7.11.1]	-	GO:0016301//kinase activity	-	--
CL2128.Contig4_All	827	22	0	1.8218	0	-10.8311	Down	1.47326e-07	6.11645e-06	gi|224076544|ref|XP_002304959.1|	357.5	1e-97	predicted protein [Populus trichocarpa] >gi|222847923|gb|EEE85470.1| predicted protein [Populus trichocarpa]	gi|470123824|ref|XR_184566.1|	101	1e-18	PREDICTED: Fragaria vesca subsp. vesca cysteine-rich receptor-like protein kinase 29-like (LOC101307882), misc_RNA	sp|O65468|CRK8_ARATH	323	6e-89	Cysteine-rich receptor-like protein kinase 8 OS=Arabidopsis thaliana GN=CRK8 PE=2 SV=2	CAC0404_1	87.8	2e-17	COG0515	Serine/threonine protein kinase	K04733	3e-51	199	smo:SELMODRAFT_159261	interleukin-1 receptor-associated kinase 4 [EC:2.7.11.1]	GO:0006468//protein phosphorylation	GO:0005524//ATP binding;GO:0004674//protein serine/threonine kinase activity	GO:0044464//cell part	--
CL2779.Contig4_All	644	17	0	1.8077	0	-10.8199	Down	5.23452e-06	0.000154016	--	--	--	--	--	--	--	--	--	--	--	--	--	--	--	--	--	--	--	--	--	--	-	-	-	--
CL1301.Contig1_All	587	15	0	1.7499	0	-10.7731	Down	2.18332e-05	0.000552311	gi|462395649|gb|EMJ01448.1|	76.3	3e-13	hypothetical protein PRUPE_ppa015164mg [Prunus persica]	--	--	--	--	sp|Q9SUS4|RHA1A_ARATH	52	2e-07	RING-H2 zinc finger protein RHA1a OS=Arabidopsis thaliana GN=RHA1A PE=2 SV=1	--	--	--	--	--	--	--	--	--	--	-	-	-	--
CL6139.Contig1_All	857	21	0	1.6781	0	-10.7126	Down	3.00884e-07	1.17386e-05	gi|470145732|ref|XP_004308488.1|	58.2	2e-07	PREDICTED: uncharacterized protein LOC101311423 [Fragaria vesca subsp. vesca]	--	--	--	--	--	--	--	--	YLR106c	53.5	4e-07	COG5271	AAA ATPase containing von Willebrand factor type A (vWA) domain	K14306	3e-12	70.5	vvi:100265039	nuclear pore complex protein Nup62	-	-	-	--
CL1638.Contig3_All	1748	24	0	0.9402	0	-9.87682	Down	3.53216e-08	1.64266e-06	gi|460407866|ref|XP_004249370.1|	741.1	0	PREDICTED: cationic amino acid transporter 2, vacuolar-like [Solanum lycopersicum]	gi|225439246|ref|XM_002271294.1|	363	4e-97	PREDICTED: Vitis vinifera high affinity cationic amino acid transporter 1-like (LOC100265688), mRNA	sp|Q9ASS7|CAAT2_ARATH	687	0	Cationic amino acid transporter 2, vacuolar OS=Arabidopsis thaliana GN=CAT2 PE=1 SV=1	lin0648	310	5e-84	COG0531	Amino acid transporters	K03294	5e-76	283	gmx:100776671	basic amino acid/polyamine antiporter, APA family	GO:0016036//cellular response to phosphate starvation;GO:0042744//hydrogen peroxide catabolic process;GO:0006635//fatty acid beta-oxidation;GO:0006995//cellular response to nitrogen starvation;GO:0016558//protein import into peroxisome matrix;GO:0048573//photoperiodism, flowering;GO:0045454//cell redox homeostasis;GO:0005982//starch metabolic process;GO:0003333//amino acid transmembrane transport…	GO:0005515//protein binding;GO:0020037//heme binding;GO:0050897//cobalt ion binding;GO:0004096//catalase activity;GO:0015171//amino acid transmembrane transporter activity	GO:0009705//plant-type vacuole membrane;GO:0010319//stromule;GO:0022626//cytosolic ribosome;GO:0016021//integral to membrane;GO:0009507//chloroplast;GO:0005777//peroxisome;GO:0005886//plasma membrane;GO:0005634//nucleus;GO:0005739//mitochondrion	--
CL1692.Contig7_All	1340	17	0	0.8688	0	-9.76288	Down	5.23452e-06	0.000154134	gi|301153923|gb|ADK66305.1|	31.2	1e-145	gland-specific fatty acyl-CoA reductase 1 [Artemisia annua]	gi|301153922|gb|GU733320.1|	238	1e-59	Artemisia annua gland-specific fatty acyl-CoA reductase 1 (GFAR1) mRNA, complete cds	sp|Q9XGY7|FAR_SIMCH	315	7e-114	Alcohol-forming fatty acyl-CoA reductase OS=Simmondsia chinensis PE=1 SV=1	--	--	--	--	--	K13356	3e-122	339	vvi:100259719	fatty acyl-CoA reductase [EC:1.2.1.-]	GO:0006629//lipid metabolic process	GO:0016491//oxidoreductase activity	-	--
CL1638.Contig13_All	1767	21	0	0.8139	0	-9.66871	Down	3.00884e-07	1.17426e-05	gi|460407866|ref|XP_004249370.1|	745.3	0	PREDICTED: cationic amino acid transporter 2, vacuolar-like [Solanum lycopersicum]	gi|225439246|ref|XM_002271294.1|	355	1e-94	PREDICTED: Vitis vinifera high affinity cationic amino acid transporter 1-like (LOC100265688), mRNA	sp|Q9ASS7|CAAT2_ARATH	696	0	Cationic amino acid transporter 2, vacuolar OS=Arabidopsis thaliana GN=CAT2 PE=1 SV=1	lin0648	311	3e-84	COG0531	Amino acid transporters	K03294	1e-77	289	osa:4330195	basic amino acid/polyamine antiporter, APA family	GO:0016036//cellular response to phosphate starvation;GO:0042744//hydrogen peroxide catabolic process;GO:0006635//fatty acid beta-oxidation;GO:0006995//cellular response to nitrogen starvation;GO:0016558//protein import into peroxisome matrix;GO:0048573//photoperiodism, flowering;GO:0045454//cell redox homeostasis;GO:0005982//starch metabolic process;GO:0003333//amino acid transmembrane transport…	GO:0005515//protein binding;GO:0020037//heme binding;GO:0050897//cobalt ion binding;GO:0004096//catalase activity;GO:0015171//amino acid transmembrane transporter activity	GO:0009705//plant-type vacuole membrane;GO:0010319//stromule;GO:0022626//cytosolic ribosome;GO:0016021//integral to membrane;GO:0009507//chloroplast;GO:0005777//peroxisome;GO:0005886//plasma membrane;GO:0005634//nucleus;GO:0005739//mitochondrion	--
Unigene55219_All	1594	18	0	0.7733	0	-9.59488	Down	2.56306e-06	8.25832e-05	gi|470131521|ref|XP_004301642.1|	241.1	4e-62	PREDICTED: DNA (cytosine-5)-methyltransferase CMT2-like [Fragaria vesca subsp. vesca]	gi|255557860|ref|XM_002519914.1|	83.8	5e-13	Ricinus communis protein with unknown function, mRNA	sp|Q94F87|CMT2_ARATH	204	2e-52	DNA (cytosine-5)-methyltransferase CMT2 OS=Arabidopsis thaliana GN=CMT2 PE=2 SV=3	--	--	--	--	--	K00558	6e-57	220	gmx:100818307	DNA (cytosine-5-)-methyltransferase [EC:2.1.1.37]	GO:0090116//C-5 methylation of cytosine	GO:0003886//DNA (cytosine-5-)-methyltransferase activity;GO:0003677//DNA binding;GO:0016746//transferase activity, transferring acyl groups	GO:0005634//nucleus	--
CL14539.Contig18_All	2246	25	0	0.7623	0	-9.57422	Down	1.7295e-08	8.4841e-07	--	--	--	--	--	--	--	--	--	--	--	--	--	--	--	--	--	--	--	--	--	--	-	-	-	--
CL14539.Contig15_All	2272	25	0	0.7535	0	-9.55746	Down	1.7295e-08	8.48046e-07	--	--	--	--	--	--	--	--	--	--	--	--	--	--	--	--	--	--	--	--	--	--	-	-	-	--
CL6448.Contig1_All	1638	18	0	0.7525	0	-9.55555	Down	2.56306e-06	8.25599e-05	gi|359474593|ref|XP_002279188.2|	438.3	1e-121	PREDICTED: type I inositol-1,4,5-trisphosphate 5-phosphatase 2-like [Vitis vinifera] >gi|297742162|emb|CBI33949.3| unnamed protein product [Vitis vinifera]	gi|359474592|ref|XM_002279152.2|	117	4e-23	PREDICTED: Vitis vinifera type I inositol-1,4,5-trisphosphate 5-phosphatase 2-like (LOC100267737), mRNA	sp|Q9FUR2|IP5P2_ARATH	402	3e-112	Type I inositol 1,4,5-trisphosphate 5-phosphatase 2 OS=Arabidopsis thaliana GN=IP5P2 PE=1 SV=2	YNL106c_2	157	5e-38	COG5411	Phosphatidylinositol 5-phosphate phosphatase	K01099	3e-52	204	ota:Ot04g02290	phosphatidylinositol-bisphosphatase [EC:3.1.3.36]	GO:0046855//inositol phosphate dephosphorylation;GO:0052542//defense response by callose deposition;GO:0009753//response to jasmonic acid stimulus;GO:0055114//oxidation-reduction process;GO:0009845//seed germination;GO:0009414//response to water deprivation;GO:0009611//response to wounding;GO:0042538//hyperosmotic salinity response;GO:0009733//response to auxin stimulus;GO:0046854//phosphatidylin…	GO:0004445//inositol-polyphosphate 5-phosphatase activity;GO:0032440//2-alkenal reductase [NAD(P)] activity	GO:0005737//cytoplasm	--
CL14539.Contig20_All	2192	23	0	0.7186	0	-9.48905	Down	7.21372e-08	3.1817e-06	--	--	--	--	--	--	--	--	--	--	--	--	--	--	--	--	--	--	--	--	--	--	-	-	-	--
CL1085.Contig1_All	1494	15	0	0.6876	0	-9.42543	Down	2.18332e-05	0.000551945	gi|449492526|ref|XP_004159023.1|	80.1	5e-67	PREDICTED: zinc phosphodiesterase ELAC protein 2-like [Cucumis sativus]	gi|225442542|ref|XM_002278920.1|	161	3e-36	PREDICTED: Vitis vinifera zinc phosphodiesterase ELAC protein 2-like (LOC100254820), mRNA	--	--	--	--	--	--	--	--	--	K00784	1e-67	199	vvi:100254820	ribonuclease Z [EC:3.1.26.11]	GO:0042779//tRNA 3'-trailer cleavage;GO:0009165//nucleotide biosynthetic process	GO:0042781//3'-tRNA processing endoribonuclease activity	GO:0005634//nucleus	--
Unigene39374_All	1791	17	0	0.65	0	-9.3443	Down	5.23452e-06	0.000154055	gi|225461605|ref|XP_002282960.1|	72.4	2e-11	PREDICTED: uncharacterized protein LOC100241883 [Vitis vinifera]	--	--	--	--	--	--	--	--	--	--	--	--	--	--	--	--	--	--	-	-	GO:0044464//cell part;GO:0016020//membrane	--
Unigene7548_All	1936	18	0	0.6367	0	-9.31447	Down	2.56306e-06	8.26296e-05	gi|225459601|ref|XP_002285869.1|	824.7	0	PREDICTED: uncharacterized protein LOC100260874 [Vitis vinifera]	gi|123703023|emb|AM483619.1|	194	2e-46	Vitis vinifera, whole genome shotgun sequence, contig VV78X172851.11, clone ENTAV 115	sp|O22193|PUB4_ARATH	63.5	4e-10	U-box domain-containing protein 4 OS=Arabidopsis thaliana GN=PUB4 PE=1 SV=3	SPCC962.03c	61.2	6e-09	COG5064	Karyopherin (importin) alpha	K08332	8e-16	84	vcn:VOLCADRAFT_41528	vacuolar protein 8	-	GO:0016874//ligase activity	-	--
Unigene39377_All	1861	17	0	0.6256	0	-9.2891	Down	5.23452e-06	0.000154095	gi|225461605|ref|XP_002282960.1|	72.4	3e-11	PREDICTED: uncharacterized protein LOC100241883 [Vitis vinifera]	--	--	--	--	--	--	--	--	--	--	--	--	--	--	--	--	--	--	GO:0006996//organelle organization	-	GO:0000325//plant-type vacuole;GO:0009506//plasmodesma;GO:0005774//vacuolar membrane	--
Unigene467_All	2235	20	0	0.6128	0	-9.25927	Down	6.14494e-07	2.25165e-05	gi|225461605|ref|XP_002282960.1|	72.4	3e-11	PREDICTED: uncharacterized protein LOC100241883 [Vitis vinifera]	--	--	--	--	sp|Q9LZJ5|AB14C_ARATH	82.4	1e-15	ABC transporter C family member 14 OS=Arabidopsis thaliana GN=ABCC14 PE=1 SV=1	YLL015w	52.4	3e-06	COG1132	ABC-type multidrug transport system, ATPase and permease components	K01535	7e-06	51.2	gmx:100778065	H+-transporting ATPase [EC:3.6.3.6]	-	-	GO:0044464//cell part;GO:0016020//membrane	--
Unigene39372_All	2124	19	0	0.6126	0	-9.2588	Down	1.25498e-06	4.31943e-05	gi|225461605|ref|XP_002282960.1|	72.4	3e-11	PREDICTED: uncharacterized protein LOC100241883 [Vitis vinifera]	--	--	--	--	sp|Q7DM58|AB4C_ARATH	82	1e-15	ABC transporter C family member 4 OS=Arabidopsis thaliana GN=ABCC4 PE=1 SV=2	YLL015w	52.4	3e-06	COG1132	ABC-type multidrug transport system, ATPase and permease components	--	--	--	--	--	-	-	GO:0044464//cell part;GO:0016020//membrane	--
CL191.Contig2_All	2140	19	0	0.608	0	-9.24793	Down	1.25498e-06	4.32073e-05	gi|225424345|ref|XP_002284867.1|	376.7	9e-103	PREDICTED: UBX domain-containing protein 6 [Vitis vinifera]	gi|470122843|ref|XM_004297400.1|	89.7	1e-14	PREDICTED: Fragaria vesca subsp. vesca UBX domain-containing protein 6-like (LOC101298411), mRNA	sp|O81765|PLRX4_ARATH	57	4e-08	Pollen-specific leucine-rich repeat extensin-like protein 4 OS=Arabidopsis thaliana GN=PEX4 PE=2 SV=1	--	--	--	--	--	K14011	7e-104	376	vvi:100257839	UBX domain-containing protein 6	GO:0006499//N-terminal protein myristoylation	GO:0003676//nucleic acid binding;GO:0008270//zinc ion binding	GO:0019898//extrinsic to membrane;GO:0005634//nucleus	--
Unigene17789_All	3600	31	0	0.5897	0	-9.20384	Down	2.38342e-10	1.55826e-08	gi|470122517|ref|XP_004297287.1|	68.2	1e-09	PREDICTED: uncharacterized protein LOC101300815 [Fragaria vesca subsp. vesca]	gi|359473266|ref|XM_002268815.2|	129	2e-26	PREDICTED: Vitis vinifera uncharacterized LOC100260241 (LOC100260241), mRNA	sp|A4GSN8|NUA_ARATH	79	2e-14	Nuclear-pore anchor OS=Arabidopsis thaliana GN=NUA PE=1 SV=1	YLR106c	59.3	5e-08	COG5271	AAA ATPase containing von Willebrand factor type A (vWA) domain	K11294	3e-16	86.3	gmx:100779929	nucleolin	GO:0044763	-	GO:0005737//cytoplasm	--
Unigene10912_All	1759	15	0	0.584	0	-9.18982	Down	2.18332e-05	0.000552189	gi|255556890|ref|XP_002519478.1|	272.7	1e-71	hypothetical protein RCOM_1354150 [Ricinus communis] >gi|223541341|gb|EEF42892.1| hypothetical protein RCOM_1354150 [Ricinus communis]	gi|359482252|ref|XM_003632696.1|	85.7	1e-13	PREDICTED: Vitis vinifera uncharacterized LOC100250241 (LOC100250241), mRNA	--	--	--	--	--	--	--	--	--	--	--	--	--	--	-	-	-	--
CL5884.Contig2_All	2335	18	0	0.5279	0	-9.04412	Down	2.56306e-06	8.26064e-05	gi|356576871|ref|XP_003556553.1|	1106.3	0	PREDICTED: formate--tetrahydrofolate ligase-like [Glycine max]	gi|470117629|ref|XM_004294908.1|	496	1e-137	PREDICTED: Fragaria vesca subsp. vesca formate--tetrahydrofolate ligase-like (LOC101291704), mRNA	sp|Q9SPK5|FTHS_ARATH	1079	0	Formate--tetrahydrofolate ligase OS=Arabidopsis thaliana GN=THFS PE=1 SV=1	SPBC839.16_2	746	0	COG2759	Formyltetrahydrofolate synthetase	K01938	0	1106	gmx:100806844	formate--tetrahydrofolate ligase [EC:6.3.4.3]	GO:0009396//folic acid-containing compound biosynthetic process;GO:0046686//response to cadmium ion	GO:0005507//copper ion binding;GO:0005524//ATP binding;GO:0004329//formate-tetrahydrofolate ligase activity	GO:0005829//cytosol;GO:0009507//chloroplast;GO:0005886//plasma membrane;GO:0048046//apoplast	--
CL326.Contig13_All	1962	15	0	0.5236	0	-9.03232	Down	2.18332e-05	0.000552067	gi|462397161|gb|EMJ02960.1|	477.2	4e-133	hypothetical protein PRUPE_ppa000494mg [Prunus persica]	gi|6503009|gb|AF174427.1|AF174427	168	1e-38	Arabidopsis thaliana formin-like protein AHF1 mRNA, complete cds	sp|Q9SE97|FH1_ARATH	445	5e-125	Formin-like protein 1 OS=Arabidopsis thaliana GN=FH1 PE=1 SV=1	--	--	--	--	--	--	--	--	--	--	GO:0009825//multidimensional cell growth;GO:0045010//actin nucleation;GO:0043481//anthocyanin accumulation in tissues in response to UV light;GO:0048767//root hair elongation;GO:0010817//regulation of hormone levels;GO:0000271//polysaccharide biosynthetic process;GO:0009932//cell tip growth;GO:0051016//barbed-end actin filament capping;GO:0071555//cell wall organization	GO:0051015//actin filament binding	GO:0005618//cell wall;GO:0005886//plasma membrane;GO:0005634//nucleus	--
CL191.Contig13_All	3197	19	0	0.407	0	-8.66888	Down	1.25498e-06	4.32203e-05	gi|225424345|ref|XP_002284867.1|	374.4	7e-102	PREDICTED: UBX domain-containing protein 6 [Vitis vinifera]	gi|470122843|ref|XM_004297400.1|	89.7	2e-14	PREDICTED: Fragaria vesca subsp. vesca UBX domain-containing protein 6-like (LOC101298411), mRNA	sp|O81765|PLRX4_ARATH	57	7e-08	Pollen-specific leucine-rich repeat extensin-like protein 4 OS=Arabidopsis thaliana GN=PEX4 PE=2 SV=1	--	--	--	--	--	K14011	5e-103	374	vvi:100257839	UBX domain-containing protein 6	GO:0006499//N-terminal protein myristoylation	GO:0005488//binding	GO:0005622//intracellular	--
Unigene35651_All	2561	15	0	0.4011	0	-8.64782	Down	2.18332e-05	0.000552555	gi|224074879|ref|XP_002304472.1|	66.2	3e-09	predicted protein [Populus trichocarpa] >gi|222841904|gb|EEE79451.1| predicted protein [Populus trichocarpa]	--	--	--	--	--	--	--	--	--	--	--	--	--	--	--	--	--	--	-	GO:0009055//electron carrier activity;GO:0008137//NADH dehydrogenase (ubiquinone) activity	GO:0016020//membrane	--
Unigene14096_All	3629	20	0	0.3774	0	-8.55995	Down	6.14494e-07	2.25309e-05	gi|462397161|gb|EMJ02960.1|	477.6	6e-133	hypothetical protein PRUPE_ppa000494mg [Prunus persica]	gi|6503009|gb|AF174427.1|AF174427	168	3e-38	Arabidopsis thaliana formin-like protein AHF1 mRNA, complete cds	sp|Q9SE97|FH1_ARATH	445	8e-125	Formin-like protein 1 OS=Arabidopsis thaliana GN=FH1 PE=1 SV=1	--	--	--	--	--	--	--	--	--	--	GO:0009825//multidimensional cell growth;GO:0045010//actin nucleation;GO:0043481//anthocyanin accumulation in tissues in response to UV light;GO:0048767//root hair elongation;GO:0010817//regulation of hormone levels;GO:0000271//polysaccharide biosynthetic process;GO:0009932//cell tip growth;GO:0051016//barbed-end actin filament capping;GO:0071555//cell wall organization	GO:0051015//actin filament binding	GO:0005618//cell wall;GO:0005886//plasma membrane;GO:0005634//nucleus	--
CL5025.Contig2_All	3533	16	0	0.3101	0	-8.27659	Down	1.06905e-05	0.000292041	gi|225438587|ref|XP_002276354.1|	1249.6	0	PREDICTED: probable inactive receptor kinase At5g10020 [Vitis vinifera] >gi|296082489|emb|CBI21494.3| unnamed protein product [Vitis vinifera]	gi|158631303|gb|AC213154.1|	151	6e-33	Populus trichocarpa clone POP059-F03, complete sequence	sp|Q0WR59|Y5020_ARATH	1116	0	Probable inactive receptor kinase At5g10020 OS=Arabidopsis thaliana GN=At5g10020 PE=1 SV=2	MA2301_1	79.7	3e-14	COG4886	Leucine-rich repeat (LRR) protein	K13420	1e-74	280	ath:AT5G46330	LRR receptor-like serine/threonine-protein kinase FLS2 [EC:2.7.11.1]	GO:0006468//protein phosphorylation;GO:0007169//transmembrane receptor protein tyrosine kinase signaling pathway;GO:0042545//cell wall modification;GO:0009664//plant-type cell wall organization;GO:0007020//microtubule nucleation	GO:0004674//protein serine/threonine kinase activity;GO:0005524//ATP binding;GO:0016787//hydrolase activity	GO:0005829//cytosol;GO:0016023//cytoplasmic membrane-bounded vesicle;GO:0005886//plasma membrane	--
CL10787.Contig1_All	511	66	1	8.8449	0.1286	-6.10388	Down	1.1735e-19	1.8313e-17	gi|460403532|ref|XP_004247244.1|	132.1	3e-30	PREDICTED: H/ACA ribonucleoprotein complex subunit 3-like protein-like [Solanum lycopersicum]	gi|460403531|ref|XM_004247196.1|	151	8e-34	PREDICTED: Solanum lycopersicum H/ACA ribonucleoprotein complex subunit 3-like protein-like (LOC101254236), mRNA	sp|Q93XX8|NOP10_ARATH	112	2e-25	H/ACA ribonucleoprotein complex subunit 3-like protein OS=Arabidopsis thaliana GN=At2g20490 PE=2 SV=2	SPAP27G11.13c	86.7	2e-17	COG2260	Predicted Zn-ribbon RNA-binding protein	K11130	3e-28	122	vvi:100260505	H/ACA ribonucleoprotein complex subunit 3	GO:0010197//polar nucleus fusion	GO:0003676//nucleic acid binding	GO:0005730//nucleolus;GO:0015030//Cajal body;GO:0030529//ribonucleoprotein complex;GO:0009536//plastid	--
CL13854.Contig2_All	531	53	1	6.8352	0.1237	-5.78807	Down	1.02404e-15	1.14773e-13	gi|460388139|ref|XP_004239727.1|	152.5	3e-36	PREDICTED: probable small nuclear ribonucleoprotein G-like isoform 1 [Solanum lycopersicum]	gi|349708272|emb|FQ378279.1|	182	2e-43	Vitis vinifera clone SS0AEB14YA13	sp|O82221|RUXG_ARATH	140	4e-34	Probable small nuclear ribonucleoprotein G OS=Arabidopsis thaliana GN=At2g23930 PE=2 SV=1	YFL017w-a	77.4	1e-14	COG1958	Small nuclear ribonucleoprotein (snRNP) homolog	K11099	9e-36	147	mtr:MTR_7g104930	small nuclear ribonucleoprotein G	-	GO:0003676//nucleic acid binding	GO:0005730//nucleolus;GO:0005829//cytosol;GO:0005732//small nucleolar ribonucleoprotein complex	--
CL3745.Contig3_All	521	50	1	6.5721	0.1261	-5.70371	Down	8.25554e-15	8.66748e-13	gi|225427800|ref|XP_002270127.1|	92	4e-18	PREDICTED: uncharacterized protein LOC100245319 [Vitis vinifera]	gi|160956660|emb|CU231171.1|	73.8	2e-10	Populus EST from mild drought-stressed leaves	--	--	--	--	--	--	--	--	--	K02129	1e-14	77.4	smo:SELMODRAFT_228282	F-type H+-transporting ATPase subunit e [EC:3.6.3.14]	GO:0015986//ATP synthesis coupled proton transport	GO:0015078//hydrogen ion transmembrane transporter activity	GO:0000276//mitochondrial proton-transporting ATP synthase complex, coupling factor F(o);GO:0009507//chloroplast	--
CL4067.Contig8_All	1504	48	1	2.1856	0.0437	-5.64425	Down	3.31334e-14	3.2774e-12	gi|40846374|gb|AAR92477.1|	143.3	1e-32	putative WRKY transcription factor 30 [Vitis aestivalis]	gi|357463826|ref|XM_003602147.1|	73.8	5e-10	Medicago truncatula WRKY transcription factor WRKY109669 (MTR_3g090860) mRNA, complete cds	sp|Q9SUP6|WRK53_ARATH	79.7	4e-15	Probable WRKY transcription factor 53 OS=Arabidopsis thaliana GN=WRKY53 PE=1 SV=1	--	--	--	--	--	--	--	--	--	--	-	-	-	--
CL4067.Contig3_All	1648	48	1	1.9946	0.0399	-5.64357	Down	3.31334e-14	3.28024e-12	gi|40846374|gb|AAR92477.1|	143.3	1e-32	putative WRKY transcription factor 30 [Vitis aestivalis]	gi|357463826|ref|XM_003602147.1|	73.8	5e-10	Medicago truncatula WRKY transcription factor WRKY109669 (MTR_3g090860) mRNA, complete cds	sp|Q9SUP6|WRK53_ARATH	79.7	5e-15	Probable WRKY transcription factor 53 OS=Arabidopsis thaliana GN=WRKY53 PE=1 SV=1	--	--	--	--	--	--	--	--	--	--	-	-	-	--
CL10703.Contig2_All	1236	43	1	2.3824	0.0532	-5.48485	Down	1.06173e-12	8.87701e-11	gi|449459908|ref|XP_004147688.1|	411.4	1e-113	PREDICTED: ras-related protein RABE1c-like [Cucumis sativus] >gi|449525132|ref|XP_004169573.1| PREDICTED: ras-related protein RABE1c-like [Cucumis sativus]	gi|327505552|gb|HM035065.1|	444	1e-121	Hevea brasiliensis Rab2 mRNA, complete cds	sp|P28186|RAE1C_ARATH	402	3e-112	Ras-related protein RABE1c OS=Arabidopsis thaliana GN=RABE1C PE=1 SV=1	SPAC18G6.03	180	4e-45	COG1100	GTPase SAR1 and related small G proteins	K07901	2e-113	407	pop:POPTR_656053	Ras-related protein Rab-8A	GO:0007264//small GTPase mediated signal transduction;GO:0015031//protein transport;GO:0009873//ethylene mediated signaling pathway	GO:0005525//GTP binding	GO:0005773//vacuole;GO:0005886//plasma membrane	--
Unigene7513_All	699	127	3	12.4422	0.282	-5.4634	Down	2.00778e-35	6.90628e-33	gi|470144088|ref|XP_004307697.1|	146.4	4e-34	PREDICTED: protein EARLY RESPONSIVE TO DEHYDRATION 15-like [Fragaria vesca subsp. vesca]	gi|470144087|ref|XM_004307649.1|	71.9	9e-10	PREDICTED: Fragaria vesca subsp. vesca protein EARLY RESPONSIVE TO DEHYDRATION 15-like (LOC101293345), mRNA	sp|Q39096|ERD15_ARATH	76.6	1e-14	Protein EARLY RESPONSIVE TO DEHYDRATION 15 OS=Arabidopsis thaliana GN=ERD15 PE=1 SV=1	--	--	--	--	--	--	--	--	--	--	-	-	-	--
CL13243.Contig3_All	282	42	1	10.1993	0.233	-5.452	Down	2.1212e-12	1.72076e-10	--	--	--	--	gi|349705686|emb|FQ384226.1|	58	5e-06	Vitis vinifera clone SS0AAG28YC07	--	--	--	--	--	--	--	--	--	--	--	--	--	--	-	-	-	--
CL6301.Contig5_All	1329	37	1	1.9066	0.0494	-5.27035	Down	6.6985e-11	4.65296e-09	gi|350539141|ref|NP_001233865.1|	147.5	4e-34	bZIP transcription factor [Solanum lycopersicum] >gi|224459179|gb|ACN43325.1| bZIP transcription factor [Solanum lycopersicum]	gi|24460972|gb|AF430372.1|	121	2e-24	Capsicum chinense bZIP transcription factor (PPI1) mRNA, complete cds	sp|P24068|OCS1_MAIZE	86.7	3e-17	Ocs element-binding factor 1 OS=Zea mays GN=OBF1 PE=2 SV=2	--	--	--	--	--	K04371	2e-34	144	vvi:100254083	extracellular signal-regulated kinase 1/2 [EC:2.7.11.24]	-	-	-	--
CL6301.Contig9_All	1342	35	1	1.786	0.049	-5.18781	Down	2.6541e-10	1.71855e-08	gi|350539141|ref|NP_001233865.1|	147.5	5e-34	bZIP transcription factor [Solanum lycopersicum] >gi|224459179|gb|ACN43325.1| bZIP transcription factor [Solanum lycopersicum]	gi|24460972|gb|AF430372.1|	121	2e-24	Capsicum chinense bZIP transcription factor (PPI1) mRNA, complete cds	sp|P24068|OCS1_MAIZE	86.7	3e-17	Ocs element-binding factor 1 OS=Zea mays GN=OBF1 PE=2 SV=2	--	--	--	--	--	K04371	2e-34	144	vvi:100254083	extracellular signal-regulated kinase 1/2 [EC:2.7.11.24]	-	-	-	--
CL6301.Contig4_All	1528	32	1	1.4342	0.043	-5.05977	Down	2.08218e-09	1.18539e-07	gi|350539141|ref|NP_001233865.1|	147.5	5e-34	bZIP transcription factor [Solanum lycopersicum] >gi|224459179|gb|ACN43325.1| bZIP transcription factor [Solanum lycopersicum]	gi|24460972|gb|AF430372.1|	121	2e-24	Capsicum chinense bZIP transcription factor (PPI1) mRNA, complete cds	sp|P24068|OCS1_MAIZE	86.7	3e-17	Ocs element-binding factor 1 OS=Zea mays GN=OBF1 PE=2 SV=2	--	--	--	--	--	K04371	3e-34	144	vvi:100254083	extracellular signal-regulated kinase 1/2 [EC:2.7.11.24]	-	-	-	--
CL6183.Contig1_All	623	192	6	21.105	0.6328	-5.05969	Down	4.08264e-51	2.4743e-48	gi|297737946|emb|CBI27147.3|	216.9	1e-55	unnamed protein product [Vitis vinifera]	gi|460380948|ref|XM_004236167.1|	369	2e-99	PREDICTED: Solanum lycopersicum 60S ribosomal protein L44-like (LOC101253271), mRNA	sp|Q96499|RL44_GOSHI	214	4e-56	60S ribosomal protein L44 OS=Gossypium hirsutum GN=RPL44 PE=3 SV=3	YNL162w	170	1e-42	COG1631	Ribosomal protein L44E	K02929	4e-56	215	pop:POPTR_749327	large subunit ribosomal protein L44e	GO:0006412//translation	GO:0003735//structural constituent of ribosome	GO:0022625//cytosolic large ribosomal subunit	--
CL7647.Contig2_All	2339	32	1	0.9369	0.0281	-5.05925	Down	2.08218e-09	1.18598e-07	gi|225459959|ref|XP_002266779.1|	374.4	5e-102	PREDICTED: RNA-binding protein 38 [Vitis vinifera] >gi|297734754|emb|CBI16988.3| unnamed protein product [Vitis vinifera]	gi|357470724|ref|XM_003605599.1|	210	5e-51	Medicago truncatula RNA-binding protein (MTR_4g035310) mRNA, complete cds	sp|Q9SVM8|RBG2_ARATH	74.7	2e-13	Glycine-rich RNA-binding protein 2, mitochondrial OS=Arabidopsis thaliana GN=RBG2 PE=1 SV=1	SPAC140.02	64.7	7e-10	COG0724	RNA-binding proteins (RRM domain)	K14411	4e-14	78.6	pop:POPTR_818953	RNA-binding protein Musashi	-	GO:0097159//organic cyclic compound binding;GO:1901363	-	--
CL3832.Contig3_All	370	347	11	64.2244	1.9533	-5.03914	Down	4.13994e-91	4.99163e-88	gi|27260939|dbj|BAC45057.1|	56.2	1e-07	unknown protein [Oryza sativa Japonica Group] >gi|218199068|gb|EEC81495.1| hypothetical protein OsI_24842 [Oryza sativa Indica Group] >gi|222636408|gb|EEE66540.1| hypothetical protein OsJ_23041 [Oryza sativa Japonica Group]	gi|470144046|ref|XM_004307630.1|	139	2e-30	PREDICTED: Fragaria vesca subsp. vesca 60S ribosomal protein L41-like (LOC101312097), mRNA	sp|P62121|RL41_TOBAC	53.9	2e-08	60S ribosomal protein L41 OS=Nicotiana tabacum GN=RPL41 PE=3 SV=1	--	--	--	--	--	K02928	6e-08	53.9	vvi:100852682	large subunit ribosomal protein L41e	-	-	-	--
CL6134.Contig4_All	380	375	12	67.5803	2.0748	-5.02556	Down	3.27336e-98	4.46362e-95	gi|27260939|dbj|BAC45057.1|	56.2	1e-07	unknown protein [Oryza sativa Japonica Group] >gi|218199068|gb|EEC81495.1| hypothetical protein OsI_24842 [Oryza sativa Indica Group] >gi|222636408|gb|EEE66540.1| hypothetical protein OsJ_23041 [Oryza sativa Japonica Group]	gi|470144046|ref|XM_004307630.1|	121	5e-25	PREDICTED: Fragaria vesca subsp. vesca 60S ribosomal protein L41-like (LOC101312097), mRNA	sp|P62121|RL41_TOBAC	53.9	2e-08	60S ribosomal protein L41 OS=Nicotiana tabacum GN=RPL41 PE=3 SV=1	--	--	--	--	--	K02928	6e-08	53.9	vvi:100852682	large subunit ribosomal protein L41e	-	-	-	--
CL1638.Contig4_All	2570	31	1	0.826	0.0256	-5.01193	Down	4.13082e-09	2.23294e-07	gi|255569446|ref|XP_002525690.1|	954.5	0	cationic amino acid transporter, putative [Ricinus communis] >gi|223534990|gb|EEF36673.1| cationic amino acid transporter, putative [Ricinus communis]	gi|225439246|ref|XM_002271294.1|	363	6e-97	PREDICTED: Vitis vinifera high affinity cationic amino acid transporter 1-like (LOC100265688), mRNA	sp|Q9ASS7|CAAT2_ARATH	879	0	Cationic amino acid transporter 2, vacuolar OS=Arabidopsis thaliana GN=CAT2 PE=1 SV=1	lin0648	311	4e-84	COG0531	Amino acid transporters	K03294	1e-81	303	ppp:PHYPADRAFT_152313	basic amino acid/polyamine antiporter, APA family	GO:0016036//cellular response to phosphate starvation;GO:0042744//hydrogen peroxide catabolic process;GO:0006635//fatty acid beta-oxidation;GO:0006995//cellular response to nitrogen starvation;GO:0016558//protein import into peroxisome matrix;GO:0048573//photoperiodism, flowering;GO:0045454//cell redox homeostasis;GO:0005982//starch metabolic process;GO:0003333//amino acid transmembrane transport…	GO:0005515//protein binding;GO:0020037//heme binding;GO:0050897//cobalt ion binding;GO:0004096//catalase activity;GO:0015171//amino acid transmembrane transporter activity	GO:0009705//plant-type vacuole membrane;GO:0010319//stromule;GO:0022626//cytosolic ribosome;GO:0016021//integral to membrane;GO:0009507//chloroplast;GO:0005777//peroxisome;GO:0005886//plasma membrane;GO:0005634//nucleus;GO:0005739//mitochondrion	--
CL2704.Contig2_All	1372	152	5	7.5869	0.2394	-4.98602	Down	1.9593e-40	8.63175e-38	gi|311976585|gb|ADQ20114.1|	540.8	2e-152	NAC domain-containing protein [Chrysanthemum x morifolium]	gi|311976584|gb|HQ317452.1|	852	0	Chrysanthemum x morifolium NAC domain-containing protein (NAC1) mRNA, complete cds	sp|Q39013|NAC2_ARATH	351	6e-97	NAC domain-containing protein 2 OS=Arabidopsis thaliana GN=NAC002 PE=2 SV=2	--	--	--	--	--	--	--	--	--	--	GO:0009628//response to abiotic stimulus;GO:0006355//regulation of transcription, DNA-dependent;GO:1901700;GO:0006950//response to stress;GO:0010033//response to organic substance	GO:0003677//DNA binding	-	--
CL1638.Contig8_All	2571	30	1	0.7991	0.0256	-4.96416	Down	8.18794e-09	4.23996e-07	gi|255569446|ref|XP_002525690.1|	958	0	cationic amino acid transporter, putative [Ricinus communis] >gi|223534990|gb|EEF36673.1| cationic amino acid transporter, putative [Ricinus communis]	gi|225439246|ref|XM_002271294.1|	363	6e-97	PREDICTED: Vitis vinifera high affinity cationic amino acid transporter 1-like (LOC100265688), mRNA	sp|Q9ASS7|CAAT2_ARATH	887	0	Cationic amino acid transporter 2, vacuolar OS=Arabidopsis thaliana GN=CAT2 PE=1 SV=1	lin0648	312	2e-84	COG0531	Amino acid transporters	K03294	1e-81	303	ppp:PHYPADRAFT_152313	basic amino acid/polyamine antiporter, APA family	GO:0016036//cellular response to phosphate starvation;GO:0042744//hydrogen peroxide catabolic process;GO:0006635//fatty acid beta-oxidation;GO:0006995//cellular response to nitrogen starvation;GO:0016558//protein import into peroxisome matrix;GO:0048573//photoperiodism, flowering;GO:0045454//cell redox homeostasis;GO:0005982//starch metabolic process;GO:0003333//amino acid transmembrane transport…	GO:0005515//protein binding;GO:0020037//heme binding;GO:0050897//cobalt ion binding;GO:0004096//catalase activity;GO:0015171//amino acid transmembrane transporter activity	GO:0009705//plant-type vacuole membrane;GO:0010319//stromule;GO:0022626//cytosolic ribosome;GO:0016021//integral to membrane;GO:0009507//chloroplast;GO:0005777//peroxisome;GO:0005886//plasma membrane;GO:0005634//nucleus;GO:0005739//mitochondrion	--
CL781.Contig8_All	682	29	1	2.912	0.0963	-4.91833	Down	1.62149e-08	7.98503e-07	gi|224083430|ref|XP_002307023.1|	287.3	1e-76	predicted protein [Populus trichocarpa] >gi|222856472|gb|EEE94019.1| predicted protein [Populus trichocarpa]	gi|359476941|ref|XM_002281703.2|	214	9e-53	PREDICTED: Vitis vinifera 50S ribosomal protein L17-like (LOC100252405), mRNA	sp|O80363|RK17_TOBAC	108	4e-24	50S ribosomal protein L17, chloroplastic OS=Nicotiana tabacum GN=RPL17 PE=2 SV=1	FN1282	119	6e-27	COG0203	Ribosomal protein L17	K02879	1e-77	287	pop:POPTR_650590	large subunit ribosomal protein L17	GO:0006412//translation;GO:0009086//methionine biosynthetic process;GO:0006354//DNA-dependent transcription, elongation;GO:0000394//RNA splicing, via endonucleolytic cleavage and ligation	GO:0003735//structural constituent of ribosome	GO:0005840//ribosome;GO:0009507//chloroplast	--
CL1638.Contig2_All	2528	29	1	0.7856	0.026	-4.91721	Down	1.62149e-08	7.9816e-07	gi|255569446|ref|XP_002525690.1|	953.4	0	cationic amino acid transporter, putative [Ricinus communis] >gi|223534990|gb|EEF36673.1| cationic amino acid transporter, putative [Ricinus communis]	gi|225439246|ref|XM_002271294.1|	363	6e-97	PREDICTED: Vitis vinifera high affinity cationic amino acid transporter 1-like (LOC100265688), mRNA	sp|Q9ASS7|CAAT2_ARATH	873	0	Cationic amino acid transporter 2, vacuolar OS=Arabidopsis thaliana GN=CAT2 PE=1 SV=1	lin0648	310	8e-84	COG0531	Amino acid transporters	K03294	6e-81	300	ppp:PHYPADRAFT_152313	basic amino acid/polyamine antiporter, APA family	GO:0042744//hydrogen peroxide catabolic process;GO:0003333//amino acid transmembrane transport;GO:0009853//photorespiration;GO:0048573//photoperiodism, flowering;GO:0009684//indoleacetic acid biosynthetic process;GO:0030003//cellular cation homeostasis;GO:0070838//divalent metal ion transport;GO:0016036//cellular response to phosphate starvation;GO:0006569//tryptophan catabolic process;GO:0005982…	GO:0015326//cationic amino acid transmembrane transporter activity;GO:0020037//heme binding;GO:0005515//protein binding;GO:0050897//cobalt ion binding;GO:0015174//basic amino acid transmembrane transporter activity;GO:0004096//catalase activity	GO:0005777//peroxisome;GO:0009705//plant-type vacuole membrane;GO:0010319//stromule;GO:0009570//chloroplast stroma;GO:0009506//plasmodesma;GO:0022626//cytosolic ribosome;GO:0009941//chloroplast envelope;GO:0005618//cell wall;GO:0005886//plasma membrane;GO:0016021//integral to membrane;GO:0005739//mitochondrion;GO:0048046//apoplast;GO:0005634//nucleus	--
CL4879.Contig7_All	2054	58	2	1.9337	0.064	-4.91715	Down	4.96654e-16	5.71172e-14	gi|460378571|ref|XP_004235044.1|	250	1e-64	PREDICTED: uncharacterized protein LOC101256263 [Solanum lycopersicum]	gi|460378570|ref|XM_004234996.1|	226	7e-56	PREDICTED: Solanum lycopersicum uncharacterized LOC101256263 (LOC101256263), mRNA	--	--	--	--	--	--	--	--	--	--	--	--	--	--	-	-	-	--
CL9519.Contig4_All	1732	56	2	2.2142	0.0759	-4.86654	Down	1.93896e-15	2.14172e-13	gi|76803801|gb|ABA55805.1|	897.1	0	delta-8 sphingolipid desaturase [Crepis alpina]	gi|1040728|emb|X87143.1|	967	0	Helianthus annuus mRNA for stereo-unselective delta 8-sphingolipid desaturase (sld1 gene)	sp|Q43469|SLD1_HELAN	890	0	Delta(8)-fatty-acid desaturase OS=Helianthus annuus GN=sld1 PE=1 SV=1	YNL111c	64.7	5e-10	COG5274	Cytochrome b involved in lipid metabolism	K13076	0	753	vvi:100265385	delta8-fatty-acid desaturase [EC:1.14.19.4]	GO:0006633//fatty acid biosynthetic process;GO:0006665//sphingolipid metabolic process;GO:0006007//glucose catabolic process;GO:0022900//electron transport chain	GO:0016717//oxidoreductase activity, acting on paired donors, with oxidation of a pair of donors resulting in the reduction of molecular oxygen to two molecules of water;GO:0005506//iron ion binding;GO:0020037//heme binding;GO:0052631//sphingolipid delta-8 desaturase activity	GO:0005737//cytoplasm;GO:0016021//integral to membrane	--
CL3212.Contig2_All	3573	28	1	0.5367	0.0184	-4.86634	Down	3.20794e-08	1.50348e-06	gi|359491359|ref|XP_002265512.2|	314.7	7e-84	PREDICTED: uncharacterized protein LOC100246698 [Vitis vinifera]	gi|359491358|ref|XM_002265476.2|	170	7e-39	PREDICTED: Vitis vinifera uncharacterized LOC100246698 (LOC100246698), mRNA	sp|Q9LIH5|C3H38_ARATH	105	1e-22	Zinc finger CCCH domain-containing protein 38 OS=Arabidopsis thaliana GN=At3g18640 PE=1 SV=1	Rv3876	61.2	1e-08	COG0455	ATPases involved in chromosome partitioning	K15174	1e-18	94.4	mtr:MTR_8g014460	RNA polymerase II-associated factor 1	GO:0016070//RNA metabolic process;GO:0010467//gene expression	GO:0005488//binding	-	--
CL1638.Contig7_All	2529	28	1	0.7582	0.026	-4.86599	Down	3.20794e-08	1.50286e-06	gi|255569446|ref|XP_002525690.1|	956.8	0	cationic amino acid transporter, putative [Ricinus communis] >gi|223534990|gb|EEF36673.1| cationic amino acid transporter, putative [Ricinus communis]	gi|225439246|ref|XM_002271294.1|	363	6e-97	PREDICTED: Vitis vinifera high affinity cationic amino acid transporter 1-like (LOC100265688), mRNA	sp|Q9ASS7|CAAT2_ARATH	882	0	Cationic amino acid transporter 2, vacuolar OS=Arabidopsis thaliana GN=CAT2 PE=1 SV=1	lin0648	311	5e-84	COG0531	Amino acid transporters	K03294	6e-81	300	ppp:PHYPADRAFT_152313	basic amino acid/polyamine antiporter, APA family	GO:0042744//hydrogen peroxide catabolic process;GO:0003333//amino acid transmembrane transport;GO:0009853//photorespiration;GO:0048573//photoperiodism, flowering;GO:0009684//indoleacetic acid biosynthetic process;GO:0030003//cellular cation homeostasis;GO:0070838//divalent metal ion transport;GO:0016036//cellular response to phosphate starvation;GO:0006569//tryptophan catabolic process;GO:0005982…	GO:0015326//cationic amino acid transmembrane transporter activity;GO:0020037//heme binding;GO:0005515//protein binding;GO:0050897//cobalt ion binding;GO:0015174//basic amino acid transmembrane transporter activity;GO:0004096//catalase activity	GO:0005777//peroxisome;GO:0009705//plant-type vacuole membrane;GO:0010319//stromule;GO:0009570//chloroplast stroma;GO:0009506//plasmodesma;GO:0022626//cytosolic ribosome;GO:0009941//chloroplast envelope;GO:0005618//cell wall;GO:0005886//plasma membrane;GO:0016021//integral to membrane;GO:0005739//mitochondrion;GO:0048046//apoplast;GO:0005634//nucleus	--
CL3083.Contig2_All	917	26	1	1.9417	0.0716	-4.76122	Down	1.25159e-07	5.26101e-06	gi|460409506|ref|XP_004250179.1|	245.7	7e-64	PREDICTED: 50S ribosomal protein L23-like isoform 1 [Solanum lycopersicum] >gi|460409508|ref|XP_004250180.1| PREDICTED: 50S ribosomal protein L23-like isoform 2 [Solanum lycopersicum]	gi|460409507|ref|XM_004250132.1|	184	1e-43	PREDICTED: Solanum lycopersicum 50S ribosomal protein L23-like, transcript variant 2 (LOC101256642), mRNA	--	--	--	--	YPO0212	52	1e-06	COG0089	Ribosomal protein L23	--	--	--	--	--	GO:0006412//translation;GO:0006354//DNA-dependent transcription, elongation;GO:0009220//pyrimidine ribonucleotide biosynthetic process;GO:0042254//ribosome biogenesis	GO:0003735//structural constituent of ribosome;GO:0000166//nucleotide binding	GO:0005840//ribosome	--
CL14080.Contig2_All	1087	51	2	3.213	0.1209	-4.73203	Down	5.77978e-14	5.60101e-12	gi|298201206|gb|ADI60300.1|	303.5	4e-81	stress-related protein 1 [Capsicum annuum]	gi|298201205|gb|GU373985.1|	103	4e-19	Capsicum annuum stress-related protein 1 (SRP1) mRNA, complete cds	sp|Q9MA63|Y3550_ARATH	271	6e-73	REF/SRPP-like protein At3g05500 OS=Arabidopsis thaliana GN=At3g05500 PE=2 SV=1	--	--	--	--	--	--	--	--	--	--	GO:0010200//response to chitin;GO:0006865//amino acid transport	-	GO:0005773//vacuole	--
CL5.Contig51_All	3818	25	1	0.4484	0.0172	-4.70431	Down	2.46786e-07	9.77112e-06	gi|359479378|ref|XP_002269920.2|	754.2	0	PREDICTED: DNA polymerase epsilon catalytic subunit A [Vitis vinifera]	gi|359493518|ref|XM_002264181.2|	509	1e-141	PREDICTED: Vitis vinifera ATP-dependent Clp protease ATP-binding subunit ClpX-like (LOC100249902), mRNA	sp|F4HW04|DPOE1_ARATH	433	4e-121	DNA polymerase epsilon catalytic subunit A OS=Arabidopsis thaliana GN=POL2A PE=1 SV=1	SMc01904	337	1e-91	COG1219	ATP-dependent protease Clp, ATPase subunit	K02324	0	754	vvi:100241432	DNA polymerase epsilon subunit 1 [EC:2.7.7.7]	GO:0006457//protein folding;GO:0006508//proteolysis	GO:0008233//peptidase activity;GO:0017111//nucleoside-triphosphatase activity;GO:0005524//ATP binding;GO:0016740//transferase activity;GO:0051082//unfolded protein binding	GO:0005739//mitochondrion	--
Unigene39617_All	1003	25	1	1.7069	0.0655	-4.70374	Down	2.46786e-07	9.7745e-06	gi|351726154|ref|NP_001236349.1|	236.9	4e-61	uncharacterized protein LOC100527714 [Glycine max]	gi|359475194|ref|XM_002285111.2|	105	9e-20	PREDICTED: Vitis vinifera TP53RK-binding protein-like (LOC100262310), mRNA	--	--	--	--	--	--	--	--	--	K15901	3e-62	236	gmx:100527714	protein CGI121	-	-	GO:0005634//nucleus;GO:0005829//cytosol	--
CL5925.Contig5_All	3516	25	1	0.4869	0.0187	-4.70252	Down	2.46786e-07	9.76775e-06	gi|359476104|ref|XP_003631789.1|	262.7	3e-68	PREDICTED: pentatricopeptide repeat-containing protein At3g54980, mitochondrial-like [Vitis vinifera]	gi|359476105|ref|XM_002282418.2|	133	1e-27	PREDICTED: Vitis vinifera tRNA (cytosine-5-)-methyltransferase-like (LOC100259391), mRNA	sp|Q9SV46|PP282_ARATH	674	0	Pentatricopeptide repeat-containing protein At3g54980, mitochondrial OS=Arabidopsis thaliana GN=At3g54980 PE=2 SV=1	SPBC19C2.02	93.2	3e-18	COG0270	Site-specific DNA methylase	K15336	0	905	vvi:100259391	tRNA (cytosine38-C5)-methyltransferase [EC:2.1.1.204]	-	-	-	--
CL3869.Contig5_All	1765	49	2	1.9012	0.0744	-4.67546	Down	2.23702e-13	2.04336e-11	gi|225470599|ref|XP_002274463.1|	807.7	0	PREDICTED: AP-1 complex subunit mu-1 [Vitis vinifera] >gi|296083422|emb|CBI23375.3| unnamed protein product [Vitis vinifera]	gi|359495909|ref|XM_002274427.2|	837	0	PREDICTED: Vitis vinifera AP-1 complex subunit mu-1-like (LOC100251026), mRNA	--	--	--	--	--	--	--	--	--	K12393	0	807	vvi:100251026	AP-1 complex subunit mu	GO:0016192//vesicle-mediated transport;GO:0006886//intracellular protein transport	-	GO:0030131//clathrin adaptor complex	--
Unigene36224_All	1746	24	1	0.9413	0.0376	-4.64585	Down	4.85986e-07	1.82394e-05	gi|462420268|gb|EMJ24531.1|	632.1	9e-180	hypothetical protein PRUPE_ppa007377mg [Prunus persica]	gi|470116698|ref|XM_004294467.1|	353	4e-94	PREDICTED: Fragaria vesca subsp. vesca 12-oxophytodienoate reductase 2-like (LOC101299562), mRNA	sp|Q8GYB8|OPR2_ARATH	583	1e-166	12-oxophytodienoate reductase 2 OS=Arabidopsis thaliana GN=OPR2 PE=2 SV=2	all1865	310	7e-84	COG1902	NADH:flavin oxidoreductases, Old Yellow Enzyme family	K05894	2e-177	620	vvi:100244746	12-oxophytodienoic acid reductase [EC:1.3.1.42]	GO:0009611//response to wounding;GO:0046686//response to cadmium ion;GO:0031407//oxylipin metabolic process;GO:0009751//response to salicylic acid stimulus;GO:0055114//oxidation-reduction process	GO:0016491//oxidoreductase activity;GO:0010181//FMN binding	-	--
CL999.Contig5_All	1824	24	1	0.9011	0.036	-4.64562	Down	4.85986e-07	1.82454e-05	gi|390430511|gb|AFL91073.1|	55.5	3e-06	WRKY 7 transcription factor, partial [Helianthus annuus]	gi|390430516|gb|JN231338.1|	283	3e-73	Helianthus annuus genotype RHA439 WRKY 7 transcription factor (WRKY7) gene, partial cds	sp|Q8S8P5|WRK33_ARATH	223	5e-104	Probable WRKY transcription factor 33 OS=Arabidopsis thaliana GN=WRKY33 PE=1 SV=2	--	--	--	--	--	K13424	1e-128	250	vvi:100243352	WRKY transcription factor 33	-	-	-	--
CL495.Contig2_All	402	336	14	57.2381	2.2881	-4.64475	Down	1.98758e-84	2.32312e-81	--	--	--	--	--	--	--	--	--	--	--	--	--	--	--	--	--	--	--	--	--	--	-	-	-	--
CL14539.Contig2_All	2356	24	1	0.6976	0.0279	-4.64406	Down	4.85986e-07	1.82275e-05	--	--	--	--	--	--	--	--	--	--	--	--	--	--	--	--	--	--	--	--	--	--	-	-	-	--
CL14539.Contig3_All	2300	24	1	0.7146	0.0286	-4.64305	Down	4.85986e-07	1.82335e-05	--	--	--	--	--	--	--	--	--	--	--	--	--	--	--	--	--	--	--	--	--	--	-	-	-	--
CL5380.Contig3_All	2024	24	1	0.812	0.0325	-4.64297	Down	4.85986e-07	1.82215e-05	gi|462410397|gb|EMJ15731.1|	528.9	1e-148	hypothetical protein PRUPE_ppa003033mg [Prunus persica]	gi|225445918|ref|XM_002263308.1|	153	9e-34	PREDICTED: Vitis vinifera uncharacterized LOC100263330 (LOC100263330), mRNA	--	--	--	--	--	--	--	--	--	--	--	--	--	--	-	-	-	--
Unigene20682_All	421	23	1	3.7413	0.1561	-4.583	Down	9.55712e-07	3.37769e-05	--	--	--	--	--	--	--	--	--	--	--	--	--	--	--	--	--	--	--	--	--	--	-	-	-	--
CL8731.Contig5_All	3969	23	1	0.3968	0.0166	-4.57916	Down	9.55712e-07	3.37665e-05	gi|460379998|ref|XP_004235745.1|	251.9	6e-65	PREDICTED: uncharacterized protein LOC101262196 [Solanum lycopersicum]	gi|359490942|ref|XM_003634140.1|	398	1e-107	PREDICTED: Vitis vinifera uncharacterized LOC100254135, transcript variant 2 (LOC100254135), mRNA	sp|Q3Y8L7|WDR69_CHLRE	122	2e-27	Outer row dynein assembly protein 16 OS=Chlamydomonas reinhardtii GN=ODA16 PE=1 SV=1	all0438_2	115	6e-25	COG2319	FOG: WD40 repeat	K14963	2e-22	107	smo:SELMODRAFT_169971	COMPASS component SWD3	GO:0010235//guard mother cell cytokinesis;GO:0000226//microtubule cytoskeleton organization;GO:0009825//multidimensional cell growth;GO:0010052//guard cell differentiation	GO:0016905//myosin heavy chain kinase activity	GO:0005634//nucleus;GO:0080008//Cul4-RING ubiquitin ligase complex	--
CL1738.Contig8_All	1168	114	5	6.684	0.2813	-4.57053	Down	2.98464e-29	7.75221e-27	gi|224074223|ref|XP_002304308.1|	118.6	2e-25	predicted protein [Populus trichocarpa] >gi|222841740|gb|EEE79287.1| predicted protein [Populus trichocarpa]	gi|123680220|emb|AM453320.1|	60	5e-06	Vitis vinifera contig VV78X065685.6, whole genome shotgun sequence	sp|Q9FPR2|AGP18_ARATH	91.7	8e-19	Lysine-rich arabinogalactan protein 18 OS=Arabidopsis thaliana GN=AGP18 PE=2 SV=1	mlr3017_1	62	2e-09	COG0737	5'-nucleotidase/2',3'-cyclic phosphodiesterase and related esterases	K01115	1e-11	68.9	vcn:VOLCADRAFT_99471	phospholipase D [EC:3.1.4.4]	-	-	-	--
CL1738.Contig5_All	1133	110	5	6.6487	0.2899	-4.51945	Down	4.37652e-28	1.07807e-25	gi|224074223|ref|XP_002304308.1|	118.6	1e-25	predicted protein [Populus trichocarpa] >gi|222841740|gb|EEE79287.1| predicted protein [Populus trichocarpa]	gi|123680220|emb|AM453320.1|	60	5e-06	Vitis vinifera contig VV78X065685.6, whole genome shotgun sequence	sp|Q9FPR2|AGP18_ARATH	91.7	7e-19	Lysine-rich arabinogalactan protein 18 OS=Arabidopsis thaliana GN=AGP18 PE=2 SV=1	mlr3017_1	62	2e-09	COG0737	5'-nucleotidase/2',3'-cyclic phosphodiesterase and related esterases	K01115	1e-11	68.9	vcn:VOLCADRAFT_99471	phospholipase D [EC:3.1.4.4]	-	-	-	--
CL8345.Contig3_All	1841	22	1	0.8184	0.0357	-4.51881	Down	1.87666e-06	6.20556e-05	gi|225462892|ref|XP_002263081.1|	792	0	PREDICTED: glutamate decarboxylase-like [Vitis vinifera]	gi|225312551|dbj|AK327091.1|	462	1e-127	Solanum lycopersicum cDNA, clone: LEFL2021B09, HTC in fruit	sp|P54767|DCE_SOLLC	783	0	Glutamate decarboxylase OS=Solanum lycopersicum PE=2 SV=1	sll1641	460	4e-129	COG0076	Glutamate decarboxylase and related PLP-dependent proteins	K01580	0	791	vvi:100265999	glutamate decarboxylase [EC:4.1.1.15]	GO:0006536//glutamate metabolic process;GO:0046686//response to cadmium ion;GO:0055114//oxidation-reduction process	GO:0030170//pyridoxal phosphate binding;GO:0004351//glutamate decarboxylase activity;GO:0016706//oxidoreductase activity, acting on paired donors, with incorporation or reduction of molecular oxygen, 2-oxoglutarate as one donor, and incorporation of one atom each of oxygen into both donors;GO:0016702//oxidoreductase activity, acting on single donors with incorporation of molecular oxygen, incorpo…	-	--
Unigene13800_All	1543	22	1	0.9764	0.0426	-4.51855	Down	1.87666e-06	6.21094e-05	gi|460395913|ref|XP_004243524.1|	203	1e-50	PREDICTED: UBA and UBX domain-containing protein At4g15410-like [Solanum lycopersicum]	--	--	--	--	sp|Q7Y175|UBAX1_ARATH	183	3e-46	UBA and UBX domain-containing protein At4g15410 OS=Arabidopsis thaliana GN=At4g15410 PE=2 SV=1	--	--	--	--	--	K14012	1e-50	199	gmx:100820141	UBX domain-containing protein 1	-	-	-	--
CL14539.Contig24_All	3177	22	1	0.4742	0.0207	-4.51779	Down	1.87666e-06	6.20735e-05	gi|359485795|ref|XP_002271238.2|	350.1	1e-94	PREDICTED: uncharacterized protein LOC100247755 [Vitis vinifera]	gi|460410081|ref|XM_004250412.1|	89.7	2e-14	PREDICTED: Solanum lycopersicum protein GAMETE EXPRESSED 1-like (LOC101266990), mRNA	sp|Q681K7|GEX1_ARATH	305	1e-82	Protein GAMETE EXPRESSED 1 OS=Arabidopsis thaliana GN=GEX1 PE=1 SV=1	--	--	--	--	--	--	--	--	--	--	GO:0009790//embryo development;GO:0009553//embryo sac development;GO:0009555//pollen development	GO:0042802//identical protein binding	GO:0005887//integral to plasma membrane;GO:0016023//cytoplasmic membrane-bounded vesicle;GO:0009507//chloroplast	--
CL5.Contig57_All	3179	22	1	0.4739	0.0207	-4.51688	Down	1.87666e-06	6.20915e-05	gi|359493519|ref|XP_002264217.2|	745.7	0	PREDICTED: ATP-dependent Clp protease ATP-binding subunit ClpX-like [Vitis vinifera]	gi|359493518|ref|XM_002264181.2|	509	1e-141	PREDICTED: Vitis vinifera ATP-dependent Clp protease ATP-binding subunit ClpX-like (LOC100249902), mRNA	sp|F4IFN6|DPOE2_ARATH	228	1e-59	DNA polymerase epsilon catalytic subunit B OS=Arabidopsis thaliana GN=POL2B PE=2 SV=1	SMc01904	337	1e-91	COG1219	ATP-dependent protease Clp, ATPase subunit	K03544	7e-156	550	vvi:100264001	ATP-dependent Clp protease ATP-binding subunit ClpX	GO:0006457//protein folding;GO:0006508//proteolysis	GO:0008233//peptidase activity;GO:0016887//ATPase activity;GO:0005524//ATP binding;GO:0051082//unfolded protein binding	GO:0005739//mitochondrion	--
CL649.Contig1_All	2055	65	3	2.1661	0.0959	-4.49743	Down	4.9524e-17	6.27509e-15	gi|147838534|emb|CAN65390.1|	950.7	0	hypothetical protein VITISV_038363 [Vitis vinifera]	gi|147838531|emb|AM451055.2|	591	1e-165	Vitis vinifera contig VV78X158485.22, whole genome shotgun sequence	sp|P54411|TCPE2_AVESA	330	1e-90	T-complex protein 1 subunit epsilon OS=Avena sativa PE=2 SV=1	SPBC106.06	646	0	COG0459	Chaperonin GroEL (HSP60 family)	K09496	0	949	vvi:100262936	T-complex protein 1 subunit delta	GO:0010498//proteasomal protein catabolic process;GO:0006457//protein folding;GO:0009651//response to salt stress;GO:0007010//cytoskeleton organization;GO:0006096//glycolysis;GO:0006094//gluconeogenesis;GO:0046686//response to cadmium ion	GO:0005524//ATP binding;GO:0051082//unfolded protein binding	GO:0005829//cytosol	--
CL4284.Contig9_All	1764	21	1	0.8153	0.0372	-4.45396	Down	3.67916e-06	0.000113195	gi|324388021|gb|ADY38783.1|	400.2	6e-110	DNA-binding transcription factor [Coffea arabica]	gi|359490023|ref|XM_002275551.2|	190	3e-45	PREDICTED: Vitis vinifera vacuolar protein sorting-associated protein 72 homolog-like (LOC100258083), mRNA	sp|Q06RB0|RR18_JASNU	53.1	5e-07	30S ribosomal protein S18, chloroplastic OS=Jasminum nudiflorum GN=rps18 PE=3 SV=1	--	--	--	--	--	K11664	1e-110	399	vvi:100258083	vacuolar protein sorting-associated protein 72	GO:0042742//defense response to bacterium;GO:0009909//regulation of flower development;GO:0008284//positive regulation of cell proliferation;GO:0006338//chromatin remodeling	-	-	--
Unigene17836_All	1282	21	1	1.1218	0.0512	-4.45353	Down	3.67916e-06	0.000113165	gi|225425402|ref|XP_002271312.1|	115.5	1e-58	PREDICTED: squamosa promoter-binding-like protein 12-like [Vitis vinifera]	gi|359473756|ref|XM_002271276.2|	81.8	2e-12	PREDICTED: Vitis vinifera squamosa promoter-binding-like protein 12-like (LOC100254075), mRNA	sp|A2YGR5|SPL12_ORYSI	111	1e-39	Squamosa promoter-binding-like protein 12 OS=Oryza sativa subsp. indica GN=SPL12 PE=2 SV=1	--	--	--	--	--	--	--	--	--	--	GO:0048510//regulation of timing of transition from vegetative to reproductive phase;GO:0006355//regulation of transcription, DNA-dependent;GO:0048653//anther development	GO:0005488//binding	GO:0009941//chloroplast envelope	--
CL191.Contig16_All	2971	21	1	0.484	0.0221	-4.45289	Down	3.67916e-06	0.000113104	gi|225424345|ref|XP_002284867.1|	374.4	6e-102	PREDICTED: UBX domain-containing protein 6 [Vitis vinifera]	gi|470122843|ref|XM_004297400.1|	89.7	2e-14	PREDICTED: Fragaria vesca subsp. vesca UBX domain-containing protein 6-like (LOC101298411), mRNA	sp|O81765|PLRX4_ARATH	57	6e-08	Pollen-specific leucine-rich repeat extensin-like protein 4 OS=Arabidopsis thaliana GN=PEX4 PE=2 SV=1	--	--	--	--	--	K14011	5e-103	374	vvi:100257839	UBX domain-containing protein 6	GO:0006499//N-terminal protein myristoylation	GO:0005488//binding	GO:0005622//intracellular	--
Unigene4855_All	2606	21	1	0.5518	0.0252	-4.45265	Down	3.67916e-06	0.000113256	--	--	--	--	--	--	--	--	--	--	--	--	--	--	--	--	--	--	--	--	--	--	-	-	-	--
Unigene13464_All	453	21	1	3.1746	0.145	-4.45245	Down	3.67916e-06	0.000113347	gi|449468560|ref|XP_004151989.1|	128.3	3e-29	PREDICTED: H/ACA ribonucleoprotein complex subunit 3-like protein-like [Cucumis sativus] >gi|449514990|ref|XP_004164533.1| PREDICTED: H/ACA ribonucleoprotein complex subunit 3-like protein-like [Cucumis sativus]	gi|460403531|ref|XM_004247196.1|	141	7e-31	PREDICTED: Solanum lycopersicum H/ACA ribonucleoprotein complex subunit 3-like protein-like (LOC101254236), mRNA	sp|Q93XX8|NOP10_ARATH	112	9e-26	H/ACA ribonucleoprotein complex subunit 3-like protein OS=Arabidopsis thaliana GN=At2g20490 PE=2 SV=2	SPAP27G11.13c	86.7	1e-17	COG2260	Predicted Zn-ribbon RNA-binding protein	K11130	3e-29	125	gmx:100306376	H/ACA ribonucleoprotein complex subunit 3	GO:0010197//polar nucleus fusion	GO:0003676//nucleic acid binding	GO:0005730//nucleolus;GO:0015030//Cajal body;GO:0030529//ribonucleoprotein complex;GO:0009536//plastid	--
CL1638.Contig11_All	1528	21	1	0.9412	0.043	-4.45209	Down	3.67916e-06	0.000113286	gi|460407866|ref|XP_004249370.1|	662.9	0	PREDICTED: cationic amino acid transporter 2, vacuolar-like [Solanum lycopersicum]	gi|225439246|ref|XM_002271294.1|	355	9e-95	PREDICTED: Vitis vinifera high affinity cationic amino acid transporter 1-like (LOC100265688), mRNA	sp|Q9ASS7|CAAT2_ARATH	629	1e-180	Cationic amino acid transporter 2, vacuolar OS=Arabidopsis thaliana GN=CAT2 PE=1 SV=1	lin2613	288	2e-77	COG0531	Amino acid transporters	K03294	2e-72	271	osa:4330195	basic amino acid/polyamine antiporter, APA family	GO:0016036//cellular response to phosphate starvation;GO:0042744//hydrogen peroxide catabolic process;GO:0006635//fatty acid beta-oxidation;GO:0006995//cellular response to nitrogen starvation;GO:0016558//protein import into peroxisome matrix;GO:0048573//photoperiodism, flowering;GO:0045454//cell redox homeostasis;GO:0005982//starch metabolic process;GO:0003333//amino acid transmembrane transport…	GO:0005515//protein binding;GO:0020037//heme binding;GO:0050897//cobalt ion binding;GO:0004096//catalase activity;GO:0015171//amino acid transmembrane transporter activity	GO:0009705//plant-type vacuole membrane;GO:0010319//stromule;GO:0022626//cytosolic ribosome;GO:0016021//integral to membrane;GO:0009507//chloroplast;GO:0005777//peroxisome;GO:0005886//plasma membrane;GO:0005634//nucleus;GO:0005739//mitochondrion	--
Unigene13002_All	735	21	1	1.9566	0.0894	-4.45193	Down	3.67916e-06	0.000113317	gi|356526878|ref|XP_003532043.1|	233.8	2e-60	PREDICTED: serine/threonine-protein phosphatase PP2A-2 catalytic subunit-like [Glycine max]	gi|225322113|dbj|AK326129.1|	238	7e-60	Solanum lycopersicum cDNA, clone: LEFL2002CE04, HTC in fruit	sp|Q07098|PP2A2_ARATH	229	1e-60	Serine/threonine-protein phosphatase PP2A-2 catalytic subunit OS=Arabidopsis thaliana GN=PP2A2 PE=1 SV=1	SPBC16H5.07c	183	3e-46	COG0639	Diadenosine tetraphosphatase and related serine/threonine protein phosphatases	K04382	2e-61	233	gmx:100783950	protein phosphatase 2 (formerly 2A), catalytic subunit [EC:3.1.3.16]	GO:0006470//protein dephosphorylation;GO:0006499//N-terminal protein myristoylation;GO:0009903//chloroplast avoidance movement;GO:0034613//cellular protein localization;GO:2000012//regulation of auxin polar transport	GO:0004722//protein serine/threonine phosphatase activity	GO:0005829//cytosol;GO:0005634//nucleus;GO:0005886//plasma membrane	--
CL3885.Contig7_All	1739	42	2	1.6539	0.0756	-4.45134	Down	2.48996e-11	1.82243e-09	gi|460403830|ref|XP_004247389.1|	79	3e-13	PREDICTED: protein DEHYDRATION-INDUCED 19-like [Solanum lycopersicum]	--	--	--	--	sp|Q84J70|DI193_ARATH	80.1	4e-15	Protein DEHYDRATION-INDUCED 19 homolog 3 OS=Arabidopsis thaliana GN=DI19-3 PE=1 SV=1	--	--	--	--	--	--	--	--	--	--	-	-	-	--
Unigene7412_All	3161	21	1	0.455	0.0208	-4.45121	Down	3.67916e-06	0.000113226	gi|462401288|gb|EMJ06845.1|	55.1	9e-06	hypothetical protein PRUPE_ppa009306mg [Prunus persica]	--	--	--	--	--	--	--	--	--	--	--	--	--	K15104	2e-06	53.9	mtr:MTR_8g086070	solute carrier family 25 (mitochondrial oxoglutarate transporter), member 11	-	-	-	--
CL6255.Contig3_All	1749	21	1	0.8222	0.0376	-4.45068	Down	3.67916e-06	0.000113134	gi|118487340|gb|ABK95498.1|	667.5	0	unknown [Populus trichocarpa]	gi|225434260|ref|XM_002276289.1|	345	1e-91	PREDICTED: Vitis vinifera serine/threonine-protein kinase rio2-like (LOC100259542), mRNA	--	--	--	--	SPBC1703.05	323	4e-88	COG0478	RIO-like serine/threonine protein kinase fused to N-terminal HTH domain	K07179	0	659	rcu:RCOM_0385670	RIO kinase 2 [EC:2.7.11.1]	GO:0006468//protein phosphorylation	GO:0005524//ATP binding;GO:0004674//protein serine/threonine kinase activity	GO:0005634//nucleus	--
CL6255.Contig5_All	1679	20	1	0.8157	0.0391	-4.3828	Down	7.20032e-06	0.000204552	gi|118487340|gb|ABK95498.1|	667.5	0	unknown [Populus trichocarpa]	gi|225434260|ref|XM_002276289.1|	345	9e-92	PREDICTED: Vitis vinifera serine/threonine-protein kinase rio2-like (LOC100259542), mRNA	--	--	--	--	SPBC1703.05	323	4e-88	COG0478	RIO-like serine/threonine protein kinase fused to N-terminal HTH domain	K07179	0	659	rcu:RCOM_0385670	RIO kinase 2 [EC:2.7.11.1]	GO:0006468//protein phosphorylation	GO:0005524//ATP binding;GO:0004674//protein serine/threonine kinase activity	GO:0005634//nucleus	--
Unigene11270_All	383	180	9	32.1844	1.5439	-4.38171	Down	2.67116e-44	1.34195e-41	gi|383479032|gb|AFH36338.1|	123.2	1e-27	aquaporin PIP2;3 [Quercus petraea]	gi|224113030|ref|XM_002316331.1|	155	4e-35	Populus trichocarpa aquaporin, MIP family, PIP subfamily, mRNA	sp|Q9ATM4|PIP27_MAIZE	108	7e-25	Aquaporin PIP2-7 OS=Zea mays GN=PIP2-7 PE=2 SV=1	--	--	--	--	--	K09872	3e-24	107	pop:POPTR_735495	aquaporin PIP	GO:0009269//response to desiccation;GO:0006833//water transport;GO:0006970//response to osmotic stress;GO:0080170//hydrogen peroxide transmembrane transport;GO:0009737//response to abscisic acid stimulus	GO:0005215//transporter activity	GO:0005773//vacuole;GO:0005886//plasma membrane;GO:0016021//integral to membrane;GO:0009507//chloroplast	--
CL212.Contig14_All	2016	20	1	0.6794	0.0326	-4.38132	Down	7.20032e-06	0.000204603	gi|356510139|ref|XP_003523797.1|	338.2	3e-91	PREDICTED: serine/threonine-protein kinase PEPKR2-like [Glycine max]	gi|460367450|ref|XM_004229539.1|	242	1e-60	PREDICTED: Solanum lycopersicum serine/threonine-protein kinase PEPKR2-like (LOC101253935), mRNA	sp|Q8W490|PEPK2_ARATH	316	3e-86	Serine/threonine-protein kinase PEPKR2 OS=Arabidopsis thaliana GN=PEPKR2 PE=2 SV=1	SA1063_1	72.4	3e-12	COG0515	Serine/threonine protein kinase	K13412	4e-34	144	bdi:100835452	calcium-dependent protein kinase [EC:2.7.11.1]	GO:0006468//protein phosphorylation	GO:0004683//calmodulin-dependent protein kinase activity;GO:0005524//ATP binding	GO:0005634//nucleus	--
CL8969.Contig1_All	4354	20	1	0.3146	0.0151	-4.3809	Down	7.20032e-06	0.000204501	gi|297742222|emb|CBI34371.3|	369	4e-100	unnamed protein product [Vitis vinifera]	--	--	--	--	--	--	--	--	--	--	--	--	--	K12896	3e-07	56.6	cre:CHLREDRAFT_195844	splicing factor, arginine/serine-rich 7	-	-	-	--
CL3925.Contig2_All	2303	59	3	1.7544	0.0856	-4.35722	Down	2.7354e-15	2.96989e-13	gi|357489859|ref|XP_003615217.1|	96.3	2e-18	hypothetical protein MTR_5g065250 [Medicago truncatula] >gi|355516552|gb|AES98175.1| hypothetical protein MTR_5g065250 [Medicago truncatula]	--	--	--	--	--	--	--	--	--	--	--	--	--	--	--	--	--	--	-	-	-	--
CL8969.Contig7_All	4458	19	1	0.2919	0.0147	-4.31159	Down	1.40647e-05	0.000372321	gi|297742222|emb|CBI34371.3|	368.2	7e-100	unnamed protein product [Vitis vinifera]	--	--	--	--	--	--	--	--	--	--	--	--	--	K12896	4e-07	56.6	cre:CHLREDRAFT_195844	splicing factor, arginine/serine-rich 7	-	-	-	--
CL8969.Contig2_All	4369	19	1	0.2978	0.015	-4.31131	Down	1.40647e-05	0.000371977	gi|297742222|emb|CBI34371.3|	369	4e-100	unnamed protein product [Vitis vinifera]	--	--	--	--	--	--	--	--	--	--	--	--	--	K12896	3e-07	56.6	cre:CHLREDRAFT_195844	splicing factor, arginine/serine-rich 7	-	-	-	--
Unigene18781_All	2532	19	1	0.5139	0.0259	-4.31046	Down	1.40647e-05	0.000372149	gi|225461605|ref|XP_002282960.1|	72.4	4e-11	PREDICTED: uncharacterized protein LOC100241883 [Vitis vinifera]	gi|156616413|gb|AC209188.1|	85.7	2e-13	Populus trichocarpa clone POP073-O22, complete sequence	sp|Q9LZJ5|AB14C_ARATH	82.4	1e-15	ABC transporter C family member 14 OS=Arabidopsis thaliana GN=ABCC14 PE=1 SV=1	YLL015w	52.4	4e-06	COG1132	ABC-type multidrug transport system, ATPase and permease components	K01535	3e-11	69.3	mtr:MTR_3g108800	H+-transporting ATPase [EC:3.6.3.6]	GO:0006996//organelle organization	-	GO:0000325//plant-type vacuole;GO:0009506//plasmodesma;GO:0005774//vacuolar membrane	--
Unigene18780_All	2188	19	1	0.5947	0.03	-4.30913	Down	1.40647e-05	0.000372063	gi|225461605|ref|XP_002282960.1|	72.4	3e-11	PREDICTED: uncharacterized protein LOC100241883 [Vitis vinifera]	--	--	--	--	sp|Q9LZJ5|AB14C_ARATH	82.4	1e-15	ABC transporter C family member 14 OS=Arabidopsis thaliana GN=ABCC14 PE=1 SV=1	YLL015w	52.4	3e-06	COG1132	ABC-type multidrug transport system, ATPase and permease components	--	--	--	--	--	-	-	GO:0044464//cell part;GO:0016020//membrane	--
Unigene32148_All	3456	19	1	0.3765	0.019	-4.30858	Down	1.40647e-05	0.000372493	gi|462416724|gb|EMJ21461.1|	24.3	2e-15	hypothetical protein PRUPE_ppa001267mg [Prunus persica]	gi|460368060|ref|XM_004229840.1|	81.8	4e-12	PREDICTED: Solanum lycopersicum U-box domain-containing protein 33-like (LOC101249019), mRNA	sp|Q8GUH1|PUB33_ARATH	595	6e-170	U-box domain-containing protein 33 OS=Arabidopsis thaliana GN=PUB33 PE=2 SV=2	lin1934_1	107	1e-22	COG0515	Serine/threonine protein kinase	K04733	4e-44	179	ath:AT5G38990	interleukin-1 receptor-associated kinase 4 [EC:2.7.11.1]	GO:0044237//cellular metabolic process	GO:0016301//kinase activity	GO:0044464//cell part	--
CL4919.Contig4_All	1434	19	1	0.9074	0.0458	-4.30832	Down	1.40647e-05	0.000372665	gi|147794990|emb|CAN74067.1|	644.8	0	hypothetical protein VITISV_024054 [Vitis vinifera]	gi|359473326|ref|XM_002269827.2|	361	1e-96	PREDICTED: Vitis vinifera chaperone protein dnaJ 16-like (LOC100256999), mRNA	sp|Q8VXV4|DNJ16_ARATH	585	2e-167	Chaperone protein dnaJ 16 OS=Arabidopsis thaliana GN=ATJ16 PE=2 SV=1	alr2447	85.1	3e-16	COG0484	DnaJ-class molecular chaperone with C-terminal Zn finger domain	K09517	4e-15	81.3	olu:OSTLU_38754	DnaJ homolog subfamily B member 11	GO:0006457//protein folding;GO:0030244//cellulose biosynthetic process;GO:0007264//small GTPase mediated signal transduction;GO:0009737//response to abscisic acid stimulus;GO:0048193//Golgi vesicle transport;GO:0006886//intracellular protein transport;GO:0046686//response to cadmium ion	GO:0031072//heat shock protein binding;GO:0051082//unfolded protein binding;GO:0005525//GTP binding	GO:0005795//Golgi stack;GO:0005634//nucleus;GO:0005886//plasma membrane	--
CL4115.Contig1_All	471	19	1	2.7625	0.1395	-4.30764	Down	1.40647e-05	0.000372407	gi|356496124|ref|XP_003516920.1|	80.1	1e-14	PREDICTED: uncharacterized protein LOC100814250 [Glycine max]	gi|219363402|ref|NM_001143198.1|	65.9	4e-08	Zea mays uncharacterized LOC100216799 (LOC100216799), mRNA >gi|194696577|gb|BT037368.1| Zea mays full-length cDNA clone ZM_BFb0166F10 mRNA, complete cds	sp|Q9M325|IPCS1_ARATH	67.4	4e-12	Phosphatidylinositol:ceramide inositolphosphotransferase 1 OS=Arabidopsis thaliana GN=IPCS1 PE=2 SV=1	--	--	--	--	--	--	--	--	--	--	GO:0030148//sphingolipid biosynthetic process	GO:0045140//inositol phosphoceramide synthase activity	-	--
Unigene32156_All	3496	19	1	0.3722	0.0188	-4.30727	Down	1.40647e-05	0.000372579	gi|462416724|gb|EMJ21461.1|	24.3	2e-15	hypothetical protein PRUPE_ppa001267mg [Prunus persica]	gi|460368060|ref|XM_004229840.1|	81.8	5e-12	PREDICTED: Solanum lycopersicum U-box domain-containing protein 33-like (LOC101249019), mRNA	sp|Q8GUH1|PUB33_ARATH	595	6e-170	U-box domain-containing protein 33 OS=Arabidopsis thaliana GN=PUB33 PE=2 SV=2	lin1934_1	107	1e-22	COG0515	Serine/threonine protein kinase	K04733	4e-44	179	ath:AT5G38990	interleukin-1 receptor-associated kinase 4 [EC:2.7.11.1]	GO:0044237//cellular metabolic process	GO:0016301//kinase activity	GO:0044464//cell part	--
CL10840.Contig2_All	2716	19	1	0.4791	0.0242	-4.30725	Down	1.40647e-05	0.000372235	gi|225432464|ref|XP_002277269.1|	956.8	0	PREDICTED: putative E3 ubiquitin-protein ligase RF298-like [Vitis vinifera]	gi|147777373|emb|AM437258.2|	176	8e-41	Vitis vinifera contig VV78X252367.9, whole genome shotgun sequence	sp|Q8RX22|MIP1_ARATH	243	3e-64	MND1-interacting protein 1 OS=Arabidopsis thaliana GN=MIP1 PE=1 SV=1	aq_629	61.6	7e-09	COG1196	Chromosome segregation ATPases	K11498	9e-11	67.8	smo:SELMODRAFT_97410	centromeric protein E	-	-	-	--
CL5438.Contig5_All	1980	19	1	0.6571	0.0332	-4.30686	Down	1.40647e-05	0.000371891	gi|356564063|ref|XP_003550276.1|	791.2	0	PREDICTED: probable histone-arginine methyltransferase 1.4-like [Glycine max]	gi|356556083|ref|XM_003546309.1|	539	1e-150	PREDICTED: Glycine max probable histone-arginine methyltransferase 1.4-like (LOC100818828), mRNA	sp|Q84W92|ANM13_ARATH	734	0	Probable histone-arginine methyltransferase 1.3 OS=Arabidopsis thaliana GN=PRMT13 PE=2 SV=3	YBR034c	167	8e-41	COG0500	SAM-dependent methyltransferases	K05931	0	791	gmx:100780736	histone-arginine methyltransferase CARM1 [EC:2.1.1.125]	GO:0050826//response to freezing;GO:0034970//histone H3-R2 methylation;GO:0016458//gene silencing;GO:0009793//embryo development ending in seed dormancy;GO:0006406//mRNA export from nucleus;GO:0009220//pyrimidine ribonucleotide biosynthetic process;GO:0048449//floral organ formation;GO:0009640//photomorphogenesis;GO:0019915//lipid storage;GO:0010182//sugar mediated signaling pathway;GO:0009933//m…	GO:0035241//protein-arginine omega-N monomethyltransferase activity;GO:0035242//protein-arginine omega-N asymmetric methyltransferase activity;GO:0046982//protein heterodimerization activity;GO:0016277//[myelin basic protein]-arginine N-methyltransferase activity;GO:0008469//histone-arginine N-methyltransferase activity;GO:0042803//protein homodimerization activity	GO:0009507//chloroplast;GO:0005634//nucleus	--
CL2516.Contig1_All	761	151	8	13.5883	0.6907	-4.29816	Down	6.28424e-37	2.29243e-34	gi|1050913|emb|CAA63341.1|	84.3	2e-15	dehydrin [Helianthus annuus]	gi|1050912|emb|X92650.1|	67.9	1e-08	H.annuus mRNA for dehydrin related protein	sp|P12952|DHN2_HORVU	65.1	4e-11	Dehydrin DHN2 OS=Hordeum vulgare GN=DHN2 PE=2 SV=1	--	--	--	--	--	--	--	--	--	--	GO:0006950//response to stress;GO:0009415//response to water stimulus	-	-	--
CL5849.Contig2_All	1756	37	2	1.4429	0.0748	-4.26979	Down	7.00926e-10	4.27968e-08	gi|460403147|ref|XP_004247060.1|	451.8	1e-125	PREDICTED: putative G3BP-like protein-like [Solanum lycopersicum]	gi|359495837|ref|XM_002273734.2|	60	8e-06	PREDICTED: Vitis vinifera uncharacterized LOC100264206 (LOC100264206), mRNA	sp|Q43472|GRP_HORVU	76.3	5e-14	Glycine-rich RNA-binding protein blt801 OS=Hordeum vulgare GN=blt801 PE=1 SV=1	DR1624	53.9	9e-07	COG0513	Superfamily II DNA and RNA helicases	K13195	1e-11	69.7	pop:POPTR_712972	cold-inducible RNA-binding protein	-	-	-	--
CL13776.Contig2_All	512	55	3	7.3564	0.385	-4.25607	Down	3.90886e-14	3.83994e-12	gi|357511057|ref|XP_003625817.1|	119.8	1e-26	Ubiquinol-cytochrome c reductase complex protein [Medicago truncatula] >gi|355500832|gb|AES82035.1| Ubiquinol-cytochrome c reductase complex protein [Medicago truncatula]	gi|134303378|gb|EF469862.1|	157	1e-35	Helianthus annuus RFLP probe ZVG3 mRNA sequence	sp|P46270|QCR9_SOLTU	103	5e-23	Cytochrome b-c1 complex subunit 9 OS=Solanum tuberosum PE=1 SV=1	--	--	--	--	--	K00419	2e-27	119	mtr:MTR_7g104570	ubiquinol-cytochrome c reductase subunit 9	GO:0009853//photorespiration;GO:0006122//mitochondrial electron transport, ubiquinol to cytochrome c	GO:0008121//ubiquinol-cytochrome-c reductase activity	GO:0005750//mitochondrial respiratory chain complex III	--
Unigene20334_All	449	18	1	2.7454	0.1463	-4.23001	Down	2.74164e-05	0.000670306	gi|115488016|ref|NP_001066495.1|	81.6	4e-15	Os12g0247700 [Oryza sativa Japonica Group] >gi|77554452|gb|ABA97248.1| expressed protein [Oryza sativa Japonica Group] >gi|78714216|gb|ABB51090.1| mannose-specific jacalin-related lectin [Oryza sativa Japonica Group] >gi|113649002|dbj|BAF29514.1| Os12g0247700 [Oryza sativa Japonica Group]	--	--	--	--	sp|P83304|LEC_PARPC	70.5	4e-13	Mannose/glucose-specific lectin (Fragment) OS=Parkia platycephala PE=1 SV=1	--	--	--	--	--	--	--	--	--	--	-	-	-	--
CL1974.Contig17_All	2895	18	1	0.4258	0.0227	-4.22941	Down	2.74164e-05	0.000670879	gi|460402580|ref|XP_004246789.1|	524.2	4e-147	PREDICTED: A/G-specific adenine DNA glycosylase-like [Solanum lycopersicum]	gi|359495938|ref|XM_002264991.2|	125	3e-25	PREDICTED: Vitis vinifera A/G-specific adenine DNA glycosylase-like (LOC100265491), mRNA	sp|F4JRF4|MUTYH_ARATH	454	1e-127	A/G-specific adenine DNA glycosylase OS=Arabidopsis thaliana GN=MYH PE=3 SV=1	lin1797	231	5e-60	COG1194	A/G-specific DNA glycosylase	K03575	1e-142	506	gmx:100818278	A/G-specific adenine glycosylase [EC:3.2.2.-]	GO:0006306//DNA methylation;GO:0006281//DNA repair	GO:0005488//binding;GO:0016787//hydrolase activity	-	--
Unigene52137_All	578	18	1	2.1326	0.1137	-4.22931	Down	2.74164e-05	0.000670592	gi|449468560|ref|XP_004151989.1|	128.3	7e-29	PREDICTED: H/ACA ribonucleoprotein complex subunit 3-like protein-like [Cucumis sativus] >gi|449514990|ref|XP_004164533.1| PREDICTED: H/ACA ribonucleoprotein complex subunit 3-like protein-like [Cucumis sativus]	gi|460403531|ref|XM_004247196.1|	141	9e-31	PREDICTED: Solanum lycopersicum H/ACA ribonucleoprotein complex subunit 3-like protein-like (LOC101254236), mRNA	sp|Q93XX8|NOP10_ARATH	112	1e-25	H/ACA ribonucleoprotein complex subunit 3-like protein OS=Arabidopsis thaliana GN=At2g20490 PE=2 SV=2	SPAP27G11.13c	86.7	2e-17	COG2260	Predicted Zn-ribbon RNA-binding protein	K11130	6e-29	125	gmx:100306376	H/ACA ribonucleoprotein complex subunit 3	GO:0010197//polar nucleus fusion	GO:0003676//nucleic acid binding	GO:0005730//nucleolus;GO:0015030//Cajal body;GO:0030529//ribonucleoprotein complex;GO:0009536//plastid	--
CL4658.Contig2_All	1648	18	1	0.748	0.0399	-4.22858	Down	2.74164e-05	0.000670736	gi|357157316|ref|XP_003577757.1|	714.9	0	PREDICTED: DNA polymerase delta catalytic subunit-like [Brachypodium distachyon]	gi|225431690|ref|XM_002264349.1|	724	0	PREDICTED: Vitis vinifera DNA polymerase delta catalytic subunit-like (LOC100246530), mRNA	sp|Q9LRE6|DPOD1_ORYSJ	709	0	DNA polymerase delta catalytic subunit OS=Oryza sativa subsp. japonica GN=POLD1 PE=2 SV=1	SPBC336.04	485	8e-137	COG0417	DNA polymerase elongation subunit (family B)	K02327	0	714	bdi:100827521	DNA polymerase delta subunit 1 [EC:2.7.7.7]	GO:0090305//nucleic acid phosphodiester bond hydrolysis;GO:0000084//S phase of mitotic cell cycle;GO:0043137//DNA replication, removal of RNA primer;GO:0006297//nucleotide-excision repair, DNA gap filling;GO:0045004//DNA replication proofreading;GO:0006287//base-excision repair, gap-filling;GO:0019985//translesion synthesis;GO:0007346//regulation of mitotic cell cycle	GO:0003887//DNA-directed DNA polymerase activity;GO:0046872//metal ion binding;GO:0003677//DNA binding;GO:0051539//4 iron, 4 sulfur cluster binding;GO:0008408//3'-5' exonuclease activity;GO:0000166//nucleotide binding	GO:0043625//delta DNA polymerase complex	--
Unigene83_All	2237	18	1	0.551	0.0294	-4.22816	Down	2.74164e-05	0.000670449	gi|359493519|ref|XP_002264217.2|	745.7	0	PREDICTED: ATP-dependent Clp protease ATP-binding subunit ClpX-like [Vitis vinifera]	gi|359493518|ref|XM_002264181.2|	509	1e-141	PREDICTED: Vitis vinifera ATP-dependent Clp protease ATP-binding subunit ClpX-like (LOC100249902), mRNA	sp|F4HW04|DPOE1_ARATH	60.1	2e-10	DNA polymerase epsilon catalytic subunit A OS=Arabidopsis thaliana GN=POL2A PE=1 SV=1	SMc01904	337	7e-92	COG1219	ATP-dependent protease Clp, ATPase subunit	K03544	5e-156	550	vvi:100264001	ATP-dependent Clp protease ATP-binding subunit ClpX	GO:0006457//protein folding;GO:0006508//proteolysis	GO:0008233//peptidase activity;GO:0016887//ATPase activity;GO:0005524//ATP binding;GO:0051082//unfolded protein binding	GO:0005739//mitochondrion	--
CL1075.Contig1_All	1864	35	2	1.2859	0.0705	-4.18901	Down	2.64194e-09	1.47188e-07	gi|297738294|emb|CBI27495.3|	68.9	3e-10	unnamed protein product [Vitis vinifera]	gi|164663921|gb|AC216597.1|	71.9	2e-09	Populus trichocarpa clone POP032-B19, complete sequence	sp|Q66GP4|PP379_ARATH	480	1e-135	Pentatricopeptide repeat-containing protein At5g13770, chloroplastic OS=Arabidopsis thaliana GN=At5g13770 PE=2 SV=1	--	--	--	--	--	K15336	5e-23	107	vvi:100259391	tRNA (cytosine38-C5)-methyltransferase [EC:2.1.1.204]	GO:0009658//chloroplast organization	-	GO:0009507//chloroplast	--
CL6301.Contig8_All	1517	34	2	1.5348	0.0866	-4.14754	Down	5.11902e-09	2.73741e-07	gi|350539141|ref|NP_001233865.1|	147.5	5e-34	bZIP transcription factor [Solanum lycopersicum] >gi|224459179|gb|ACN43325.1| bZIP transcription factor [Solanum lycopersicum]	gi|24460972|gb|AF430372.1|	121	2e-24	Capsicum chinense bZIP transcription factor (PPI1) mRNA, complete cds	sp|P24068|OCS1_MAIZE	86.7	3e-17	Ocs element-binding factor 1 OS=Zea mays GN=OBF1 PE=2 SV=2	--	--	--	--	--	K04371	3e-34	144	vvi:100254083	extracellular signal-regulated kinase 1/2 [EC:2.7.11.24]	-	-	-	--
CL4067.Contig2_All	1981	49	3	1.6939	0.0995	-4.08951	Down	2.05628e-12	1.67164e-10	gi|40846374|gb|AAR92477.1|	143.3	1e-32	putative WRKY transcription factor 30 [Vitis aestivalis]	gi|357463826|ref|XM_003602147.1|	73.8	6e-10	Medicago truncatula WRKY transcription factor WRKY109669 (MTR_3g090860) mRNA, complete cds	sp|Q9SUP6|WRK53_ARATH	79.7	6e-15	Probable WRKY transcription factor 53 OS=Arabidopsis thaliana GN=WRKY53 PE=1 SV=1	--	--	--	--	--	--	--	--	--	--	-	-	-	--
CL9815.Contig4_All	2192	32	2	0.9997	0.0599	-4.06087	Down	1.91348e-08	9.32276e-07	gi|359485371|ref|XP_002273873.2|	507.7	3e-142	PREDICTED: uncharacterized protein LOC100255678 [Vitis vinifera]	gi|359485370|ref|XM_002273837.2|	61.9	3e-06	PREDICTED: Vitis vinifera uncharacterized LOC100255678 (LOC100255678), mRNA	--	--	--	--	--	--	--	--	--	--	--	--	--	--	-	-	-	--
CL6295.Contig5_All	2052	31	2	1.0346	0.064	-4.01486	Down	3.69088e-08	1.70815e-06	gi|255537495|ref|XP_002509814.1|	432.6	0	Minor histocompatibility antigen H13, putative [Ricinus communis] >gi|223549713|gb|EEF51201.1| Minor histocompatibility antigen H13, putative [Ricinus communis]	gi|359474198|ref|XM_002274960.2|	333	4e-88	PREDICTED: Vitis vinifera signal peptide peptidase-like 2B-like (LOC100241031), mRNA	sp|Q8W469|SIPL2_ARATH	414	0	Signal peptide peptidase-like 2 OS=Arabidopsis thaliana GN=SPPL2 PE=2 SV=1	--	--	--	--	--	K09597	0	410	mtr:MTR_7g077800	signal peptide peptidase-like 2B [EC:3.4.23.-]	GO:0006508//proteolysis	GO:0004190//aspartic-type endopeptidase activity	GO:0016021//integral to membrane;GO:0005794//Golgi apparatus;GO:0005768//endosome;GO:0005886//plasma membrane	--
CL1266.Contig13_All	1923	31	2	1.104	0.0683	-4.01471	Down	3.69088e-08	1.70677e-06	gi|388511575|gb|AFK43849.1|	99.4	2e-19	unknown [Lotus japonicus]	gi|119371461|dbj|AP009284.1|	63.9	6e-07	Solanum lycopersicum genomic DNA, chromosome 8, clone: C08HBa0217O07, complete sequence	--	--	--	--	--	--	--	--	--	--	--	--	--	--	-	GO:0003676//nucleic acid binding;GO:0000166//nucleotide binding	-	--
CL9294.Contig3_All	1084	31	2	1.9584	0.1212	-4.01421	Down	3.69088e-08	1.70884e-06	gi|225462041|ref|XP_002274754.1|	609.8	2e-173	PREDICTED: THO complex subunit 3 [Vitis vinifera] >gi|147789347|emb|CAN62349.1| hypothetical protein VITISV_004943 [Vitis vinifera] >gi|296089987|emb|CBI39806.3| unnamed protein product [Vitis vinifera]	gi|356566272|ref|XM_003551310.1|	640	0	PREDICTED: Glycine max THO complex subunit 3-like (LOC100812126), mRNA	sp|P93107|PF20_CHLRE	93.6	2e-19	Flagellar WD repeat-containing protein Pf20 OS=Chlamydomonas reinhardtii GN=PF20 PE=2 SV=1	all0664	109	7e-24	COG2319	FOG: WD40 repeat	K12880	2e-174	609	vvi:100241262	THO complex subunit 3	GO:0010267//production of ta-siRNAs involved in RNA interference	GO:0000166//nucleotide binding	GO:0005737//cytoplasm;GO:0080008//Cul4-RING ubiquitin ligase complex	--
CL1638.Contig1_All	2613	31	2	0.8124	0.0503	-4.01356	Down	3.69088e-08	1.70746e-06	gi|224144852|ref|XP_002325438.1|	958.7	0	cationic amino acid transporter [Populus trichocarpa] >gi|222862313|gb|EEE99819.1| cationic amino acid transporter [Populus trichocarpa]	gi|225439246|ref|XM_002271294.1|	363	6e-97	PREDICTED: Vitis vinifera high affinity cationic amino acid transporter 1-like (LOC100265688), mRNA	sp|Q9ASS7|CAAT2_ARATH	887	0	Cationic amino acid transporter 2, vacuolar OS=Arabidopsis thaliana GN=CAT2 PE=1 SV=1	lin0648	311	4e-84	COG0531	Amino acid transporters	K03294	1e-81	303	ppp:PHYPADRAFT_152313	basic amino acid/polyamine antiporter, APA family	GO:0016036//cellular response to phosphate starvation;GO:0042744//hydrogen peroxide catabolic process;GO:0006635//fatty acid beta-oxidation;GO:0006995//cellular response to nitrogen starvation;GO:0016558//protein import into peroxisome matrix;GO:0048573//photoperiodism, flowering;GO:0045454//cell redox homeostasis;GO:0005982//starch metabolic process;GO:0003333//amino acid transmembrane transport…	GO:0005515//protein binding;GO:0020037//heme binding;GO:0050897//cobalt ion binding;GO:0004096//catalase activity;GO:0015171//amino acid transmembrane transporter activity	GO:0009705//plant-type vacuole membrane;GO:0010319//stromule;GO:0022626//cytosolic ribosome;GO:0016021//integral to membrane;GO:0009507//chloroplast;GO:0005777//peroxisome;GO:0005886//plasma membrane;GO:0005634//nucleus;GO:0005739//mitochondrion	--
CL12905.Contig2_All	503	121	8	16.4736	1.045	-3.97858	Down	2.33234e-28	5.79513e-26	gi|75755963|gb|ABA27037.1|	116.3	2e-25	TO86-3 [Taraxacum officinale]	gi|19548|emb|X51993.1|	71.9	6e-10	M.guttatus metallothionein mRNA	sp|P20238|MT1_MIMGU	95.1	2e-20	Metallothionein-like protein 1 OS=Mimulus guttatus PE=3 SV=1	--	--	--	--	--	--	--	--	--	--	-	-	-	--
CL13102.Contig13_All	2521	30	2	0.8149	0.0521	-3.96727	Down	7.10734e-08	3.14083e-06	gi|225439827|ref|XP_002274246.1|	292.7	2e-77	PREDICTED: phosphatidate phosphatase LPIN3-like [Vitis vinifera]	gi|359481500|ref|XM_002274210.2|	458	1e-125	PREDICTED: Vitis vinifera phosphatidate phosphatase LPIN3-like (LOC100255086), mRNA	--	--	--	--	YMR165c_1	206	2e-52	COG5083	Uncharacterized protein involved in plasmid maintenance	K15728	1e-125	449	vvi:100255086	phosphatidate phosphatase LPIN [EC:3.1.3.4]	GO:0006629//lipid metabolic process;GO:0016036//cellular response to phosphate starvation	GO:0008195//phosphatidate phosphatase activity	GO:0005634//nucleus	--
CL14677.Contig6_All	2546	30	2	0.8069	0.0516	-3.96695	Down	7.10734e-08	3.13962e-06	gi|24461867|gb|AAN62354.1|AF506028_23	58.5	6e-07	CTV.22 [Citrus trifoliata]	gi|359487052|ref|XM_002271684.2|	101	4e-18	PREDICTED: Vitis vinifera uncharacterized LOC100264243 (LOC100264243), mRNA	sp|F4I171|MD15A_ARATH	357	1e-98	Mediator of RNA polymerase II transcription subunit 15a OS=Arabidopsis thaliana GN=MED15A PE=1 SV=1	YKL032c	63.2	2e-09	COG5648	Chromatin-associated proteins containing the HMG domain	K14486	8e-14	77.8	aly:ARALYDRAFT_488981	auxin response factor	GO:0006633//fatty acid biosynthetic process;GO:0009751//response to salicylic acid stimulus;GO:0002213//defense response to insect;GO:0001676//long-chain fatty acid metabolic process	-	GO:0005634//nucleus	--
CL6134.Contig3_All	424	90	6	14.5361	0.9297	-3.96673	Down	2.23846e-21	3.96294e-19	gi|356553773|ref|XP_003545227.1|	59.7	1e-08	PREDICTED: RING-H2 finger protein ATL66-like [Glycine max]	gi|470144046|ref|XM_004307630.1|	139	3e-30	PREDICTED: Fragaria vesca subsp. vesca 60S ribosomal protein L41-like (LOC101312097), mRNA	sp|P62121|RL41_TOBAC	53.9	3e-08	60S ribosomal protein L41 OS=Nicotiana tabacum GN=RPL41 PE=3 SV=1	--	--	--	--	--	K02928	8e-08	53.9	vvi:100852682	large subunit ribosomal protein L41e	-	-	-	--
Unigene4899_All	1656	44	3	1.8196	0.119	-3.93459	Down	5.42792e-11	3.82371e-09	gi|460403830|ref|XP_004247389.1|	54.3	7e-06	PREDICTED: protein DEHYDRATION-INDUCED 19-like [Solanum lycopersicum]	--	--	--	--	sp|Q84J70|DI193_ARATH	80.1	3e-15	Protein DEHYDRATION-INDUCED 19 homolog 3 OS=Arabidopsis thaliana GN=DI19-3 PE=1 SV=1	--	--	--	--	--	--	--	--	--	--	-	-	-	--
Unigene10392_All	1517	29	2	1.3091	0.0866	-3.91806	Down	1.36619e-07	5.71126e-06	gi|224091501|ref|XP_002309275.1|	456.1	7e-127	predicted protein [Populus trichocarpa] >gi|222855251|gb|EEE92798.1| predicted protein [Populus trichocarpa]	gi|460407893|ref|XM_004249336.1|	214	2e-52	PREDICTED: Solanum lycopersicum ubiquitin carboxyl-terminal hydrolase 12-like (LOC101266987), mRNA	sp|Q9FPT1|UBP12_ARATH	236	2e-62	Ubiquitin carboxyl-terminal hydrolase 12 OS=Arabidopsis thaliana GN=UBP12 PE=1 SV=2	SPBC713.02c	53.9	7e-07	COG5077	Ubiquitin carboxyl-terminal hydrolase	K11838	6e-128	456	pop:POPTR_561195	ubiquitin carboxyl-terminal hydrolase 7 [EC:3.1.2.15]	GO:0006511//ubiquitin-dependent protein catabolic process	GO:0008234//cysteine-type peptidase activity;GO:0004221//ubiquitin thiolesterase activity	-	--
CL3125.Contig10_All	849	87	6	7.0175	0.4643	-3.91783	Down	1.57459e-20	2.65626e-18	gi|460368763|ref|XP_004230234.1|	358.6	7e-98	PREDICTED: 40S ribosomal protein S10-1-like [Solanum lycopersicum]	gi|460415406|ref|XM_004253002.1|	327	1e-86	PREDICTED: Solanum lycopersicum 40S ribosomal protein S10-like, transcript variant 2 (LOC101253268), mRNA	sp|Q9AYP4|RS10_ORYSJ	316	1e-86	40S ribosomal protein S10 OS=Oryza sativa subsp. japonica GN=RPS10 PE=2 SV=2	SPBP22H7.08	130	2e-30	COG5045	Ribosomal protein S10E	K02947	1e-95	347	vvi:100257720	small subunit ribosomal protein S10e	-	GO:0003677//DNA binding;GO:0003682//chromatin binding	GO:0016020//membrane;GO:0005618//cell wall;GO:0022626//cytosolic ribosome;GO:0009507//chloroplast	--
CL2331.Contig3_All	484	29	2	4.1032	0.2715	-3.91773	Down	1.36619e-07	5.71335e-06	gi|449468560|ref|XP_004151989.1|	128.3	4e-29	PREDICTED: H/ACA ribonucleoprotein complex subunit 3-like protein-like [Cucumis sativus] >gi|449514990|ref|XP_004164533.1| PREDICTED: H/ACA ribonucleoprotein complex subunit 3-like protein-like [Cucumis sativus]	gi|460403531|ref|XM_004247196.1|	141	8e-31	PREDICTED: Solanum lycopersicum H/ACA ribonucleoprotein complex subunit 3-like protein-like (LOC101254236), mRNA	sp|Q93XX8|NOP10_ARATH	112	1e-25	H/ACA ribonucleoprotein complex subunit 3-like protein OS=Arabidopsis thaliana GN=At2g20490 PE=2 SV=2	SPAP27G11.13c	86.7	2e-17	COG2260	Predicted Zn-ribbon RNA-binding protein	K11130	4e-29	125	gmx:100306376	H/ACA ribonucleoprotein complex subunit 3	GO:0010197//polar nucleus fusion	GO:0003676//nucleic acid binding	GO:0005730//nucleolus;GO:0015030//Cajal body;GO:0030529//ribonucleoprotein complex;GO:0009536//plastid	--
CL6254.Contig5_All	842	316	22	25.7008	1.7167	-3.9041	Down	8.07746e-71	7.775e-68	gi|49036493|sp|Q9AT34.3|RS15A_DAUCA	260.4	2e-68	RecName: Full=40S ribosomal protein S15a >gi|13560779|gb|AAK30203.1|AF349962_1 cytoplasmic ribosomal protein S15a [Daucus carota]	gi|313586476|gb|HM363452.1|	369	3e-99	Hevea brasiliensis 40S ribosomal protein S15B (RPS15B) mRNA, complete cds	sp|Q9AT34|RS15A_DAUCA	260	8e-70	40S ribosomal protein S15a OS=Daucus carota GN=RPS15A PE=2 SV=3	YJL190c	216	3e-56	COG0096	Ribosomal protein S8	K02957	4e-69	259	vvi:100258124	small subunit ribosomal protein S15Ae	GO:0001510//RNA methylation;GO:0006412//translation;GO:0042545//cell wall modification;GO:0009664//plant-type cell wall organization	GO:0003735//structural constituent of ribosome	GO:0005618//cell wall;GO:0005739//mitochondrion;GO:0009506//plasmodesma;GO:0022627//cytosolic small ribosomal subunit;GO:0005774//vacuolar membrane;GO:0009507//chloroplast;GO:0005794//Golgi apparatus;GO:0005886//plasma membrane	--
CL1738.Contig9_All	1186	86	6	4.9658	0.3324	-3.90103	Down	3.01282e-20	4.95834e-18	gi|225438916|ref|XP_002284001.1|	62.4	1e-08	PREDICTED: lysine-rich arabinogalactan protein 17 [Vitis vinifera]	gi|123680220|emb|AM453320.1|	60	6e-06	Vitis vinifera contig VV78X065685.6, whole genome shotgun sequence	sp|O22194|AGP17_ARATH	100	2e-21	Lysine-rich arabinogalactan protein 17 OS=Arabidopsis thaliana GN=AGP17 PE=2 SV=1	ML0048	66.2	1e-10	COG0455	ATPases involved in chromosome partitioning	K01115	2e-13	75.1	vcn:VOLCADRAFT_99471	phospholipase D [EC:3.1.4.4]	-	-	-	--
CL350.Contig2_All	2736	28	2	0.7008	0.048	-3.8679	Down	2.62116e-07	1.03495e-05	gi|225441513|ref|XP_002276025.1|	701.8	0	PREDICTED: uncharacterized protein C18orf8 [Vitis vinifera] >gi|297739807|emb|CBI29989.3| unnamed protein product [Vitis vinifera]	gi|359481859|ref|XM_002275989.2|	270	7e-69	PREDICTED: Vitis vinifera uncharacterized LOC100258945 (LOC100258945), mRNA	--	--	--	--	--	--	--	--	--	--	--	--	--	--	-	-	-	--
CL3173.Contig1_All	2346	28	2	0.8173	0.056	-3.86737	Down	2.62116e-07	1.03459e-05	gi|462404401|gb|EMJ09958.1|	576.6	6e-163	hypothetical protein PRUPE_ppa021064mg [Prunus persica]	gi|356566721|ref|XM_003551530.1|	81.8	3e-12	PREDICTED: Glycine max uncharacterized protein LOC100811782 (LOC100811782), mRNA	sp|P37707|B2_DAUCA	107	2e-23	B2 protein OS=Daucus carota PE=2 SV=1	--	--	--	--	--	K10457	5e-37	154	smo:SELMODRAFT_99292	kelch-like protein 20	GO:0048449//floral organ formation;GO:0048438//floral whorl development	-	-	--
CL1738.Contig7_All	1141	56	4	3.361	0.2303	-3.8673	Down	1.59381e-13	1.48062e-11	gi|118484779|gb|ABK94258.1|	110.9	4e-23	unknown [Populus trichocarpa]	gi|123680220|emb|AM453320.1|	60	5e-06	Vitis vinifera contig VV78X065685.6, whole genome shotgun sequence	sp|O22194|AGP17_ARATH	95.1	7e-20	Lysine-rich arabinogalactan protein 17 OS=Arabidopsis thaliana GN=AGP17 PE=2 SV=1	ML0048	57.4	5e-08	COG0455	ATPases involved in chromosome partitioning	K01115	2e-09	61.6	vcn:VOLCADRAFT_99471	phospholipase D [EC:3.1.4.4]	-	-	-	--
CL9519.Contig7_All	1843	56	4	2.0808	0.1426	-3.86709	Down	1.59381e-13	1.47942e-11	gi|76803801|gb|ABA55805.1|	893.3	0	delta-8 sphingolipid desaturase [Crepis alpina]	gi|1040728|emb|X87143.1|	973	0	Helianthus annuus mRNA for stereo-unselective delta 8-sphingolipid desaturase (sld1 gene)	sp|Q43469|SLD1_HELAN	889	0	Delta(8)-fatty-acid desaturase OS=Helianthus annuus GN=sld1 PE=1 SV=1	YNL111c	64.7	5e-10	COG5274	Cytochrome b involved in lipid metabolism	K13076	0	753	vvi:100265385	delta8-fatty-acid desaturase [EC:1.14.19.4]	GO:0006633//fatty acid biosynthetic process;GO:0006665//sphingolipid metabolic process;GO:0006007//glucose catabolic process;GO:0022900//electron transport chain	GO:0016717//oxidoreductase activity, acting on paired donors, with oxidation of a pair of donors resulting in the reduction of molecular oxygen to two molecules of water;GO:0005506//iron ion binding;GO:0020037//heme binding;GO:0052631//sphingolipid delta-8 desaturase activity	GO:0005737//cytoplasm;GO:0016021//integral to membrane	--
CL3162.Contig10_All	1208	28	2	1.5873	0.1088	-3.86682	Down	2.62116e-07	1.03423e-05	gi|297743239|emb|CBI36106.3|	243.4	5e-63	unnamed protein product [Vitis vinifera]	gi|449519670|ref|XM_004166810.1|	143	5e-31	PREDICTED: Cucumis sativus auxin-induced protein 22B-like (LOC101229704), mRNA	sp|Q9ZSY8|IAA27_ARATH	220	1e-57	Auxin-responsive protein IAA27 OS=Arabidopsis thaliana GN=IAA27 PE=1 SV=1	--	--	--	--	--	K14484	2e-45	181	aly:ARALYDRAFT_319024	auxin-responsive protein IAA	GO:0009908//flower development;GO:0006351//transcription, DNA-dependent;GO:0009755//hormone-mediated signaling pathway;GO:0010468//regulation of gene expression;GO:0080167//response to karrikin;GO:0030154//cell differentiation;GO:2000112;GO:0006109//regulation of carbohydrate metabolic process;GO:0009733//response to auxin stimulus	GO:0005515//protein binding;GO:0003993//acid phosphatase activity	GO:0005802//trans-Golgi network;GO:0009507//chloroplast;GO:0005794//Golgi apparatus;GO:0005768//endosome;GO:0005739//mitochondrion	--
CL7202.Contig2_All	1909	55	4	1.973	0.1377	-3.84079	Down	3.04522e-13	2.74008e-11	gi|171906260|gb|ACB56927.1|	776.9	0	glycosyltransferase UGT95A1 [Hieracium pilosella]	gi|171906259|gb|EU561020.1|	214	3e-52	Hieracium pilosella glycosyltransferase UGT95A1 mRNA, complete cds	sp|Q9SCP5|U73C7_ARATH	174	2e-43	UDP-glycosyltransferase 73C7 OS=Arabidopsis thaliana GN=UGT73C7 PE=2 SV=1	--	--	--	--	--	K13496	6e-43	174	ath:AT3G53160	UDP-glucosyl transferase 73C [EC:2.4.1.-]	-	GO:0016757//transferase activity, transferring glycosyl groups	-	--
CL1738.Contig6_All	1151	82	6	4.8788	0.3425	-3.83235	Down	4.0089e-19	5.97133e-17	gi|225438916|ref|XP_002284001.1|	62.4	1e-08	PREDICTED: lysine-rich arabinogalactan protein 17 [Vitis vinifera]	gi|123680220|emb|AM453320.1|	60	5e-06	Vitis vinifera contig VV78X065685.6, whole genome shotgun sequence	sp|O22194|AGP17_ARATH	100	2e-21	Lysine-rich arabinogalactan protein 17 OS=Arabidopsis thaliana GN=AGP17 PE=2 SV=1	ML0048	66.2	1e-10	COG0455	ATPases involved in chromosome partitioning	K01115	2e-13	75.1	vcn:VOLCADRAFT_99471	phospholipase D [EC:3.1.4.4]	-	-	-	--
CL3163.Contig5_All	1466	41	3	1.9152	0.1345	-3.83182	Down	3.8103e-10	2.42201e-08	gi|460409504|ref|XP_004250178.1|	323.6	5e-87	PREDICTED: uncharacterized protein LOC101256343 [Solanum lycopersicum]	gi|225314353|dbj|AK321099.1|	107	3e-20	Solanum lycopersicum cDNA, clone: LEFL1019BB11, HTC in leaf	sp|Q08937|ROC2_NICSY	52.4	7e-07	29 kDa ribonucleoprotein B, chloroplastic OS=Nicotiana sylvestris PE=2 SV=1	YDR381w	67.8	5e-11	COG0724	RNA-binding proteins (RRM domain)	K12881	1e-79	295	vvi:100257009	THO complex subunit 4	-	GO:0097159//organic cyclic compound binding;GO:1901363	GO:0005730//nucleolus	--
CL1266.Contig15_All	1687	68	5	2.7604	0.1947	-3.82555	Down	4.78142e-16	5.50989e-14	gi|118485672|gb|ABK94686.1|	399.4	9e-110	unknown [Populus trichocarpa]	gi|147846533|emb|AM477014.2|	113	6e-22	Vitis vinifera contig VV78X023314.13, whole genome shotgun sequence	--	--	--	--	--	--	--	--	--	--	--	--	--	--	GO:0009627//systemic acquired resistance;GO:0034976//response to endoplasmic reticulum stress	GO:0003676//nucleic acid binding;GO:0000166//nucleotide binding	GO:0005634//nucleus;GO:0005829//cytosol	--
Unigene25113_All	2170	68	5	2.146	0.1514	-3.82521	Down	4.78142e-16	5.50435e-14	gi|460384642|ref|XP_004238019.1|	1023.9	0	PREDICTED: E3 ubiquitin-protein ligase UPL2-like [Solanum lycopersicum]	gi|359492507|ref|XM_002283675.2|	204	3e-49	PREDICTED: Vitis vinifera E3 ubiquitin-protein ligase UPL2-like (LOC100255704), mRNA	sp|Q8GY23|UPL1_ARATH	474	1e-133	E3 ubiquitin-protein ligase UPL1 OS=Arabidopsis thaliana GN=UPL1 PE=1 SV=3	SPAC19D5.04	135	3e-31	COG5021	Ubiquitin-protein ligase	K10592	0	1031	vvi:100255704	E3 ubiquitin-protein ligase HUWE1 [EC:6.3.2.19]	GO:0016567//protein ubiquitination	GO:0004842//ubiquitin-protein ligase activity	GO:0005622//intracellular	--
Unigene16535_All	538	27	2	3.4368	0.2442	-3.81493	Down	5.01884e-07	1.87562e-05	--	--	--	--	--	--	--	--	--	--	--	--	--	--	--	--	--	--	--	--	--	--	-	-	-	--
CL1883.Contig8_All	2822	27	2	0.6552	0.0466	-3.81353	Down	5.01884e-07	1.87501e-05	gi|225426424|ref|XP_002274169.1|	872.8	0	PREDICTED: uncharacterized protein LOC100256435 [Vitis vinifera]	gi|470129797|ref|XM_004300747.1|	155	3e-34	PREDICTED: Fragaria vesca subsp. vesca kinesin-4-like (LOC101310521), mRNA	sp|O81635|ATK4_ARATH	463	3e-130	Kinesin-4 OS=Arabidopsis thaliana GN=ATK4 PE=1 SV=2	YPR141c	278	5e-74	COG5059	Kinesin-like protein	K10406	5e-83	307	vvi:100249019	kinesin family member C2/C3	GO:0000226//microtubule cytoskeleton organization;GO:0006346//methylation-dependent chromatin silencing;GO:0031048//chromatin silencing by small RNA;GO:0007267//cell-cell signaling;GO:0000911//cytokinesis by cell plate formation;GO:0051567//histone H3-K9 methylation;GO:0048449//floral organ formation;GO:0006306//DNA methylation;GO:0035196//production of miRNAs involved in gene silencing by miRNA;…	GO:0003777//microtubule motor activity;GO:0005524//ATP binding	GO:0005874//microtubule;GO:0005875//microtubule associated complex;GO:0005886//plasma membrane	--
CL3354.Contig28_All	11066	27	2	0.1671	0.0119	-3.81168	Down	5.01884e-07	1.8744e-05	gi|147797429|emb|CAN75802.1|	114.4	4e-23	hypothetical protein VITISV_016976 [Vitis vinifera]	gi|359488326|ref|XM_003633694.1|	517	1e-143	PREDICTED: Vitis vinifera auxin transport protein BIG-like (LOC100256705), mRNA	sp|B9G2A8|BIG_ORYSJ	1770	0	Auxin transport protein BIG OS=Oryza sativa subsp. japonica GN=Os09g0247700 PE=2 SV=1	--	--	--	--	--	K10691	0	1932	rcu:RCOM_0790950	E3 ubiquitin-protein ligase UBR4 [EC:6.3.2.19]	GO:0009620//response to fungus;GO:0009926//auxin polar transport;GO:0009640//photomorphogenesis;GO:0010311//lateral root formation;GO:0009733//response to auxin stimulus;GO:0016567//protein ubiquitination;GO:0048283//indeterminate inflorescence morphogenesis;GO:0009826//unidimensional cell growth	GO:0008270//zinc ion binding;GO:0004842//ubiquitin-protein ligase activity	GO:0005829//cytosol;GO:0009506//plasmodesma;GO:0016020//membrane	--
Unigene55362_All	501	133	10	18.1797	1.3114	-3.79315	Down	5.50228e-30	1.48295e-27	gi|170791079|gb|ACB38232.1|	198.4	4e-50	aquaporin [Gerbera hybrid cultivar]	gi|170791078|gb|EU142844.1|	317	6e-84	Gerbera hybrid cultivar aquaporin mRNA, complete cds	sp|Q08733|PIP13_ARATH	180	4e-46	Aquaporin PIP1-3 OS=Arabidopsis thaliana GN=PIP1-3 PE=1 SV=1	--	--	--	--	--	K09872	4e-45	178	ath:AT2G45960	aquaporin PIP	-	-	-	--
CL538.Contig10_All	4574	53	4	0.7935	0.0575	-3.7866	Down	1.1079e-12	9.23608e-11	gi|255572985|ref|XP_002527423.1|	1842.8	0	multidrug resistance-associated protein 1, 3 (mrp1, 3), abc-transoprter, putative [Ricinus communis] >gi|223533233|gb|EEF34989.1| multidrug resistance-associated protein 1, 3 (mrp1, 3), abc-transoprter, putative [Ricinus communis]	gi|359482525|ref|XM_002276176.2|	202	2e-48	PREDICTED: Vitis vinifera ABC transporter C family member 8-like (LOC100246410), mRNA	sp|Q8LGU1|AB8C_ARATH	1717	0	ABC transporter C family member 8 OS=Arabidopsis thaliana GN=ABCC8 PE=2 SV=3	SPAC3F10.11c	689	0	COG1132	ABC-type multidrug transport system, ATPase and permease components	K05666	0	648	olu:OSTLU_35503	ATP-binding cassette, subfamily C (CFTR/MRP), member 2	GO:0055085//transmembrane transport;GO:0055114//oxidation-reduction process;GO:0006200//ATP catabolic process	GO:0042626//ATPase activity, coupled to transmembrane movement of substances;GO:0005524//ATP binding;GO:0032440//2-alkenal reductase [NAD(P)] activity	GO:0016021//integral to membrane;GO:0000325//plant-type vacuole;GO:0005774//vacuolar membrane;GO:0005886//plasma membrane	--
CL11029.Contig1_All	578	303	23	35.8994	2.6144	-3.77941	Down	2.60826e-66	2.26334e-63	gi|356553773|ref|XP_003545227.1|	59.7	3e-08	PREDICTED: RING-H2 finger protein ATL66-like [Glycine max]	gi|470144046|ref|XM_004307630.1|	147	1e-32	PREDICTED: Fragaria vesca subsp. vesca 60S ribosomal protein L41-like (LOC101312097), mRNA	sp|P62121|RL41_TOBAC	53.9	6e-08	60S ribosomal protein L41 OS=Nicotiana tabacum GN=RPL41 PE=3 SV=1	--	--	--	--	--	K02928	2e-07	53.9	vvi:100852682	large subunit ribosomal protein L41e	-	-	-	--
CL8731.Contig3_All	3918	26	2	0.4544	0.0335	-3.76173	Down	9.58914e-07	3.38171e-05	gi|460379998|ref|XP_004235745.1|	251.9	6e-65	PREDICTED: uncharacterized protein LOC101262196 [Solanum lycopersicum]	gi|359490942|ref|XM_003634140.1|	398	1e-107	PREDICTED: Vitis vinifera uncharacterized LOC100254135, transcript variant 2 (LOC100254135), mRNA	sp|Q3Y8L7|WDR69_CHLRE	122	2e-27	Outer row dynein assembly protein 16 OS=Chlamydomonas reinhardtii GN=ODA16 PE=1 SV=1	all0438_2	115	6e-25	COG2319	FOG: WD40 repeat	K14963	2e-22	107	smo:SELMODRAFT_169971	COMPASS component SWD3	GO:0010235//guard mother cell cytokinesis;GO:0000226//microtubule cytoskeleton organization;GO:0009825//multidimensional cell growth;GO:0010052//guard cell differentiation	GO:0016905//myosin heavy chain kinase activity	GO:0005634//nucleus;GO:0080008//Cul4-RING ubiquitin ligase complex	--
Unigene4165_All	2384	26	2	0.7469	0.0551	-3.76079	Down	9.58914e-07	3.38379e-05	gi|147772268|emb|CAN67351.1|	682.9	0	hypothetical protein VITISV_018091 [Vitis vinifera]	gi|330250293|gb|CP002685.1|	79.8	1e-11	Arabidopsis thaliana chromosome 2, complete sequence	sp|Q9FH28|DNJ49_ARATH	64.3	3e-10	Chaperone protein dnaJ 49 OS=Arabidopsis thaliana GN=ATJ49 PE=2 SV=2	SA1408	70.9	1e-11	COG0484	DnaJ-class molecular chaperone with C-terminal Zn finger domain	K09518	3e-13	75.9	vcn:VOLCADRAFT_83498	DnaJ homolog subfamily B member 12	-	-	-	--
CL3162.Contig4_All	1117	26	2	1.594	0.1176	-3.76069	Down	9.58914e-07	3.38275e-05	gi|297743239|emb|CBI36106.3|	241.9	1e-62	unnamed protein product [Vitis vinifera]	gi|449519670|ref|XM_004166810.1|	143	5e-31	PREDICTED: Cucumis sativus auxin-induced protein 22B-like (LOC101229704), mRNA	sp|Q9ZSY8|IAA27_ARATH	221	5e-58	Auxin-responsive protein IAA27 OS=Arabidopsis thaliana GN=IAA27 PE=1 SV=1	--	--	--	--	--	K14484	2e-45	181	ath:AT3G23050	auxin-responsive protein IAA	GO:0009908//flower development;GO:0006351//transcription, DNA-dependent;GO:0009755//hormone-mediated signaling pathway;GO:0010468//regulation of gene expression;GO:0080167//response to karrikin;GO:0030154//cell differentiation;GO:2000112;GO:0006109//regulation of carbohydrate metabolic process;GO:0009733//response to auxin stimulus	GO:0005515//protein binding;GO:0003993//acid phosphatase activity	GO:0005802//trans-Golgi network;GO:0009507//chloroplast;GO:0005794//Golgi apparatus;GO:0005768//endosome;GO:0005739//mitochondrion	--
Unigene5457_All	3422	39	3	0.7805	0.0576	-3.76026	Down	1.38679e-09	8.10863e-08	gi|302142859|emb|CBI20154.3|	1284.2	0	unnamed protein product [Vitis vinifera]	gi|359493990|ref|XM_002283441.2|	498	1e-137	PREDICTED: Vitis vinifera probable LRR receptor-like serine/threonine-protein kinase At1g53440-like (LOC100267526), mRNA	sp|C0LGG8|Y5343_ARATH	1185	0	Probable LRR receptor-like serine/threonine-protein kinase At1g53430 OS=Arabidopsis thaliana GN=At1g53430 PE=1 SV=1	MYPU_6850	98.2	8e-20	COG0515	Serine/threonine protein kinase	K13418	4e-70	265	pop:POPTR_913861	somatic embryogenesis receptor kinase 1 [EC:2.7.10.1 2.7.11.1]	GO:0016310//phosphorylation	GO:0004672//protein kinase activity	-	--
CL3846.Contig1_All	439	52	4	8.1117	0.5987	-3.7601	Down	2.10944e-12	1.71243e-10	--	--	--	--	--	--	--	--	--	--	--	--	--	--	--	--	--	--	--	--	--	--	-	-	-	--
CL2331.Contig2_All	611	26	2	2.9141	0.2151	-3.75997	Down	9.58914e-07	3.38483e-05	gi|449468560|ref|XP_004151989.1|	128.3	8e-29	PREDICTED: H/ACA ribonucleoprotein complex subunit 3-like protein-like [Cucumis sativus] >gi|449514990|ref|XP_004164533.1| PREDICTED: H/ACA ribonucleoprotein complex subunit 3-like protein-like [Cucumis sativus]	gi|460403531|ref|XM_004247196.1|	141	1e-30	PREDICTED: Solanum lycopersicum H/ACA ribonucleoprotein complex subunit 3-like protein-like (LOC101254236), mRNA	sp|Q93XX8|NOP10_ARATH	112	2e-25	H/ACA ribonucleoprotein complex subunit 3-like protein OS=Arabidopsis thaliana GN=At2g20490 PE=2 SV=2	SPAP27G11.13c	86.7	3e-17	COG2260	Predicted Zn-ribbon RNA-binding protein	K11130	6e-29	125	gmx:100306376	H/ACA ribonucleoprotein complex subunit 3	GO:0010197//polar nucleus fusion	GO:0003676//nucleic acid binding	GO:0005730//nucleolus;GO:0015030//Cajal body;GO:0030529//ribonucleoprotein complex;GO:0009536//plastid	--
CL4500.Contig3_All	1841	39	3	1.4507	0.1071	-3.75972	Down	1.38679e-09	8.11277e-08	gi|9588452|emb|CAC00547.1|	896	0	gamma tubulin [Nicotiana tabacum]	gi|359489703|ref|XM_002276607.2|	938	0	PREDICTED: Vitis vinifera tubulin gamma-1 chain-like (LOC100267092), mRNA	sp|P38557|TBG1_ARATH	881	0	Tubulin gamma-1 chain OS=Arabidopsis thaliana GN=TUBG1 PE=3 SV=1	SPBC32F12.04	614	1e-175	COG5023	Tubulin	K10389	0	892	vvi:100267092	tubulin gamma	GO:0010103//stomatal complex morphogenesis;GO:0000914//phragmoplast assembly;GO:0007017//microtubule-based process;GO:0051641//cellular localization;GO:0006184//GTP catabolic process;GO:0051258//protein polymerization;GO:0009553//embryo sac development;GO:0048768//root hair cell tip growth;GO:0048366//leaf development	GO:0005198//structural molecule activity;GO:0005525//GTP binding;GO:0003924//GTPase activity	GO:0005618//cell wall;GO:0005829//cytosol;GO:0005874//microtubule;GO:0005635//nuclear envelope;GO:0005886//plasma membrane;GO:0005739//mitochondrion	--
CL10505.Contig3_All	2422	26	2	0.7351	0.0543	-3.75892	Down	9.58914e-07	3.38067e-05	gi|460369145|ref|XP_004230424.1|	718.8	0	PREDICTED: pentatricopeptide repeat-containing protein At1g10270-like [Solanum lycopersicum]	gi|449484079|ref|XM_004156730.1|	125	2e-25	PREDICTED: Cucumis sativus pentatricopeptide repeat-containing protein At1g10270-like (LOC101220536), mRNA	sp|Q9SY69|PPR29_ARATH	664	0	Pentatricopeptide repeat-containing protein At1g10270 OS=Arabidopsis thaliana GN=GRP23 PE=1 SV=1	CAC1728_2	55.1	6e-07	COG2815	Uncharacterized protein conserved in bacteria	K15336	1e-25	117	vvi:100259391	tRNA (cytosine38-C5)-methyltransferase [EC:2.1.1.204]	GO:0000398//mRNA splicing, via spliceosome;GO:0009751//response to salicylic acid stimulus;GO:0051301//cell division;GO:0009737//response to abscisic acid stimulus;GO:0048825//cotyledon development	GO:0005515//protein binding	GO:0005739//mitochondrion;GO:0005634//nucleus	--
CL649.Contig4_All	1933	64	5	2.2674	0.1699	-3.73828	Down	6.27684e-15	6.64486e-13	gi|147838534|emb|CAN65390.1|	950.7	0	hypothetical protein VITISV_038363 [Vitis vinifera]	gi|147838531|emb|AM451055.2|	591	1e-165	Vitis vinifera contig VV78X158485.22, whole genome shotgun sequence	sp|P54411|TCPE2_AVESA	330	1e-90	T-complex protein 1 subunit epsilon OS=Avena sativa PE=2 SV=1	SPBC106.06	646	0	COG0459	Chaperonin GroEL (HSP60 family)	K09496	0	949	vvi:100262936	T-complex protein 1 subunit delta	GO:0010498//proteasomal protein catabolic process;GO:0006457//protein folding;GO:0009651//response to salt stress;GO:0007010//cytoskeleton organization;GO:0006096//glycolysis;GO:0006094//gluconeogenesis;GO:0046686//response to cadmium ion	GO:0005524//ATP binding;GO:0051082//unfolded protein binding	GO:0005829//cytosol	--
CL1481.Contig6_All	2638	38	3	0.9865	0.0747	-3.72314	Down	2.63934e-09	1.47115e-07	gi|460404409|ref|XP_004247675.1|	657.5	0	PREDICTED: protein tesmin/TSO1-like CXC 3-like [Solanum lycopersicum]	gi|359477547|ref|XM_002279118.2|	206	9e-50	PREDICTED: Vitis vinifera uncharacterized LOC100261336 (LOC100261336), mRNA	sp|F4JIF5|TCX2_ARATH	471	9e-133	Protein tesmin/TSO1-like CXC 2 OS=Arabidopsis thaliana GN=TCX2 PE=1 SV=1	--	--	--	--	--	--	--	--	--	--	GO:0009987//cellular process;GO:0050789//regulation of biological process;GO:0044699	-	-	--
CL9305.Contig2_All	897	189	15	14.4292	1.0987	-3.71512	Down	2.30222e-41	1.04645e-38	gi|351722819|ref|NP_001237257.1|	388.7	7e-107	uncharacterized protein LOC100499875 [Glycine max]	gi|403043742|ref|NM_001250452.2|	448	1e-123	Glycine max uncharacterized LOC100499883 (LOC100499883), mRNA	sp|Q9SRX2|RL191_ARATH	357	7e-99	60S ribosomal protein L19-1 OS=Arabidopsis thaliana GN=RPL19A PE=2 SV=1	SPCC1682.14	238	1e-62	COG2147	Ribosomal protein L19E	K02885	6e-108	388	gmx:100499875	large subunit ribosomal protein L19e	GO:0006412//translation	GO:0003735//structural constituent of ribosome	GO:0005730//nucleolus;GO:0005886//plasma membrane;GO:0022625//cytosolic large ribosomal subunit	--
CL14539.Contig25_All	2062	25	2	0.8303	0.0637	-3.70427	Down	1.82794e-06	6.07073e-05	--	--	--	--	--	--	--	--	--	--	--	--	--	--	--	--	--	--	--	--	--	--	-	-	-	--
CL4993.Contig10_All	2354	25	2	0.7273	0.0558	-3.70421	Down	1.82794e-06	6.07777e-05	gi|224122454|ref|XP_002330485.1|	38.5	2e-07	predicted protein [Populus trichocarpa] >gi|222872419|gb|EEF09550.1| predicted protein [Populus trichocarpa]	gi|460396368|ref|XM_004243700.1|	664	0	PREDICTED: Solanum lycopersicum casein kinase I isoform delta-like (LOC101265454), mRNA	sp|P42158|KC1D_ARATH	583	1e-166	Casein kinase I isoform delta-like OS=Arabidopsis thaliana GN=At4g26100 PE=2 SV=2	CT301_1	79.3	3e-14	COG0515	Serine/threonine protein kinase	K02218	3e-168	590	pop:POPTR_929346	casein kinase 1 [EC:2.7.11.1]	GO:0006468//protein phosphorylation	GO:0005524//ATP binding;GO:0004674//protein serine/threonine kinase activity	GO:0005737//cytoplasm;GO:0009506//plasmodesma;GO:0005886//plasma membrane;GO:0005634//nucleus	--
CL12545.Contig5_All	2801	25	2	0.6112	0.0469	-3.70398	Down	1.82794e-06	6.07249e-05	gi|449494799|ref|XP_004159650.1|	235.7	3e-60	PREDICTED: TMV resistance protein N-like [Cucumis sativus]	--	--	--	--	sp|Q40392|TMVRN_NICGU	195	1e-49	TMV resistance protein N OS=Nicotiana glutinosa GN=N PE=1 SV=1	--	--	--	--	--	K13459	2e-11	70.1	vvi:100254298	disease resistance protein RPS2	-	-	-	--
Unigene4500_All	1740	25	2	0.9839	0.0755	-3.70396	Down	1.82794e-06	6.07601e-05	gi|147772268|emb|CAN67351.1|	621.7	1e-176	hypothetical protein VITISV_018091 [Vitis vinifera]	gi|123672794|emb|AM441972.1|	155	2e-34	Vitis vinifera contig VV78X172425.7, whole genome shotgun sequence	sp|Q9FH28|DNJ49_ARATH	66.6	4e-11	Chaperone protein dnaJ 49 OS=Arabidopsis thaliana GN=ATJ49 PE=2 SV=2	SA1408	68.6	3e-11	COG0484	DnaJ-class molecular chaperone with C-terminal Zn finger domain	K09518	6e-12	70.9	vcn:VOLCADRAFT_83498	DnaJ homolog subfamily B member 12	-	-	-	--
Unigene28609_All	1795	25	2	0.9538	0.0732	-3.70377	Down	1.82794e-06	6.07954e-05	gi|460387157|ref|XP_004239254.1|	129	0	PREDICTED: casein kinase I isoform delta-like [Solanum lycopersicum]	gi|460396368|ref|XM_004243700.1|	664	0	PREDICTED: Solanum lycopersicum casein kinase I isoform delta-like (LOC101265454), mRNA	sp|P42158|KC1D_ARATH	554	2e-174	Casein kinase I isoform delta-like OS=Arabidopsis thaliana GN=At4g26100 PE=2 SV=2	CT301_1	79.3	2e-14	COG0515	Serine/threonine protein kinase	K02218	0	560	pop:POPTR_831950	casein kinase 1 [EC:2.7.11.1]	GO:0006468//protein phosphorylation	GO:0005524//ATP binding;GO:0004674//protein serine/threonine kinase activity	GO:0005737//cytoplasm;GO:0009506//plasmodesma;GO:0005886//plasma membrane;GO:0005634//nucleus	--
CL4993.Contig6_All	1891	25	2	0.9054	0.0695	-3.70347	Down	1.82794e-06	6.06897e-05	gi|460387157|ref|XP_004239254.1|	664.1	0	PREDICTED: casein kinase I isoform delta-like [Solanum lycopersicum]	gi|460396368|ref|XM_004243700.1|	664	0	PREDICTED: Solanum lycopersicum casein kinase I isoform delta-like (LOC101265454), mRNA	sp|P42158|KC1D_ARATH	606	2e-173	Casein kinase I isoform delta-like OS=Arabidopsis thaliana GN=At4g26100 PE=2 SV=2	CT301_1	79.3	2e-14	COG0515	Serine/threonine protein kinase	K02218	0	654	pop:POPTR_831950	casein kinase 1 [EC:2.7.11.1]	GO:0016310//phosphorylation	GO:0004672//protein kinase activity;GO:0000166//nucleotide binding	GO:0044424//intracellular part	--
CL5438.Contig6_All	1965	25	2	0.8713	0.0669	-3.70309	Down	1.82794e-06	6.06721e-05	gi|462420012|gb|EMJ24275.1|	791.6	0	hypothetical protein PRUPE_ppa003751mg [Prunus persica]	gi|356556083|ref|XM_003546309.1|	539	1e-150	PREDICTED: Glycine max probable histone-arginine methyltransferase 1.4-like (LOC100818828), mRNA	sp|Q84W92|ANM13_ARATH	735	0	Probable histone-arginine methyltransferase 1.3 OS=Arabidopsis thaliana GN=PRMT13 PE=2 SV=3	YBR034c	167	8e-41	COG0500	SAM-dependent methyltransferases	K05931	0	791	gmx:100780736	histone-arginine methyltransferase CARM1 [EC:2.1.1.125]	GO:0050826//response to freezing;GO:0034970//histone H3-R2 methylation;GO:0016458//gene silencing;GO:0009793//embryo development ending in seed dormancy;GO:0006406//mRNA export from nucleus;GO:0009220//pyrimidine ribonucleotide biosynthetic process;GO:0048449//floral organ formation;GO:0009640//photomorphogenesis;GO:0019915//lipid storage;GO:0010182//sugar mediated signaling pathway;GO:0009933//m…	GO:0035241//protein-arginine omega-N monomethyltransferase activity;GO:0035242//protein-arginine omega-N asymmetric methyltransferase activity;GO:0046982//protein heterodimerization activity;GO:0016277//[myelin basic protein]-arginine N-methyltransferase activity;GO:0008469//histone-arginine N-methyltransferase activity;GO:0042803//protein homodimerization activity	GO:0009507//chloroplast;GO:0005634//nucleus	--
CL4993.Contig3_All	1971	25	2	0.8686	0.0667	-3.70293	Down	1.82794e-06	6.07425e-05	gi|460387157|ref|XP_004239254.1|	57	0	PREDICTED: casein kinase I isoform delta-like [Solanum lycopersicum]	gi|460396368|ref|XM_004243700.1|	664	0	PREDICTED: Solanum lycopersicum casein kinase I isoform delta-like (LOC101265454), mRNA	sp|P42158|KC1D_ARATH	602	2e-172	Casein kinase I isoform delta-like OS=Arabidopsis thaliana GN=At4g26100 PE=2 SV=2	CT301_1	79.3	2e-14	COG0515	Serine/threonine protein kinase	K02218	0	627	pop:POPTR_831950	casein kinase 1 [EC:2.7.11.1]	GO:0006468//protein phosphorylation	GO:0005524//ATP binding;GO:0004674//protein serine/threonine kinase activity	GO:0005737//cytoplasm;GO:0009506//plasmodesma;GO:0005886//plasma membrane;GO:0005634//nucleus	--
CL2941.Contig2_All	733	37	3	3.4568	0.2689	-3.6843	Down	5.01474e-09	2.6829e-07	gi|358248792|ref|NP_001239685.1|	156.4	4e-37	uncharacterized protein LOC100800524 [Glycine max]	gi|21907962|dbj|AP004946.1|	79.8	4e-12	Lotus japonicus genomic DNA, chromosome 4, clone: LjT34D11, TM0119, complete sequence	--	--	--	--	--	--	--	--	--	--	--	--	--	--	GO:0016556//mRNA modification	-	GO:0009535//chloroplast thylakoid membrane	--
CL1738.Contig16_All	1100	74	6	4.6069	0.3584	-3.68415	Down	6.82768e-17	8.51001e-15	gi|225438916|ref|XP_002284001.1|	62.4	1e-08	PREDICTED: lysine-rich arabinogalactan protein 17 [Vitis vinifera]	gi|123680220|emb|AM453320.1|	60	5e-06	Vitis vinifera contig VV78X065685.6, whole genome shotgun sequence	sp|O22194|AGP17_ARATH	100	2e-21	Lysine-rich arabinogalactan protein 17 OS=Arabidopsis thaliana GN=AGP17 PE=2 SV=1	ML0048	66.2	9e-11	COG0455	ATPases involved in chromosome partitioning	K01115	2e-13	75.1	vcn:VOLCADRAFT_99471	phospholipase D [EC:3.1.4.4]	-	-	-	--
Unigene466_All	3634	48	4	0.9045	0.0723	-3.64505	Down	2.7365e-11	1.99016e-09	gi|46430475|dbj|BAD16684.1|	795.8	0	plasma membrane H+-ATPase [Daucus carota]	gi|46430476|dbj|AB177648.1|	735	0	Daucus carota DcPA 2 mRNA for plasma membrane H+-ATPase, complete cds	sp|Q03194|PMA4_NICPL	781	0	Plasma membrane ATPase 4 OS=Nicotiana plumbaginifolia GN=PMA4 PE=2 SV=1	MA1678	331	6e-90	COG0474	Cation transport ATPase	K01535	0	782	vvi:100242786	H+-transporting ATPase [EC:3.6.3.6]	GO:0010119//regulation of stomatal movement;GO:0009414//response to water deprivation;GO:0006754//ATP biosynthetic process;GO:0006812//cation transport;GO:0009737//response to abscisic acid stimulus;GO:0006200//ATP catabolic process	GO:0008553//hydrogen-exporting ATPase activity, phosphorylative mechanism;GO:0046872//metal ion binding;GO:0005524//ATP binding	GO:0005773//vacuole;GO:0016021//integral to membrane;GO:0005634//nucleus	--
CL1921.Contig7_All	1278	24	2	1.286	0.1028	-3.64498	Down	3.47598e-06	0.000107959	gi|15241959|ref|NP_195902.1|	21.6	2e-17	DNA topoisomerase 6 subunit A [Arabidopsis thaliana] >gi|75335684|sp|Q9LZ03.1|TOP6A_ARATH RecName: Full=DNA topoisomerase 6 subunit A; Short=AtTOP6A; AltName: Full=Meiotic recombination protein SPO11-3; Short=AtSPO11-3; AltName: Full=Protein BRASSINOSTEROID INSENSITIVE 5; AltName: Full=Protein ROOT HAIRLESS 2 >gi|7413557|emb|CAB86036.1| meiosis specific-like protein [Arabidopsis thaliana] >gi|123…	--	--	--	--	sp|Q9LZ03|TOP6A_ARATH	58.2	7e-19	DNA topoisomerase 6 subunit A OS=Arabidopsis thaliana GN=TOP6A PE=1 SV=1	--	--	--	--	--	K10878	2e-18	58.2	aly:ARALYDRAFT_487058	meiotic recombination protein SPO11	GO:0009957//epidermal cell fate specification	GO:0042802//identical protein binding;GO:0003677//DNA binding;GO:0016853//isomerase activity	GO:0005634//nucleus	--
CL2924.Contig1_All	1017	24	2	1.6161	0.1292	-3.64484	Down	3.47598e-06	0.000107871	gi|460402341|ref|XP_004246671.1|	296.6	4e-79	PREDICTED: valine--tRNA ligase-like [Solanum lycopersicum]	gi|460402340|ref|XM_004246623.1|	147	3e-32	PREDICTED: Solanum lycopersicum valine--tRNA ligase-like (LOC101250918), mRNA	sp|P93736|SYV_ARATH	277	8e-75	Valine--tRNA ligase OS=Arabidopsis thaliana GN=VALRS PE=1 SV=2	YGR094w	141	2e-33	COG0525	Valyl-tRNA synthetase	K01873	2e-74	277	ath:AT1G14610	valyl-tRNA synthetase [EC:6.1.1.9]	GO:0006438//valyl-tRNA aminoacylation;GO:0006450//regulation of translational fidelity;GO:0009793//embryo development ending in seed dormancy	GO:0004832//valine-tRNA ligase activity;GO:0002161//aminoacyl-tRNA editing activity;GO:0005524//ATP binding	GO:0005829//cytosol;GO:0005739//mitochondrion;GO:0009507//chloroplast	--
Unigene43279_All	221	24	2	7.4369	0.5946	-3.64471	Down	3.47598e-06	0.0001079	--	--	--	--	--	--	--	--	--	--	--	--	--	--	--	--	--	--	--	--	--	--	-	-	-	--
CL5.Contig14_All	3277	24	2	0.5015	0.0401	-3.64458	Down	3.47598e-06	0.000108047	gi|359493519|ref|XP_002264217.2|	745.7	0	PREDICTED: ATP-dependent Clp protease ATP-binding subunit ClpX-like [Vitis vinifera]	gi|359493518|ref|XM_002264181.2|	509	1e-141	PREDICTED: Vitis vinifera ATP-dependent Clp protease ATP-binding subunit ClpX-like (LOC100249902), mRNA	sp|F4IFN6|DPOE2_ARATH	228	1e-59	DNA polymerase epsilon catalytic subunit B OS=Arabidopsis thaliana GN=POL2B PE=2 SV=1	SMc01904	337	1e-91	COG1219	ATP-dependent protease Clp, ATPase subunit	K03544	7e-156	550	vvi:100264001	ATP-dependent Clp protease ATP-binding subunit ClpX	GO:0006457//protein folding;GO:0006508//proteolysis	GO:0008233//peptidase activity;GO:0016887//ATPase activity;GO:0005524//ATP binding;GO:0051082//unfolded protein binding	GO:0005739//mitochondrion	--
CL4500.Contig4_All	1675	36	3	1.4718	0.1177	-3.6444	Down	9.51102e-09	4.8527e-07	gi|9588452|emb|CAC00547.1|	896	0	gamma tubulin [Nicotiana tabacum]	gi|359489703|ref|XM_002276607.2|	948	0	PREDICTED: Vitis vinifera tubulin gamma-1 chain-like (LOC100267092), mRNA	sp|P38557|TBG1_ARATH	881	0	Tubulin gamma-1 chain OS=Arabidopsis thaliana GN=TUBG1 PE=3 SV=1	SPBC32F12.04	614	1e-175	COG5023	Tubulin	K10389	0	892	vvi:100267092	tubulin gamma	GO:0010103//stomatal complex morphogenesis;GO:0000914//phragmoplast assembly;GO:0007017//microtubule-based process;GO:0051641//cellular localization;GO:0006184//GTP catabolic process;GO:0051258//protein polymerization;GO:0009553//embryo sac development;GO:0048768//root hair cell tip growth;GO:0048366//leaf development	GO:0005198//structural molecule activity;GO:0005525//GTP binding;GO:0003924//GTPase activity	GO:0005618//cell wall;GO:0005829//cytosol;GO:0005874//microtubule;GO:0005635//nuclear envelope;GO:0005886//plasma membrane;GO:0005739//mitochondrion	--
CL2924.Contig5_All	947	24	2	1.7355	0.1388	-3.64427	Down	3.47598e-06	0.000108076	gi|460402341|ref|XP_004246671.1|	296.6	4e-79	PREDICTED: valine--tRNA ligase-like [Solanum lycopersicum]	gi|460402340|ref|XM_004246623.1|	147	2e-32	PREDICTED: Solanum lycopersicum valine--tRNA ligase-like (LOC101250918), mRNA	sp|P93736|SYV_ARATH	277	7e-75	Valine--tRNA ligase OS=Arabidopsis thaliana GN=VALRS PE=1 SV=2	YGR094w	141	2e-33	COG0525	Valyl-tRNA synthetase	K01873	2e-74	277	ath:AT1G14610	valyl-tRNA synthetase [EC:6.1.1.9]	GO:0006438//valyl-tRNA aminoacylation;GO:0006450//regulation of translational fidelity;GO:0009793//embryo development ending in seed dormancy	GO:0004832//valine-tRNA ligase activity;GO:0002161//aminoacyl-tRNA editing activity;GO:0005524//ATP binding	GO:0005829//cytosol;GO:0005739//mitochondrion;GO:0009507//chloroplast	--
CL4866.Contig17_All	1520	24	2	1.0813	0.0865	-3.64392	Down	3.47598e-06	0.00010793	gi|460385936|ref|XP_004238656.1|	158.7	2e-37	PREDICTED: uncharacterized protein LOC101248673 [Solanum lycopersicum]	--	--	--	--	--	--	--	--	XF1267	55.8	2e-07	COG5297	Cellobiohydrolase A (1,4-beta-cellobiosidase A)	K11323	2e-10	65.9	vcn:VOLCADRAFT_121342	histone arginine demethylase JMJD6 [EC:1.14.11.-]	GO:0006950//response to stress;GO:0080167//response to karrikin	-	-	--
CL3094.Contig3_All	2048	24	2	0.8025	0.0642	-3.64386	Down	3.47598e-06	0.000107988	gi|449450399|ref|XP_004142950.1|	765.8	0	PREDICTED: serine/threonine protein phosphatase 2A 59 kDa regulatory subunit B&apos; eta isoform-like [Cucumis sativus] >gi|449494490|ref|XP_004159560.1| PREDICTED: serine/threonine protein phosphatase 2A 59 kDa regulatory subunit B&apos; eta isoform-like [Cucumis sativus]	gi|470149003|ref|XM_004309987.1|	174	2e-40	PREDICTED: Fragaria vesca subsp. vesca serine/threonine protein phosphatase 2A 59 kDa regulatory subunit B' eta isoform-like (LOC101295298), mRNA	sp|Q9LU89|2A5N_ARATH	716	0	Serine/threonine protein phosphatase 2A 59 kDa regulatory subunit B' eta isoform OS=Arabidopsis thaliana GN=B'ETA PE=2 SV=1	--	--	--	--	--	K11584	0	761	rcu:RCOM_1081480	protein phosphatase 2 (formerly 2A), regulatory subunit B'	GO:0007165//signal transduction	GO:0008601//protein phosphatase type 2A regulator activity	GO:0005730//nucleolus;GO:0005777//peroxisome;GO:0000159//protein phosphatase type 2A complex;GO:0005829//cytosol	--
CL1026.Contig3_All	5411	24	2	0.3037	0.0243	-3.64362	Down	3.47598e-06	0.000108018	gi|359495964|ref|XP_002267137.2|	35.8	2e-24	PREDICTED: uncharacterized protein LOC100266068 [Vitis vinifera]	gi|356513742|ref|XM_003525522.1|	65.9	4e-07	PREDICTED: Glycine max uncharacterized protein LOC100818074 (LOC100818074), mRNA	--	--	--	--	--	--	--	--	--	--	--	--	--	--	-	-	-	--
Unigene27041_All	4197	36	3	0.5874	0.047	-3.64361	Down	9.51102e-09	4.85486e-07	gi|470122517|ref|XP_004297287.1|	1146.7	0	PREDICTED: uncharacterized protein LOC101300815 [Fragaria vesca subsp. vesca]	gi|359473266|ref|XM_002268815.2|	129	3e-26	PREDICTED: Vitis vinifera uncharacterized LOC100260241 (LOC100260241), mRNA	sp|P93008|RH21_ARATH	81.3	4e-15	DEAD-box ATP-dependent RNA helicase 21 OS=Arabidopsis thaliana GN=RH21 PE=2 SV=1	YLR106c	63.9	2e-09	COG5271	AAA ATPase containing von Willebrand factor type A (vWA) domain	K12811	2e-19	97.1	vvi:100262258	ATP-dependent RNA helicase DDX46/PRP5 [EC:3.6.4.13]	GO:0044763;GO:0044707	-	GO:0005829//cytosol	--
CL1492.Contig4_All	2920	35	3	0.8208	0.0675	-3.60407	Down	1.80051e-08	8.80981e-07	gi|462400117|gb|EMJ05785.1|	97.1	1e-18	hypothetical protein PRUPE_ppa003237mg [Prunus persica]	--	--	--	--	--	--	--	--	--	--	--	--	--	K01887	7e-17	88.2	vvi:100261143	arginyl-tRNA synthetase [EC:6.1.1.19]	GO:0009987//cellular process;GO:0048731	-	GO:0044444//cytoplasmic part	--
CL6520.Contig2_All	2197	58	5	1.8079	0.1495	-3.5961	Down	2.89114e-13	2.60964e-11	gi|449443448|ref|XP_004139489.1|	57.4	1e-06	PREDICTED: probable calcium-binding protein CML48-like [Cucumis sativus] >gi|449527635|ref|XP_004170815.1| PREDICTED: probable calcium-binding protein CML48-like [Cucumis sativus]	gi|25992526|gb|AF531362.1|	93.7	7e-16	Gossypium barbadense fiber protein Fb1 mRNA, complete cds	sp|Q9FYE4|CML50_ARATH	99.8	6e-21	Probable calcium-binding protein CML50 OS=Arabidopsis thaliana GN=CML50 PE=2 SV=1	--	--	--	--	--	K13448	2e-33	142	vvi:100251852	calcium-binding protein CML	-	-	-	--
CL8026.Contig2_All	2392	23	2	0.6585	0.0549	-3.58431	Down	6.59244e-06	0.000188923	gi|460400828|ref|XP_004245934.1|	479.9	8e-134	PREDICTED: inactive poly [ADP-ribose] polymerase RCD1-like isoform 2 [Solanum lycopersicum]	--	--	--	--	sp|Q8RY59|RCD1_ARATH	379	4e-105	Inactive poly [ADP-ribose] polymerase RCD1 OS=Arabidopsis thaliana GN=RCD1 PE=1 SV=1	--	--	--	--	--	--	--	--	--	--	-	-	-	--
CL5533.Contig1_All	1204	23	2	1.3082	0.1091	-3.58386	Down	6.59244e-06	0.000188876	gi|460393440|ref|XP_004242317.1|	523.5	2e-147	PREDICTED: bifunctional 3-dehydroquinate dehydratase/shikimate dehydrogenase, chloroplastic-like [Solanum lycopersicum]	gi|224128591|ref|XM_002320334.1|	115	1e-22	Populus trichocarpa dehydroquinate dehydratase/ shikimate dehydrogenase (DHQD5), mRNA	sp|Q9SQT8|DHQSD_ARATH	311	6e-85	Bifunctional 3-dehydroquinate dehydratase/shikimate dehydrogenase, chloroplastic OS=Arabidopsis thaliana GN=EMB3004 PE=1 SV=1	MK0117	90.1	7e-18	COG0169	Shikimate 5-dehydrogenase	K13832	2e-134	477	rcu:RCOM_0556770	3-dehydroquinate dehydratase / shikimate dehydrogenase [EC:4.2.1.10 1.1.1.25]	GO:0019632//shikimate metabolic process;GO:0055114//oxidation-reduction process	GO:0004764//shikimate 3-dehydrogenase (NADP+) activity;GO:0003855//3-dehydroquinate dehydratase activity;GO:0050661//NADP binding	-	--
CL6255.Contig4_All	1733	23	2	0.9089	0.0758	-3.58385	Down	6.59244e-06	0.00018897	gi|118487340|gb|ABK95498.1|	667.5	0	unknown [Populus trichocarpa]	gi|225434260|ref|XM_002276289.1|	345	1e-91	PREDICTED: Vitis vinifera serine/threonine-protein kinase rio2-like (LOC100259542), mRNA	--	--	--	--	SPBC1703.05	323	4e-88	COG0478	RIO-like serine/threonine protein kinase fused to N-terminal HTH domain	K07179	0	659	rcu:RCOM_0385670	RIO kinase 2 [EC:2.7.11.1]	GO:0006468//protein phosphorylation	GO:0005524//ATP binding;GO:0004674//protein serine/threonine kinase activity	GO:0005634//nucleus	--
CL3125.Contig5_All	842	46	4	3.7413	0.3121	-3.58346	Down	9.77304e-11	6.63964e-09	gi|460368763|ref|XP_004230234.1|	359	5e-98	PREDICTED: 40S ribosomal protein S10-1-like [Solanum lycopersicum]	gi|460415406|ref|XM_004253002.1|	297	1e-77	PREDICTED: Solanum lycopersicum 40S ribosomal protein S10-like, transcript variant 2 (LOC101253268), mRNA	sp|Q9AYP4|RS10_ORYSJ	315	3e-86	40S ribosomal protein S10 OS=Oryza sativa subsp. japonica GN=RPS10 PE=2 SV=2	SPBP22H7.08	133	4e-31	COG5045	Ribosomal protein S10E	K02947	2e-95	346	vvi:100257720	small subunit ribosomal protein S10e	-	GO:0003677//DNA binding;GO:0003682//chromatin binding	GO:0016020//membrane;GO:0005618//cell wall;GO:0022626//cytosolic ribosome;GO:0009507//chloroplast	--
Unigene20125_All	337	23	2	4.6738	0.3899	-3.58342	Down	6.59244e-06	0.000189017	--	--	--	--	--	--	--	--	--	--	--	--	--	--	--	--	--	--	--	--	--	--	-	-	-	--
Unigene24755_All	389	23	2	4.049	0.3378	-3.58332	Down	6.59244e-06	0.000188828	gi|255564132|ref|XP_002523063.1|	226.1	1e-58	multidrug resistance-associated protein 2, 6 (mrp2, 6), abc-transoprter, putative [Ricinus communis] >gi|223537625|gb|EEF39248.1| multidrug resistance-associated protein 2, 6 (mrp2, 6), abc-transoprter, putative [Ricinus communis]	--	--	--	--	sp|Q9LZJ5|AB14C_ARATH	208	6e-55	ABC transporter C family member 14 OS=Arabidopsis thaliana GN=ABCC14 PE=1 SV=1	SPBC359.05	55.5	2e-08	COG1132	ABC-type multidrug transport system, ATPase and permease components	--	--	--	--	--	GO:0009611//response to wounding;GO:0009414//response to water deprivation;GO:0010118//stomatal movement;GO:0009624//response to nematode;GO:0006855//drug transmembrane transport;GO:0034976//response to endoplasmic reticulum stress;GO:0015884//folic acid transport;GO:0055114//oxidation-reduction process;GO:0006200//ATP catabolic process;GO:0009627//systemic acquired resistance	GO:0032440//2-alkenal reductase [NAD(P)] activity;GO:0008517//folic acid transporter activity;GO:0042626//ATPase activity, coupled to transmembrane movement of substances;GO:0005524//ATP binding	GO:0000325//plant-type vacuole;GO:0005774//vacuolar membrane;GO:0016021//integral to membrane;GO:0005794//Golgi apparatus;GO:0009506//plasmodesma;GO:0005886//plasma membrane	--
Unigene55337_All	777	92	8	8.1085	0.6765	-3.58327	Down	2.91738e-20	4.80818e-18	gi|470144021|ref|XP_004307665.1|	169.1	7e-41	PREDICTED: probable protein phosphatase 2C 25-like [Fragaria vesca subsp. vesca]	gi|312282312|dbj|AK352936.1|	77.8	2e-11	Thellungiella halophila mRNA, complete cds, clone: RTFL01-18-J18	sp|Q9XEE8|P2C30_ARATH	154	7e-38	Probable protein phosphatase 2C 30 OS=Arabidopsis thaliana GN=PP2C5 PE=2 SV=1	SPCC4F11.02	66.2	6e-11	COG0631	Serine/threonine protein phosphatase	K01090	1e-31	134	sbi:SORBI_01g038410	protein phosphatase [EC:3.1.3.16]	GO:0006470//protein dephosphorylation;GO:0009738//abscisic acid mediated signaling pathway	GO:0046872//metal ion binding;GO:0004722//protein serine/threonine phosphatase activity	GO:0005634//nucleus	--
CL6202.Contig4_All	2519	34	3	0.9243	0.0782	-3.56312	Down	3.40182e-08	1.58656e-06	gi|460403992|ref|XP_004247469.1|	922.2	0	PREDICTED: protease Do-like 2, chloroplastic-like [Solanum lycopersicum]	gi|359479762|ref|XM_002270211.2|	841	0	PREDICTED: Vitis vinifera protease Do-like 2, chloroplastic-like (LOC100251195), mRNA	sp|O82261|DEGP2_ARATH	904	0	Protease Do-like 2, chloroplastic OS=Arabidopsis thaliana GN=DEGP2 PE=1 SV=2	TM0571	111	5e-24	COG0265	Trypsin-like serine proteases, typically periplasmic, contain C-terminal PDZ domain	K01362	2e-15	83.2	ath:AT5G27660	[EC:3.4.21.-]	GO:0055114//oxidation-reduction process;GO:0010075//regulation of meristem growth;GO:0019288//isopentenyl diphosphate biosynthetic process, mevalonate-independent pathway;GO:0006508//proteolysis;GO:0009658//chloroplast organization;GO:0010206//photosystem II repair;GO:0030163//protein catabolic process	GO:0032440//2-alkenal reductase [NAD(P)] activity;GO:0004252//serine-type endopeptidase activity	GO:0005739//mitochondrion;GO:0009941//chloroplast envelope;GO:0009533//chloroplast stromal thylakoid;GO:0009535//chloroplast thylakoid membrane	--
CL13568.Contig2_All	1224	34	3	1.9023	0.161	-3.56261	Down	3.40182e-08	1.5872e-06	gi|460381490|ref|XP_004236482.1|	195.3	1e-48	PREDICTED: formin-like protein 5-like [Solanum lycopersicum]	gi|290544254|gb|GU172008.1|	69.9	6e-09	Ipomoea batatas microsatellite Stv_Ipb_1732 sequence	sp|Q9FLQ7|FH20_ARATH	171	6e-43	Formin-like protein 20 OS=Arabidopsis thaliana GN=FH20 PE=2 SV=3	--	--	--	--	--	K14488	3e-06	51.6	pop:POPTR_569631	SAUR family protein	GO:0016043//cellular component organization	-	-	--
CL8345.Contig4_All	2020	34	3	1.1527	0.0976	-3.56199	Down	3.40182e-08	1.58785e-06	gi|296088812|emb|CBI38262.3|	151.4	5e-35	unnamed protein product [Vitis vinifera]	gi|225312551|dbj|AK327091.1|	337	3e-89	Solanum lycopersicum cDNA, clone: LEFL2021B09, HTC in fruit	sp|P54767|DCE_SOLLC	630	0	Glutamate decarboxylase OS=Solanum lycopersicum PE=2 SV=1	sll1641	378	2e-104	COG0076	Glutamate decarboxylase and related PLP-dependent proteins	K01580	0	634	vvi:100265999	glutamate decarboxylase [EC:4.1.1.15]	GO:0006536//glutamate metabolic process;GO:0055114//oxidation-reduction process	GO:0030170//pyridoxal phosphate binding;GO:0004351//glutamate decarboxylase activity;GO:0016706//oxidoreductase activity, acting on paired donors, with incorporation or reduction of molecular oxygen, 2-oxoglutarate as one donor, and incorporation of one atom each of oxygen into both donors;GO:0016702//oxidoreductase activity, acting on single donors with incorporation of molecular oxygen, incorpo…	-	--
CL659.Contig3_All	704	45	4	4.3774	0.3733	-3.55167	Down	1.84265e-10	1.21721e-08	gi|255584341|ref|XP_002532906.1|	151.8	9e-36	Blue copper protein precursor, putative [Ricinus communis] >gi|223527340|gb|EEF29486.1| Blue copper protein precursor, putative [Ricinus communis]	gi|449494697|ref|XM_004159574.1|	60	3e-06	PREDICTED: Cucumis sativus lamin-like protein-like (LOC101210415), mRNA	sp|Q39131|LAML_ARATH	120	1e-27	Lamin-like protein OS=Arabidopsis thaliana GN=At5g15350 PE=1 SV=1	--	--	--	--	--	--	--	--	--	--	GO:0016132//brassinosteroid biosynthetic process;GO:0006084//acetyl-CoA metabolic process;GO:0052546//cell wall pectin metabolic process;GO:0052541//plant-type cell wall cellulose metabolic process;GO:0016126//sterol biosynthetic process	-	GO:0046658//anchored to plasma membrane;GO:0005773//vacuole	--
CL4284.Contig1_All	1765	22	2	0.8536	0.0744	-3.52019	Down	1.24676e-05	0.000336021	gi|460382139|ref|XP_004236797.1|	102.1	2e-121	PREDICTED: vacuolar protein sorting-associated protein 72 homolog isoform 1 [Solanum lycopersicum]	gi|359490023|ref|XM_002275551.2|	206	6e-50	PREDICTED: Vitis vinifera vacuolar protein sorting-associated protein 72 homolog-like (LOC100258083), mRNA	sp|Q06RB0|RR18_JASNU	54.3	2e-07	30S ribosomal protein S18, chloroplastic OS=Jasminum nudiflorum GN=rps18 PE=3 SV=1	--	--	--	--	--	K11664	9e-121	346	vvi:100258083	vacuolar protein sorting-associated protein 72	GO:0042742//defense response to bacterium;GO:0009909//regulation of flower development;GO:0008284//positive regulation of cell proliferation;GO:0006338//chromatin remodeling	GO:0003677//DNA binding	GO:0005634//nucleus	--
CL8345.Contig8_All	2065	22	2	0.7296	0.0636	-3.52001	Down	1.24676e-05	0.000335705	gi|225462892|ref|XP_002263081.1|	161.8	4e-38	PREDICTED: glutamate decarboxylase-like [Vitis vinifera]	gi|225312551|dbj|AK327091.1|	337	3e-89	Solanum lycopersicum cDNA, clone: LEFL2021B09, HTC in fruit	sp|P54767|DCE_SOLLC	633	0	Glutamate decarboxylase OS=Solanum lycopersicum PE=2 SV=1	sll1641	379	8e-105	COG0076	Glutamate decarboxylase and related PLP-dependent proteins	K01580	0	637	vvi:100265999	glutamate decarboxylase [EC:4.1.1.15]	GO:0006536//glutamate metabolic process;GO:0055114//oxidation-reduction process	GO:0030170//pyridoxal phosphate binding;GO:0004351//glutamate decarboxylase activity;GO:0016706//oxidoreductase activity, acting on paired donors, with incorporation or reduction of molecular oxygen, 2-oxoglutarate as one donor, and incorporation of one atom each of oxygen into both donors;GO:0016702//oxidoreductase activity, acting on single donors with incorporation of molecular oxygen, incorpo…	-	--
Unigene36225_All	1669	22	2	0.9027	0.0787	-3.51981	Down	1.24676e-05	0.000335863	gi|462420268|gb|EMJ24531.1|	632.9	5e-180	hypothetical protein PRUPE_ppa007377mg [Prunus persica]	gi|470116698|ref|XM_004294467.1|	315	8e-83	PREDICTED: Fragaria vesca subsp. vesca 12-oxophytodienoate reductase 2-like (LOC101299562), mRNA	sp|Q8GYB8|OPR2_ARATH	584	6e-167	12-oxophytodienoate reductase 2 OS=Arabidopsis thaliana GN=OPR2 PE=2 SV=2	all1865	310	5e-84	COG1902	NADH:flavin oxidoreductases, Old Yellow Enzyme family	K05894	4e-179	626	vvi:100244746	12-oxophytodienoic acid reductase [EC:1.3.1.42]	GO:0009611//response to wounding;GO:0046686//response to cadmium ion;GO:0031407//oxylipin metabolic process;GO:0009751//response to salicylic acid stimulus;GO:0055114//oxidation-reduction process	GO:0016491//oxidoreductase activity;GO:0010181//FMN binding	-	--
CL1638.Contig15_All	1807	22	2	0.8338	0.0727	-3.51967	Down	1.24676e-05	0.000335784	gi|460407866|ref|XP_004249370.1|	758.4	0	PREDICTED: cationic amino acid transporter 2, vacuolar-like [Solanum lycopersicum]	gi|225439246|ref|XM_002271294.1|	387	1e-104	PREDICTED: Vitis vinifera high affinity cationic amino acid transporter 1-like (LOC100265688), mRNA	sp|Q9ASS7|CAAT2_ARATH	701	0	Cationic amino acid transporter 2, vacuolar OS=Arabidopsis thaliana GN=CAT2 PE=1 SV=1	lin0648	312	1e-84	COG0531	Amino acid transporters	K03294	1e-78	292	osa:4330195	basic amino acid/polyamine antiporter, APA family	GO:0016036//cellular response to phosphate starvation;GO:0042744//hydrogen peroxide catabolic process;GO:0006635//fatty acid beta-oxidation;GO:0006995//cellular response to nitrogen starvation;GO:0016558//protein import into peroxisome matrix;GO:0048573//photoperiodism, flowering;GO:0045454//cell redox homeostasis;GO:0005982//starch metabolic process;GO:0003333//amino acid transmembrane transport…	GO:0005515//protein binding;GO:0020037//heme binding;GO:0050897//cobalt ion binding;GO:0004096//catalase activity;GO:0015171//amino acid transmembrane transporter activity	GO:0009705//plant-type vacuole membrane;GO:0010319//stromule;GO:0022626//cytosolic ribosome;GO:0016021//integral to membrane;GO:0009507//chloroplast;GO:0005777//peroxisome;GO:0005886//plasma membrane;GO:0005634//nucleus;GO:0005739//mitochondrion	--
Unigene35325_All	1107	22	2	1.361	0.1187	-3.51928	Down	1.24676e-05	0.000335942	gi|359494289|ref|XP_003634753.1|	67	6e-10	PREDICTED: ABC transporter C family member 3-like [Vitis vinifera]	gi|359494288|ref|XM_003634705.1|	230	2e-57	PREDICTED: Vitis vinifera ABC transporter C family member 3-like (LOC100265300), mRNA	sp|Q9LK64|AB3C_ARATH	405	2e-113	ABC transporter C family member 3 OS=Arabidopsis thaliana GN=ABCC3 PE=1 SV=1	SPAC3F10.11c	244	1e-64	COG1132	ABC-type multidrug transport system, ATPase and permease components	K05666	2e-59	227	olu:OSTLU_35503	ATP-binding cassette, subfamily C (CFTR/MRP), member 2	GO:0055085//transmembrane transport;GO:0006200//ATP catabolic process	GO:0008559//xenobiotic-transporting ATPase activity;GO:0005524//ATP binding;GO:0015440//peptide-transporting ATPase activity	GO:0016021//integral to membrane	--
CL1738.Contig15_All	1090	44	4	2.7644	0.2411	-3.51926	Down	3.46856e-10	2.21462e-08	gi|118484779|gb|ABK94258.1|	110.9	3e-23	unknown [Populus trichocarpa]	gi|123680220|emb|AM453320.1|	60	5e-06	Vitis vinifera contig VV78X065685.6, whole genome shotgun sequence	sp|O22194|AGP17_ARATH	95.1	6e-20	Lysine-rich arabinogalactan protein 17 OS=Arabidopsis thaliana GN=AGP17 PE=2 SV=1	ML0048	57.4	4e-08	COG0455	ATPases involved in chromosome partitioning	K01115	2e-09	61.6	vcn:VOLCADRAFT_99471	phospholipase D [EC:3.1.4.4]	-	-	-	--
CL13858.Contig14_All	1901	33	3	1.1888	0.1037	-3.51902	Down	6.41396e-08	2.86202e-06	gi|225431591|ref|XP_002282621.1|	497.3	4e-139	PREDICTED: pre-mRNA-splicing factor ISY1 homolog isoform 1 [Vitis vinifera] >gi|359476953|ref|XP_003631919.1| PREDICTED: pre-mRNA-splicing factor ISY1 homolog isoform 2 [Vitis vinifera] >gi|359476955|ref|XP_003631920.1| PREDICTED: pre-mRNA-splicing factor ISY1 homolog isoform 3 [Vitis vinifera] >gi|147773415|emb|CAN60270.1| hypothetical protein VITISV_029395 [Vitis vinifera]	gi|357495004|ref|XM_003617743.1|	329	6e-87	Medicago truncatula Pre-mRNA-splicing factor ISY1-like protein (MTR_5g095510) mRNA, complete cds	sp|Q9FPQ6|GP1_CHLRE	77.8	2e-14	Vegetative cell wall protein gp1 OS=Chlamydomonas reinhardtii GN=GP1 PE=2 SV=1	SPBC28F2.12	63.9	9e-10	COG0086	DNA-directed RNA polymerase, beta' subunit/160 kD subunit	K12870	3e-140	497	vvi:100250525	pre-mRNA-splicing factor ISY1	-	-	GO:0005829//cytosol;GO:0005634//nucleus;GO:0009507//chloroplast	--
CL326.Contig6_All	2750	33	3	0.8218	0.0717	-3.51874	Down	6.41396e-08	2.86091e-06	gi|462397161|gb|EMJ02960.1|	102.4	4e-20	hypothetical protein PRUPE_ppa000494mg [Prunus persica]	gi|6503009|gb|AF174427.1|AF174427	168	2e-38	Arabidopsis thaliana formin-like protein AHF1 mRNA, complete cds	sp|Q9SE97|FH1_ARATH	396	4e-110	Formin-like protein 1 OS=Arabidopsis thaliana GN=FH1 PE=1 SV=1	Rv3876	51.6	7e-06	COG0455	ATPases involved in chromosome partitioning	K15542	3e-08	59.3	aly:ARALYDRAFT_488168	polyadenylation factor subunit 2	GO:0009825//multidimensional cell growth;GO:0045010//actin nucleation;GO:0043481//anthocyanin accumulation in tissues in response to UV light;GO:0048767//root hair elongation;GO:0010817//regulation of hormone levels;GO:0000271//polysaccharide biosynthetic process;GO:0009932//cell tip growth;GO:0051016//barbed-end actin filament capping;GO:0071555//cell wall organization	GO:0051015//actin filament binding	GO:0005618//cell wall;GO:0005886//plasma membrane;GO:0005634//nucleus	--
CL11029.Contig3_All	502	347	32	47.3367	4.1882	-3.49856	Down	4.17724e-71	4.08955e-68	gi|255574818|ref|XP_002528316.1|	57.4	1e-07	conserved hypothetical protein [Ricinus communis] >gi|223532271|gb|EEF34074.1| conserved hypothetical protein [Ricinus communis]	gi|470144046|ref|XM_004307630.1|	131	8e-28	PREDICTED: Fragaria vesca subsp. vesca 60S ribosomal protein L41-like (LOC101312097), mRNA	sp|P62121|RL41_TOBAC	53.9	5e-08	60S ribosomal protein L41 OS=Nicotiana tabacum GN=RPL41 PE=3 SV=1	--	--	--	--	--	K02928	1e-07	53.9	vvi:100852682	large subunit ribosomal protein L41e	-	-	-	--
Unigene48677_All	612	43	4	4.8116	0.4294	-3.48612	Down	6.51808e-10	3.99255e-08	gi|298201206|gb|ADI60300.1|	153.7	1e-36	stress-related protein 1 [Capsicum annuum]	gi|298201205|gb|GU373985.1|	103	2e-19	Capsicum annuum stress-related protein 1 (SRP1) mRNA, complete cds	sp|Q9MA63|Y3550_ARATH	132	1e-31	REF/SRPP-like protein At3g05500 OS=Arabidopsis thaliana GN=At3g05500 PE=2 SV=1	--	--	--	--	--	K14689	8e-08	55.1	cre:CHLREDRAFT_205987	solute carrier family 30 (zinc transporter), member 2	GO:0010200//response to chitin;GO:0006865//amino acid transport;GO:0006414//translational elongation	GO:0003746//translation elongation factor activity	GO:0005773//vacuole	--
Unigene10388_All	2610	32	3	0.8396	0.0755	-3.47515	Down	1.20669e-07	5.0872e-06	gi|296089314|emb|CBI39086.3|	823.5	0	unnamed protein product [Vitis vinifera]	gi|359481112|ref|XM_002267519.2|	561	1e-156	PREDICTED: Vitis vinifera ubiquitin carboxyl-terminal hydrolase 12-like (LOC100244518), mRNA	sp|Q84WU2|UBP13_ARATH	766	0	Ubiquitin carboxyl-terminal hydrolase 13 OS=Arabidopsis thaliana GN=UBP13 PE=1 SV=1	SPBC713.02c	181	4e-45	COG5077	Ubiquitin carboxyl-terminal hydrolase	K11838	0	823	vvi:100244518	ubiquitin carboxyl-terminal hydrolase 7 [EC:3.1.2.15]	GO:0006511//ubiquitin-dependent protein catabolic process	GO:0008234//cysteine-type peptidase activity;GO:0004221//ubiquitin thiolesterase activity	-	--
Unigene51731_All	847	32	3	2.5873	0.2327	-3.4749	Down	1.20669e-07	5.08907e-06	gi|297736545|emb|CBI25416.3|	239.2	6e-62	unnamed protein product [Vitis vinifera]	gi|225448569|ref|XM_002273907.1|	182	4e-43	PREDICTED: Vitis vinifera sorting nexin-2-like (LOC100251814), mRNA	sp|Q8L5Z7|SNX2A_ARATH	206	1e-53	Sorting nexin 2A OS=Arabidopsis thaliana GN=SNX2A PE=1 SV=1	--	--	--	--	--	--	--	--	--	--	GO:0035556//intracellular signal transduction;GO:0016192//vesicle-mediated transport;GO:0051604//protein maturation;GO:0090351//seedling development	GO:0035091//phosphatidylinositol binding;GO:0043621//protein self-association	GO:0032585//multivesicular body membrane;GO:0030904//retromer complex;GO:0005634//nucleus;GO:0005829//cytosol	--
Unigene10395_All	1253	32	3	1.7489	0.1573	-3.47486	Down	1.20669e-07	5.09094e-06	gi|460407894|ref|XP_004249384.1|	481.1	1e-134	PREDICTED: ubiquitin carboxyl-terminal hydrolase 12-like [Solanum lycopersicum]	gi|359481112|ref|XM_002267519.2|	347	2e-92	PREDICTED: Vitis vinifera ubiquitin carboxyl-terminal hydrolase 12-like (LOC100244518), mRNA	sp|Q84WU2|UBP13_ARATH	460	9e-130	Ubiquitin carboxyl-terminal hydrolase 13 OS=Arabidopsis thaliana GN=UBP13 PE=1 SV=1	SPBC713.02c	98.2	3e-20	COG5077	Ubiquitin carboxyl-terminal hydrolase	K11838	1e-135	481	mtr:MTR_5g086700	ubiquitin carboxyl-terminal hydrolase 7 [EC:3.1.2.15]	GO:0006511//ubiquitin-dependent protein catabolic process	GO:0008234//cysteine-type peptidase activity;GO:0004221//ubiquitin thiolesterase activity	-	--
CL2704.Contig3_All	2393	213	20	6.0955	0.5491	-3.4726	Down	5.8696e-44	2.92316e-41	gi|311976585|gb|ADQ20114.1|	557.4	4e-157	NAC domain-containing protein [Chrysanthemum x morifolium]	gi|311976584|gb|HQ317452.1|	1463	0	Chrysanthemum x morifolium NAC domain-containing protein (NAC1) mRNA, complete cds	sp|Q39013|NAC2_ARATH	344	2e-94	NAC domain-containing protein 2 OS=Arabidopsis thaliana GN=NAC002 PE=2 SV=2	--	--	--	--	--	--	--	--	--	--	GO:0009628//response to abiotic stimulus;GO:0006355//regulation of transcription, DNA-dependent;GO:1901700;GO:0006950//response to stress;GO:0010033//response to organic substance	GO:0003677//DNA binding	-	--
CL3419.Contig6_All	3656	21	2	0.3934	0.0359	-3.45394	Down	2.35066e-05	0.00058725	gi|359488197|ref|XP_002271823.2|	65.9	6e-09	PREDICTED: protease Do-like 7-like [Vitis vinifera]	gi|359488196|ref|XM_002271787.2|	605	1e-169	PREDICTED: Vitis vinifera protease Do-like 7-like (LOC100255257), mRNA	sp|Q8RY22|DEGP7_ARATH	818	0	Protease Do-like 7 OS=Arabidopsis thaliana GN=DEGP7 PE=2 SV=1	SPBC1685.05	414	6e-115	COG0265	Trypsin-like serine proteases, typically periplasmic, contain C-terminal PDZ domain	K14810	7e-06	52	ota:Ot01g04880	ATP-dependent RNA helicase DDX56/DBP9 [EC:3.6.4.13]	GO:0006508//proteolysis;GO:0006486//protein glycosylation;GO:0010205//photoinhibition	GO:0004252//serine-type endopeptidase activity	GO:0005829//cytosol;GO:0009507//chloroplast;GO:0005634//nucleus	--
CL8026.Contig1_All	2370	21	2	0.6068	0.0554	-3.45326	Down	2.35066e-05	0.000587378	gi|460400828|ref|XP_004245934.1|	479.9	8e-134	PREDICTED: inactive poly [ADP-ribose] polymerase RCD1-like isoform 2 [Solanum lycopersicum]	--	--	--	--	sp|Q8RY59|RCD1_ARATH	379	4e-105	Inactive poly [ADP-ribose] polymerase RCD1 OS=Arabidopsis thaliana GN=RCD1 PE=1 SV=1	--	--	--	--	--	--	--	--	--	--	-	-	-	--
Unigene24885_All	3203	21	2	0.449	0.041	-3.45302	Down	2.35066e-05	0.000587122	gi|225436857|ref|XP_002270856.1|	938.3	0	PREDICTED: uncharacterized protein LOC100245938 [Vitis vinifera]	gi|470108808|ref|XM_004290653.1|	95.6	3e-16	PREDICTED: Fragaria vesca subsp. vesca uncharacterized LOC101303471, transcript variant 2 (LOC101303471), mRNA	--	--	--	--	--	--	--	--	--	--	--	--	--	--	-	-	-	--
CL8026.Contig7_All	2389	21	2	0.602	0.055	-3.45226	Down	2.35066e-05	0.000586482	gi|460400828|ref|XP_004245934.1|	480.7	5e-134	PREDICTED: inactive poly [ADP-ribose] polymerase RCD1-like isoform 2 [Solanum lycopersicum]	--	--	--	--	sp|Q8RY59|RCD1_ARATH	380	2e-105	Inactive poly [ADP-ribose] polymerase RCD1 OS=Arabidopsis thaliana GN=RCD1 PE=1 SV=1	--	--	--	--	--	--	--	--	--	--	-	-	-	--
CL8026.Contig9_All	2411	21	2	0.5965	0.0545	-3.45219	Down	2.35066e-05	0.000586866	gi|460400828|ref|XP_004245934.1|	480.7	5e-134	PREDICTED: inactive poly [ADP-ribose] polymerase RCD1-like isoform 2 [Solanum lycopersicum]	--	--	--	--	sp|Q8RY59|RCD1_ARATH	380	3e-105	Inactive poly [ADP-ribose] polymerase RCD1 OS=Arabidopsis thaliana GN=RCD1 PE=1 SV=1	--	--	--	--	--	--	--	--	--	--	-	-	-	--
CL9923.Contig2_All	667	21	2	2.1561	0.197	-3.45216	Down	2.35066e-05	0.000586355	gi|449457039|ref|XP_004146256.1|	107.1	2e-22	PREDICTED: dnaJ homolog subfamily C member 2-like [Cucumis sativus] >gi|449495541|ref|XP_004159872.1| PREDICTED: dnaJ homolog subfamily C member 2-like [Cucumis sativus]	gi|359472799|ref|XM_002274684.2|	75.8	5e-11	PREDICTED: Vitis vinifera dnaJ homolog subfamily C member 2-like (LOC100259545), mRNA	sp|O04015|P5CS_ACTDE	48.1	4e-06	Delta-1-pyrroline-5-carboxylate synthase OS=Actinidia deliciosa PE=2 SV=1	--	--	--	--	--	K09522	1e-22	104	pop:POPTR_555116	DnaJ homolog subfamily C member 2	GO:0006457//protein folding	GO:0003677//DNA binding;GO:0031072//heat shock protein binding;GO:0003682//chromatin binding	GO:0005634//nucleus	--
CL9399.Contig5_All	1899	42	4	1.5146	0.1384	-3.45202	Down	1.22271e-09	7.19333e-08	gi|462396393|gb|EMJ02192.1|	713	0	hypothetical protein PRUPE_ppa005136mg [Prunus persica]	gi|359475311|ref|XM_003631601.1|	349	7e-93	PREDICTED: Vitis vinifera adenylyl cyclase-associated protein 1-like (LOC100853345), mRNA	--	--	--	--	--	--	--	--	--	--	--	--	--	--	GO:0007010//cytoskeleton organization;GO:0009826//unidimensional cell growth	GO:0003779//actin binding	-	--
CL6778.Contig7_All	358	21	2	4.0171	0.3671	-3.45191	Down	2.35066e-05	0.000586994	gi|460376678|ref|XP_004234124.1|	89.7	1e-17	PREDICTED: clathrin light chain 1-like [Solanum lycopersicum]	gi|8547145|gb|AF154645.1|	58	6e-06	Nicotiana tabacum clone PR26 mRNA sequence	sp|Q9SKU1|CLC1_ARATH	65.1	9e-12	Clathrin light chain 1 OS=Arabidopsis thaliana GN=At2g20760 PE=2 SV=1	--	--	--	--	--	--	--	--	--	--	GO:0006810//transport;GO:0044763	-	GO:0043231//intracellular membrane-bounded organelle;GO:0044446//intracellular organelle part;GO:0044444//cytoplasmic part;GO:0005886//plasma membrane	--
Unigene28036_All	405	21	2	3.5509	0.3245	-3.45189	Down	2.35066e-05	0.000586227	--	--	--	--	gi|88656961|gb|DQ383816.1|	67.9	8e-09	Lactuca sativa cultivar Salinas chloroplast, complete genome	--	--	--	--	--	--	--	--	--	--	--	--	--	--	-	-	-	--
CL191.Contig29_All	2103	21	2	0.6838	0.0625	-3.45165	Down	2.35066e-05	0.00058661	gi|225424345|ref|XP_002284867.1|	374.4	4e-102	PREDICTED: UBX domain-containing protein 6 [Vitis vinifera]	gi|470122843|ref|XM_004297400.1|	89.7	1e-14	PREDICTED: Fragaria vesca subsp. vesca UBX domain-containing protein 6-like (LOC101298411), mRNA	sp|O81765|PLRX4_ARATH	57	4e-08	Pollen-specific leucine-rich repeat extensin-like protein 4 OS=Arabidopsis thaliana GN=PEX4 PE=2 SV=1	--	--	--	--	--	K14011	3e-103	374	vvi:100257839	UBX domain-containing protein 6	GO:0006499//N-terminal protein myristoylation	GO:0005488//binding	GO:0005622//intracellular	--
CL8026.Contig4_All	2481	21	2	0.5796	0.053	-3.45099	Down	2.35066e-05	0.000586738	gi|460400828|ref|XP_004245934.1|	480.7	5e-134	PREDICTED: inactive poly [ADP-ribose] polymerase RCD1-like isoform 2 [Solanum lycopersicum]	--	--	--	--	sp|Q8RY59|RCD1_ARATH	380	3e-105	Inactive poly [ADP-ribose] polymerase RCD1 OS=Arabidopsis thaliana GN=RCD1 PE=1 SV=1	--	--	--	--	--	--	--	--	--	--	-	-	-	--
CL3923.Contig1_All	5669	115	11	1.3892	0.1275	-3.44569	Down	3.17396e-24	6.45751e-22	gi|460403790|ref|XP_004247369.1|	1226.1	0	PREDICTED: protein TIME FOR COFFEE-like [Solanum lycopersicum]	gi|460403789|ref|XM_004247321.1|	107	1e-19	PREDICTED: Solanum lycopersicum protein TIME FOR COFFEE-like (LOC101257597), mRNA	sp|Q94KE2|TIC_ARATH	861	0	Protein TIME FOR COFFEE OS=Arabidopsis thaliana GN=TIC PE=1 SV=2	YKL032c	68.6	1e-10	COG5648	Chromatin-associated proteins containing the HMG domain	K14486	6e-12	72.8	aly:ARALYDRAFT_488981	auxin response factor	-	-	-	--
CL5441.Contig4_All	908	177	17	13.3493	1.2301	-3.43992	Down	1.74785e-36	6.23695e-34	gi|388503828|gb|AFK39980.1|	356.7	3e-97	unknown [Lotus japonicus]	gi|357511724|ref|XM_003626103.1|	176	3e-41	Medicago truncatula 60S ribosomal protein L13 (MTR_7g111590) mRNA, complete cds	sp|P41127|RL131_ARATH	350	5e-97	60S ribosomal protein L13-1 OS=Arabidopsis thaliana GN=RPL13B PE=1 SV=1	SPAC664.05	212	6e-55	COG4352	Ribosomal protein L13E	K02873	4e-98	355	gmx:100805957	large subunit ribosomal protein L13e	GO:0001510//RNA methylation;GO:0006412//translation;GO:0042254//ribosome biogenesis	GO:0003735//structural constituent of ribosome	GO:0005618//cell wall;GO:0005730//nucleolus;GO:0009506//plasmodesma;GO:0005774//vacuolar membrane;GO:0022625//cytosolic large ribosomal subunit;GO:0005794//Golgi apparatus;GO:0005886//plasma membrane	--
Unigene20917_All	3010	31	3	0.7053	0.0655	-3.42867	Down	2.26498e-07	9.06498e-06	gi|24461867|gb|AAN62354.1|AF506028_23	58.5	8e-07	CTV.22 [Citrus trifoliata]	gi|359487052|ref|XM_002271684.2|	101	4e-18	PREDICTED: Vitis vinifera uncharacterized LOC100264243 (LOC100264243), mRNA	sp|F4I171|MD15A_ARATH	357	2e-98	Mediator of RNA polymerase II transcription subunit 15a OS=Arabidopsis thaliana GN=MED15A PE=1 SV=1	YKL032c	63.2	3e-09	COG5648	Chromatin-associated proteins containing the HMG domain	K14486	1e-13	77.8	aly:ARALYDRAFT_488981	auxin response factor	GO:0006633//fatty acid biosynthetic process;GO:0009751//response to salicylic acid stimulus;GO:0002213//defense response to insect;GO:0001676//long-chain fatty acid metabolic process	-	GO:0005634//nucleus	--
Unigene46013_All	2870	31	3	0.7397	0.0687	-3.42856	Down	2.26498e-07	9.06182e-06	gi|24461867|gb|AAN62354.1|AF506028_23	58.5	7e-07	CTV.22 [Citrus trifoliata]	gi|359487052|ref|XM_002271684.2|	101	4e-18	PREDICTED: Vitis vinifera uncharacterized LOC100264243 (LOC100264243), mRNA	sp|F4I171|MD15A_ARATH	357	2e-98	Mediator of RNA polymerase II transcription subunit 15a OS=Arabidopsis thaliana GN=MED15A PE=1 SV=1	YKL032c	63.2	2e-09	COG5648	Chromatin-associated proteins containing the HMG domain	K14486	9e-14	77.8	aly:ARALYDRAFT_488981	auxin response factor	GO:0006633//fatty acid biosynthetic process;GO:0009751//response to salicylic acid stimulus;GO:0002213//defense response to insect;GO:0001676//long-chain fatty acid metabolic process	-	GO:0005634//nucleus	--
CL686.Contig8_All	2139	41	4	1.3126	0.1229	-3.41687	Down	2.28944e-09	1.28992e-07	gi|359491590|ref|XP_002279734.2|	678.3	0	PREDICTED: protein EXECUTER 1, chloroplastic [Vitis vinifera]	gi|359491589|ref|XM_002279698.2|	212	1e-51	PREDICTED: Vitis vinifera protein EXECUTER 1, chloroplastic-like (LOC100262100), mRNA	sp|Q93YW0|EXEC1_ARATH	301	8e-82	Protein EXECUTER 1, chloroplastic OS=Arabidopsis thaliana GN=EX1 PE=1 SV=1	--	--	--	--	--	--	--	--	--	--	GO:0010343//singlet oxygen-mediated programmed cell death	-	GO:0042651//thylakoid membrane;GO:0009507//chloroplast	--
Unigene46176_All	1121	51	5	3.1156	0.2931	-3.41005	Down	2.3791e-11	1.74911e-09	gi|350538297|ref|NP_001234336.1|	572.8	3e-162	gamma aminobutyrate transaminase 1, mitochondrial [Solanum lycopersicum] >gi|75147513|sp|Q84P54.1|GATP1_SOLLC RecName: Full=Gamma aminobutyrate transaminase 1, mitochondrial; AltName: Full=Gamma-aminobutyrate transaminase isozyme 1; Short=LeGABA-TP1; Short=SlGABA-T1; Flags: Precursor >gi|29837282|gb|AAO92255.1| gamma-aminobutyrate transaminase subunit precursor isozyme 1 [Solanum lycopersicum] >g…	gi|359475696|ref|XM_002268767.2|	398	1e-108	PREDICTED: Vitis vinifera uncharacterized LOC100248495 (LOC100248495), mRNA	sp|Q84P54|GATP1_SOLLC	572	1e-163	Gamma aminobutyrate transaminase 1, mitochondrial OS=Solanum lycopersicum GN=GABA-TP1 PE=1 SV=1	SMb20379	375	1e-103	COG0161	Adenosylmethionine-8-amino-7-oxononanoate aminotransferase	K00818	5e-30	130	gmx:100797501	acetylornithine aminotransferase [EC:2.6.1.11]	GO:0006979//response to oxidative stress;GO:0009450//gamma-aminobutyric acid catabolic process;GO:0006540//glutamate decarboxylation to succinate;GO:0009865//pollen tube adhesion;GO:0010154//fruit development;GO:0019484//beta-alanine catabolic process;GO:0010183//pollen tube guidance;GO:0046686//response to cadmium ion;GO:0010033//response to organic substance	GO:0008270//zinc ion binding;GO:0050897//cobalt ion binding;GO:0003992//N2-acetyl-L-ornithine:2-oxoglutarate 5-aminotransferase activity;GO:0034387//4-aminobutyrate:pyruvate transaminase activity;GO:0030170//pyridoxal phosphate binding	GO:0005739//mitochondrion;GO:0009507//chloroplast;GO:0005886//plasma membrane	--
CL12938.Contig6_All	4286	50	5	0.7989	0.0766	-3.3826	Down	4.44074e-11	3.15938e-09	gi|359492491|ref|XP_002283825.2|	1545.4	0	PREDICTED: chromosome-associated kinesin KIF4-like [Vitis vinifera]	gi|359492490|ref|XM_002283789.2|	276	2e-70	PREDICTED: Vitis vinifera chromosome-associated kinesin KIF4-like (LOC100247280), mRNA	sp|P46869|FLA10_CHLRE	288	2e-77	Kinesin-like protein FLA10 OS=Chlamydomonas reinhardtii GN=FLA10 PE=1 SV=1	SPAC25G10.07c	229	2e-59	COG5059	Kinesin-like protein	K10395	0	1524	vvi:100247280	kinesin family member 4/7/21/27	GO:0000911//cytokinesis by cell plate formation;GO:0008283//cell proliferation	GO:0000166//nucleotide binding;GO:0003777//microtubule motor activity	GO:0043234//protein complex;GO:0009506//plasmodesma;GO:0044430//cytoskeletal part;GO:0005634//nucleus;GO:0015630//microtubule cytoskeleton	--
Unigene35938_All	2101	30	3	0.9778	0.0938	-3.38188	Down	4.24106e-07	1.61231e-05	gi|24461867|gb|AAN62354.1|AF506028_23	58.5	5e-07	CTV.22 [Citrus trifoliata]	gi|359487052|ref|XM_002271684.2|	101	3e-18	PREDICTED: Vitis vinifera uncharacterized LOC100264243 (LOC100264243), mRNA	sp|F4I171|MD15A_ARATH	357	1e-98	Mediator of RNA polymerase II transcription subunit 15a OS=Arabidopsis thaliana GN=MED15A PE=1 SV=1	YKL032c	63.2	2e-09	COG5648	Chromatin-associated proteins containing the HMG domain	K14486	6e-14	77.8	aly:ARALYDRAFT_488981	auxin response factor	GO:0006633//fatty acid biosynthetic process;GO:0009751//response to salicylic acid stimulus;GO:0002213//defense response to insect;GO:0001676//long-chain fatty acid metabolic process	-	GO:0005634//nucleus	--
CL1944.Contig5_All	1170	110	11	6.4384	0.6177	-3.38172	Down	7.14544e-23	1.35733e-20	gi|225461654|ref|XP_002285427.1|	450.7	2e-125	PREDICTED: 14-3-3-like protein D-like [Vitis vinifera]	gi|359483715|ref|XM_002273339.2|	347	2e-92	PREDICTED: Vitis vinifera 14-3-3-like protein D-like (LOC100244643), mRNA	sp|P93214|14339_SOLLC	429	2e-120	14-3-3 protein 9 OS=Solanum lycopersicum GN=TFT9 PE=2 SV=2	SPAC8E11.02c	351	2e-96	COG5040	14-3-3 family protein	K06630	2e-126	450	vvi:100250345	tyrosine 3-monooxygenase/tryptophan 5-monooxygenase activation protein	-	GO:0019904//protein domain specific binding	-	--
CL1738.Contig12_All	1055	40	4	2.5964	0.2491	-3.38172	Down	4.27856e-09	2.30845e-07	gi|118484779|gb|ABK94258.1|	110.9	3e-23	unknown [Populus trichocarpa]	gi|123680220|emb|AM453320.1|	60	5e-06	Vitis vinifera contig VV78X065685.6, whole genome shotgun sequence	sp|O22194|AGP17_ARATH	95.1	6e-20	Lysine-rich arabinogalactan protein 17 OS=Arabidopsis thaliana GN=AGP17 PE=2 SV=1	ML0048	57.4	4e-08	COG0455	ATPases involved in chromosome partitioning	K01115	2e-09	61.6	vcn:VOLCADRAFT_99471	phospholipase D [EC:3.1.4.4]	-	-	-	--
CL4500.Contig5_All	1833	40	4	1.4944	0.1434	-3.38145	Down	4.27856e-09	2.30954e-07	gi|9588452|emb|CAC00547.1|	896	0	gamma tubulin [Nicotiana tabacum]	gi|359489703|ref|XM_002276607.2|	948	0	PREDICTED: Vitis vinifera tubulin gamma-1 chain-like (LOC100267092), mRNA	sp|P38557|TBG1_ARATH	881	0	Tubulin gamma-1 chain OS=Arabidopsis thaliana GN=TUBG1 PE=3 SV=1	SPBC32F12.04	614	1e-175	COG5023	Tubulin	K10389	0	892	vvi:100267092	tubulin gamma	GO:0010103//stomatal complex morphogenesis;GO:0000914//phragmoplast assembly;GO:0007017//microtubule-based process;GO:0051641//cellular localization;GO:0006184//GTP catabolic process;GO:0051258//protein polymerization;GO:0009553//embryo sac development;GO:0048768//root hair cell tip growth;GO:0048366//leaf development	GO:0005198//structural molecule activity;GO:0005525//GTP binding;GO:0003924//GTPase activity	GO:0005618//cell wall;GO:0005829//cytosol;GO:0005874//microtubule;GO:0005635//nuclear envelope;GO:0005886//plasma membrane;GO:0005739//mitochondrion	--
CL14207.Contig4_All	2154	279	28	8.8701	0.8541	-3.37647	Down	9.4866e-56	6.62581e-53	gi|460399954|ref|XP_004245501.1|	438.3	2e-121	PREDICTED: uncharacterized protein LOC101251606 isoform 2 [Solanum lycopersicum]	gi|47105521|gb|BT014106.1|	285	1e-73	Lycopersicon esculentum clone 133210F, mRNA sequence	sp|P37707|B2_DAUCA	316	4e-86	B2 protein OS=Daucus carota PE=2 SV=1	--	--	--	--	--	--	--	--	--	--	GO:0010363//regulation of plant-type hypersensitive response;GO:0009862//systemic acquired resistance, salicylic acid mediated signaling pathway;GO:0031348//negative regulation of defense response;GO:0009867//jasmonic acid mediated signaling pathway;GO:0009409//response to cold;GO:0006499//N-terminal protein myristoylation;GO:0006612//protein targeting to membrane;GO:0043069//negative regulation …	-	-	--
Unigene32743_All	972	158	16	11.1317	1.0815	-3.36357	Down	4.1922e-32	1.22811e-29	gi|317106698|dbj|BAJ53199.1|	324.7	1e-87	JHL03K20.8 [Jatropha curcas]	gi|349714574|emb|FQ396945.1|	240	2e-60	Vitis vinifera clone SS0AEB8YF13	sp|Q42551|SCE1_ARATH	305	2e-83	SUMO-conjugating enzyme SCE1 OS=Arabidopsis thaliana GN=SCE1 PE=1 SV=1	YDL064w	207	3e-53	COG5078	Ubiquitin-protein ligase	K10577	3e-88	323	pop:POPTR_818405	ubiquitin-conjugating enzyme E2 I [EC:6.3.2.19]	GO:0016579//protein deubiquitination;GO:0016925//protein sumoylation;GO:0009737//response to abscisic acid stimulus	GO:0019789//SUMO ligase activity;GO:0004842//ubiquitin-protein ligase activity	GO:0005634//nucleus	--
Unigene55566_All	493	69	7	9.5846	0.9329	-3.36092	Down	9.36048e-15	9.72064e-13	gi|224089205|ref|XP_002308657.1|	237.7	5e-62	cellulose synthase [Populus trichocarpa] >gi|222854633|gb|EEE92180.1| cellulose synthase [Populus trichocarpa]	gi|33186654|gb|AY221089.1|	89.7	3e-15	Solanum tuberosum cellulose synthase (StCesA2) mRNA, partial cds	sp|Q6AT26|CESA1_ORYSJ	224	3e-59	Probable cellulose synthase A catalytic subunit 1 [UDP-forming] OS=Oryza sativa subsp. japonica GN=CESA1 PE=2 SV=1	--	--	--	--	--	K10999	6e-63	237	pop:POPTR_418524	cellulose synthase A [EC:2.4.1.12]	GO:0009833//primary cell wall biogenesis;GO:0030244//cellulose biosynthetic process;GO:0042538//hyperosmotic salinity response	GO:0008270//zinc ion binding;GO:0016760//cellulose synthase (UDP-forming) activity	GO:0016021//integral to membrane;GO:0005794//Golgi apparatus;GO:0005886//plasma membrane	--
CL1266.Contig12_All	2856	59	6	1.4147	0.138	-3.35776	Down	8.74368e-13	7.39687e-11	gi|460400875|ref|XP_004245957.1|	291.6	5e-77	PREDICTED: protein vip1-like isoform 2 [Solanum lycopersicum]	gi|312032526|gb|AC243093.1|	111	4e-21	Gossypioides kirkii clone GKH065D10-jlt, complete sequence	--	--	--	--	--	--	--	--	--	--	--	--	--	--	GO:0009627//systemic acquired resistance;GO:0034976//response to endoplasmic reticulum stress	GO:0003676//nucleic acid binding	GO:0005634//nucleus;GO:0005829//cytosol	--
CL12938.Contig3_All	4223	49	5	0.7946	0.0778	-3.35239	Down	8.27528e-11	5.68276e-09	gi|359492491|ref|XP_002283825.2|	1551.2	0	PREDICTED: chromosome-associated kinesin KIF4-like [Vitis vinifera]	gi|359492490|ref|XM_002283789.2|	276	2e-70	PREDICTED: Vitis vinifera chromosome-associated kinesin KIF4-like (LOC100247280), mRNA	sp|P46869|FLA10_CHLRE	300	5e-81	Kinesin-like protein FLA10 OS=Chlamydomonas reinhardtii GN=FLA10 PE=1 SV=1	SPAC25G10.07c	233	2e-60	COG5059	Kinesin-like protein	K10395	0	1534	vvi:100247280	kinesin family member 4/7/21/27	GO:0000911//cytokinesis by cell plate formation;GO:0008283//cell proliferation	GO:0000166//nucleotide binding;GO:0003777//microtubule motor activity	GO:0043234//protein complex;GO:0009506//plasmodesma;GO:0044430//cytoskeletal part;GO:0005634//nucleus;GO:0015630//microtubule cytoskeleton	--
Unigene13979_All	2164	39	4	1.2342	0.1214	-3.34574	Down	7.97988e-09	4.14534e-07	gi|388511575|gb|AFK43849.1|	57	1e-06	unknown [Lotus japonicus]	gi|119371461|dbj|AP009284.1|	63.9	7e-07	Solanum lycopersicum genomic DNA, chromosome 8, clone: C08HBa0217O07, complete sequence	--	--	--	--	--	--	--	--	--	--	--	--	--	--	-	GO:0003676//nucleic acid binding;GO:0000166//nucleotide binding	-	--
CL3775.Contig9_All	1126	39	4	2.3719	0.2334	-3.34517	Down	7.97988e-09	4.14346e-07	gi|358248388|ref|NP_001239618.1|	376.7	4e-103	uncharacterized protein LOC100788480 [Glycine max]	gi|225465340|ref|XM_002275257.1|	192	6e-46	PREDICTED: Vitis vinifera ribosomal RNA small subunit methyltransferase nep-1-like (LOC100260745), mRNA	--	--	--	--	SPAC18G6.07c	196	8e-50	COG1756	Uncharacterized conserved protein	K14568	3e-102	370	vvi:100260745	essential for mitotic growth 1	GO:0034968//histone lysine methylation;GO:0009909//regulation of flower development;GO:0009640//photomorphogenesis;GO:0006626//protein targeting to mitochondrion;GO:0010388//cullin deneddylation	GO:0008168//methyltransferase activity	GO:0005634//nucleus	--
CL11090.Contig3_All	806	39	4	3.3136	0.3261	-3.34501	Down	7.97988e-09	4.14158e-07	gi|19073439|gb|AAL84816.1|AF477033_1	112.5	8e-24	tuber agglutinin [Helianthus tuberosus]	--	--	--	--	sp|P0C5C6|GOS9_ORYSJ	87.4	9e-18	Protein GOS9 OS=Oryza sativa subsp. japonica GN=GOS9 PE=2 SV=1	--	--	--	--	--	--	--	--	--	--	-	-	-	--
Unigene26211_All	854	68	7	5.4528	0.5385	-3.33998	Down	1.74041e-14	1.76575e-12	gi|359492502|ref|XP_003634422.1|	251.1	1e-65	PREDICTED: uncharacterized protein LOC100852766 [Vitis vinifera]	gi|359492501|ref|XM_003634374.1|	73.8	3e-10	PREDICTED: Vitis vinifera uncharacterized LOC100852766 (LOC100852766), mRNA	--	--	--	--	--	--	--	--	--	--	--	--	--	--	-	-	-	--
CL423.Contig5_All	357	68	7	13.0441	1.2883	-3.33986	Down	1.74041e-14	1.76732e-12	--	--	--	--	--	--	--	--	--	--	--	--	--	--	--	--	--	--	--	--	--	--	-	-	-	--
CL1492.Contig2_All	2859	29	3	0.6946	0.0689	-3.33361	Down	7.92074e-07	2.84858e-05	gi|462400117|gb|EMJ05785.1|	99.4	3e-19	hypothetical protein PRUPE_ppa003237mg [Prunus persica]	--	--	--	--	--	--	--	--	--	--	--	--	--	K01887	1e-17	90.9	vvi:100261143	arginyl-tRNA synthetase [EC:6.1.1.19]	GO:0009987//cellular process;GO:0048731	-	GO:0044444//cytoplasmic part	--
CL3922.Contig5_All	2641	29	3	0.752	0.0746	-3.33349	Down	7.92074e-07	2.84679e-05	gi|470121841|ref|XP_004296965.1|	1018.5	0	PREDICTED: probable acyl-activating enzyme 16, chloroplastic-like [Fragaria vesca subsp. vesca]	gi|225439251|ref|XM_002263465.1|	325	1e-85	PREDICTED: Vitis vinifera long-chain-fatty-acid--CoA ligase FadD15-like (LOC100247941), mRNA	sp|Q9LK39|AAE16_ARATH	916	0	Probable acyl-activating enzyme 16, chloroplastic OS=Arabidopsis thaliana GN=AAE16 PE=2 SV=1	alr3602	499	1e-140	COG1022	Long-chain acyl-CoA synthetases (AMP-forming)	K01897	0	987	vvi:100247941	long-chain acyl-CoA synthetase [EC:6.2.1.3]	GO:0006655//phosphatidylglycerol biosynthetic process;GO:0019288//isopentenyl diphosphate biosynthetic process, mevalonate-independent pathway;GO:0015995//chlorophyll biosynthetic process;GO:0016117//carotenoid biosynthetic process;GO:0006636//unsaturated fatty acid biosynthetic process;GO:0019252//starch biosynthetic process;GO:0030497//fatty acid elongation	GO:0008922//long-chain fatty acid [acyl-carrier-protein] ligase activity	GO:0009941//chloroplast envelope	--
CL6202.Contig6_All	2294	29	3	0.8657	0.0859	-3.33314	Down	7.92074e-07	2.84769e-05	gi|460403992|ref|XP_004247469.1|	922.9	0	PREDICTED: protease Do-like 2, chloroplastic-like [Solanum lycopersicum]	gi|359479762|ref|XM_002270211.2|	844	0	PREDICTED: Vitis vinifera protease Do-like 2, chloroplastic-like (LOC100251195), mRNA	sp|O82261|DEGP2_ARATH	901	0	Protease Do-like 2, chloroplastic OS=Arabidopsis thaliana GN=DEGP2 PE=1 SV=2	TM0571	111	5e-24	COG0265	Trypsin-like serine proteases, typically periplasmic, contain C-terminal PDZ domain	K01362	2e-15	83.2	ath:AT5G27660	[EC:3.4.21.-]	GO:0055114//oxidation-reduction process;GO:0010075//regulation of meristem growth;GO:0019288//isopentenyl diphosphate biosynthetic process, mevalonate-independent pathway;GO:0006508//proteolysis;GO:0009658//chloroplast organization;GO:0010206//photosystem II repair;GO:0030163//protein catabolic process	GO:0032440//2-alkenal reductase [NAD(P)] activity;GO:0004252//serine-type endopeptidase activity	GO:0005739//mitochondrion;GO:0009941//chloroplast envelope;GO:0009533//chloroplast stromal thylakoid;GO:0009535//chloroplast thylakoid membrane	--
Unigene12900_All	981	29	3	2.0244	0.2009	-3.33294	Down	7.92074e-07	2.85037e-05	gi|470116092|ref|XP_004294220.1|	310.1	3e-83	PREDICTED: probable glutathione S-transferase-like [Fragaria vesca subsp. vesca]	gi|17385641|dbj|AB055633.2|	95.6	8e-17	Matricaria chamomilla McGST1 mRNA for glutathione S-transferase, complete cds	sp|Q03666|GSTX4_TOBAC	302	2e-82	Probable glutathione S-transferase OS=Nicotiana tabacum PE=2 SV=1	NMB1953	68.2	2e-11	COG0625	Glutathione S-transferase	K00799	1e-76	284	gmx:547936	glutathione S-transferase [EC:2.5.1.18]	-	GO:0004364//glutathione transferase activity;GO:0004462//lactoylglutathione lyase activity	-	--
CL371.Contig1_All	764	29	3	2.5994	0.258	-3.33274	Down	7.92074e-07	2.84948e-05	gi|224123448|ref|XP_002319081.1|	29.6	8e-07	predicted protein [Populus trichocarpa] >gi|222857457|gb|EEE95004.1| predicted protein [Populus trichocarpa]	--	--	--	--	sp|Q9SCZ4|FERON_ARATH	51.6	5e-07	Receptor-like protein kinase FERONIA OS=Arabidopsis thaliana GN=FER PE=1 SV=1	--	--	--	--	--	--	--	--	--	--	-	-	-	--
CL2.Contig1_All	2132	29	3	0.9315	0.0925	-3.33203	Down	7.92074e-07	2.85127e-05	gi|225446426|ref|XP_002276115.1|	292.7	1e-77	PREDICTED: phospholipid-transporting ATPase 2-like isoform 1 [Vitis vinifera]	gi|359485203|ref|XM_002276079.2|	482	1e-133	PREDICTED: Vitis vinifera phospholipid-transporting ATPase 2-like, transcript variant 1 (LOC100252404), mRNA	sp|P98205|ALA2_ARATH	736	0	Phospholipid-transporting ATPase 2 OS=Arabidopsis thaliana GN=ALA2 PE=1 SV=1	YAL026c	263	7e-70	COG0474	Cation transport ATPase	K01530	0	769	vvi:100252404	phospholipid-translocating ATPase [EC:3.6.3.1]	GO:0015914//phospholipid transport;GO:0008152//metabolic process;GO:0006812//cation transport	GO:0015662//ATPase activity, coupled to transmembrane movement of ions, phosphorylative mechanism;GO:0019829//cation-transporting ATPase activity;GO:0005524//ATP binding;GO:0000287//magnesium ion binding;GO:0004012//phospholipid-translocating ATPase activity	GO:0016021//integral to membrane;GO:0009506//plasmodesma;GO:0005768//endosome;GO:0005802//trans-Golgi network;GO:0005794//Golgi apparatus;GO:0005634//nucleus	--
CL9193.Contig1_All	1704	84	9	3.3758	0.347	-3.28222	Down	2.42018e-17	3.1324e-15	gi|255540653|ref|XP_002511391.1|	782.7	0	Pantothenate kinase, putative [Ricinus communis] >gi|223550506|gb|EEF51993.1| Pantothenate kinase, putative [Ricinus communis]	gi|225457016|ref|XM_002279043.1|	464	1e-127	PREDICTED: Vitis vinifera pantothenate kinase 2-like (LOC100255260), mRNA	sp|Q8L5Y9|PANK2_ARATH	731	0	Pantothenate kinase 2 OS=Arabidopsis thaliana GN=At4g32180 PE=1 SV=2	SPBC4B4.01c	318	2e-86	COG5146	Pantothenate kinase, acetyl-CoA regulated	K09680	0	782	rcu:RCOM_1510490	type II pantothenate kinase [EC:2.7.1.33]	GO:0015937//coenzyme A biosynthetic process;GO:0016310//phosphorylation;GO:0006487//protein N-linked glycosylation	GO:0005524//ATP binding;GO:0005515//protein binding;GO:0004594//pantothenate kinase activity	GO:0005829//cytosol	--
CL4993.Contig12_All	1881	28	3	1.0194	0.1048	-3.28201	Down	1.47526e-06	5.00835e-05	gi|460387157|ref|XP_004239254.1|	57	0	PREDICTED: casein kinase I isoform delta-like [Solanum lycopersicum]	gi|460396368|ref|XM_004243700.1|	731	0	PREDICTED: Solanum lycopersicum casein kinase I isoform delta-like (LOC101265454), mRNA	sp|P42158|KC1D_ARATH	618	3e-177	Casein kinase I isoform delta-like OS=Arabidopsis thaliana GN=At4g26100 PE=2 SV=2	CT301_1	79.3	2e-14	COG0515	Serine/threonine protein kinase	K02218	0	643	pop:POPTR_831950	casein kinase 1 [EC:2.7.11.1]	GO:0006468//protein phosphorylation	GO:0005524//ATP binding;GO:0004674//protein serine/threonine kinase activity	GO:0005737//cytoplasm;GO:0009506//plasmodesma;GO:0005886//plasma membrane;GO:0005634//nucleus	--
Unigene28610_All	2264	28	3	0.8469	0.0871	-3.28145	Down	1.47526e-06	5.00538e-05	gi|224122454|ref|XP_002330485.1|	38.5	2e-07	predicted protein [Populus trichocarpa] >gi|222872419|gb|EEF09550.1| predicted protein [Populus trichocarpa]	gi|460396368|ref|XM_004243700.1|	731	0	PREDICTED: Solanum lycopersicum casein kinase I isoform delta-like (LOC101265454), mRNA	sp|P42158|KC1D_ARATH	599	2e-171	Casein kinase I isoform delta-like OS=Arabidopsis thaliana GN=At4g26100 PE=2 SV=2	CT301_1	79.3	3e-14	COG0515	Serine/threonine protein kinase	K02218	4e-173	606	pop:POPTR_929346	casein kinase 1 [EC:2.7.11.1]	GO:0006468//protein phosphorylation	GO:0005524//ATP binding;GO:0004674//protein serine/threonine kinase activity	GO:0005737//cytoplasm;GO:0009506//plasmodesma;GO:0005886//plasma membrane;GO:0005634//nucleus	--
CL4993.Contig14_All	2184	28	3	0.878	0.0903	-3.28142	Down	1.47526e-06	5.00687e-05	gi|224122454|ref|XP_002330485.1|	606.7	5e-172	predicted protein [Populus trichocarpa] >gi|222872419|gb|EEF09550.1| predicted protein [Populus trichocarpa]	gi|460396368|ref|XM_004243700.1|	731	0	PREDICTED: Solanum lycopersicum casein kinase I isoform delta-like (LOC101265454), mRNA	sp|P42158|KC1D_ARATH	599	2e-171	Casein kinase I isoform delta-like OS=Arabidopsis thaliana GN=At4g26100 PE=2 SV=2	CT301_1	79.3	2e-14	COG0515	Serine/threonine protein kinase	K02218	4e-173	606	pop:POPTR_929346	casein kinase 1 [EC:2.7.11.1]	GO:0006468//protein phosphorylation	GO:0005524//ATP binding;GO:0004674//protein serine/threonine kinase activity	GO:0005737//cytoplasm;GO:0009506//plasmodesma;GO:0005886//plasma membrane;GO:0005634//nucleus	--
CL686.Contig13_All	1744	37	4	1.4529	0.1507	-3.26918	Down	2.7581e-08	1.30547e-06	gi|470125903|ref|XP_004298937.1|	90.1	1e-175	PREDICTED: protein EXECUTER 1, chloroplastic-like [Fragaria vesca subsp. vesca]	gi|359491589|ref|XM_002279698.2|	212	9e-52	PREDICTED: Vitis vinifera protein EXECUTER 1, chloroplastic-like (LOC100262100), mRNA	sp|Q93YW0|EXEC1_ARATH	246	2e-65	Protein EXECUTER 1, chloroplastic OS=Arabidopsis thaliana GN=EX1 PE=1 SV=1	--	--	--	--	--	--	--	--	--	--	GO:0010343//singlet oxygen-mediated programmed cell death	-	GO:0042651//thylakoid membrane;GO:0009507//chloroplast	--
CL3932.Contig5_All	1764	37	4	1.4364	0.149	-3.26907	Down	2.7581e-08	1.30601e-06	gi|225433446|ref|XP_002285679.1|	718.8	0	PREDICTED: probable DNA primase large subunit [Vitis vinifera] >gi|297741936|emb|CBI33371.3| unnamed protein product [Vitis vinifera]	gi|359477808|ref|XM_002285643.2|	359	7e-96	PREDICTED: Vitis vinifera probable DNA primase large subunit-like (LOC100244238), mRNA	sp|Q84WJ2|PRI2_ARATH	641	0	Probable DNA primase large subunit OS=Arabidopsis thaliana GN=At1g67320 PE=2 SV=2	SPBC17D11.06	300	4e-81	COG2219	Eukaryotic-type DNA primase, large subunit	K02685	0	718	vvi:100244238	DNA primase large subunit [EC:2.7.7.-]	GO:0051726//regulation of cell cycle;GO:0051567//histone H3-K9 methylation;GO:0006269//DNA replication, synthesis of RNA primer;GO:0006270//DNA replication initiation;GO:0008283//cell proliferation;GO:0006275//regulation of DNA replication;GO:0006306//DNA methylation	GO:0003896//DNA primase activity	GO:0009506//plasmodesma;GO:0005634//nucleus	--
CL7971.Contig2_All	2035	82	9	2.7594	0.2906	-3.24725	Down	8.26602e-17	1.01919e-14	gi|460370080|ref|XP_004230882.1|	673.7	0	PREDICTED: dolichyl-diphosphooligosaccharide--protein glycosyltransferase 48 kDa subunit-like [Solanum lycopersicum]	gi|460370079|ref|XM_004230834.1|	285	9e-74	PREDICTED: Solanum lycopersicum dolichyl-diphosphooligosaccharide--protein glycosyltransferase 48 kDa subunit-like (LOC101245405), mRNA	sp|Q6ZLK0|OST48_ORYSJ	620	7e-178	Dolichyl-diphosphooligosaccharide--protein glycosyltransferase 48 kDa subunit OS=Oryza sativa subsp. japonica GN=OST48 PE=2 SV=1	--	--	--	--	--	K12670	0	662	gmx:100806848	oligosaccharyltransferase complex subunit beta	GO:0001510//RNA methylation;GO:0009664//plant-type cell wall organization;GO:0009826//unidimensional cell growth;GO:0030244//cellulose biosynthetic process;GO:0048193//Golgi vesicle transport;GO:0042545//cell wall modification;GO:0018279//protein N-linked glycosylation via asparagine	GO:0004579//dolichyl-diphosphooligosaccharide-protein glycotransferase activity	GO:0005774//vacuolar membrane;GO:0016023//cytoplasmic membrane-bounded vesicle;GO:0009505//plant-type cell wall;GO:0005576//extracellular region;GO:0005794//Golgi apparatus;GO:0005730//nucleolus;GO:0009506//plasmodesma;GO:0008250//oligosaccharyltransferase complex	--
CL1102.Contig8_All	4278	36	4	0.5763	0.0614	-3.23051	Down	5.11016e-08	2.31176e-06	gi|255545728|ref|XP_002513924.1|	456.1	2e-126	protein phosphatase 2c, putative [Ricinus communis] >gi|223547010|gb|EEF48507.1| protein phosphatase 2c, putative [Ricinus communis]	gi|225459295|ref|XM_002285754.1|	145	4e-31	PREDICTED: Vitis vinifera probable protein phosphatase 2C 10-like (LOC100259151), mRNA	sp|Q9S9Z7|P2C10_ARATH	428	1e-119	Probable protein phosphatase 2C 10 OS=Arabidopsis thaliana GN=At1g34750 PE=1 SV=1	SPCC4F11.02	120	2e-26	COG0631	Serine/threonine protein phosphatase	K01090	5e-35	149	sbi:SORBI_01g038410	protein phosphatase [EC:3.1.3.16]	GO:0010161//red light signaling pathway;GO:0006470//protein dephosphorylation;GO:0009693//ethylene biosynthetic process;GO:0009627//systemic acquired resistance;GO:0006944//cellular membrane fusion;GO:0002237//response to molecule of bacterial origin;GO:0031347//regulation of defense response	GO:0004722//protein serine/threonine phosphatase activity	GO:0009506//plasmodesma;GO:0005634//nucleus;GO:0005886//plasma membrane	--
CL6202.Contig5_All	2254	27	3	0.8203	0.0874	-3.23045	Down	2.73972e-06	8.74633e-05	gi|460403992|ref|XP_004247469.1|	922.9	0	PREDICTED: protease Do-like 2, chloroplastic-like [Solanum lycopersicum]	gi|359479762|ref|XM_002270211.2|	844	0	PREDICTED: Vitis vinifera protease Do-like 2, chloroplastic-like (LOC100251195), mRNA	sp|O82261|DEGP2_ARATH	901	0	Protease Do-like 2, chloroplastic OS=Arabidopsis thaliana GN=DEGP2 PE=1 SV=2	TM0571	111	5e-24	COG0265	Trypsin-like serine proteases, typically periplasmic, contain C-terminal PDZ domain	K01362	2e-15	83.2	ath:AT5G27660	[EC:3.4.21.-]	GO:0055114//oxidation-reduction process;GO:0010075//regulation of meristem growth;GO:0019288//isopentenyl diphosphate biosynthetic process, mevalonate-independent pathway;GO:0006508//proteolysis;GO:0009658//chloroplast organization;GO:0010206//photosystem II repair;GO:0030163//protein catabolic process	GO:0032440//2-alkenal reductase [NAD(P)] activity;GO:0004252//serine-type endopeptidase activity	GO:0005739//mitochondrion;GO:0009941//chloroplast envelope;GO:0009533//chloroplast stromal thylakoid;GO:0009535//chloroplast thylakoid membrane	--
CL5107.Contig4_All	2371	27	3	0.7798	0.0831	-3.23018	Down	2.73972e-06	8.75121e-05	gi|460384824|ref|XP_004238108.1|	296.2	1e-78	PREDICTED: uncharacterized protein LOC101264319 [Solanum lycopersicum]	gi|460414786|ref|XM_004252696.1|	65.9	2e-07	PREDICTED: Solanum lycopersicum uncharacterized LOC101257750 (LOC101257750), mRNA	--	--	--	--	--	--	--	--	--	--	--	--	--	--	-	-	GO:0005634//nucleus	--
CL14230.Contig7_All	5311	81	9	1.0444	0.1113	-3.23015	Down	1.52506e-16	1.8311e-14	gi|224056471|ref|XP_002298873.1|	2112.4	0	predicted protein [Populus trichocarpa] >gi|222846131|gb|EEE83678.1| predicted protein [Populus trichocarpa]	gi|359494311|ref|XM_002268860.2|	751	0	PREDICTED: Vitis vinifera E3 ubiquitin-protein ligase UPL1-like (LOC100246297), mRNA	sp|Q8GY23|UPL1_ARATH	1791	0	E3 ubiquitin-protein ligase UPL1 OS=Arabidopsis thaliana GN=UPL1 PE=1 SV=3	SPAC19D5.04	489	2e-137	COG5021	Ubiquitin-protein ligase	K10592	0	2050	gmx:100819012	E3 ubiquitin-protein ligase HUWE1 [EC:6.3.2.19]	GO:0042787//protein ubiquitination involved in ubiquitin-dependent protein catabolic process	GO:0004842//ubiquitin-protein ligase activity	GO:0009506//plasmodesma;GO:0016020//membrane;GO:0005634//nucleus;GO:0005829//cytosol;GO:0005739//mitochondrion;GO:0000151//ubiquitin ligase complex	--
Unigene42676_All	1564	27	3	1.1822	0.126	-3.22998	Down	2.73972e-06	8.74877e-05	gi|359474393|ref|XP_002266999.2|	98.2	4e-19	PREDICTED: oxysterol-binding protein-related protein 2A-like [Vitis vinifera]	gi|359474392|ref|XM_002266963.2|	107	4e-20	PREDICTED: Vitis vinifera oxysterol-binding protein-related protein 2A-like (LOC100253994), mRNA	sp|Q940Y1|ORP2A_ARATH	322	3e-88	Oxysterol-binding protein-related protein 2A OS=Arabidopsis thaliana GN=ORP2A PE=2 SV=1	--	--	--	--	--	--	--	--	--	--	GO:0008202//steroid metabolic process;GO:0007165//signal transduction	GO:0008142//oxysterol binding;GO:0035091//phosphatidylinositol binding	GO:0005886//plasma membrane;GO:0005634//nucleus	--
Unigene55304_All	802	27	3	2.3055	0.2458	-3.22952	Down	2.73972e-06	8.7439e-05	gi|225439725|ref|XP_002273550.1|	247.7	1e-64	PREDICTED: short-chain dehydrogenase TIC 32, chloroplastic [Vitis vinifera] >gi|297741471|emb|CBI32603.3| unnamed protein product [Vitis vinifera]	gi|470133794|ref|XM_004302697.1|	69.9	4e-09	PREDICTED: Fragaria vesca subsp. vesca short-chain dehydrogenase TIC 32, chloroplastic-like (LOC101295243), mRNA	sp|Q6RVV4|TIC32_PEA	176	1e-44	Short-chain dehydrogenase TIC 32, chloroplastic OS=Pisum sativum GN=TIC32 PE=1 SV=1	CC0398	80.1	4e-15	COG1028	Dehydrogenases with different specificities (related to short-chain alcohol dehydrogenases)	K00100	8e-15	79	olu:OSTLU_36252	[EC:1.1.1.-]	GO:0009860//pollen tube growth;GO:0055114//oxidation-reduction process	GO:0016630//protochlorophyllide reductase activity;GO:0000166//nucleotide binding	-	--
CL1266.Contig3_All	2176	45	5	1.4162	0.151	-3.2294	Down	9.8038e-10	5.8427e-08	gi|388511575|gb|AFK43849.1|	57	1e-06	unknown [Lotus japonicus]	gi|119371461|dbj|AP009284.1|	63.9	7e-07	Solanum lycopersicum genomic DNA, chromosome 8, clone: C08HBa0217O07, complete sequence	--	--	--	--	--	--	--	--	--	--	--	--	--	--	-	GO:0003676//nucleic acid binding;GO:0000166//nucleotide binding	-	--
CL4500.Contig2_All	1683	36	4	1.4648	0.1562	-3.22924	Down	5.11016e-08	2.31268e-06	gi|9588452|emb|CAC00547.1|	896	0	gamma tubulin [Nicotiana tabacum]	gi|359489703|ref|XM_002276607.2|	938	0	PREDICTED: Vitis vinifera tubulin gamma-1 chain-like (LOC100267092), mRNA	sp|P38557|TBG1_ARATH	881	0	Tubulin gamma-1 chain OS=Arabidopsis thaliana GN=TUBG1 PE=3 SV=1	SPBC32F12.04	614	1e-175	COG5023	Tubulin	K10389	0	892	vvi:100267092	tubulin gamma	GO:0010103//stomatal complex morphogenesis;GO:0000914//phragmoplast assembly;GO:0007017//microtubule-based process;GO:0051641//cellular localization;GO:0006184//GTP catabolic process;GO:0051258//protein polymerization;GO:0009553//embryo sac development;GO:0048768//root hair cell tip growth;GO:0048366//leaf development	GO:0005198//structural molecule activity;GO:0005525//GTP binding;GO:0003924//GTPase activity	GO:0005618//cell wall;GO:0005829//cytosol;GO:0005874//microtubule;GO:0005635//nuclear envelope;GO:0005886//plasma membrane;GO:0005739//mitochondrion	--
CL3134.Contig1_All	3298	27	3	0.5606	0.0598	-3.22875	Down	2.73972e-06	8.75365e-05	gi|462404010|gb|EMJ09567.1|	1176.8	0	hypothetical protein PRUPE_ppa001117mg [Prunus persica]	gi|359478550|ref|XM_002279218.2|	319	1e-83	PREDICTED: Vitis vinifera villin-1-like (LOC100267299), mRNA	sp|O81643|VILI1_ARATH	974	0	Villin-1 OS=Arabidopsis thaliana GN=VLN1 PE=2 SV=2	--	--	--	--	--	K05768	0	886	vvi:100254775	gelsolin	GO:0000278//mitotic cell cycle;GO:0006346//methylation-dependent chromatin silencing;GO:0031048//chromatin silencing by small RNA;GO:0016246//RNA interference;GO:0042127//regulation of cell proliferation;GO:0000911//cytokinesis by cell plate formation;GO:0051567//histone H3-K9 methylation;GO:0045010//actin nucleation;GO:0051225//spindle assembly;GO:0051014//actin filament severing;GO:0009965//lea…	GO:0051015//actin filament binding	GO:0015629//actin cytoskeleton;GO:0005737//cytoplasm	--
CL7297.Contig3_All	860	9240	1051	735.776	80.2941	-3.1959	Down	0	0	gi|28139169|gb|AAO25119.1|	377.9	1e-103	ribulose-1,5-bisphosphate carboxylase small subunit [Chrysanthemum x morifolium]	gi|28139168|gb|AY163904.1|	787	0	Chrysanthemum x morifolium ribulose-1,5-bisphosphate carboxylase small subunit gene, complete cds; nuclear gene for chloroplast product	sp|P08705|RBS_HELAN	332	1e-91	Ribulose bisphosphate carboxylase small chain, chloroplastic OS=Helianthus annuus GN=RBCS PE=2 SV=1	slr0012	117	3e-26	COG4451	Ribulose bisphosphate carboxylase small subunit	K01602	3e-77	286	mtr:MTR_6g018310	ribulose-bisphosphate carboxylase small chain [EC:4.1.1.39]	-	-	-	--
CL13858.Contig18_All	1908	35	4	1.2562	0.1377	-3.18947	Down	9.44516e-08	4.06724e-06	gi|225431591|ref|XP_002282621.1|	497.3	4e-139	PREDICTED: pre-mRNA-splicing factor ISY1 homolog isoform 1 [Vitis vinifera] >gi|359476953|ref|XP_003631919.1| PREDICTED: pre-mRNA-splicing factor ISY1 homolog isoform 2 [Vitis vinifera] >gi|359476955|ref|XP_003631920.1| PREDICTED: pre-mRNA-splicing factor ISY1 homolog isoform 3 [Vitis vinifera] >gi|147773415|emb|CAN60270.1| hypothetical protein VITISV_029395 [Vitis vinifera]	gi|357495004|ref|XM_003617743.1|	329	6e-87	Medicago truncatula Pre-mRNA-splicing factor ISY1-like protein (MTR_5g095510) mRNA, complete cds	sp|Q9FPQ6|GP1_CHLRE	77.8	2e-14	Vegetative cell wall protein gp1 OS=Chlamydomonas reinhardtii GN=GP1 PE=2 SV=1	SPBC28F2.12	63.9	9e-10	COG0086	DNA-directed RNA polymerase, beta' subunit/160 kD subunit	K12870	3e-140	497	vvi:100250525	pre-mRNA-splicing factor ISY1	-	-	GO:0005829//cytosol;GO:0005634//nucleus;GO:0009507//chloroplast	--
CL13858.Contig5_All	1439	35	4	1.6656	0.1826	-3.18928	Down	9.44516e-08	4.06571e-06	gi|225431591|ref|XP_002282621.1|	497.3	2e-139	PREDICTED: pre-mRNA-splicing factor ISY1 homolog isoform 1 [Vitis vinifera] >gi|359476953|ref|XP_003631919.1| PREDICTED: pre-mRNA-splicing factor ISY1 homolog isoform 2 [Vitis vinifera] >gi|359476955|ref|XP_003631920.1| PREDICTED: pre-mRNA-splicing factor ISY1 homolog isoform 3 [Vitis vinifera] >gi|147773415|emb|CAN60270.1| hypothetical protein VITISV_029395 [Vitis vinifera]	gi|357495004|ref|XM_003617743.1|	353	3e-94	Medicago truncatula Pre-mRNA-splicing factor ISY1-like protein (MTR_5g095510) mRNA, complete cds	sp|Q9FPQ6|GP1_CHLRE	76.6	3e-14	Vegetative cell wall protein gp1 OS=Chlamydomonas reinhardtii GN=GP1 PE=2 SV=1	SPBC28F2.12	64.3	5e-10	COG0086	DNA-directed RNA polymerase, beta' subunit/160 kD subunit	K12870	2e-140	497	vvi:100250525	pre-mRNA-splicing factor ISY1	-	-	GO:0005829//cytosol;GO:0005634//nucleus;GO:0009507//chloroplast	--
CL6520.Contig4_All	682	35	4	3.5144	0.3853	-3.18922	Down	9.44516e-08	4.06419e-06	--	--	--	--	--	--	--	--	--	--	--	--	--	--	--	--	--	--	--	--	--	--	-	-	-	--
CL12625.Contig5_All	511	35	4	4.6905	0.5143	-3.18906	Down	9.44516e-08	4.06114e-06	gi|225444811|ref|XP_002278625.1|	90.5	1e-17	PREDICTED: uncharacterized protein LOC100252554 [Vitis vinifera]	--	--	--	--	--	--	--	--	--	--	--	--	--	--	--	--	--	--	-	-	-	--
CL5567.Contig12_All	1234	35	4	1.9423	0.213	-3.18884	Down	9.44516e-08	4.06877e-06	gi|297744587|emb|CBI37849.3|	132.1	1e-29	unnamed protein product [Vitis vinifera]	gi|123677607|emb|AM485470.1|	65.9	9e-08	Vitis vinifera, whole genome shotgun sequence, contig VV78X149307.5, clone ENTAV 115	sp|Q2QKB3|U2A2A_WHEAT	91.3	1e-18	Splicing factor U2af large subunit A OS=Triticum aestivum GN=U2AF65A PE=2 SV=1	PA2976	57	7e-08	COG1530	Ribonucleases G and E	K12811	2e-28	124	pop:POPTR_1070855	ATP-dependent RNA helicase DDX46/PRP5 [EC:3.6.4.13]	-	GO:1901363;GO:0097159//organic cyclic compound binding	-	--
CL1633.Contig16_All	1424	35	4	1.6832	0.1846	-3.18873	Down	9.44516e-08	4.06266e-06	gi|225456860|ref|XP_002279764.1|	113.6	8e-24	PREDICTED: serine/threonine-protein kinase AFC2 [Vitis vinifera] >gi|297733679|emb|CBI14926.3| unnamed protein product [Vitis vinifera]	gi|225456859|ref|XM_002279728.1|	313	3e-82	PREDICTED: Vitis vinifera serine/threonine-protein kinase AFC2-like (LOC100263937), mRNA	sp|P51567|AFC2_ARATH	366	2e-101	Serine/threonine-protein kinase AFC2 OS=Arabidopsis thaliana GN=AFC2 PE=1 SV=1	YBL016w	79.3	1e-14	COG0515	Serine/threonine protein kinase	K08287	2e-101	367	aly:ARALYDRAFT_914113	dual-specificity kinase [EC:2.7.12.1]	GO:0006468//protein phosphorylation;GO:0006397//mRNA processing	GO:0004712//protein serine/threonine/tyrosine kinase activity;GO:0005524//ATP binding;GO:0004674//protein serine/threonine kinase activity	-	--
CL558.Contig9_All	3332	96	11	1.9731	0.2169	-3.18536	Down	3.91474e-19	5.84628e-17	gi|470116987|ref|XP_004294652.1|	1270.4	0	PREDICTED: pumilio homolog 2-like [Fragaria vesca subsp. vesca]	gi|470116986|ref|XM_004294604.1|	509	1e-141	PREDICTED: Fragaria vesca subsp. vesca pumilio homolog 2-like (LOC101294443), mRNA	sp|Q9ZW06|PUM2_ARATH	1041	0	Pumilio homolog 2 OS=Arabidopsis thaliana GN=APUM2 PE=1 SV=1	SPAC1687.22c	337	1e-91	COG5099	RNA-binding protein of the Puf family, translational repressor	K14844	1e-10	67.4	vvi:100255113	pumilio homology domain family member 6	-	GO:0003723//RNA binding	-	--
CL13364.Contig3_All	1693	26	3	1.0517	0.1164	-3.17556	Down	5.0722e-06	0.00015001	gi|225454072|ref|XP_002265479.1|	686.4	0	PREDICTED: pre-mRNA-splicing factor CWC22 homolog [Vitis vinifera]	gi|356546224|ref|XM_003541482.1|	426	1e-116	PREDICTED: Glycine max pre-mRNA-splicing factor CWC22 homolog (LOC100788669), mRNA	sp|Q7Y180|AN322_ORYSJ	51.2	2e-06	Acidic leucine-rich nuclear phosphoprotein 32-related protein 2 OS=Oryza sativa subsp. japonica GN=Os03g0668900 PE=2 SV=1	--	--	--	--	--	K13100	0	686	vvi:100246500	pre-mRNA-splicing factor CWC22	GO:0016070//RNA metabolic process;GO:0006412//translation	GO:0003677//DNA binding;GO:0003723//RNA binding	GO:0005634//nucleus;GO:0005829//cytosol;GO:0009536//plastid	--
CL14539.Contig26_All	2001	26	3	0.8898	0.0985	-3.17529	Down	5.0722e-06	0.000150127	--	--	--	--	--	--	--	--	--	--	--	--	--	--	--	--	--	--	--	--	--	--	-	-	-	--
CL180.Contig3_All	1743	26	3	1.0215	0.1131	-3.17502	Down	5.0722e-06	0.000150088	gi|302143846|emb|CBI22707.3|	525.4	1e-147	unnamed protein product [Vitis vinifera]	gi|225464484|ref|XM_002271708.1|	119	1e-23	PREDICTED: Vitis vinifera uncharacterized LOC100264485 (LOC100264485), mRNA	sp|P93203|MFP1_SOLLC	55.5	1e-07	MAR-binding filament-like protein 1 OS=Solanum lycopersicum GN=MFP1 PE=1 SV=1	BS_yuaG	54.3	7e-07	COG2268	Uncharacterized protein conserved in bacteria	K06675	1e-08	60.1	gmx:100778712	structural maintenance of chromosome 4	-	-	GO:0009535//chloroplast thylakoid membrane;GO:0005739//mitochondrion;GO:0009941//chloroplast envelope	--
CL5107.Contig1_All	2118	26	3	0.8407	0.0931	-3.17474	Down	5.0722e-06	0.000150049	gi|460384824|ref|XP_004238108.1|	340.1	9e-92	PREDICTED: uncharacterized protein LOC101264319 [Solanum lycopersicum]	gi|227204252|dbj|AK318863.1|	85.7	2e-13	Arabidopsis thaliana AT1G27700 mRNA, complete cds, clone: RAFL19-69-J06	--	--	--	--	--	--	--	--	--	--	--	--	--	--	-	-	GO:0005634//nucleus	--
CL12938.Contig2_All	4310	52	6	0.8262	0.0915	-3.17465	Down	6.51002e-11	4.53579e-09	gi|359492491|ref|XP_002283825.2|	1554.3	0	PREDICTED: chromosome-associated kinesin KIF4-like [Vitis vinifera]	gi|359492490|ref|XM_002283789.2|	276	2e-70	PREDICTED: Vitis vinifera chromosome-associated kinesin KIF4-like (LOC100247280), mRNA	sp|P46869|FLA10_CHLRE	288	2e-77	Kinesin-like protein FLA10 OS=Chlamydomonas reinhardtii GN=FLA10 PE=1 SV=1	SPAC25G10.07c	232	5e-60	COG5059	Kinesin-like protein	K10395	0	1533	vvi:100247280	kinesin family member 4/7/21/27	GO:0000911//cytokinesis by cell plate formation;GO:0008283//cell proliferation	GO:0000166//nucleotide binding;GO:0003777//microtubule motor activity	GO:0043234//protein complex;GO:0009506//plasmodesma;GO:0044430//cytoskeletal part;GO:0005634//nucleus;GO:0015630//microtubule cytoskeleton	--
CL1576.Contig3_All	1076	43	5	2.7367	0.3053	-3.16414	Down	3.33538e-09	1.83148e-07	gi|460389482|ref|XP_004240381.1|	339.3	6e-92	PREDICTED: DNA-directed RNA polymerase II subunit RPB7-like [Solanum lycopersicum]	gi|460389481|ref|XM_004240333.1|	315	5e-83	PREDICTED: Solanum lycopersicum DNA-directed RNA polymerase II subunit RPB7-like (LOC101259753), mRNA	sp|P46279|RPB7_SOYBN	337	7e-93	DNA-directed RNA polymerase II subunit RPB7 OS=Glycine max PE=2 SV=1	SPACUNK4.06c	175	1e-43	COG1095	DNA-directed RNA polymerase, subunit E'	K03015	1e-92	338	rcu:RCOM_0732550	DNA-directed RNA polymerase II subunit RPB7	GO:0000394//RNA splicing, via endonucleolytic cleavage and ligation;GO:0006366//transcription from RNA polymerase II promoter	GO:0003899//DNA-directed RNA polymerase activity;GO:0003723//RNA binding	GO:0005665//DNA-directed RNA polymerase II, core complex	--
CL3869.Contig1_All	1660	43	5	1.7739	0.1979	-3.16408	Down	3.33538e-09	1.83324e-07	gi|225470599|ref|XP_002274463.1|	795.4	0	PREDICTED: AP-1 complex subunit mu-1 [Vitis vinifera] >gi|296083422|emb|CBI23375.3| unnamed protein product [Vitis vinifera]	gi|359495909|ref|XM_002274427.2|	817	0	PREDICTED: Vitis vinifera AP-1 complex subunit mu-1-like (LOC100251026), mRNA	--	--	--	--	--	--	--	--	--	K12393	0	795	vvi:100251026	AP-1 complex subunit mu	GO:0016192//vesicle-mediated transport;GO:0006886//intracellular protein transport	-	GO:0030131//clathrin adaptor complex	--
CL11743.Contig2_All	545	43	5	5.4031	0.6028	-3.16404	Down	3.33538e-09	1.83236e-07	--	--	--	--	--	--	--	--	--	--	--	--	--	--	--	--	--	--	--	--	--	--	-	-	-	--
CL4067.Contig6_All	2137	103	12	3.3007	0.3689	-3.16147	Down	2.6939e-20	4.46556e-18	gi|40846374|gb|AAR92477.1|	91.7	5e-17	putative WRKY transcription factor 30 [Vitis aestivalis]	gi|357463828|ref|XM_003602148.1|	77.8	4e-11	Medicago truncatula WRKY transcription factor WRKY109669 (MTR_3g090860) mRNA, complete cds	sp|Q9SUP6|WRK53_ARATH	84	3e-16	Probable WRKY transcription factor 53 OS=Arabidopsis thaliana GN=WRKY53 PE=1 SV=1	--	--	--	--	--	K13426	2e-06	52.8	rcu:RCOM_1689100	WRKY transcription factor 29	-	-	-	--
CL2114.Contig1_All	968	60	7	4.2447	0.4751	-3.15936	Down	2.36702e-12	1.91204e-10	gi|217075292|gb|ACJ86006.1|	256.9	3e-67	unknown [Medicago truncatula] >gi|388499398|gb|AFK37765.1| unknown [Medicago truncatula] >gi|388511913|gb|AFK44018.1| unknown [Medicago truncatula]	gi|357505826|ref|XM_003623154.1|	89.7	5e-15	Medicago truncatula Glutathione S-transferase GST (MTR_7g065660) mRNA, complete cds	sp|P32110|GSTX6_SOYBN	233	1e-61	Probable glutathione S-transferase OS=Glycine max GN=HSP26-A PE=2 SV=1	XF0911	65.9	1e-10	COG0625	Glutathione S-transferase	K00799	7e-64	242	gmx:547579	glutathione S-transferase [EC:2.5.1.18]	-	GO:0016740//transferase activity	-	--
Unigene17542_All	1147	34	4	2.03	0.2291	-3.14743	Down	1.74132e-07	7.13113e-06	gi|297743891|emb|CBI36861.3|	204.5	2e-51	unnamed protein product [Vitis vinifera]	gi|359480331|ref|XM_002268751.2|	210	2e-51	PREDICTED: Vitis vinifera UDP-glucuronic acid decarboxylase 1-like (LOC100257232), mRNA	--	--	--	--	alr0657	120	6e-27	COG0451	Nucleoside-diphosphate-sugar epimerases	K01710	1e-17	89.4	cme:CME136C	dTDP-glucose 4,6-dehydratase [EC:4.2.1.46]	GO:0042732//D-xylose metabolic process;GO:0019305//dTDP-rhamnose biosynthetic process	GO:0048040//UDP-glucuronate decarboxylase activity;GO:0000166//nucleotide binding;GO:0050662//coenzyme binding;GO:0008460//dTDP-glucose 4,6-dehydratase activity	GO:0005829//cytosol;GO:0000139//Golgi membrane;GO:0005768//endosome;GO:0005774//vacuolar membrane;GO:0005802//trans-Golgi network;GO:0005886//plasma membrane	--
CL326.Contig9_All	2931	34	4	0.7944	0.0897	-3.14669	Down	1.74132e-07	7.12858e-06	gi|460393702|ref|XP_004242448.1|	698.7	0	PREDICTED: formin-like protein 8-like [Solanum lycopersicum]	gi|6503009|gb|AF174427.1|AF174427	168	2e-38	Arabidopsis thaliana formin-like protein AHF1 mRNA, complete cds	sp|Q8S0F0|FH1_ORYSJ	506	4e-143	Formin-like protein 1 OS=Oryza sativa subsp. japonica GN=FH1 PE=2 SV=1	Rv3876	51.6	8e-06	COG0455	ATPases involved in chromosome partitioning	K15542	3e-08	59.3	aly:ARALYDRAFT_488168	polyadenylation factor subunit 2	-	-	-	--
CL52.Contig7_All	1814	178	21	6.7198	0.7606	-3.14321	Down	7.03068e-34	2.26851e-31	gi|48093457|gb|AAT40105.1|	908.7	0	putative UDP-glucose dehydrogenase 1 [Nicotiana tabacum]	gi|460372720|ref|XM_004232126.1|	791	0	PREDICTED: Solanum lycopersicum probable UDP-glucose 6-dehydrogenase 1-like (LOC101263958), mRNA	sp|Q9LIA8|UGDH1_ARATH	881	0	Probable UDP-glucose 6-dehydrogenase 1 OS=Arabidopsis thaliana GN=UGD1 PE=1 SV=1	BS_tuaD	271	3e-72	COG1004	Predicted UDP-glucose 6-dehydrogenase	K00012	0	898	vvi:100264653	UDPglucose 6-dehydrogenase [EC:1.1.1.22]	GO:0055114//oxidation-reduction process	GO:0051287//NAD binding;GO:0003979//UDP-glucose 6-dehydrogenase activity	GO:0016023//cytoplasmic membrane-bounded vesicle;GO:0005618//cell wall;GO:0005634//nucleus;GO:0005829//cytosol	--
CL5952.Contig3_All	751	372	44	33.9215	3.8494	-3.13949	Down	4.6202e-69	4.30257e-66	gi|20138786|sp|Q9SC12.1|IF5A_SENVE	322.8	3e-87	RecName: Full=Eukaryotic translation initiation factor 5A; Short=eIF-5A >gi|6689385|emb|CAB65463.1| translation initiation factor 5A precursor protein (eIF-5A) [Senecio vernalis]	gi|6689384|emb|AJ238624.1|	618	1e-174	Senecio vernalis mRNA for translation initiation factor 5A precursor protein eIF-5A (eifsv1 gene)	sp|Q9SC12|IF5A_SENVE	322	1e-88	Eukaryotic translation initiation factor 5A OS=Senecio vernalis GN=EIFSV1 PE=2 SV=1	YEL034w	185	8e-47	COG0231	Translation elongation factor P (EF-P)/translation initiation factor 5A (eIF-5A)	K03263	6e-84	308	pop:POPTR_832646	translation initiation factor 5A	GO:0006413//translational initiation;GO:0006452//translational frameshifting;GO:0034050//host programmed cell death induced by symbiont;GO:0042742//defense response to bacterium;GO:0009611//response to wounding;GO:0008612//peptidyl-lysine modification to hypusine;GO:0045905//positive regulation of translational termination;GO:0010089//xylem development;GO:0045901//positive regulation of translati…	GO:0003743//translation initiation factor activity;GO:0003746//translation elongation factor activity;GO:0043022//ribosome binding	GO:0005634//nucleus	--
CL5441.Contig1_All	868	228	27	17.9882	2.0437	-3.1378	Down	6.54912e-43	3.15194e-40	gi|460400892|ref|XP_004245965.1|	358.2	9e-98	PREDICTED: 60S ribosomal protein L13-2-like [Solanum lycopersicum]	gi|37625522|gb|AY395689.1|	176	3e-41	Solanum brevidens 60S ribosomal protein L13 (Ci-1) mRNA, partial cds	sp|P41127|RL131_ARATH	350	6e-97	60S ribosomal protein L13-1 OS=Arabidopsis thaliana GN=RPL13B PE=1 SV=1	SPAC664.05	209	5e-54	COG4352	Ribosomal protein L13E	K02873	5e-98	355	pop:POPTR_917214	large subunit ribosomal protein L13e	GO:0001510//RNA methylation;GO:0006412//translation;GO:0042254//ribosome biogenesis	GO:0003735//structural constituent of ribosome	GO:0005618//cell wall;GO:0005730//nucleolus;GO:0009506//plasmodesma;GO:0005774//vacuolar membrane;GO:0022625//cytosolic large ribosomal subunit;GO:0005794//Golgi apparatus;GO:0005886//plasma membrane	--
CL692.Contig8_All	3005	59	7	1.3446	0.153	-3.13557	Down	4.34482e-12	3.4346e-10	gi|460379929|ref|XP_004235711.1|	650.6	0	PREDICTED: uncharacterized protein LOC101250783 [Solanum lycopersicum]	gi|225442648|ref|XM_002279638.1|	250	7e-63	PREDICTED: Vitis vinifera uncharacterized LOC100241173 (LOC100241173), mRNA	sp|P42731|PABP2_ARATH	97.4	4e-20	Polyadenylate-binding protein 2 OS=Arabidopsis thaliana GN=PAB2 PE=1 SV=1	SPAC140.02	82	5e-15	COG0724	RNA-binding proteins (RRM domain)	K13126	1e-19	97.4	ath:AT4G34110	polyadenylate-binding protein	-	GO:0097159//organic cyclic compound binding;GO:1901363	-	--
CL1885.Contig3_All	2026	42	5	1.4197	0.1621	-3.13063	Down	6.13248e-09	3.24452e-07	--	--	--	--	--	--	--	--	--	--	--	--	--	--	--	--	--	--	--	--	--	--	-	-	-	--
CL3869.Contig3_All	1614	42	5	1.782	0.2035	-3.1304	Down	6.13248e-09	3.24302e-07	gi|225470599|ref|XP_002274463.1|	795.4	0	PREDICTED: AP-1 complex subunit mu-1 [Vitis vinifera] >gi|296083422|emb|CBI23375.3| unnamed protein product [Vitis vinifera]	gi|359495909|ref|XM_002274427.2|	817	0	PREDICTED: Vitis vinifera AP-1 complex subunit mu-1-like (LOC100251026), mRNA	--	--	--	--	--	--	--	--	--	K12393	0	795	vvi:100251026	AP-1 complex subunit mu	GO:0016192//vesicle-mediated transport;GO:0006886//intracellular protein transport	-	GO:0030131//clathrin adaptor complex	--
CL14539.Contig6_All	2110	25	3	0.8114	0.0934	-3.11892	Down	9.35948e-06	0.000258331	--	--	--	--	--	--	--	--	--	--	--	--	--	--	--	--	--	--	--	--	--	--	-	-	-	--
Unigene55836_All	378	25	3	4.5292	0.5214	-3.11879	Down	9.35948e-06	0.00025858	--	--	--	--	--	--	--	--	--	--	--	--	--	--	--	--	--	--	--	--	--	--	-	-	-	--
CL9300.Contig2_All	535	25	3	3.2001	0.3684	-3.11877	Down	9.35948e-06	0.000258455	--	--	--	--	--	--	--	--	--	--	--	--	--	--	--	--	--	--	--	--	--	--	-	-	-	--
CL4993.Contig4_All	2274	25	3	0.7529	0.0867	-3.11835	Down	9.35948e-06	0.000258393	gi|224122454|ref|XP_002330485.1|	590.9	3e-167	predicted protein [Populus trichocarpa] >gi|222872419|gb|EEF09550.1| predicted protein [Populus trichocarpa]	gi|460396368|ref|XM_004243700.1|	664	0	PREDICTED: Solanum lycopersicum casein kinase I isoform delta-like (LOC101265454), mRNA	sp|P42158|KC1D_ARATH	583	1e-166	Casein kinase I isoform delta-like OS=Arabidopsis thaliana GN=At4g26100 PE=2 SV=2	CT301_1	79.3	3e-14	COG0515	Serine/threonine protein kinase	K02218	2e-168	590	pop:POPTR_929346	casein kinase 1 [EC:2.7.11.1]	GO:0006468//protein phosphorylation	GO:0005524//ATP binding;GO:0004674//protein serine/threonine kinase activity	GO:0005737//cytoplasm;GO:0009506//plasmodesma;GO:0005886//plasma membrane;GO:0005634//nucleus	--
CL12545.Contig4_All	3232	25	3	0.5297	0.061	-3.11829	Down	9.35948e-06	0.000258518	gi|87241451|gb|ABD33309.1|	141	1e-31	Ribonuclease H [Medicago truncatula]	--	--	--	--	sp|Q40392|TMVRN_NICGU	107	4e-23	TMV resistance protein N OS=Nicotiana glutinosa GN=N PE=1 SV=1	--	--	--	--	--	K13459	2e-11	70.1	vvi:100254298	disease resistance protein RPS2	-	-	-	--
CL2917.Contig6_All	2000	25	3	0.856	0.0986	-3.11795	Down	9.35948e-06	0.000258642	gi|75207041|sp|Q9SPN0.1|LLOS1_ARTAN	180.3	1e-43	RecName: Full=R-linalool synthase QH1, chloroplastic; Flags: Precursor >gi|6469618|gb|AAF13357.1|AF154125_1 (3R)-linalool synthase, partial [Artemisia annua]	gi|6469615|gb|AF154124.1|AF154124	696	0	Artemisia annua (3R)-linalool synthase (QH5) mRNA, complete cds	sp|Q9SPN0|LLOS1_ARTAN	520	0	R-linalool synthase QH1, chloroplastic (Fragment) OS=Artemisia annua GN=QH1 PE=1 SV=1	--	--	--	--	--	K07385	2e-103	266	ath:AT3G25830	1,8-cineole synthase [EC:4.2.3.-]	GO:0050896//response to stimulus;GO:0016114//terpenoid biosynthetic process	GO:0010333//terpene synthase activity;GO:0046872//metal ion binding	GO:0009536//plastid	--
CL14207.Contig11_All	1481	181	22	8.3694	0.976	-3.10017	Down	5.45006e-34	1.76847e-31	gi|460399954|ref|XP_004245501.1|	95.1	1e-114	PREDICTED: uncharacterized protein LOC101251606 isoform 2 [Solanum lycopersicum]	gi|460399953|ref|XM_004245453.1|	228	1e-56	PREDICTED: Solanum lycopersicum uncharacterized LOC101251606, transcript variant 2 (LOC101251606), mRNA	sp|P37707|B2_DAUCA	228	3e-81	B2 protein OS=Daucus carota PE=2 SV=1	--	--	--	--	--	--	--	--	--	--	GO:0048519//negative regulation of biological process;GO:0051707//response to other organism;GO:0033554//cellular response to stress;GO:0045087//innate immune response;GO:1901701;GO:0009755//hormone-mediated signaling pathway;GO:0043067//regulation of programmed cell death;GO:0031347//regulation of defense response	-	-	--
CL1840.Contig5_All	3074	82	10	1.8268	0.2137	-3.09566	Down	3.97298e-16	4.62481e-14	gi|462409512|gb|EMJ14846.1|	1358.2	0	hypothetical protein PRUPE_ppa001469mg [Prunus persica]	gi|225470677|ref|XM_002269750.1|	581	1e-162	PREDICTED: Vitis vinifera subtilisin-like protease (LOC100245233), mRNA	sp|O65351|SUBL_ARATH	351	2e-96	Subtilisin-like protease OS=Arabidopsis thaliana GN=ARA12 PE=1 SV=1	BS_vpr	120	1e-26	COG1404	Subtilisin-like serine proteases	--	--	--	--	--	GO:0006508//proteolysis;GO:0043086//negative regulation of catalytic activity;GO:0000023//maltose metabolic process;GO:0019252//starch biosynthetic process;GO:0007020//microtubule nucleation;GO:0019761//glucosinolate biosynthetic process;GO:0043085//positive regulation of catalytic activity;GO:0009736//cytokinin mediated signaling pathway	GO:0042802//identical protein binding;GO:0004252//serine-type endopeptidase activity	GO:0048196//plant extracellular matrix;GO:0005618//cell wall;GO:0005576//extracellular region;GO:0016020//membrane	--
CL5567.Contig4_All	3019	41	5	0.93	0.1088	-3.09555	Down	1.12499e-08	5.66422e-07	gi|359475014|ref|XP_002279887.2|	81.6	8e-14	PREDICTED: RNA-binding protein rsd1-like [Vitis vinifera]	gi|359475013|ref|XM_002279851.2|	321	2e-84	PREDICTED: Vitis vinifera RNA-binding protein rsd1-like (LOC100253813), mRNA	sp|Q2QKB3|U2A2A_WHEAT	92	2e-18	Splicing factor U2af large subunit A OS=Triticum aestivum GN=U2AF65A PE=2 SV=1	SPAC140.02	87.8	1e-16	COG0724	RNA-binding proteins (RRM domain)	K13091	7e-172	603	vvi:100253813	RNA-binding protein 39	GO:0000398//mRNA splicing, via spliceosome	GO:0003723//RNA binding;GO:0000166//nucleotide binding	GO:0005634//nucleus;GO:0005829//cytosol	--
CL4932.Contig4_All	2199	81	10	2.5225	0.2988	-3.0776	Down	7.25244e-16	8.23314e-14	gi|225457921|ref|XP_002272757.1|	896.3	0	PREDICTED: extended synaptotagmin-2 isoform 1 [Vitis vinifera] >gi|302142694|emb|CBI19897.3| unnamed protein product [Vitis vinifera]	gi|359492267|ref|XM_003634343.1|	325	1e-85	PREDICTED: Vitis vinifera extended synaptotagmin-1-like, transcript variant 2 (LOC100260940), mRNA	sp|B6ETT4|SYT2_ARATH	813	0	Synaptotagmin-2 OS=Arabidopsis thaliana GN=SYT2 PE=2 SV=1	YNL087w	118	4e-26	COG5038	Ca2+-dependent lipid-binding protein, contains C2 domain	--	--	--	--	--	GO:0001778//plasma membrane repair;GO:0009409//response to cold;GO:0046740//spread of virus in host, cell to cell;GO:0032456//endocytic recycling;GO:0009615//response to virus;GO:0006897//endocytosis	-	GO:0005768//endosome;GO:0005773//vacuole;GO:0005886//plasma membrane	--
Unigene10398_All	2913	32	4	0.7523	0.0902	-3.06011	Down	5.87036e-07	2.1628e-05	gi|225439303|ref|XP_002267555.1|	55.8	5e-06	PREDICTED: ubiquitin carboxyl-terminal hydrolase 12-like [Vitis vinifera]	gi|359481112|ref|XM_002267519.2|	561	1e-156	PREDICTED: Vitis vinifera ubiquitin carboxyl-terminal hydrolase 12-like (LOC100244518), mRNA	sp|Q84WU2|UBP13_ARATH	732	0	Ubiquitin carboxyl-terminal hydrolase 13 OS=Arabidopsis thaliana GN=UBP13 PE=1 SV=1	SPBC713.02c	180	1e-44	COG5077	Ubiquitin carboxyl-terminal hydrolase	K11838	0	789	vvi:100244518	ubiquitin carboxyl-terminal hydrolase 7 [EC:3.1.2.15]	GO:0006511//ubiquitin-dependent protein catabolic process	GO:0008234//cysteine-type peptidase activity;GO:0004221//ubiquitin thiolesterase activity	-	--
CL1633.Contig5_All	1801	32	4	1.2168	0.1459	-3.06004	Down	5.87036e-07	2.1635e-05	gi|255540473|ref|XP_002511301.1|	234.6	4e-60	afc, putative [Ricinus communis] >gi|223550416|gb|EEF51903.1| afc, putative [Ricinus communis]	gi|357461734|ref|XM_003601101.1|	345	1e-91	Medicago truncatula Serine/threonine protein kinase AFC2 (MTR_3g076540) mRNA, complete cds	sp|P51567|AFC2_ARATH	370	2e-102	Serine/threonine-protein kinase AFC2 OS=Arabidopsis thaliana GN=AFC2 PE=1 SV=1	YBL016w	79.7	2e-14	COG0515	Serine/threonine protein kinase	K08287	6e-103	373	aly:ARALYDRAFT_914113	dual-specificity kinase [EC:2.7.12.1]	GO:0006468//protein phosphorylation;GO:0006397//mRNA processing	GO:0004712//protein serine/threonine/tyrosine kinase activity;GO:0005524//ATP binding;GO:0004674//protein serine/threonine kinase activity	-	--
Unigene2561_All	536	24	3	3.0663	0.3677	-3.0599	Down	1.72096e-05	0.000446997	--	--	--	--	--	--	--	--	--	--	--	--	--	--	--	--	--	--	--	--	--	--	-	-	-	--
CL1840.Contig9_All	2945	80	10	1.8603	0.2231	-3.05977	Down	1.32221e-15	1.4704e-13	gi|462409512|gb|EMJ14846.1|	1358.2	0	hypothetical protein PRUPE_ppa001469mg [Prunus persica]	gi|225470677|ref|XM_002269750.1|	581	1e-162	PREDICTED: Vitis vinifera subtilisin-like protease (LOC100245233), mRNA	sp|O65351|SUBL_ARATH	351	2e-96	Subtilisin-like protease OS=Arabidopsis thaliana GN=ARA12 PE=1 SV=1	BS_vpr	120	1e-26	COG1404	Subtilisin-like serine proteases	--	--	--	--	--	GO:0006508//proteolysis;GO:0043086//negative regulation of catalytic activity;GO:0000023//maltose metabolic process;GO:0019252//starch biosynthetic process;GO:0007020//microtubule nucleation;GO:0019761//glucosinolate biosynthetic process;GO:0043085//positive regulation of catalytic activity;GO:0009736//cytokinin mediated signaling pathway	GO:0042802//identical protein binding;GO:0004252//serine-type endopeptidase activity	GO:0048196//plant extracellular matrix;GO:0005618//cell wall;GO:0005576//extracellular region;GO:0016020//membrane	--
CL686.Contig14_All	1804	40	5	1.5184	0.1821	-3.05975	Down	2.05894e-08	9.95943e-07	gi|470125903|ref|XP_004298937.1|	90.9	1e-175	PREDICTED: protein EXECUTER 1, chloroplastic-like [Fragaria vesca subsp. vesca]	gi|359491589|ref|XM_002279698.2|	212	1e-51	PREDICTED: Vitis vinifera protein EXECUTER 1, chloroplastic-like (LOC100262100), mRNA	sp|Q93YW0|EXEC1_ARATH	246	2e-65	Protein EXECUTER 1, chloroplastic OS=Arabidopsis thaliana GN=EX1 PE=1 SV=1	--	--	--	--	--	--	--	--	--	--	GO:0010343//singlet oxygen-mediated programmed cell death	-	GO:0042651//thylakoid membrane;GO:0009507//chloroplast	--
CL9405.Contig3_All	1959	32	4	1.1186	0.1342	-3.05924	Down	5.87036e-07	2.16489e-05	gi|2444180|gb|AAB71529.1|	48.9	5e-180	unconventional myosin [Helianthus annuus]	gi|2444179|gb|U94785.1|U94785	569	1e-159	Helianthus annuus unconventional myosin (hamy5) mRNA, complete cds	sp|Q9FGM1|PYL8_ARATH	186	4e-47	Abscisic acid receptor PYL8 OS=Arabidopsis thaliana GN=PYL8 PE=1 SV=1	YAL029c	192	8e-71	COG5022	Myosin heavy chain	K10357	2e-118	399	aly:ARALYDRAFT_887631	myosin V	GO:0048467//gynoecium development;GO:0048768//root hair cell tip growth;GO:0060151//peroxisome localization;GO:0010154//fruit development;GO:0051301//cell division;GO:0090436//leaf pavement cell development;GO:0051646//mitochondrion localization;GO:0010091//trichome branching;GO:0051645//Golgi localization;GO:0030048//actin filament-based movement	GO:0042802//identical protein binding;GO:0005524//ATP binding;GO:0003774//motor activity;GO:0003779//actin binding	GO:0016459//myosin complex;GO:0009506//plasmodesma;GO:0005773//vacuole	--
CL3354.Contig3_All	11636	32	4	0.1883	0.0226	-3.05864	Down	5.87036e-07	2.16419e-05	gi|147797429|emb|CAN75802.1|	124	6e-26	hypothetical protein VITISV_016976 [Vitis vinifera]	gi|359488326|ref|XM_003633694.1|	521	1e-144	PREDICTED: Vitis vinifera auxin transport protein BIG-like (LOC100256705), mRNA	sp|B9G2A8|BIG_ORYSJ	1770	0	Auxin transport protein BIG OS=Oryza sativa subsp. japonica GN=Os09g0247700 PE=2 SV=1	--	--	--	--	--	K10691	0	1932	rcu:RCOM_0790950	E3 ubiquitin-protein ligase UBR4 [EC:6.3.2.19]	GO:0009620//response to fungus;GO:0009926//auxin polar transport;GO:0009640//photomorphogenesis;GO:0010311//lateral root formation;GO:0009733//response to auxin stimulus;GO:0016567//protein ubiquitination;GO:0048283//indeterminate inflorescence morphogenesis;GO:0009826//unidimensional cell growth	GO:0008270//zinc ion binding;GO:0004842//ubiquitin-protein ligase activity	GO:0005829//cytosol;GO:0009506//plasmodesma;GO:0016020//membrane	--
Unigene36447_All	872	318	40	24.9737	3.0139	-3.05071	Down	1.13489e-57	8.12469e-55	gi|83284009|gb|ABC01912.1|	285.4	8e-76	ribosomal protein S14-like protein [Solanum tuberosum]	gi|391416328|gb|BT084102.2|	329	3e-87	Zea mays full-length cDNA clone ZM_BFb0075F05 mRNA, complete cds	sp|P42036|RS143_ARATH	273	1e-73	40S ribosomal protein S14-3 OS=Arabidopsis thaliana GN=RPS14C PE=2 SV=2	SPBC18H10.13	233	4e-61	COG0100	Ribosomal protein S11	K02955	6e-75	278	bdi:100839846	small subunit ribosomal protein S14e	GO:0006412//translation	GO:0003735//structural constituent of ribosome	GO:0005730//nucleolus;GO:0022626//cytosolic ribosome;GO:0005886//plasma membrane;GO:0009507//chloroplast	--
Unigene28070_All	824	102	13	8.4771	1.0366	-3.03171	Down	2.2721e-19	3.46084e-17	gi|462414991|gb|EMJ19728.1|	313.2	3e-84	hypothetical protein PRUPE_ppa012628mg [Prunus persica]	gi|225314298|dbj|AK321044.1|	363	2e-97	Solanum lycopersicum cDNA, clone: LEFL1017CC03, HTC in leaf	sp|P35132|UBC9_ARATH	307	5e-84	SUMO-conjugating enzyme UBC9 OS=Arabidopsis thaliana GN=UBC9 PE=1 SV=1	YBR082c	261	1e-69	COG5078	Ubiquitin-protein ligase	K06689	3e-85	313	pop:POPTR_586577	ubiquitin-conjugating enzyme E2 D/E [EC:6.3.2.19]	-	GO:0016881//acid-amino acid ligase activity	-	--
CL12938.Contig12_All	2560	47	6	1.2573	0.154	-3.02933	Down	1.34137e-09	7.86313e-08	gi|359492491|ref|XP_002283825.2|	1042.3	0	PREDICTED: chromosome-associated kinesin KIF4-like [Vitis vinifera]	gi|359492490|ref|XM_002283789.2|	283	4e-73	PREDICTED: Vitis vinifera chromosome-associated kinesin KIF4-like (LOC100247280), mRNA	sp|P46869|FLA10_CHLRE	171	1e-42	Kinesin-like protein FLA10 OS=Chlamydomonas reinhardtii GN=FLA10 PE=1 SV=1	YEL061c	140	1e-32	COG5059	Kinesin-like protein	K10395	0	1036	pop:POPTR_279914	kinesin family member 4/7/21/27	GO:0000911//cytokinesis by cell plate formation;GO:0008283//cell proliferation	GO:0000166//nucleotide binding;GO:0003777//microtubule motor activity	GO:0043234//protein complex;GO:0009506//plasmodesma;GO:0044430//cytoskeletal part;GO:0005634//nucleus;GO:0015630//microtubule cytoskeleton	--
Unigene45938_All	4080	39	5	0.6546	0.0805	-3.02355	Down	3.75904e-08	1.73479e-06	gi|470122517|ref|XP_004297287.1|	1113.6	0	PREDICTED: uncharacterized protein LOC101300815 [Fragaria vesca subsp. vesca]	gi|359473266|ref|XM_002268815.2|	129	3e-26	PREDICTED: Vitis vinifera uncharacterized LOC100260241 (LOC100260241), mRNA	sp|P93008|RH21_ARATH	94	6e-19	DEAD-box ATP-dependent RNA helicase 21 OS=Arabidopsis thaliana GN=RH21 PE=2 SV=1	YLR106c	62.8	5e-09	COG5271	AAA ATPase containing von Willebrand factor type A (vWA) domain	K12811	4e-21	102	vvi:100262258	ATP-dependent RNA helicase DDX46/PRP5 [EC:3.6.4.13]	GO:0044763	-	GO:0005737//cytoplasm	--
Unigene30701_All	333	39	5	8.0203	0.9865	-3.02327	Down	3.75904e-08	1.73549e-06	--	--	--	--	--	--	--	--	--	--	--	--	--	--	--	--	--	--	--	--	--	--	-	-	-	--
CL2838.Contig16_All	1038	39	5	2.573	0.3165	-3.02317	Down	3.75904e-08	1.73619e-06	gi|22327990|ref|NP_200888.2|	179.9	6e-44	heavy metal transport/detoxification domain-containing protein [Arabidopsis thaliana] >gi|28416657|gb|AAO42859.1| At5g60800 [Arabidopsis thaliana] >gi|332009995|gb|AED97378.1| heavy metal transport/detoxification domain-containing protein [Arabidopsis thaliana]	--	--	--	--	sp|Q9SZN7|HIP26_ARATH	53.1	3e-07	Heavy metal-associated isoprenylated plant protein 26 OS=Arabidopsis thaliana GN=HIPP26 PE=1 SV=1	--	--	--	--	--	K07213	6e-06	50.1	gmx:547569	copper chaperone	-	-	-	--
CL1638.Contig18_All	2488	31	4	0.8533	0.1056	-3.01444	Down	1.07313e-06	3.74872e-05	gi|255569446|ref|XP_002525690.1|	955.7	0	cationic amino acid transporter, putative [Ricinus communis] >gi|223534990|gb|EEF36673.1| cationic amino acid transporter, putative [Ricinus communis]	gi|225439246|ref|XM_002271294.1|	355	1e-94	PREDICTED: Vitis vinifera high affinity cationic amino acid transporter 1-like (LOC100265688), mRNA	sp|Q9ASS7|CAAT2_ARATH	874	0	Cationic amino acid transporter 2, vacuolar OS=Arabidopsis thaliana GN=CAT2 PE=1 SV=1	lin0648	308	4e-83	COG0531	Amino acid transporters	K03294	7e-81	300	ppp:PHYPADRAFT_152313	basic amino acid/polyamine antiporter, APA family	GO:0016036//cellular response to phosphate starvation;GO:0042744//hydrogen peroxide catabolic process;GO:0006635//fatty acid beta-oxidation;GO:0006995//cellular response to nitrogen starvation;GO:0016558//protein import into peroxisome matrix;GO:0048573//photoperiodism, flowering;GO:0045454//cell redox homeostasis;GO:0005982//starch metabolic process;GO:0003333//amino acid transmembrane transport…	GO:0005515//protein binding;GO:0020037//heme binding;GO:0050897//cobalt ion binding;GO:0004096//catalase activity;GO:0015171//amino acid transmembrane transporter activity	GO:0009705//plant-type vacuole membrane;GO:0010319//stromule;GO:0022626//cytosolic ribosome;GO:0016021//integral to membrane;GO:0009507//chloroplast;GO:0005777//peroxisome;GO:0005886//plasma membrane;GO:0005634//nucleus;GO:0005739//mitochondrion	--
CL2552.Contig1_All	1545	31	4	1.3741	0.1701	-3.01403	Down	1.07313e-06	3.74758e-05	gi|462401393|gb|EMJ06950.1|	214.9	3e-54	hypothetical protein PRUPE_ppa010237mg [Prunus persica]	gi|123701736|emb|AM463358.1|	105	1e-19	Vitis vinifera, whole genome shotgun sequence, contig VV78X020299.7, clone ENTAV 115	sp|Q9SEU4|SR33_ARATH	197	1e-50	Serine/arginine-rich splicing factor 33 OS=Arabidopsis thaliana GN=SR33 PE=1 SV=1	SPAC16.02c	65.5	2e-10	COG0724	RNA-binding proteins (RRM domain)	K12900	9e-47	186	aly:ARALYDRAFT_892527	FUS-interacting serine-arginine-rich protein 1	GO:0000278//mitotic cell cycle;GO:0030422//production of siRNA involved in RNA interference;GO:0035196//production of miRNAs involved in gene silencing by miRNA;GO:0045893//positive regulation of transcription, DNA-dependent;GO:0043687//post-translational protein modification;GO:0000398//mRNA splicing, via spliceosome	GO:0042802//identical protein binding;GO:0003723//RNA binding	GO:0035061//interchromatin granule;GO:0016607//nuclear speck;GO:0005730//nucleolus;GO:0005829//cytosol;GO:0005886//plasma membrane	--
Unigene20165_All	485	31	4	4.3772	0.5419	-3.01391	Down	1.07313e-06	3.74644e-05	gi|255554711|ref|XP_002518393.1|	135.6	3e-31	vacuolar protein sorting-associated protein, putative [Ricinus communis] >gi|223542238|gb|EEF43780.1| vacuolar protein sorting-associated protein, putative [Ricinus communis]	--	--	--	--	--	--	--	--	--	--	--	--	--	--	--	--	--	--	GO:0009888//tissue development;GO:0050789//regulation of biological process;GO:0044238//primary metabolic process;GO:0044763;GO:0044260;GO:0071840;GO:0010015//root morphogenesis	-	-	--
CL8730.Contig2_All	1022	31	4	2.0772	0.2572	-3.01368	Down	1.07313e-06	3.7453e-05	gi|296083797|emb|CBI24014.3|	179.5	8e-44	unnamed protein product [Vitis vinifera]	--	--	--	--	sp|Q9SJA8|WRK17_ARATH	149	2e-36	Probable WRKY transcription factor 17 OS=Arabidopsis thaliana GN=WRKY17 PE=2 SV=2	--	--	--	--	--	K13425	4e-17	87	ath:AT4G01250	WRKY transcription factor 22	-	-	-	--
CL14539.Contig1_All	3240	23	3	0.4861	0.0608	-2.99911	Down	3.15242e-05	0.000758435	gi|359485795|ref|XP_002271238.2|	350.1	1e-94	PREDICTED: uncharacterized protein LOC100247755 [Vitis vinifera]	gi|460410081|ref|XM_004250412.1|	89.7	2e-14	PREDICTED: Solanum lycopersicum protein GAMETE EXPRESSED 1-like (LOC101266990), mRNA	sp|Q681K7|GEX1_ARATH	305	1e-82	Protein GAMETE EXPRESSED 1 OS=Arabidopsis thaliana GN=GEX1 PE=1 SV=1	--	--	--	--	--	--	--	--	--	--	GO:0009790//embryo development;GO:0009553//embryo sac development;GO:0009555//pollen development	GO:0042802//identical protein binding	GO:0005887//integral to plasma membrane;GO:0016023//cytoplasmic membrane-bounded vesicle;GO:0009507//chloroplast	--
CL3728.Contig4_All	1982	23	3	0.7947	0.0994	-2.99909	Down	3.15242e-05	0.000759552	gi|359495481|ref|XP_002271412.2|	913.7	0	PREDICTED: protein TRANSPORT INHIBITOR RESPONSE 1 [Vitis vinifera]	gi|224114088|ref|XM_002316628.1|	155	2e-34	Populus trichocarpa f-box family protein (FBL6), mRNA	sp|Q570C0|TIR1_ARATH	674	0	Protein TRANSPORT INHIBITOR RESPONSE 1 OS=Arabidopsis thaliana GN=TIR1 PE=1 SV=2	--	--	--	--	--	K14485	0	700	vvi:100233127	transport inhibitor response 1	GO:0009734//auxin mediated signaling pathway	GO:0000822//inositol hexakisphosphate binding	-	--
Unigene52147_All	1677	23	3	0.9392	0.1175	-2.99877	Down	3.15242e-05	0.000758913	gi|225461068|ref|XP_002281649.1|	768.8	0	PREDICTED: protein disulfide isomerase-like 5-4 [Vitis vinifera] >gi|297735969|emb|CBI23943.3| unnamed protein product [Vitis vinifera]	gi|225461067|ref|XM_002281613.1|	212	9e-52	PREDICTED: Vitis vinifera protein disulfide isomerase-like 5-4 (LOC100265937), mRNA	sp|Q69SA9|PDI54_ORYSJ	717	0	Protein disulfide isomerase-like 5-4 OS=Oryza sativa subsp. japonica GN=PDIL5-4 PE=2 SV=1	YCL043c	75.5	3e-13	COG0526	Thiol-disulfide isomerase and thioredoxins	K09580	1e-16	86.7	bdi:100846545	protein disulfide-isomerase A1 [EC:5.3.4.1]	GO:0006457//protein folding;GO:0045454//cell redox homeostasis;GO:0019932//second-messenger-mediated signaling	GO:0003756//protein disulfide isomerase activity	GO:0016021//integral to membrane;GO:0005634//nucleus;GO:0005783//endoplasmic reticulum	--
Unigene22270_All	484	23	3	3.2543	0.4072	-2.99854	Down	3.15242e-05	0.000759073	gi|535744|gb|AAA33904.1|	52.8	2e-06	ORF [Oryza sativa Japonica Group]	gi|470141587|ref|XM_004306464.1|	67.9	9e-09	PREDICTED: Fragaria vesca subsp. vesca elongation factor 1-delta-like (LOC101314310), mRNA	sp|Q40680|EF1D1_ORYSJ	51.6	2e-07	Elongation factor 1-delta 1 OS=Oryza sativa subsp. japonica GN=Os07g0614500 PE=2 SV=3	--	--	--	--	--	K03232	6e-07	51.6	bdi:100829465	elongation factor 1-beta	-	-	-	--
CL5413.Contig5_All	2386	23	3	0.6601	0.0826	-2.99847	Down	3.15242e-05	0.000758754	gi|297741709|emb|CBI32841.3|	84.3	1e-14	unnamed protein product [Vitis vinifera]	gi|359481575|ref|XM_002278380.2|	113	9e-22	PREDICTED: Vitis vinifera transcription elongation factor SPT6-like (LOC100241331), mRNA	--	--	--	--	SPAC1F7.01c	139	3e-32	COG2183	Transcriptional accessory protein	K11292	0	683	vvi:100241331	transcription elongation factor SPT6	GO:0006355//regulation of transcription, DNA-dependent;GO:0009630//gravitropism	-	GO:0005829//cytosol;GO:0009506//plasmodesma	--
CL3728.Contig3_All	1897	23	3	0.8303	0.1039	-2.99844	Down	3.15242e-05	0.000759392	gi|359495481|ref|XP_002271412.2|	913.7	0	PREDICTED: protein TRANSPORT INHIBITOR RESPONSE 1 [Vitis vinifera]	gi|224114088|ref|XM_002316628.1|	155	2e-34	Populus trichocarpa f-box family protein (FBL6), mRNA	sp|Q570C0|TIR1_ARATH	674	0	Protein TRANSPORT INHIBITOR RESPONSE 1 OS=Arabidopsis thaliana GN=TIR1 PE=1 SV=2	--	--	--	--	--	K14485	0	700	vvi:100233127	transport inhibitor response 1	GO:0009734//auxin mediated signaling pathway	GO:0000822//inositol hexakisphosphate binding	-	--
Unigene37874_All	552	69	9	8.5602	1.0712	-2.99842	Down	2.1494e-13	1.96803e-11	--	--	--	--	--	--	--	--	--	--	--	--	--	--	--	--	--	--	--	--	--	--	-	-	-	--
CL14539.Contig23_All	2166	23	3	0.7272	0.091	-2.99841	Down	3.15242e-05	0.000759232	--	--	--	--	--	--	--	--	--	--	--	--	--	--	--	--	--	--	--	--	--	--	-	-	-	--
CL12625.Contig2_All	835	46	6	3.7726	0.4721	-2.99839	Down	2.4415e-09	1.36954e-07	gi|356545932|ref|XP_003541387.1|	121.3	1e-26	PREDICTED: ankyrin repeat-containing protein At2g01680-like [Glycine max]	--	--	--	--	--	--	--	--	--	--	--	--	--	K11267	7e-07	52.8	sbi:SORBI_10g010540	sister chromatid cohesion protein PDS5	-	-	-	--
CL1738.Contig2_All	782	46	6	4.0283	0.5041	-2.99839	Down	2.4415e-09	1.36887e-07	gi|225438916|ref|XP_002284001.1|	120.2	3e-26	PREDICTED: lysine-rich arabinogalactan protein 17 [Vitis vinifera]	gi|123680220|emb|AM453320.1|	60	4e-06	Vitis vinifera contig VV78X065685.6, whole genome shotgun sequence	sp|O22194|AGP17_ARATH	103	8e-23	Lysine-rich arabinogalactan protein 17 OS=Arabidopsis thaliana GN=AGP17 PE=2 SV=1	ML0048	57.4	3e-08	COG0455	ATPases involved in chromosome partitioning	K01115	1e-09	61.6	vcn:VOLCADRAFT_99471	phospholipase D [EC:3.1.4.4]	-	-	-	--
Unigene28042_All	1049	23	3	1.5015	0.1879	-2.99837	Down	3.15242e-05	0.000759711	gi|255566694|ref|XP_002524331.1|	191.8	1e-47	conserved hypothetical protein [Ricinus communis] >gi|223536422|gb|EEF38071.1| conserved hypothetical protein [Ricinus communis]	gi|460414417|ref|XM_004252520.1|	83.8	3e-13	PREDICTED: Solanum lycopersicum uncharacterized LOC101258927 (LOC101258927), mRNA	--	--	--	--	--	--	--	--	--	--	--	--	--	--	-	-	-	--
CL9923.Contig5_All	697	23	3	2.2598	0.2828	-2.99834	Down	3.15242e-05	0.000758594	gi|449457039|ref|XP_004146256.1|	107.1	2e-22	PREDICTED: dnaJ homolog subfamily C member 2-like [Cucumis sativus] >gi|449495541|ref|XP_004159872.1| PREDICTED: dnaJ homolog subfamily C member 2-like [Cucumis sativus]	gi|359472799|ref|XM_002274684.2|	75.8	5e-11	PREDICTED: Vitis vinifera dnaJ homolog subfamily C member 2-like (LOC100259545), mRNA	sp|O04015|P5CS_ACTDE	52.8	2e-07	Delta-1-pyrroline-5-carboxylate synthase OS=Actinidia deliciosa PE=2 SV=1	--	--	--	--	--	K09522	1e-22	104	pop:POPTR_555116	DnaJ homolog subfamily C member 2	GO:0006457//protein folding	GO:0003677//DNA binding;GO:0031072//heat shock protein binding;GO:0003682//chromatin binding	GO:0005634//nucleus	--
CL4951.Contig2_All	8683	673	88	5.3078	0.6659	-2.99474	Down	5.06426e-118	9.35614e-115	gi|224132994|ref|XP_002327931.1|	134	4e-29	predicted protein [Populus trichocarpa] >gi|222837340|gb|EEE75719.1| predicted protein [Populus trichocarpa]	gi|359482728|ref|XM_002274453.2|	285	4e-73	PREDICTED: Vitis vinifera midasin-like (LOC100244657), mRNA	--	--	--	--	SPCC737.08	1281	0	COG5271	AAA ATPase containing von Willebrand factor type A (vWA) domain	K14572	0	3266	vvi:100244657	midasin	GO:0007010//cytoskeleton organization;GO:0006094//gluconeogenesis;GO:0010498//proteasomal protein catabolic process	GO:0005488//binding	GO:0009941//chloroplast envelope;GO:0009506//plasmodesma	--
CL111.Contig1_All	1213	84	11	4.7423	0.5958	-2.99269	Down	5.35684e-16	6.14824e-14	gi|211909307|gb|ACJ12926.1|	417.5	2e-115	WRKY transcription factor 1 [Artemisia annua]	gi|211909306|gb|FJ390842.1|	1451	0	Artemisia annua WRKY transcription factor 1 mRNA, complete cds	sp|Q8H0Y8|WRK41_ARATH	137	2e-32	Probable WRKY transcription factor 41 OS=Arabidopsis thaliana GN=WRKY41 PE=2 SV=2	--	--	--	--	--	K13426	8e-16	83.2	vvi:100251862	WRKY transcription factor 29	-	-	-	--
CL180.Contig10_All	2492	38	5	1.0443	0.1318	-2.98611	Down	6.84532e-08	3.03676e-06	gi|462416024|gb|EMJ20761.1|	790	0	hypothetical protein PRUPE_ppa001129mg [Prunus persica]	gi|356561541|ref|XM_003548992.1|	254	4e-64	PREDICTED: Glycine max uncharacterized protein LOC100810148 (LOC100810148), mRNA	sp|P93203|MFP1_SOLLC	55.5	1e-07	MAR-binding filament-like protein 1 OS=Solanum lycopersicum GN=MFP1 PE=1 SV=1	BS_yuaG	54.3	1e-06	COG2268	Uncharacterized protein conserved in bacteria	K06675	2e-08	60.1	gmx:100778712	structural maintenance of chromosome 4	-	-	GO:0009535//chloroplast thylakoid membrane;GO:0005739//mitochondrion;GO:0009941//chloroplast envelope	--
CL371.Contig5_All	1430	38	5	1.8198	0.2297	-2.98596	Down	6.84532e-08	3.03441e-06	gi|462413202|gb|EMJ18251.1|	24.6	1e-09	hypothetical protein PRUPE_ppa001190mg [Prunus persica]	--	--	--	--	sp|Q9FID9|Y5389_ARATH	55.8	6e-08	Probable receptor-like protein kinase At5g38990 OS=Arabidopsis thaliana GN=At5g38990 PE=2 SV=1	--	--	--	--	--	K04733	6e-08	57.4	aly:ARALYDRAFT_916421	interleukin-1 receptor-associated kinase 4 [EC:2.7.11.1]	GO:0009987//cellular process	-	-	--
Unigene230_All	1832	38	5	1.4205	0.1793	-2.98595	Down	6.84532e-08	3.03793e-06	gi|460405063|ref|XP_004247996.1|	847.4	0	PREDICTED: probable importin-7 homolog [Solanum lycopersicum]	gi|225433706|ref|XM_002268012.1|	494	1e-136	PREDICTED: Vitis vinifera probable importin-7 homolog-like (LOC100259995), mRNA	sp|Q9ZPY7|XPO2_ARATH	71.2	2e-12	Exportin-2 OS=Arabidopsis thaliana GN=CAS PE=1 SV=1	SPCC550.11	234	3e-61	COG5656	Importin, protein involved in nuclear import	--	--	--	--	--	GO:0006606//protein import into nucleus	GO:0008565//protein transporter activity	GO:0005643//nuclear pore	--
CL9648.Contig2_All	2673	38	5	0.9735	0.1229	-2.9857	Down	6.84532e-08	3.03558e-06	gi|255572385|ref|XP_002527131.1|	1286.5	0	exocyst complex component sec6, putative [Ricinus communis] >gi|223533554|gb|EEF35294.1| exocyst complex component sec6, putative [Ricinus communis]	gi|359475594|ref|XM_002264696.2|	716	0	PREDICTED: Vitis vinifera exocyst complex component 3-like (LOC100247582), mRNA	--	--	--	--	YIL068c	105	4e-22	COG5173	Exocyst complex subunit SEC6	K06110	0	1276	gmx:100790857	exocyst complex component 3	GO:0006887//exocytosis;GO:0009860//pollen tube growth;GO:0009846//pollen germination	GO:0005515//protein binding	GO:0005829//cytosol;GO:0000145//exocyst;GO:0009506//plasmodesma;GO:0005886//plasma membrane	--
Unigene17293_All	1750	392	52	15.3398	1.9523	-2.97403	Down	5.66208e-69	5.2303e-66	gi|460240306|gb|AGH08235.1|	896.3	0	beta-tubulin 11 [Salix arbutifolia]	gi|134303392|gb|EF469879.1|	975	0	Helianthus annuus RFLP probe ZVG20 mRNA sequence	sp|Q8H7U1|TBB2_ORYSJ	892	0	Tubulin beta-2 chain OS=Oryza sativa subsp. japonica GN=TUBB2 PE=2 SV=1	ECU03g0820i	716	0	COG5023	Tubulin	K07375	0	892	rcu:RCOM_1686370	tubulin beta	GO:0051258//protein polymerization;GO:0006184//GTP catabolic process;GO:0007018//microtubule-based movement	GO:0003924//GTPase activity;GO:0005200//structural constituent of cytoskeleton;GO:0005525//GTP binding	GO:0005618//cell wall;GO:0005874//microtubule;GO:0045298//tubulin complex;GO:0009506//plasmodesma;GO:0005794//Golgi apparatus	--
CL14309.Contig3_All	4061	60	8	1.0118	0.1294	-2.96701	Down	1.05986e-11	8.08258e-10	gi|470112426|ref|XP_004292436.1|	948.7	0	PREDICTED: zinc finger CCCH domain-containing protein 19-like [Fragaria vesca subsp. vesca]	gi|470112425|ref|XM_004292388.1|	105	4e-19	PREDICTED: Fragaria vesca subsp. vesca zinc finger CCCH domain-containing protein 19-like (LOC101306116), mRNA	sp|Q9SIV5|C3H19_ARATH	862	0	Zinc finger CCCH domain-containing protein 19 OS=Arabidopsis thaliana GN=NERD PE=1 SV=3	YGR189c	79	6e-14	COG2273	Beta-glucanase/Beta-glucan synthetase	K11323	8e-16	85.1	vcn:VOLCADRAFT_121342	histone arginine demethylase JMJD6 [EC:1.14.11.-]	GO:0044763;GO:0006351//transcription, DNA-dependent	GO:0005488//binding	GO:0044424//intracellular part	--
Unigene38032_All	5272	75	10	0.9742	0.1246	-2.96691	Down	2.60996e-14	2.59961e-12	gi|359494312|ref|XP_002268896.2|	2172.9	0	PREDICTED: E3 ubiquitin-protein ligase UPL1-like [Vitis vinifera]	gi|359494311|ref|XM_002268860.2|	751	0	PREDICTED: Vitis vinifera E3 ubiquitin-protein ligase UPL1-like (LOC100246297), mRNA	sp|Q8GY23|UPL1_ARATH	1827	0	E3 ubiquitin-protein ligase UPL1 OS=Arabidopsis thaliana GN=UPL1 PE=1 SV=3	SPAC19D5.04	489	2e-137	COG5021	Ubiquitin-protein ligase	K10592	0	2102	gmx:100819012	E3 ubiquitin-protein ligase HUWE1 [EC:6.3.2.19]	GO:0042787//protein ubiquitination involved in ubiquitin-dependent protein catabolic process	GO:0004842//ubiquitin-protein ligase activity	GO:0009506//plasmodesma;GO:0016020//membrane;GO:0005634//nucleus;GO:0005829//cytosol;GO:0005739//mitochondrion;GO:0000151//ubiquitin ligase complex	--
CL7521.Contig4_All	4342	45	6	0.7097	0.0908	-2.96645	Down	4.43394e-09	2.3833e-07	gi|460390534|ref|XP_004240884.1|	1476.5	0	PREDICTED: uncharacterized protein LOC101262122 [Solanum lycopersicum]	gi|460390533|ref|XM_004240836.1|	153	2e-33	PREDICTED: Solanum lycopersicum uncharacterized LOC101262122 (LOC101262122), mRNA	sp|A4PBL4|RAD54_ORYSJ	125	2e-28	DNA repair and recombination protein RAD54 OS=Oryza sativa subsp. japonica GN=RAD54 PE=1 SV=1	SPAC15A10.03c	142	5e-33	COG0553	Superfamily II DNA/RNA helicases, SNF2 family	K10779	2e-39	164	bdi:100835235	transcriptional regulator ATRX [EC:3.6.4.12]	GO:0031047//gene silencing by RNA;GO:0007131//reciprocal meiotic recombination;GO:0045132//meiotic chromosome segregation;GO:0033044//regulation of chromosome organization;GO:0042138//meiotic DNA double-strand break formation;GO:0045893//positive regulation of transcription, DNA-dependent;GO:0043687//post-translational protein modification;GO:0007062//sister chromatid cohesion	GO:0003676//nucleic acid binding	GO:0005730//nucleolus	--
CL12938.Contig14_All	2497	45	6	1.2341	0.1579	-2.96638	Down	4.43394e-09	2.38442e-07	gi|359492491|ref|XP_002283825.2|	1048.1	0	PREDICTED: chromosome-associated kinesin KIF4-like [Vitis vinifera]	gi|359492490|ref|XM_002283789.2|	283	4e-73	PREDICTED: Vitis vinifera chromosome-associated kinesin KIF4-like (LOC100247280), mRNA	sp|P46869|FLA10_CHLRE	184	3e-46	Kinesin-like protein FLA10 OS=Chlamydomonas reinhardtii GN=FLA10 PE=1 SV=1	YEL061c	145	3e-34	COG5059	Kinesin-like protein	K10395	0	1044	pop:POPTR_279914	kinesin family member 4/7/21/27	GO:0000911//cytokinesis by cell plate formation;GO:0008283//cell proliferation	GO:0000166//nucleotide binding;GO:0003777//microtubule motor activity	GO:0043234//protein complex;GO:0009506//plasmodesma;GO:0044430//cytoskeletal part;GO:0005634//nucleus;GO:0015630//microtubule cytoskeleton	--
CL191.Contig3_All	2480	30	4	0.8284	0.106	-2.96626	Down	1.95558e-06	6.44603e-05	gi|225424345|ref|XP_002284867.1|	376.7	1e-102	PREDICTED: UBX domain-containing protein 6 [Vitis vinifera]	gi|470122843|ref|XM_004297400.1|	89.7	1e-14	PREDICTED: Fragaria vesca subsp. vesca UBX domain-containing protein 6-like (LOC101298411), mRNA	sp|Q9FH28|DNJ49_ARATH	64.3	3e-10	Chaperone protein dnaJ 49 OS=Arabidopsis thaliana GN=ATJ49 PE=2 SV=2	SA1408	70.9	1e-11	COG0484	DnaJ-class molecular chaperone with C-terminal Zn finger domain	K14011	8e-104	376	vvi:100257839	UBX domain-containing protein 6	GO:0006499//N-terminal protein myristoylation	GO:0003676//nucleic acid binding;GO:0008270//zinc ion binding	GO:0019898//extrinsic to membrane;GO:0005634//nucleus	--
CL2938.Contig6_All	1841	30	4	1.1159	0.1428	-2.96614	Down	1.95558e-06	6.44417e-05	gi|225438720|ref|XP_002282548.1|	338.2	2e-91	PREDICTED: uncharacterized protein LOC100252502 [Vitis vinifera]	gi|359492026|ref|XM_002282770.2|	117	4e-23	PREDICTED: Vitis vinifera uncharacterized LOC100257562 (LOC100257562), mRNA	sp|Q8S8P6|PP180_ARATH	163	3e-40	Pentatricopeptide repeat-containing protein At2g32630 OS=Arabidopsis thaliana GN=At2g32630 PE=3 SV=1	--	--	--	--	--	K11135	5e-32	137	vvi:100246733	Pin2-interacting protein X1	-	-	-	--
[truncated: 1,399 more rows]
