# Supplementary material for: Transcriptomic analysis of differentially expressed genes in the floral transition of the summer flowering chrysanthemum
Source: BMC Genomics. 2016 Aug 24;17(1):673. doi: 10.1186/s12864-016-3024-4 (PMC4995656; doi:10.1186/s12864-016-3024-4)
Supplement: Additional file 11: Table S11. — Differential transcription genes involved in the photoperiod pathway in the comparisons L1 vs S1 and L2 vs S2. (XLS 52 kb) [file 12864_2016_3024_MOESM11_ESM.xls]

## Sheet: Additional 11
	Treatment	GeneID	log2 Ratio	Up-Down-Regulation	P-value	FDR	Nr-annotation	Swissprot-annotation	ko_definition
	L1 vs S1	Unigene11703_All	0.0437873	Up	0.622378	0.886728	gigantea-like [Chrysanthemum seticuspe f. boreale]	Protein GIGANTEA OS=Arabidopsis thaliana GN=GI PE=1 SV=2	GIGANTEA
		Unigene38196_All	-0.65681	Down	2.14e-05	0.0010856	gigantea-like [Chrysanthemum seticuspe f. boreale]	Protein GIGANTEA OS=Arabidopsis thaliana GN=GI PE=1 SV=2	GIGANTEA
		Unigene29301_All	-0.111884	Down	0.238238	0.665056	gigantea-like [Chrysanthemum seticuspe f. boreale]	Protein GIGANTEA OS=Arabidopsis thaliana GN=GI PE=1 SV=2	GIGANTEA
		Unigene18727_All	-0.63401	Down	0.0142385	0.173442	GIGANTEA, partial [Chrysanthemum x morifolium]	Protein GIGANTEA OS=Arabidopsis thaliana GN=GI PE=1 SV=2	GIGANTEA
		Unigene28531_All	-0.26594	Down	0.580764	0.869872	phytochrome B, putative [Ricinus communis] >gi|223541166|gb|EEF42722.1| phytochrome B, putative [Ricinus communis]	Phytochrome E OS=Ipomoea nil GN=PHYE PE=2 SV=1	phytochrome E
		Unigene34044_All	-1.23689	Down	3.89e-14	8.34e-12	unnamed protein product [Vitis vinifera]	Protein LHY OS=Arabidopsis thaliana GN=LHY PE=1 SV=2	LATE ELONGATED HYPOCOTYL
		CL9998.Contig1_All	-0.186554	Down	0.180912	0.608402	PREDICTED: F-box/kelch-repeat protein At1g51550-like [Solanum lycopersicum]	F-box/kelch-repeat protein At1g51550 OS=Arabidopsis thaliana GN=At1g51550 PE=2 SV=1	LOV kelch protein 2
		CL8494.Contig3_All	-0.572511	Down	0.000742544	0.0211827	PREDICTED: transcription factor DIVARICATA-like [Solanum lycopersicum]	Transcription factor DIVARICATA OS=Antirrhinum majus GN=DIVARICATA PE=2 SV=1	circadian clock associated 1
		Unigene12136_All	-0.0960594	Down	0.03718	0.296183	flavin-binding kelch repeat F-box 1 [Helianthus annuus]	Adagio protein 3 OS=Arabidopsis thaliana GN=ADO3 PE=1 SV=1	flavin-binding kelch repeat F-box protein 1
		Unigene23078_All	0.0318623	Up	0.889638	0.98255	predicted protein [Populus trichocarpa] >gi|222851041|gb|EEE88588.1| predicted protein [Populus trichocarpa]	Protein EARLY FLOWERING 4 OS=Arabidopsis thaliana GN=ELF4 PE=1 SV=1	--
		Unigene2193_All	-0.665077	Down	0.0272744	0.252533	jumonji/Zn finger-class transcription factor ELF6 [Arabidopsis thaliana] >gi|75323150|sp|Q6BDA0.1|ELF6_ARATH RecName: Full=Probable lysine-specific demethylase ELF6; AltName: Full=Early flowering 6; AltName: Full=Jumonji domain-containing protein 11; AltName: Full=Probable lysine-specific histone demethylase ELF6 >gi|50513175|gb|AAT77780.1| early flowering 6 [Arabidopsis thaliana] >gi|332003334|g…	Probable lysine-specific demethylase ELF6 OS=Arabidopsis thaliana GN=ELF6 PE=1 SV=1	histone demethylase JARID1 [EC:1.14.11.-]
		Unigene11436_All	0.302748	Up	0.000439356	0.0139581	hypothetical protein PRUPE_ppa007083mg [Prunus persica]	Zinc finger protein CONSTANS-LIKE 5 OS=Arabidopsis thaliana GN=COL5 PE=2 SV=2	zinc finger protein CONSTANS
		CL7046.Contig5_All	0.269015	Up	6.65e-05	0.00292264	hypothetical protein PRUPE_ppa006303mg [Prunus persica]	Zinc finger protein CONSTANS-LIKE 9 OS=Arabidopsis thaliana GN=COL9 PE=2 SV=1	zinc finger protein CONSTANS
		Unigene34062_All	-0.0698978	Down	0.296268	0.709575	PREDICTED: zinc finger protein CONSTANS-LIKE 16 [Vitis vinifera] >gi|297737819|emb|CBI27020.3| unnamed protein product [Vitis vinifera]	Zinc finger protein CONSTANS-LIKE 16 OS=Arabidopsis thaliana GN=COL16 PE=2 SV=2	zinc finger protein CONSTANS
		Unigene14733_All	-0.890627	Down	5.61e-05	0.00252644	PREDICTED: uncharacterized protein LOC101299163 [Fragaria vesca subsp. vesca]	Zinc finger protein CONSTANS-LIKE 10 OS=Arabidopsis thaliana GN=COL10 PE=1 SV=1	histone arginine demethylase JMJD6 [EC:1.14.11.-]
		CL201.Contig1_All	-0.580595	Down	1.46e-08	1.48e-06	CONSTANS-like protein [Chrysanthemum x morifolium]	Zinc finger protein CONSTANS-LIKE 2 OS=Arabidopsis thaliana GN=COL2 PE=1 SV=1	zinc finger protein CONSTANS
		Unigene11502_All	-0.685732	Down	0.000218828	0.00788804	constans-like protein [Chrysanthemum x morifolium]	Zinc finger protein CONSTANS-LIKE 2 OS=Arabidopsis thaliana GN=COL2 PE=1 SV=1	zinc finger protein CONSTANS
		CL11101.Contig1_All	-0.234384	Down	0.150171	0.555792	PREDICTED: zinc finger protein CONSTANS-LIKE 16 [Vitis vinifera]	Zinc finger protein CONSTANS-LIKE 16 OS=Arabidopsis thaliana GN=COL16 PE=2 SV=2	zinc finger protein CONSTANS
		CL14115.Contig5_All	-0.0392803	Down	0.79785	0.954581	PREDICTED: probable salt tolerance-like protein At1g78600-like [Solanum lycopersicum]	Probable salt tolerance-like protein At1g78600 OS=Arabidopsis thaliana GN=At1g78600 PE=1 SV=2	zinc finger protein CONSTANS
		CL14115.Contig7_All	-0.535615	Down	0.016517	0.187126	PREDICTED: probable salt tolerance-like protein At1g78600-like [Solanum lycopersicum]	Probable salt tolerance-like protein At1g78600 OS=Arabidopsis thaliana GN=At1g78600 PE=1 SV=2	zinc finger protein CONSTANS
		CL10227.Contig1_All	-0.55309	Down	0.0300934	0.261522	unnamed protein product [Vitis vinifera]	Transcription factor PIF7 OS=Arabidopsis thaliana GN=BHLH72 PE=1 SV=2	phytochrome-interacting factor 3
		CL7736.Contig2_All	-0.546204	Down	0.127819	0.524391	PREDICTED: transcription factor PIF1-like [Solanum lycopersicum]	Transcription factor PIF1 OS=Arabidopsis thaliana GN=PIF1 PE=1 SV=1	phytochrome-interacting factor 3
		Unigene14185_All	-0.789589	Down	0.000676712	0.0196788	PREDICTED: transcription factor PIF1-like [Solanum lycopersicum]	Transcription factor PIF1 OS=Arabidopsis thaliana GN=PIF1 PE=1 SV=1	phytochrome-interacting factor 3
		CL1232.Contig1_All	0.24526	Up	0.292596	0.703469	hypothetical protein VITISV_005183 [Vitis vinifera]	Transcription factor bHLH62 OS=Arabidopsis thaliana GN=BHLH62 PE=2 SV=1	phytochrome-interacting factor 3
		CL1232.Contig2_All	0.0163214	Up	0.949666	0.977671	hypothetical protein VITISV_005183 [Vitis vinifera]	Transcription factor bHLH62 OS=Arabidopsis thaliana GN=BHLH62 PE=2 SV=1	phytochrome-interacting factor 3
		Unigene39862_All	0.128161	Up	0.499986	0.839792	PREDICTED: transcription factor bHLH62-like [Vitis vinifera]	Transcription factor bHLH78 OS=Arabidopsis thaliana GN=BHLH78 PE=2 SV=1	phytochrome-interacting factor 3
		CL8412.Contig1_All	-0.302037	Down	0.289028	0.698676	hypothetical protein PRUPE_ppa005829mg [Prunus persica]	Transcription factor bHLH63 OS=Arabidopsis thaliana GN=BHLH63 PE=2 SV=1	phytochrome-interacting factor 3
		CL8412.Contig2_All	-0.380493	Down	0.07857	0.426068	hypothetical protein PRUPE_ppa005829mg [Prunus persica]	Transcription factor bHLH63 OS=Arabidopsis thaliana GN=BHLH63 PE=2 SV=1	phytochrome-interacting factor 3
		CL11069.Contig1_All	1.04995	Up	3.2e-10	4.32e-08	predicted protein [Physcomitrella patens subsp. patens] >gi|162673055|gb|EDQ59584.1| predicted protein [Physcomitrella patens subsp. patens]	Transcription factor bHLH62 OS=Arabidopsis thaliana GN=BHLH62 PE=2 SV=1	phytochrome-interacting factor 3
		CL11069.Contig2_All	1.3184	Up	1.88e-19	6.46e-17	TPA: putative HLH DNA-binding domain superfamily protein [Zea mays]	Transcription factor bHLH62 OS=Arabidopsis thaliana GN=BHLH62 PE=2 SV=1	phytochrome-interacting factor 3
		CL11069.Contig3_All	1.13539	Up	8.59e-05	0.00360573	putative bHLH transcription factor (bHLH062) [Arabidopsis thaliana] >gi|51971523|dbj|BAD44426.1| putative bHLH transcription factor (bHLH062) [Arabidopsis thaliana]	Transcription factor bHLH62 OS=Arabidopsis thaliana GN=BHLH62 PE=2 SV=1	phytochrome-interacting factor 3
		CL12137.Contig2_All	-0.331196	Down	3.52e-07	2.76e-05	PREDICTED: two-component response regulator-like APRR5-like [Vitis vinifera]	Two-component response regulator-like APRR5 OS=Arabidopsis thaliana GN=APRR5 PE=1 SV=2	pseudo-response regulator 5
		CL7617.Contig1_All	-0.251061	Down	0.147046	0.549127	PREDICTED: two-component response regulator-like PRR37-like [Solanum lycopersicum]	Two-component response regulator-like PRR73 OS=Oryza sativa subsp. japonica GN=PRR73 PE=2 SV=1	pseudo-response regulator 7
		Unigene19579_All	0.192381	Up	0.442686	0.81046	PREDICTED: two-component response regulator-like PRR37-like [Solanum lycopersicum]	Two-component response regulator-like APRR7 OS=Arabidopsis thaliana GN=APRR7 PE=2 SV=1	pseudo-response regulator 7
		CL4715.Contig6_All	0.368245	Up	0.416858	0.799521	timing of cab expression 1-like [Chrysanthemum seticuspe f. boreale]	Two-component response regulator-like APRR1 OS=Arabidopsis thaliana GN=APRR1 PE=1 SV=1	pseudo-response regulator 1
		CL4737.Contig2_All	0.17121	Up	0.530894	0.854254	Two-component response regulator-like APRR7	Two-component response regulator-like APRR7 OS=Arabidopsis thaliana GN=APRR7 PE=2 SV=1	ribonuclease P/MRP protein subunit RPP1 [EC:3.1.26.5]
		CL4737.Contig4_All	0.244314	Up	0.368798	0.769636	Two-component response regulator-like APRR7	Two-component response regulator-like APRR7 OS=Arabidopsis thaliana GN=APRR7 PE=2 SV=1	ribonuclease P/MRP protein subunit RPP1 [EC:3.1.26.5]
	L2 vs S2	Unigene11703_All	0.254671	Up	0.00224932	0.0262049	gigantea-like [Chrysanthemum seticuspe f. boreale]	Protein GIGANTEA OS=Arabidopsis thaliana GN=GI PE=1 SV=2
		Unigene38196_All	1.33185	Up	5.29528e-17	6.68735e-15	gigantea-like [Chrysanthemum seticuspe f. boreale]	Protein GIGANTEA OS=Arabidopsis thaliana GN=GI PE=1 SV=2
		Unigene29301_All	0.681453	Up	5.79626e-13	5.02975e-11	gigantea-like [Chrysanthemum seticuspe f. boreale]	Protein GIGANTEA OS=Arabidopsis thaliana GN=GI PE=1 SV=2
		Unigene18727_All	1.15928	Up	8.84464e-06	0.000245958	GIGANTEA, partial [Chrysanthemum x morifolium]	Protein GIGANTEA OS=Arabidopsis thaliana GN=GI PE=1 SV=2
		Unigene28531_All	1.25229	Up	0.00518096	0.0493717	phytochrome B, putative [Ricinus communis] >gi|223541166|gb|EEF42722.1| phytochrome B, putative [Ricinus communis]	Phytochrome E OS=Ipomoea nil GN=PHYE PE=2 SV=1
		Unigene34044_All	0.539378	Up	0.000624504	0.00949598	unnamed protein product [Vitis vinifera]	Protein LHY OS=Arabidopsis thaliana GN=LHY PE=1 SV=2
		CL9998.Contig1_All	0.31983	Up	0.0369952	0.188513	PREDICTED: F-box/kelch-repeat protein At1g51550-like [Solanum lycopersicum]	F-box/kelch-repeat protein At1g51550 OS=Arabidopsis thaliana GN=At1g51550 PE=2 SV=1
		CL8494.Contig3_All	0.136393	Up	0.477368	0.750733	PREDICTED: transcription factor DIVARICATA-like [Solanum lycopersicum]	Transcription factor DIVARICATA OS=Antirrhinum majus GN=DIVARICATA PE=2 SV=1
		Unigene12136_All	0.297511	Up	3.57254e-07	1.37458e-05	flavin-binding kelch repeat F-box 1 [Helianthus annuus]	Adagio protein 3 OS=Arabidopsis thaliana GN=ADO3 PE=1 SV=1
		Unigene23078_All	-0.850433	Down	0.00021786	0.00394165	predicted protein [Populus trichocarpa] >gi|222851041|gb|EEE88588.1| predicted protein [Populus trichocarpa]	Protein EARLY FLOWERING 4 OS=Arabidopsis thaliana GN=ELF4 PE=1 SV=1
		Unigene2193_All	1.5452	Up	1.31184e-05	0.000351658	jumonji/Zn finger-class transcription factor ELF6 [Arabidopsis thaliana] >gi|75323150|sp|Q6BDA0.1|ELF6_ARATH RecName: Full=Probable lysine-specific demethylase ELF6; AltName: Full=Early flowering 6; AltName: Full=Jumonji domain-containing protein 11; AltName: Full=Probable lysine-specific histone demethylase ELF6 >gi|50513175|gb|AAT77780.1| early flowering 6 [Arabidopsis thaliana] >gi|332003334|g…	Probable lysine-specific demethylase ELF6 OS=Arabidopsis thaliana GN=ELF6 PE=1 SV=1
		Unigene11436_All	0.65625	Up	3.4272e-13	3.06213e-11	hypothetical protein PRUPE_ppa007083mg [Prunus persica]	Zinc finger protein CONSTANS-LIKE 5 OS=Arabidopsis thaliana GN=COL5 PE=2 SV=2
		CL7046.Contig5_All	0.237893	Up	0.0026654	0.0300232	hypothetical protein PRUPE_ppa006303mg [Prunus persica]	Zinc finger protein CONSTANS-LIKE 9 OS=Arabidopsis thaliana GN=COL9 PE=2 SV=1
		Unigene34062_All	-0.0537956	Down	0.398276	0.696065	PREDICTED: zinc finger protein CONSTANS-LIKE 16 [Vitis vinifera] >gi|297737819|emb|CBI27020.3| unnamed protein product [Vitis vinifera]	Zinc finger protein CONSTANS-LIKE 16 OS=Arabidopsis thaliana GN=COL16 PE=2 SV=2
		Unigene14733_All	0.767595	Up	5.57862e-05	0.00125245	PREDICTED: uncharacterized protein LOC101299163 [Fragaria vesca subsp. vesca]	Zinc finger protein CONSTANS-LIKE 10 OS=Arabidopsis thaliana GN=COL10 PE=1 SV=1
		CL201.Contig1_All	0.0597589	Up	0.684222	0.859868	CONSTANS-like protein [Chrysanthemum x morifolium]	Zinc finger protein CONSTANS-LIKE 2 OS=Arabidopsis thaliana GN=COL2 PE=1 SV=1
		Unigene11502_All	-0.00734427	Down	0.968844	0.98502	constans-like protein [Chrysanthemum x morifolium]	Zinc finger protein CONSTANS-LIKE 2 OS=Arabidopsis thaliana GN=COL2 PE=1 SV=1
		CL11101.Contig1_All	-0.260218	Down	0.100894	0.345806	PREDICTED: zinc finger protein CONSTANS-LIKE 16 [Vitis vinifera]	Zinc finger protein CONSTANS-LIKE 16 OS=Arabidopsis thaliana GN=COL16 PE=2 SV=2
		CL14115.Contig5_All	-0.269807	Down	0.138202	0.409135	PREDICTED: probable salt tolerance-like protein At1g78600-like [Solanum lycopersicum]	Probable salt tolerance-like protein At1g78600 OS=Arabidopsis thaliana GN=At1g78600 PE=1 SV=2
		CL14115.Contig7_All	0.0597266	Up	0.815064	0.92418	PREDICTED: probable salt tolerance-like protein At1g78600-like [Solanum lycopersicum]	Probable salt tolerance-like protein At1g78600 OS=Arabidopsis thaliana GN=At1g78600 PE=1 SV=2
		CL10227.Contig1_All	0.59818	Up	0.00322694	0.0346125	unnamed protein product [Vitis vinifera]	Transcription factor PIF7 OS=Arabidopsis thaliana GN=BHLH72 PE=1 SV=2
		CL7736.Contig2_All	-0.581781	Down	0.0251706	0.149061	PREDICTED: transcription factor PIF1-like [Solanum lycopersicum]	Transcription factor PIF1 OS=Arabidopsis thaliana GN=PIF1 PE=1 SV=1
		Unigene14185_All	-0.688358	Down	0.000102556	0.00211737	PREDICTED: transcription factor PIF1-like [Solanum lycopersicum]	Transcription factor PIF1 OS=Arabidopsis thaliana GN=PIF1 PE=1 SV=1
		CL1232.Contig1_All	0.278775	Up	0.117303	0.371911	hypothetical protein VITISV_005183 [Vitis vinifera]	Transcription factor bHLH62 OS=Arabidopsis thaliana GN=BHLH62 PE=2 SV=1
		CL1232.Contig2_All	0.178425	Up	0.36061	0.65807	hypothetical protein VITISV_005183 [Vitis vinifera]	Transcription factor bHLH62 OS=Arabidopsis thaliana GN=BHLH62 PE=2 SV=1
		Unigene39862_All	0.291091	Up	0.0596768	0.254538	PREDICTED: transcription factor bHLH62-like [Vitis vinifera]	Transcription factor bHLH78 OS=Arabidopsis thaliana GN=BHLH78 PE=2 SV=1
		CL8412.Contig1_All	-0.0161787	Down	0.946896	0.98602	hypothetical protein PRUPE_ppa005829mg [Prunus persica]	Transcription factor bHLH63 OS=Arabidopsis thaliana GN=BHLH63 PE=2 SV=1
		CL8412.Contig2_All	0.130742	Up	0.479086	0.752288	hypothetical protein PRUPE_ppa005829mg [Prunus persica]	Transcription factor bHLH63 OS=Arabidopsis thaliana GN=BHLH63 PE=2 SV=1
		CL11069.Contig1_All	-0.824762	Down	0.000729286	0.0107857	predicted protein [Physcomitrella patens subsp. patens] >gi|162673055|gb|EDQ59584.1| predicted protein [Physcomitrella patens subsp. patens]	Transcription factor bHLH62 OS=Arabidopsis thaliana GN=BHLH62 PE=2 SV=1
		CL11069.Contig2_All	-0.550809	Down	0.00394114	0.0399888	TPA: putative HLH DNA-binding domain superfamily protein [Zea mays]	Transcription factor bHLH62 OS=Arabidopsis thaliana GN=BHLH62 PE=2 SV=1
		CL11069.Contig3_All	-0.90855	Down	0.0125131	0.0928004	putative bHLH transcription factor (bHLH062) [Arabidopsis thaliana] >gi|51971523|dbj|BAD44426.1| putative bHLH transcription factor (bHLH062) [Arabidopsis thaliana]	Transcription factor bHLH62 OS=Arabidopsis thaliana GN=BHLH62 PE=2 SV=1
		CL12137.Contig2_All	0.712687	Up	2.19338e-17	2.85174e-15	PREDICTED: two-component response regulator-like APRR5-like [Vitis vinifera]	Two-component response regulator-like APRR5 OS=Arabidopsis thaliana GN=APRR5 PE=1 SV=2
		CL7617.Contig1_All	0.385389	Up	0.0762254	0.294286	PREDICTED: two-component response regulator-like PRR37-like [Solanum lycopersicum]	Two-component response regulator-like PRR73 OS=Oryza sativa subsp. japonica GN=PRR73 PE=2 SV=1
		Unigene19579_All	0.25242	Up	0.408402	0.70009	PREDICTED: two-component response regulator-like PRR37-like [Solanum lycopersicum]	Two-component response regulator-like APRR7 OS=Arabidopsis thaliana GN=APRR7 PE=2 SV=1
		CL4715.Contig6_All	0.703692	Up	0.127052	0.386915	timing of cab expression 1-like [Chrysanthemum seticuspe f. boreale]	Two-component response regulator-like APRR1 OS=Arabidopsis thaliana GN=APRR1 PE=1 SV=1
		CL4737.Contig2_All	-0.407357	Down	0.0758078	0.294021	ChNRRa [Chrysanthemum x morifolium]	Two-component response regulator-like APRR7 OS=Arabidopsis thaliana GN=APRR7 PE=2 SV=1
		CL4737.Contig4_All	0.875337	Up	0.00049216	0.00779723	ChNRRa [Chrysanthemum x morifolium]	Two-component response regulator-like APRR7 OS=Arabidopsis thaliana GN=APRR7 PE=2 SV=1
		Unigene23925_All	-0.229812	Down	0.734656	0.888835	flowering locus T-Like protein [Chrysanthemum x morifolium] >gi|356874554|dbj|BAL14657.1| FT like protein [Chrysanthemum seticuspe f. boreale]	Protein HEADING DATE 3A OS=Oryza sativa subsp. japonica GN=HD3A PE=1 SV=1
