# Supplementary material for: Transcriptomic analysis of differentially expressed genes in the floral transition of the summer flowering chrysanthemum
Source: BMC Genomics. 2016 Aug 24;17(1):673. doi: 10.1186/s12864-016-3024-4 (PMC4995656; doi:10.1186/s12864-016-3024-4)
Supplement: Additional file 12: Table S2. — Transcription behavior of unigenes encoding C3H, Dof, GATA, GRAS, bHLH, BBX, bZIP, WRKY, MYB and MADS transcription factors. (XLSX 39 kb) [file 12864_2016_3024_MOESM12_ESM.xlsx]

## Sheet: Additional file 12
	TF family	Comparison	GeneID	log2 Ratio	Up-Down-Regulation	P-value	FDR	Gene description
	C3H	CK VS S1	CL10432.Contig4_All	-3.08207	Down	4.66628e-139	3.97006e-136	PREDICTED: zinc finger CCCH domain-containing protein 29-like [Vitis vinifera]
			CL10432.Contig3_All	-2.95155	Down	2.03218e-35	2.63876e-33	PREDICTED: zinc finger CCCH domain-containing protein 29-like [Vitis vinifera]
			CL10432.Contig5_All	-2.82764	Down	6.7712e-49	1.29524e-46	PREDICTED: zinc finger CCCH domain-containing protein 29-like [Vitis vinifera]
			CL10432.Contig7_All	-2.20249	Down	0	0	PREDICTED: zinc finger CCCH domain-containing protein 29-like isoform 3 [Solanum lycopersicum]
			Unigene29389_All	-1.36918	Down	2.36494e-09	7.89747e-08	Zinc finger CCCH domain-containing protein [Medicago truncatula]
			Unigene8326_All	-1.16653	Down	0	0	PREDICTED: zinc finger CCCH domain-containing protein 29-like isoform 3 [Solanum lycopersicum]
			Unigene19199_All	-1.15154	Down	6.5842e-07	1.60189e-05	PREDICTED: zinc finger CCCH domain-containing protein 44-like [Vitis vinifera]
			CL10432.Contig1_All	-1.08009	Down	0	0	PREDICTED: zinc finger CCCH domain-containing protein 29-like [Vitis vinifera]
		CK VS S2	CL14309.Contig3_All	-2.56664	Down	5.04724e-08	1.14715e-06	PREDICTED: zinc finger CCCH domain-containing protein 19-like [Fragaria vesca subsp. vesca]
			CL10432.Contig2_All	-2.11531	Down	6.38832e-31	5.65764e-29	Zinc finger CCCH domain-containing protein 29 OS=Arabidopsis thaliana
			CL10432.Contig3_All	-2.09689	Down	4.13274e-24	2.77035e-22	PREDICTED: zinc finger CCCH domain-containing protein 29-like [Vitis vinifera]
			CL10432.Contig4_All	-2.06504	Down	1.91922e-87	5.56189e-85	PREDICTED: zinc finger CCCH domain-containing protein 29-like [Vitis vinifera]
			Unigene17815_All	-2.05315	Down	5.57802e-09	1.41395e-07	hypothetical protein ARALYDRAFT_906461
			CL10432.Contig5_All	-2.01987	Down	5.78754e-33	5.56713e-31	PREDICTED: zinc finger CCCH domain-containing protein 29-like [Vitis vinifera]
			Unigene17816_All	-1.68135	Down	1.45558e-222	1.54932e-219	Zinc finger CCCH domain-containing protein 44
			Unigene29389_All	-1.52518	Down	1.17357e-10	3.50995e-09	Zinc finger CCCH domain-containing protein
			CL6979.Contig1_All	-1.499	Down	1.25947e-12	4.4506e-11	PREDICTED: zinc finger CCCH domain-containing protein 44-like [Vitis vinifera]
			Unigene19199_All	-1.4556	Down	2.9172e-09	7.62725e-08	PREDICTED: zinc finger CCCH domain-containing protein 44-like [Vitis vinifera]
			CL10432.Contig7_All	-1.39044	Down	0	0	PREDICTED: zinc finger CCCH domain-containing protein 29-like isoform 3 [Solanum lycopersicum]
			CL3918.Contig2_All	-1.12399	Down	6.03358e-14	2.34209e-12	PREDICTED: zinc finger CCCH domain-containing protein 49-like [Vitis vinifera]
			CL6979.Contig3_All	-1.02689	Down	1.94006e-07	4.0827e-06	PREDICTED: zinc finger CCCH domain-containing protein
			Unigene8326_All	-1.00412	Down	0	0	PREDICTED: zinc finger CCCH domain-containing protein 29-like isoform 3 [Solanum lycopersicum]
			CL3918.Contig1_All	-1.00365	Down	8.12304e-07	1.56406e-05	PREDICTED: zinc finger CCCH domain-containing protein 49-like [Vitis vinifera]
		CK VS L1	CL7742.Contig2_All	2.43279	Up	3.71806e-07	1.61835e-05	Zinc finger CCCH domain-containing protein 63 OS=Arabidopsis thaliana
			CL1935.Contig2_All	1.03123	Up	4.58932e-06	0.000165204	Zinc finger CCCH domain-containing protein 18 OS=Arabidopsis thaliana
			CL10432.Contig5_All	-1.53355	Down	2.90244e-22	3.92639e-20	PREDICTED: zinc finger CCCH domain-containing protein 29-like [Vitis vinifera]
			CL10432.Contig3_All	-1.5133	Down	1.98226e-15	1.88068e-13	PREDICTED: zinc finger CCCH domain-containing protein 29-like [Vitis vinifera]
			CL10432.Contig4_All	-1.43212	Down	2.75142e-51	1.0494e-48	PREDICTED: zinc finger CCCH domain-containing protein 29-like [Vitis vinifera]
			CL10432.Contig7_All	-1.20211	Down	3.03332e-258	1.44133e-254	PREDICTED: zinc finger CCCH domain-containing protein 29-like isoform 3 [Solanum lycopersicum]
			CL10432.Contig2_All	-1.17057	Down	1.36276e-13	1.14863e-11	Zinc finger CCCH domain-containing protein 29 OS=Arabidopsis thaliana
		CK VS L2	CL3212.Contig2_All	3.79371	Up	5.31478e-07	1.24775e-05	Zinc finger CCCH domain-containing protein 38 OS=Arabidopsis thaliana
			CL4636.Contig2_All	2.35464	Up	2.78448e-05	0.000476766	PREDICTED: zinc finger CCCH domain-containing protein ZFN-like [Fragaria vesca subsp. vesca]
			CL10432.Contig3_All	-1.41262	Down	3.53268e-14	1.73733e-12	PREDICTED: zinc finger CCCH domain-containing protein 29-like [Vitis vinifera]
			CL10432.Contig4_All	-1.36838	Down	2.22108e-48	3.91884e-46	PREDICTED: zinc finger CCCH domain-containing protein 29-like [Vitis vinifera]
			Unigene17815_All	-1.27348	Down	4.41672e-05	0.000720119	Zinc finger CCCH domain-containing protein 44 OS=Arabidopsis thaliana
			Unigene17816_All	-1.23565	Down	1.49459e-137	1.12031e-134	Zinc finger CCCH domain-containing protein 44 OS=Arabidopsis thaliana GN=At3g51120 PE=2 SV=3
			Unigene23289_All	-1.20842	Down	2.12664e-92	9.16894e-90	Zinc finger CCCH domain-containing protein 44 OS=Arabidopsis thaliana GN=At3g51120 PE=2 SV=3
			CL10432.Contig5_All	-1.20377	Down	5.56904e-16	3.05007e-14	PREDICTED: zinc finger CCCH domain-containing protein 29-like [Vitis vinifera]
			CL10432.Contig2_All	-1.10364	Down	1.35934e-12	5.92986e-11	unnamed protein product [Vitis vinifera]
			CL3918.Contig2_All	-1.07544	Down	8.11134e-13	3.60282e-11	PREDICTED: zinc finger CCCH domain-containing protein 49-like [Vitis vinifera]
			Unigene19199_All	-1.01473	Down	1.02207e-05	0.000192221	PREDICTED: zinc finger CCCH domain-containing protein 44-like [Vitis vinifera]
			CL10432.Contig7_All	-1	Down	9.30044e-194	1.08839e-190	PREDICTED: zinc finger CCCH domain-containing protein 29-like isoform 3
		CK VS L3	CL1935.Contig2_All	1.00607	Up	8.52322e-06	0.000295773	Zinc finger CCCH domain-containing protein 18 OS=Arabidopsis thaliana GN=At2g05160
	Dof	CK VS S1	Unigene11630_All	1.07253	Up	4.1572e-10	1.49464e-08	dof zinc finger protein DOF5.4-like
	GATA	CK VS S1	CL4144.Contig3_All	1.90089	Up	1.70745e-05	0.000321117	PREDICTED: GATA transcription factor 16-like [Solanum lycopersicum]
			Unigene11192_All	1.07085	Up	9.75748e-06	0.000192727	PREDICTED: GATA transcription factor 9 [Vitis vinifera]
			Unigene37595_All	-1.56226	Down	1.39739e-16	8.2417e-15	PREDICTED: GATA transcription factor 1-like [Solanum lycopersicum]
		CK VS S2	CL4144.Contig3_All	2.3487	Up	9.21712e-09	2.2776e-07	PREDICTED: GATA transcription factor 16-like [Solanum lycopersicum]
			Unigene15909_All	1.6534	Up	2.92076e-43	3.81477e-41	GATA transcription factor 21 OS=Arabidopsis thaliana
			CL4144.Contig4_All	1.41904	Up	3.45056e-08	7.97621e-07	PREDICTED: GATA transcription factor 16-like isoform 2 [Cucumis sativus]
			CL4144.Contig2_All	1.24742	Up	5.53268e-05	0.000761385	PREDICTED: GATA transcription factor 16-like [Solanum lycopersicum]
		CK VS L1	Unigene11192_All	1.06544	Up	1.48919e-05	0.000482465	PREDICTED: GATA transcription factor 9 [Vitis vinifera]
			Unigene37595_All	-1.04673	Down	3.11546e-09	1.77024e-07	PREDICTED: GATA transcription factor 1-like [Solanum lycopersicum]
		CK VS L2	CL4144.Contig3_All	2.40844	Up	3.38654e-09	1.06465e-07	PREDICTED: GATA transcription factor 16-like [Solanum lycopersicum]
			Unigene15909_All	2.12481	Up	2.79398e-81	1.01723e-78	PREDICTED: uncharacterized protein LOC100261004 [Vitis vinifera]
			CL4144.Contig4_All	1.50553	Up	3.7673e-09	1.17597e-07	PREDICTED: GATA transcription factor 16-like isoform 2 [Cucumis sativus]
			CL3060.Contig2_All	1.34585	Up	6.473e-14	3.12308e-12	PREDICTED: uncharacterized protein LOC100261004 [Vitis vinifera]
		CK VS L3	CL12139.Contig1_All	1.8985	Up	6.24892e-221	2.63834e-217	PREDICTED: GATA transcription factor 9-like [Vitis vinifera]
			Unigene15909_All	1.82879	Up	1.47906e-54	6.93857e-52	PREDICTED: uncharacterized protein LOC100261004 [Vitis vinifera]
			CL3060.Contig2_All	1.54273	Up	7.29734e-19	9.74084e-17	PREDICTED: uncharacterized protein LOC100261004 [Vitis vinifera]
			CL4144.Contig4_All	1.37285	Up	1.64761e-07	7.76763e-06	PREDICTED: GATA transcription factor 16-like isoform 2 [Cucumis sativus]
	GRAS	CK VS S1	Unigene36773_All	1.15467	Up	2.43672e-11	9.918e-10	GRAS family transcription factor [Populus trichocarpa]
			Unigene29759_All	-2.45619	Down	2.43014e-236	4.86058e-233	GRAS4 protein [Solanum lycopersicum]
		CK VS S2	Unigene36773_All	1.03974	Up	4.2785e-09	1.09748e-07	GRAS family transcription factor [Populus trichocarpa]
			Unigene29759_All	-1.08849	Down	1.7725e-74	4.28604e-72	GRAS4 protein [Solanum lycopersicum]
			CL4412.Contig3_All	-1.08138	Down	1.00757e-10	3.02778e-09	GRAS family transcription factor [Populus trichocarpa]
		CK VS L1	Unigene29759_All	-1.2392	Down	1.92899e-88	1.5713e-85	GRAS4 protein [Solanum lycopersicum]
			CL4412.Contig3_All	-1.04213	Down	6.64726e-10	4.03649e-08	GRAS family transcription factor [Populus trichocarpa]
		CK VS L2	CL4412.Contig3_All	-1.00792	Down	1.61377e-09	5.25633e-08	GRAS family transcription factor [Populus trichocarpa]
	bHLH	CK VS S1	CL10741.Contig1_All	1.55802	Up	2.75e-07	7.08e-06	BHLH transcription factor [Medicago truncatula]
			Unigene8480_All	1.05292	Up	1.19e-29	1.26e-27	PREDICTED: transcription factor bHLH96-like [Solanum lycopersicum]
			CL3501.Contig1_All	-2.23155	Down	5.68e-52	1.2e-49	PREDICTED: transcription factor bHLH130-like [Solanum lycopersicum]
			CL5452.Contig1_All	-1.00641	Down	7.94e-50	1.57e-47	PREDICTED: transcription factor bHLH35 [Vitis vinifera]
			Unigene1028_All	-1.20896	Down	0	0	PREDICTED: transcription factor bHLH13 [Vitis vinifera]
			Unigene23358_All	-1.50256	Down	2.76e-289	8.05e-286	PREDICTED: transcription factor bHLH13 [Vitis vinifera]
			Unigene31071_All	-1.68395	Down	5.35e-05	0.000902996	PREDICTED: putative transcription factor bHLH041 [Vitis vinifera]
			Unigene32855_All	-1.34299	Down	4.99e-07	1.24e-05	PREDICTED: putative transcription factor bHLH041 [Vitis vinifera]
			Unigene32856_All	-1.79089	Down	2.47e-05	0.000451253	PREDICTED: putative transcription factor bHLH041 [Vitis vinifera]
			Unigene37128_All	-1.37995	Down	4.11e-123	2.95e-120	PREDICTED: transcription factor bHLH13 [Vitis vinifera]
			Unigene7019_All	-1.6246	Down	2.63e-09	8.72e-08	PREDICTED: putative transcription factor bHLH041 [Vitis vinifera]
		CK VS S2	Unigene10675_All	1.456	Up	1.64128e-06	3.00429e-05	PREDICTED: transcription factor bHLH47-like isoform 1 [Vitis vinifera]
			CL11955.Contig2_All	-1.14978	Down	3.8856e-07	7.8827e-06	PREDICTED: LOW QUALITY PROTEIN: transcription factor bHLH49-like [Vitis vinifera]
			CL5452.Contig1_All	-2.20132	Down	4.2375e-153	2.44981e-150	PREDICTED: transcription factor bHLH35 [Vitis vinifera]
			CL5452.Contig2_All	-2.02431	Down	8.39592e-182	6.41758e-179	PREDICTED: transcription factor bHLH35 [Vitis vinifera]
			Unigene1028_All	-1.69967	Down	0	0	PREDICTED: transcription factor bHLH13 [Vitis vinifera]
			Unigene23358_All	-1.76664	Down	0	0	PREDICTED: transcription factor bHLH13 [Vitis vinifera]
			Unigene31071_All	-1.76633	Down	3.25454e-05	0.000470623	PREDICTED: putative transcription factor bHLH041 [Vitis vinifera]
			Unigene32855_All	-1.92249	Down	9.1337e-11	2.75562e-09	PREDICTED: putative transcription factor bHLH041 [Vitis vinifera]
			Unigene32856_All	-4.46646	Down	2.00774e-11	6.39976e-10	PREDICTED: putative transcription factor bHLH041 [Vitis vinifera]
			Unigene37128_All	-1.3278	Down	4.6458e-115	1.79361e-112	PREDICTED: transcription factor bHLH13 [Vitis vinifera]
			Unigene39862_All	1.19032	Up	3.2741e-09	8.50571e-08	PREDICTED: transcription factor bHLH62-like [Vitis vinifera]
			Unigene7019_All	-2.3224	Down	5.671e-14	2.20511e-12	PREDICTED: putative transcription factor bHLH041
		CK VS L1	CL3501.Contig1_All	-1.8008	Down	5.6118e-38	1.48141e-35	PREDICTED: transcription factor bHLH130-like [Solanum lycopersicum]
			CL5452.Contig1_All	-1.39146	Down	5.72096e-79	4.07761e-76	PREDICTED: transcription factor bHLH35 [Vitis vinifera]
			CL5452.Contig2_All	-1.15743	Down	1.56663e-78	1.10968e-75	PREDICTED: transcription factor bHLH35 [Vitis vinifera]
			Unigene1028_All	-1.06236	Down	0	0	PREDICTED: transcription factor bHLH13 [Vitis vinifera]
			Unigene23358_All	-1.13535	Down	1.5138e-180	4.31584e-177	PREDICTED: transcription factor bHLH13 [Vitis vinifera]
			Unigene32855_All	-1.3154	Down	1.29517e-06	5.16078e-05	PREDICTED: putative transcription factor bHLH041 [Vitis vinifera]
			Unigene37128_All	-1.19134	Down	2.15466e-94	2.04765e-91	PREDICTED: transcription factor bHLH13 [Vitis vinifera]
			Unigene7019_All	-1.75595	Down	7.64308e-10	4.62642e-08	PREDICTED: putative transcription factor bHLH041 [Vitis vinifera]
		CK VS L2	Unigene39862_All	1.48141	Up	1.55159e-14	7.79775e-13	PREDICTED: transcription factor bHLH62-like [Vitis vinifera]
			CL11069.Contig3_All	-1.57864	Down	1.31293e-06	2.89063e-05	putative bHLH transcription factor (bHLH062) [Arabidopsis thaliana]
			CL12802.Contig1_All	-1.50574	Down	6.93406e-09	2.09824e-07	PREDICTED: transcription factor bHLH80-like isoform 1 [Solanum lycopersicum]
			CL5452.Contig1_All	-3.85993	Down	2.24494e-264	4.29102e-261	PREDICTED: transcription factor bHLH35 [Vitis vinifera]
			CL5452.Contig2_All	-3.02713	Down	4.81996e-282	9.69784e-279	PREDICTED: transcription factor bHLH35 [Vitis vinifera]
			Unigene1028_All	-2.64254	Down	0	0	PREDICTED: transcription factor bHLH13 [Vitis vinifera]
			Unigene1063_All	1.32919	Up	3.12876e-05	0.000529158	PREDICTED: transcription factor bHLH51-like [Vitis vinifera]
			Unigene23358_All	-1.73194	Down	0	0	PREDICTED: transcription factor bHLH13 [Vitis vinifera]
			Unigene31071_All	-2.82223	Down	4.73104e-08	1.29063e-06	PREDICTED: putative transcription factor bHLH041 [Vitis vinifera]
			Unigene32855_All	-2.59974	Down	1.28731e-14	6.51237e-13	PREDICTED: putative transcription factor bHLH041 [Vitis vinifera]
			Unigene32856_All	-3.40692	Down	2.27516e-09	7.30069e-08	PREDICTED: putative transcription factor bHLH041 [Vitis vinifera]
			Unigene37128_All	-1.91154	Down	2.49002e-189	2.82741e-186	PREDICTED: transcription factor bHLH13 [Vitis vinifera]
			Unigene7019_All	-1.94072	Down	3.67148e-11	1.4106e-09	PREDICTED: putative transcription factor bHLH041 [Vitis vinifera]
		CK VS L3	CL3244.Contig1_All	1.46548	Up	6.69842e-06	0.000237657	PREDICTED: transcription factor bHLH135-like [Solanum lycopersicum]
			CL5452.Contig1_All	-2.21555	Down	3.25314e-149	6.07943e-146	PREDICTED: transcription factor bHLH35 [Vitis vinifera]
			CL5452.Contig2_All	-1.69152	Down	4.80876e-138	7.6136e-135	PREDICTED: transcription factor bHLH35 [Vitis vinifera]
			Unigene1028_All	-1.1032	Down	0	0	PREDICTED: transcription factor bHLH13 [Vitis vinifera]
			Unigene22647_All	1.0642	Up	9.22566e-28	1.90179e-25	PREDICTED: transcription factor bHLH61-like [Fragaria vesca subsp. vesca]
			Unigene23299_All	1.4153	Up	4.76034e-39	1.43561e-36	PREDICTED: transcription factor bHLH61-like [Fragaria vesca subsp. vesca]
			Unigene39862_All	1.34936	Up	9.23798e-12	7.354e-10	PREDICTED: transcription factor bHLH62-like [Vitis vinifera]
	BBX	CK VS S1	Unigene11436_All	1.77539	Up	2.29762e-57	5.4915e-55	constans-like protein
			CL7046.Contig5_All	1.11964	Up	1.58309e-46	2.90634e-44	constans-like protein
			Unigene34062_All	1.09796	Up	8.97144e-41	1.36556e-38	PREDICTED: zinc finger protein CONSTANS-LIKE 16 [Vitis vinifera]
			Unigene14733_All	-2.17475	Down	4.22916e-35	5.40531e-33	constans-like protein
		CK VS S2	Unigene11502_All	1.32601	Up	5.71124e-09	1.44514e-07	constans-like protein [Chrysanthemum x morifolium]
			Unigene34062_All	1.30941	Up	5.11182e-61	9.86763e-59	PREDICTED: zinc finger protein CONSTANS-LIKE 16
			Unigene11436_All	1.15832	Up	1.10597e-20	6.34242e-19	Zinc finger protein CONSTANS-LIKE 5
			Unigene14733_All	-1.68069	Down	4.79192e-25	3.36471e-23	constans-like protein
			CL201.Contig1_All	-1.31609	Down	1.29782e-28	1.05128e-26	CONSTANS-like protein [Chrysanthemum x morifolium]
			Unigene11562_All	1.05978	Up	5.81494e-05	0.000796571	PREDICTED: B-box zinc finger protein 20-like [Solanum lycopersicum]
			CL14115.Contig7_All	-1.03972	Down	1.79308e-06	3.25754e-05	PREDICTED: probable salt tolerance-like protein At1g78600-like [Solanum lycopersicum]
		CK VS L1	Unigene11502_All	1.57215	Up	1.00575e-12	7.86127e-11	constans-like protein [Chrysanthemum x morifolium]
			Unigene11436_All	1.47264	Up	3.50402e-35	8.4126e-33	Zinc finger protein CONSTANS-LIKE 5
			Unigene34062_All	1.16786	Up	1.36448e-45	4.4332e-43	PREDICTED: zinc finger protein CONSTANS-LIKE 16
			Unigene14733_All	-1.28412	Down	8.9782e-17	9.25745e-15	PREDICTED: uncharacterized protein LOC101299163 [Fragaria vesca subsp. vesca]
		CK VS L2	Unigene11436_All	1.81457	Up	2.60742e-59	6.29541e-57	Zinc finger protein CONSTANS-LIKE 10
			Unigene11502_All	1.31867	Up	9.64268e-09	2.87314e-07	Zinc finger protein CONSTANS-LIKE 5
			Unigene34062_All	1.25561	Up	2.51772e-54	5.35704e-52	PREDICTED: zinc finger protein CONSTANS-LIKE 16 [Vitis vinifera]
			CL201.Contig1_All	-1.25634	Down	3.8151e-26	3.43974e-24	CONSTANS-like protein [Chrysanthemum x morifolium]
			CL14115.Contig5_All	-1.03378	Down	1.38157e-10	5.04281e-09	PREDICTED: probable salt tolerance-like protein At1g78600-like [Solanum lycopersicum]
		CK VS L3	CL11101.Contig1_All		Up	1.10256e-12	9.5146e-11	PREDICTED: zinc finger protein CONSTANS-LIKE 16 [Vitis vinifera]
			Unigene11436_All		Up	1.81373e-21	2.77528e-19	Zinc finger protein CONSTANS-LIKE 5
	b-ZIP	CK VS S1	Unigene18412_All	1.15988	Up	2.05e-43	3.43e-41	bZIP transcription factor bZIP8 [Camellia sinensis]
		CK VS L1	Unigene18412_All	1.66834	Up	1.95508e-101	2.10337e-98	bZIP transcription factor bZIP8 [Camellia sinensis]
		CK VS L2	CL6301.Contig5_All	4.19496	Up	1.79495e-09	5.82661e-08	bZIP transcription factor [Solanum lycopersicum]
			CL6301.Contig9_All	4.11462	Up	6.42332e-09	1.954e-07	bZIP transcription factor [Solanum lycopersicum]
			CL6301.Contig4_All	3.98459	Up	4.30384e-08	1.18168e-06	bZIP transcription factor [Solanum lycopersicum]
			CL6301.Contig7_All	2.89183	Up	3.9816e-06	8.07337e-05	bZIP transcription factor [Solanum lycopersicum]
			CL6301.Contig8_All	2.75094	Up	1.61326e-06	3.50544e-05	bZIP transcription factor [Solanum lycopersicum]
			CL6301.Contig3_All	1.66802	Up	2.21548e-06	4.69393e-05	bZIP transcription factor [Solanum lycopersicum]
	WRKY	CK VS S1	Unigene17050_All	-11.442	Down	1.74523e-05	0.000327358	WRKY transcription factor, putative
			Unigene21832_All	-5.00782	Down	5.37204e-09	1.72424e-07	WRKY 7 transcription factor, partial [Helianthus annuus]
			CL999.Contig3_All	-3.14329	Down	1.26338e-13	6.15796e-12	WRKY-like transcription factor [Solanum peruvianum]
			CL111.Contig2_All	-2.68718	Down	2.35812e-73	8.04917e-71	WRKY transcription factor 1 [Artemisia annua]
			CL111.Contig5_All	-2.65786	Down	2.04102e-35	2.64722e-33	WRKY transcription factor 1 [Artemisia annua]
			CL999.Contig7_All	-2.42093	Down	3.18296e-06	6.85973e-05	WRKY transcription factor 8 [Nicotiana tabacum]
			CL111.Contig6_All	-2.41196	Down	9.09364e-134	7.24992e-131	WRKY transcription factor 1 [Artemisia annua]
			CL10533.Contig2_All	-2.37997	Down	1.38087e-72	4.63027e-70	WRKY transcription factor 1 [Artemisia annua]
			CL111.Contig4_All	-2.36117	Down	3.87162e-43	6.39698e-41	WRKY transcription factor 1 [Artemisia annua]
			CL10533.Contig3_All	-2.28111	Down	7.02474e-87	2.99951e-84	WRKY transcription factor 1 [Artemisia annua]
			CL2720.Contig1_All	-2.24581	Down	2.86346e-05	0.000514994	PREDICTED: WRKY transcription factor 22-like [Solanum lycopersicum]
			CL10533.Contig1_All	-2.22936	Down	7.12974e-47	1.31528e-44	WRKY transcription factor 1 [Artemisia annua]
			CL999.Contig4_All	-1.97355	Down	3.4964e-12	1.52726e-10	WRKY-like transcription factor [Solanum peruvianum]
			Unigene18021_All	-1.78713	Down	6.95942e-07	1.68634e-05	PREDICTED: WRKY transcription factor 22-like [Solanum lycopersicum]
			Unigene2036_All	-1.66983	Down	3.79504e-10	1.36961e-08	PREDICTED: probable WRKY transcription factor 33 [Glycine max]
			CL2712.Contig1_All	-1.66299	Down	3.16488e-07	8.0702e-06	WRKY22 [Catharanthus roseus]
			CL6892.Contig3_All	-1.66139	Down	1.81575e-28	1.83518e-26	PREDICTED: probable WRKY transcription factor 48 [Vitis vinifera]
			CL10878.Contig2_All	-1.6226	Down	3.77688e-05	0.000663059	WRKY transcription factor 1 [Artemisia annua]
			CL6351.Contig2_All	-1.60179	Down	4.08238e-92	1.88429e-89	WRKY transcription factor [Artemisia annua]
			Unigene8473_All	-1.51874	Down	3.0322e-133	2.40064e-130	WRKY transcription factor [Artemisia annua]
			Unigene24533_All	-1.51413	Down	3.2453e-09	1.06624e-07	WRKY domain class transcription factor [Malus x domestica]
			CL2712.Contig2_All	-1.46164	Down	4.20468e-09	1.36376e-07	WRKY22 [Catharanthus roseus]
			Unigene18020_All	-1.44824	Down	1.89891e-16	1.11077e-14	PREDICTED: WRKY transcription factor 22-like [Solanum lycopersicum]
			CL111.Contig3_All	-1.37597	Down	1.89336e-05	0.000353284	WRKY transcription factor 1 [Artemisia annua]
			CL1731.Contig2_All	-1.36755	Down	1.14735e-11	4.80373e-10	WRKY domain class transcription factor [Malus x domestica]
			CL1731.Contig4_All	-1.33786	Down	9.22828e-09	2.8856e-07	WRKY transcription factor 7 [(Populus tomentosa x P. bolleana) x P. tomentosa]
			CL11172.Contig1_All	-1.32858	Down	1.50648e-05	0.000286822	PREDICTED: probable WRKY transcription factor 7-like [Solanum lycopersicum]
			Unigene13132_All	-1.27416	Down	1.66555e-09	5.65467e-08	WRKY10 [Panax quinquefolius]
			CL1731.Contig1_All	-1.25342	Down	3.08676e-05	0.000552366	WRKY domain class transcription factor [Malus x domestica]
			CL8880.Contig1_All	-1.16422	Down	1.15019e-20	8.51493e-19	putative WRKY1a transcription factor [Coffea arabica]
			CL11132.Contig2_All	-1.13077	Down	9.02842e-06	0.00017954	PREDICTED: probable WRKY transcription factor 23-like [Fragaria vesca subsp. vesca]
			Unigene18203_All	-1.03693	Down	5.13234e-08	1.46317e-06	WRKY transcription factor [Picrorhiza kurrooa]
		CK VS S2	CL6892.Contig3_All	-2.62341	Down	2.0533e-49	3.09329e-47	PREDICTED: probable WRKY transcription factor 48 [Vitis vinifera]
			Unigene18021_All	-2.23206	Down	1.11884e-08	2.73095e-07	PREDICTED: WRKY transcription factor 22-like [Solanum lycopersicum]
			CL111.Contig4_All	-1.91033	Down	5.65678e-33	5.44595e-31	WRKY transcription factor 1 [Artemisia annua]
			CL10533.Contig3_All	-1.90508	Down	1.61847e-68	3.57226e-66	WRKY transcription factor 1 [Artemisia annua]
			CL10533.Contig1_All	-1.8481	Down	1.12682e-36	1.24355e-34	WRKY transcription factor 1 [Artemisia annua]
			CL111.Contig2_All	-1.79161	Down	2.27264e-44	3.06312e-42	WRKY transcription factor 1 [Artemisia annua]
			CL111.Contig5_All	-1.7342	Down	4.36626e-21	2.55014e-19	WRKY transcription factor 1 [Artemisia annua]
			CL10533.Contig2_All	-1.51945	Down	4.92054e-40	5.9365e-38	WRKY transcription factor 1 [Artemisia annua]
			Unigene2036_All	-1.48483	Down	1.07044e-08	2.61955e-07	PREDICTED: probable WRKY transcription factor 33 [Glycine max]
			Unigene8473_All	-1.45123	Down	1.90002e-123	8.32288e-121	WRKY transcription factor [Artemisia annua]
			CL11132.Contig2_All	-1.38862	Down	2.1229e-07	4.44692e-06	PREDICTED: probable WRKY transcription factor 23-like [Fragaria vesca subsp. vesca]
			CL111.Contig6_All	-1.36873	Down	8.72586e-62	1.71344e-59	WRKY transcription factor 1 [Artemisia annua]
			CL6351.Contig2_All	-1.36473	Down	3.1969e-72	7.49173e-70	WRKY transcription factor [Artemisia annua]
			Unigene18020_All	-1.24613	Down	3.0048e-13	1.11436e-11	PREDICTED: WRKY transcription factor 22-like [Solanum lycopersicum]
			CL1731.Contig3_All	-1.15471	Down	5.69482e-05	0.000781715	WRKY10 [Panax quinquefolius]
			Unigene13132_All	-1.03386	Down	3.92034e-07	7.9461e-06	WRKY10 [Panax quinquefolius]
			CL999.Contig4_All	-1.03145	Down	2.1053e-05	0.000316953	WRKY-like transcription factor [Solanum peruvianum]
		CK VS L1	Unigene21832_All	-3.31585	Down	8.16634e-07	3.37057e-05	WRKY 7 transcription factor, partial [Helianthus annuus]
			CL999.Contig7_All	-2.12278	Down	2.7149e-05	0.000823862	WRKY transcription factor 8 [Nicotiana tabacum]
			CL999.Contig3_All	-1.8679	Down	9.41586e-08	4.48907e-06	WRKY-like transcription factor [Solanum peruvianum]
			CL6892.Contig3_All	-1.83779	Down	3.16576e-31	6.38979e-29	PREDICTED: probable WRKY transcription factor 48 [Vitis vinifera]
			CL999.Contig4_All	-1.76484	Down	2.90492e-10	1.83127e-08	WRKY-like transcription factor [Solanum peruvianum]
			CL2712.Contig1_All	-1.75897	Down	1.98926e-07	9.03805e-06	WRKY22 [Catharanthus roseus]
			Unigene2036_All	-1.65166	Down	1.22298e-09	7.25264e-08	PREDICTED: probable WRKY transcription factor 33 [Glycine max]
			Unigene8473_All	-1.60887	Down	7.03504e-139	1.25356e-135	WRKY transcription factor [Artemisia annua]
			CL6351.Contig2_All	-1.58999	Down	1.97381e-87	1.58516e-84	WRKY transcription factor [Artemisia annua]
			CL111.Contig4_All	-1.55508	Down	2.53006e-24	3.80644e-22	WRKY transcription factor 1 [Artemisia annua]
			CL2712.Contig2_All	-1.5004	Down	4.5701e-09	2.54355e-07	WRKY22 [Catharanthus roseus]
			CL10533.Contig2_All	-1.43084	Down	1.2694e-35	3.1065e-33	WRKY transcription factor 1 [Artemisia annua]
			CL10533.Contig1_All	-1.352	Down	3.73574e-23	5.27257e-21	WRKY transcription factor 1 [Artemisia annua]
			CL10533.Contig3_All	-1.28392	Down	4.49446e-38	1.18921e-35	WRKY transcription factor 1 [Artemisia annua]
			CL7761.Contig1_All	-1.27099	Down	8.94966e-06	0.000305209	WRKY transcription factor, putative [Ricinus communis]communis]
			CL111.Contig6_All	-1.26193	Down	4.95268e-53	2.00998e-50	WRKY transcription factor 1 [Artemisia annua]
			CL111.Contig2_All	-1.25207	Down	5.72514e-26	9.34041e-24	WRKY transcription factor 1 [Artemisia annua]
			CL11132.Contig2_All	-1.09075	Down	2.43772e-05	0.000748513	PREDICTED: probable WRKY transcription factor 23-like [Fragaria vesca subsp. vesca]
			CL111.Contig5_All	-1.0474	Down	2.93472e-10	1.84801e-08	WRKY transcription factor 1 [Artemisia annua]
		CK VS L2	CL4067.Contig3_All	2.98518	Up	2.27208e-09	7.29285e-08	putative WRKY transcription factor 30 [Vitis aestivalis]
			CL4067.Contig6_All	2.86455	Up	5.72788e-18	3.47567e-16	putative WRKY transcription factor 30 [Vitis aestivalis]
			CL4067.Contig8_All	2.7629	Up	9.2474e-09	2.76326e-07	putative WRKY transcription factor 30 [Vitis aestivalis]
			CL4067.Contig2_All	2.59994	Up	1.94813e-08	5.55912e-07	putative WRKY transcription factor 30 [Vitis aestivalis]
			CL111.Contig1_All	1.85404	Up	2.09068e-09	6.74457e-08	WRKY transcription factor 1 [Artemisia annua]
			Unigene11506_All	1.55003	Up	1.24375e-06	2.74995e-05	WRKY transcription factor, putative [Ricinus communis]
			CL4067.Contig4_All	1.44128	Up	1.57725e-08	4.56902e-07	putative WRKY transcription factor 30 [Vitis aestivalis]
			Unigene17050_All	-11.442	Down	2.81162e-05	0.000480552	WRKY transcription factor, putative [Ricinus communis]
			CL6892.Contig3_All	-2.46056	Down	6.70166e-45	1.10587e-42	PREDICTED: probable WRKY transcription factor 48 [Vitis vinifera]
			CL11132.Contig2_All	-1.58414	Down	1.59301e-08	4.60766e-07	PREDICTED: probable WRKY transcription factor 23-like [Fragaria vesca subsp. vesca]
			Unigene8473_All	-1.50818	Down	1.3365e-127	8.85991e-125	WRKY transcription factor [Artemisia annua]
			CL10533.Contig3_All	-1.36546	Down	4.88816e-42	7.4647e-40	WRKY transcription factor 1 [Artemisia annua]
			CL6351.Contig2_All	-1.32073	Down	3.35108e-67	9.51284e-65	WRKY transcription factor [Artemisia annua]
			CL10533.Contig2_All	-1.31601	Down	8.20778e-32	9.25574e-30	WRKY transcription factor 1 [Artemisia annua]
			CL10533.Contig1_All	-1.24519	Down	9.84744e-21	6.93706e-19	WRKY transcription factor 1 [Artemisia annua]
			CL111.Contig6_All	-1.14771	Down	2.98026e-46	5.07862e-44	WRKY transcription factor 1 [Artemisia annua]
			Unigene2036_All	-1.08802	Down	9.24508e-06	0.000175658	PREDICTED: probable WRKY transcription factor 33 [Glycine max]
			CL999.Contig4_All	-1.00025	Down	4.17348e-05	0.000685233	WRKY-like transcription factor [Solanum peruvianum]
		CK VS L3	CL1932.Contig3_All	1.48002	Up	1.30135e-06	5.34397e-05	PREDICTED: probable WRKY transcription factor 65 [Vitis vinifera]
			CL11132.Contig2_All	-1.87364	Down	2.45694e-10	1.68318e-08	PREDICTED: probable WRKY transcription factor 23-like [Fragaria vesca subsp. vesca]
			CL6892.Contig3_All	-1.68302	Down	8.12968e-28	1.68194e-25	PREDICTED: probable WRKY transcription factor 48 [Vitis vinifera]
	MYB	CK VS S1	Unigene33253_All	1.78229	Up	1.81e-07	4.81e-06	PREDICTED: transcription factor MYB59-like [Vitis vinifera]
			Unigene53318_All	-2.9736	Down	4.32e-05	0.000747367	R2R3-MYB transcription factor MYB9 [Picea glauca]
			Unigene16537_All	-2.09901	Down	1.59e-06	3.64e-05	PREDICTED: transcription factor MYB44-like [Solanum lycopersicum]
			CL12688.Contig1_All	-1.91641	Down	3.14e-39	4.56e-37	PREDICTED: transcription factor MYB98-like [Fragaria vesca subsp. vesca]
			Unigene19978_All	-1.76892	Down	5.97e-08	1.69e-06	r2r3-myb transcription factor, putative [Ricinus communis]
		CK VS S2	Unigene33253_All	1.48492	Up	3.95264e-05	0.0005618	PREDICTED: transcription factor MYB59-like [Vitis vinifera]
			Unigene11782_All	-2.0424	Down	1.5344e-263	2.10548e-260	PREDICTED: transcriptional activator Myb-like [Solanum lycopersicum]
			Unigene19978_All	-1.88187	Down	1.8495e-08	4.41596e-07	r2r3-myb transcription factor, putative [Ricinus communis]
			CL12688.Contig1_All	-1.75817	Down	1.05486e-34	1.07748e-32	PREDICTED: transcription factor MYB98-like [Fragaria vesca subsp. vesca]
			CL12688.Contig2_All	-1.71838	Down	4.29778e-28	3.38271e-26	PREDICTED: transcriptional activator Myb [Vitis vinifera]
			CL1954.Contig1_All	-1.47127	Down	2.1313e-27	1.62692e-25	MYB transcription factor MYB112 [Medicago truncatula]
		CK VS L1	Unigene33253_All	1.92856	Up	1.08963e-08	5.83385e-07	PREDICTED: transcription factor MYB59-like [Vitis vinifera]
			CL12688.Contig1_All	-1.81076	Down	5.9862e-35	1.41047e-32	PREDICTED: transcription factor MYB98-like [Fragaria vesca subsp. vesca]
			Unigene16537_All	-1.75238	Down	3.24362e-05	0.000961535	PREDICTED: transcription factor MYB44-like [Solanum lycopersicum]
			Unigene19978_All	-1.73045	Down	1.81417e-07	8.29875e-06	r2r3-myb transcription factor, putative [Ricinus communis]
		CK VS L2	Unigene15244_All	1.22515	Up	9.62382e-26	8.54925e-24	MYB domain class transcription factor 6 [Malus x domestica]
			Unigene19978_All	-1.97407	Down	9.84932e-09	2.93014e-07	r2r3-myb transcription factor, putative [Ricinus communis]
			CL12688.Contig1_All	-1.86036	Down	1.63658e-36	2.16483e-34	PREDICTED: transcription factor MYB98-like [Fragaria vesca subsp. vesca]
		CK VS L3	Unigene15244_All	2.6327	Up	1.7109e-182	5.00091e-179	MYB domain class transcription factor [Malus x domestica]
			Unigene11478_All	1.56791	Up	4.53906e-06	0.000166431	Myb family transcription factor [Medicago truncatula]
	MADS	CK VS S1	Unigene33409_All	1.83168	Up	7.17444e-07	1.73402e-05	APETALA1 and FRUITFULL like protein [Chrysanthemum seticuspe f. boreale]
			Unigene15098_All	-2.16947	Down	9.97944e-12	4.2029e-10	hypothetical protein VITISV_005131 [Vitis vinifera]
		CK VS S2	Unigene12477_All	2.88487	Up	2.12722e-12	7.40438e-11	GSQUA2 protein [Gerbera hybrid cultivar]
			Unigene36671_All	2.73279	Up	4.30048e-18	2.12581e-16	MADS-box transcription factor CDM41 [Chrysanthemum x morifolium]
			Unigene56025_All	11.2771	Up	8.3545e-07	1.60429e-05	MADS-box transcription factor CDM111 [Chrysanthemum x morifolium]
			CL4112.Contig3_All	3.1985	Up	2.79776e-06	4.93098e-05	GSQUA2 protein [Gerbera hybrid cultivar]
			Unigene33409_All	3.11533	Up	2.9837e-26	2.19804e-24	APETALA1 and FRUITFULL like protein [Chrysanthemum seticuspe f. boreale]
			Unigene12477_All	2.88487	Up	2.12722e-12	7.40438e-11	GSQUA2 protein [Gerbera hybrid cultivar]
			Unigene8889_All	-2.88189	Down	5.62766e-06	9.38281e-05	mads box protein, putative [Ricinus communis]
			Unigene15098_All	-1.42245	Down	4.49542e-07	9.02977e-06	MADS-box protein SOC1
		CK VS L1	Unigene22350_All	-1.38343	Down	3.85912e-06	0.000140965	MADS domain protein [Gerbera hybrid cultivar]
		CK VS L2	Unigene56025_All	12.1924	Up	4.43786e-12	1.84873e-10	MADS-box transcription factor CDM111 [Chrysanthemum x morifolium]
			CL4112.Contig3_All	3.04415	Up	1.71499e-05	0.000307558	GSQUA2 protein [Gerbera hybrid cultivar]
			Unigene12477_All	2.64825	Up	8.75688e-10	2.94511e-08	GSQUA2 protein [Gerbera hybrid cultivar]
			Unigene33409_All	2.37759	Up	2.19898e-12	9.45594e-11	APETALA1 and FRUITFULL like protein [Chrysanthemum seticuspe f. boreale]
			Unigene36670_All	2.00914	Up	7.74992e-08	2.06553e-06	MADS-box transcription factor CDM41 [Chrysanthemum x morifolium]
			Unigene36671_All	1.86785	Up	4.8334e-07	1.1434e-05	MADS-box transcription factor CDM41 [Chrysanthemum x morifolium]
		CK VS L3	Unigene33409_All	1.96028	Up	8.53912e-08	4.20668e-06	APETALA1 and FRUITFULL like protein [Chrysanthemum seticuspe f. boreale]
			Additional 12：Table S12. Transcription behavior of unigenes encoding C3H, Dof, GATA, GRAS, bHLH, BBX, bZIP, WRKY, MYB and MADS transcription factors.
